# Supplementary material for: Alpha-ketoglutarate mitigates insulin resistance and metabolic inflexibility in a mouse model of Ataxia-Telangiectasia
Source: Nat Commun. 2025 Oct 21;16:9312. doi: 10.1038/s41467-025-64360-8 (PMC12540671; doi:10.1038/s41467-025-64360-8)
Supplement: Supplementary file 3 — Supplementary Dataset 1 [file 41467_2025_64360_MOESM3_ESM.xlsx]

## Sheet: Sheet 1
Supplementary Data Set 1. Summary of the list of phosphopeptides reproducibly found in quantitative label-free phosphoproteomics analysis. Treatment group labelling: UWT = “WT – Glargine”; SWT = “WT + Glargine”; UKO = “KO – Glargine” and SKO = “KO + Glargine”.
name	SKO_1	SKO_2	SKO_3	SKO_4	SWT_1	SWT_2	SWT_3	SWT_4	UKO_1	UKO_2	UKO_3	UWT_1	UWT_2	UWT_3	UWT_4	Proteins	Positions.within.proteins	Leading.proteins	Protein	Protein.names	Gene.names	Phospho..STY..Score.diffs	peptide.sequence	Fasta.headers	Localization.prob	FLR	Score.diff	PEP	Score	Delta.score	Score.for.localization	Localization.prob.St.KO1	Score.diff.St.KO1	PEP.St.KO1	Score.St.KO1	Localization.prob.St.KO2	Score.diff.St.KO2	PEP.St.KO2	Score.St.KO2	Localization.prob.St.KO3	Score.diff.St.KO3	PEP.St.KO3	Score.St.KO3	Localization.prob.St.KO4	Score.diff.St.KO4	PEP.St.KO4	Score.St.KO4	Localization.prob.St.WT1	Score.diff.St.WT1
_1573_1	30.4487	30.5333	30.4451	30.633	30.9438	30.4327	29.9045	29.9401	24.7762	22.4576	24.3775	25.2693	25.1815	24.62	23.9761	P11881-2;P11881-8;P11881-3;P11881-4;P11881-6	1573;1573;1588;1573;1573	P11881-2;P11881-3;P11881-4;P11881-6	P11881-4			RDS(77)VLAAS(-77)R	RDSVLAASR	sp|P11881-2|ITPR1_MOUSE Isoform 2 of Inositol 1,4,5-trisphosphate-gated calcium channel ITPR1 OS=Mus musculus OX=10090 GN=Itpr1;sp|P11881-8|ITPR1_MOUSE Isoform 8 of Inositol 1,4,5-trisphosphate-gated calcium channel ITPR1 OS=Mus musculus OX=10090 GN=Itpr1;	1	3.56e-10	76.7012	7.34e-25	182.37	108.71	162.31	1	74.5841	7.25e-14	164.53	1	65.009	7.34e-25	182.37	0.999998	56.4843	0.00057636	126.32	1	64.876	9.64e-13	158.11	0.999999	61.7411
AQP4_285_1	21.7322	21.1591	21.3002	21.961	24.8699	25.0751	24.6221	25.2893	17.6251	18.5368	19.1611	20.5963	20.8922	19.709	20.6878	P55088;A0A0R4J0Z3;P55088-3;Q50H70;P55088-2;Q8BR89;A0A3Q4EI78;A0A5F8MQ17	285;285;317;263;263;186;51;263	P55088;A0A5F8MQ17	P55088	Aquaporin-4	AQP4	S(18)QVET(-18)EDLILK	SQVETEDLILK	sp|P55088|AQP4_MOUSE Aquaporin-4 OS=Mus musculus OX=10090 GN=Aqp4 PE=1 SV=2;tr|A0A0R4J0Z3|A0A0R4J0Z3_MOUSE Aquaporin-4 OS=Mus musculus OX=10090 GN=Aqp4 PE=1 SV=1;sp|P55088-3|AQP4_MOUSE Isoform 3 of Aquaporin-4 OS=Mus musculus OX=10090 GN=Aqp4;tr|Q50H70|Q50	0.983507	0.0016022	17.7549	1.94e-21	124.81	115.62	71.555	0	0	NA	NA	0	0	NA	NA	0.354019	0	0.000719217	57.147	0.337153	0	0.0118111	45.257	0	0
BSN_3301_1	21.3085	21.7757	21.5404	20.71	20.9909	21.3562	21.0875	21.4953	25.4869	24.9178	25.1825	24.7733	25.2632	24.6789	25.0296	O88737;O88737-2;V9GX98	3301;3242;530	O88737	O88737	Protein bassoon	BSN	GEEES(80)EEDS(-80)Y(-90)DPR	GEEESEEDSYDPR	sp|O88737|BSN_MOUSE Protein bassoon OS=Mus musculus OX=10090 GN=Bsn PE=1 SV=4;sp|O88737-2|BSN_MOUSE Isoform 2 of Protein bassoon OS=Mus musculus OX=10090 GN=Bsn;tr|V9GX98|V9GX98_MOUSE Bassoon (Fragment) OS=Mus musculus OX=10090 GN=Bsn PE=1 SV=1	1	1.75e-10	79.6558	1.61e-52	207.8	207.8	207.8	0	0	NA	NA	NA	NA	NA	NA	0	0	NA	NA	0	0	NA	NA	0	0
CCSAP_222_1	27.0881	26.8113	27.0629	27.1332	27.4374	27.2676	27.1814	27.0707	23.7952	23.3439	23.7735	24.9691	24.1941	24.4206	24.3734	Q8QZT2	222	Q8QZT2	Q8QZT2	Centriole, cilia and spindle-associated protein	CCSAP	AHS(92)VDVEK	AHSVDVEK	sp|Q8QZT2|CCSAP_MOUSE Centriole, cilia and spindle-associated protein OS=Mus musculus OX=10090 GN=Ccsap PE=1 SV=1	1	0	92.4094	7.32e-46	203.3	142.41	147.74	1	136.271	2.79e-27	175.86	1	129.388	5.96e-14	164.43	1	110.179	8.48e-08	159.83	1	150.065	2.18e-27	178.08	1	168.289
MOBP_98_1	24.3187	24.3414	24.3529	24.3858	24.3559	24.3501	24.3492	24.3291	20.0684	20.8299	20.8308	21.9801	20.9849	21.7441	21.1794	Q9D2P8	98	Q9D2P8	Q9D2P8	Myelin-associated oligodendrocyte basic protein	MOBP	S(42)PLMPAK	SPLMPAK	sp|Q9D2P8|MOBP_MOUSE Myelin-associated oligodendrocyte basic protein OS=Mus musculus OX=10090 GN=Mobp PE=1 SV=1	1	0	41.9556	0.0123651	73.665	33.396	71.379	NA	NA	NA	NA	NA	NA	NA	NA	NA	NA	NA	NA	NA	NA	NA	NA	NA	NA
TJP1_617_1	23.2941	23.3805	23.1081	23.3371	24.3221	23.7028	22.9561	23.4837	27.0067	27.3013	27.1681	26.735	27.2364	26.7793	26.7675	P39447;B9EHJ3;A0A0U1RPW2	617;617;617	P39447	P39447	Tight junction protein ZO-1	TJP1	S(74)REDLS(-74)AQPVQT(-170)K	SREDLSAQPVQTK	sp|P39447|ZO1_MOUSE Tight junction protein ZO-1 OS=Mus musculus OX=10090 GN=Tjp1 PE=1 SV=2;tr|B9EHJ3|B9EHJ3_MOUSE Tight junction protein 1 OS=Mus musculus OX=10090 GN=Tjp1 PE=1 SV=1;tr|A0A0U1RPW2|A0A0U1RPW2_MOUSE Tight junction protein 1 OS=Mus musculus OX	1	5.99e-10	73.6628	2.31e-140	261.59	206.49	245.42	0	0	NA	NA	0	0	NA	NA	0	0	NA	NA	0.721013	4.52315	0.0418784	44.457	0	0
FXYD1_83_1	28.0001	28.4891	28.4196	28.3348	27.9939	27.8747	28.124	27.8742	24.986	24.7893	25.1521	26.5523	26.4497	25.917	26.3288	Q9Z239;A0A0U1RPI1	83;58	Q9Z239	Q9Z239	Phospholemman	FXYD1	T(-170)GEPDEEEGT(-47)FRS(-11)S(11)IR	TGEPDEEEGTFRSSIR	sp|Q9Z239|PLM_MOUSE Phospholemman OS=Mus musculus OX=10090 GN=Fxyd1 PE=1 SV=1;tr|A0A0U1RPI1|A0A0U1RPI1_MOUSE FXYD domain-containing ion transport regulator 1 OS=Mus musculus OX=10090 GN=Fxyd1 PE=1 SV=1	0.931846	0.00799737	11.3597	2.42e-129	258.92	232.03	258.92	0.926758	11.0277	4.53e-58	208.59	0.332772	0	0.000254112	100.67	0.931846	11.3597	2.42e-129	258.92	0.485001	0	1.11e-17	168.09	0.601181	2.85378
CADM4_361_1	26.0413	27.0043	26.6031	26.8058	26.3361	26.7094	25.6789	26.8548	22.2223	20.204	20.5042	21.6036	21.9916	22.1157	21.9288	Q8R464	361	Q8R464	Q8R464	Cell adhesion molecule 4	CADM4	GS(-72)Y(-70)LT(-49)HEAS(49)GLDEQGEAR	GSYLTHEASGLDEQGEAR	sp|Q8R464|CADM4_MOUSE Cell adhesion molecule 4 OS=Mus musculus OX=10090 GN=Cadm4 PE=1 SV=1	0.999986	5.13e-07	48.5007	8.55e-102	232.95	221.04	232.95	0.986279	21.2663	2.35e-06	101.39	0.393396	2.14775	0.000909295	50.653	0	0	NA	NA	0.999986	48.5007	8.55e-102	232.95	0.706301	7.3659
BRAF_766_1	25.7595	24.9066	25.9085	25.5404	25.4986	25.6801	25.8877	25.7674	21.7267	21.2867	22.2333	23.924	23.7386	23.4999	23.8205	P28028-1;P28028;A0A7N4FLU7	766;714;713	P28028-1	P28028-1	Serine/threonine-protein kinase B-raf;non-specific serine/threonine protein kinase	BRAF	S(-34)AS(34)EPS(-54)LNR	SASEPSLNR	sp|P28028-1|BRAF_MOUSE Isoform 1 of Serine/threonine-protein kinase B-raf OS=Mus musculus OX=10090 GN=Braf;sp|P28028|BRAF_MOUSE Serine/threonine-protein kinase B-raf OS=Mus musculus OX=10090 GN=Braf PE=1 SV=4;tr|A0A7N4FLU7|A0A7N4FLU7_MOUSE non-specific ser	0.999631	2.31e-05	34.3724	0.00158712	119.53	40.972	119.53	0.996438	24.5484	0.0029583	99.568	0.9877	19.8431	0.0108532	69.672	0.995141	23.1721	0.00298178	98.04	0.99873	29.3077	0.00298178	98.04	0.995141	23.1721
ANK1_1720_1	24.3187	24.3414	24.3529	24.3858	24.3559	24.3501	24.3492	24.3291	22.1017	21.5288	21.8959	24.2064	24.247	24.3104	24.2484	A0A0R4J1N7;Q02357-6;E9QNT8;D3Z5M4;D3YTV8;Q02357;Q02357-5;Q02357-4;Q02357-2;B7ZW98;G5E8J2;Q0VGY9;Q02357-3;G8JL84	1720;1720;1675;1720;1691;1675;1557;1675;1661;1665;1661;1675;1675;1675	A0A0R4J1N7	A0A0R4J1N7	Ankyrin-1	ANK1	IT(-33)DS(5.7)PS(-5.7)VR	ITDSPSVR	tr|A0A0R4J1N7|A0A0R4J1N7_MOUSE Ankyrin 1, erythroid OS=Mus musculus OX=10090 GN=Ank1 PE=1 SV=1;sp|Q02357-6|ANK1_MOUSE Isoform 6 of Ankyrin-1 OS=Mus musculus OX=10090 GN=Ank1;tr|E9QNT8|E9QNT8_MOUSE Ankyrin 1, erythroid OS=Mus musculus OX=10090 GN=Ank1 PE=1	0.78886	0.0310256	5.73167	0.0237911	64.82	35.482	64.82	NA	NA	NA	NA	NA	NA	NA	NA	NA	NA	NA	NA	NA	NA	NA	NA	NA	NA
GPM6A_267_2	31.1081	31.6289	31.1504	30.7668	30.9626	30.9868	30.0754	31.0741	24.0936	25.7686	24.5962	27.3517	24.9863	25.0458	25.0374	P35802;Q8R1P3;Q542P2	267;256;267	P35802	P35802	Neuronal membrane glycoprotein M6-a	GPM6A	EEQELHDIHS(24)T(-24)R	EEQELHDIHSTR	sp|P35802|GPM6A_MOUSE Neuronal membrane glycoprotein M6-a OS=Mus musculus OX=10090 GN=Gpm6a PE=1 SV=1;tr|Q8R1P3|Q8R1P3_MOUSE Neuronal membrane glycoprotein M6-a OS=Mus musculus OX=10090 GN=Gpm6a PE=2 SV=1;tr|Q542P2|Q542P2_MOUSE Neuronal membrane glycoprote	0.996062	0.000311166	24.0302	2.32e-243	310.57	289.83	279.71	0.981738	17.3045	2.69e-187	280.62	0.979723	16.8409	2.32e-243	310.57	0.97888	16.6605	6.53e-214	291.2	0.970961	15.2422	3.38e-81	228.73	0.996062	24.0302
GPM6A_270_2	31.1081	31.6289	31.1504	30.7668	30.9626	30.9868	30.0754	31.0741	24.0936	25.7686	24.5962	27.3517	24.9863	25.0458	25.0374	P35802;Q8R1P3;Q542P2	270;259;270	P35802	P35802	Neuronal membrane glycoprotein M6-a	GPM6A	EEQELHDIHS(6.6)T(-6.6)RS(54)K	EEQELHDIHSTRSK	sp|P35802|GPM6A_MOUSE Neuronal membrane glycoprotein M6-a OS=Mus musculus OX=10090 GN=Gpm6a PE=1 SV=1;tr|Q8R1P3|Q8R1P3_MOUSE Neuronal membrane glycoprotein M6-a OS=Mus musculus OX=10090 GN=Gpm6a PE=2 SV=1;tr|Q542P2|Q542P2_MOUSE Neuronal membrane glycoprote	0.999997	1.12e-07	54.1215	7.53e-143	260.84	247.1	260.84	0.998404	25.6876	1.13e-24	185.92	0.994971	22.5041	8.76e-35	192.27	0.997561	25.9063	2.81e-21	178	0.9662	14.3118	2.57e-14	169.64	0.999997	54.1215
CTPS1_562_1	25.1812	25.1782	25.5692	25.0274	25.4886	25.4571	25.2718	25.0114	21.8466	22.1141	21.6789	22.7868	21.4774	22.1855	21.1383	P70698	562	P70698	P70698	CTP synthase 1	CTPS1	GCRLS(63)PR	GCRLSPR	sp|P70698|PYRG1_MOUSE CTP synthase 1 OS=Mus musculus OX=10090 GN=Ctps1 PE=1 SV=2	1	0	63.2275	0.0082797	91.087	28.012	84.615	1	59.3684	0.0083076	87.476	1	55.2346	0.0142274	73.233	1	59.0525	0.0135559	74.165	1	47.732	0.0442026	64.654	1	59.0525
MAP1B_1911_1	23.507	23.275	23.2284	23.7915	23.2123	23.6743	23.7484	24.4537	26.806	26.142	26.6186	26.6051	26.2337	26.5243	26.4388	P14873;B2RQQ5	1911;1911	P14873	P14873	Microtubule-associated protein 1B;MAP1B heavy chain;MAP1 light chain LC1	MAP1B	S(62)PCDS(-62)GY(-100)S(-120)Y(-130)ET(-150)IEK	SPCDSGYSYETIEK	sp|P14873|MAP1B_MOUSE Microtubule-associated protein 1B OS=Mus musculus OX=10090 GN=Map1b PE=1 SV=2;tr|B2RQQ5|B2RQQ5_MOUSE Microtubule-associated protein 1B OS=Mus musculus OX=10090 GN=Map1b PE=2 SV=1	0.999999	1.97e-08	61.9255	4e-278	314.59	286.23	288.77	0.999493	33.0638	7.49e-15	169.04	0.988543	20.3637	0.000695455	107.61	0.803092	8.25572	0.00550711	72.417	0.848031	10.3504	0.00744524	65.472	0.956005	14.4537
FGF12_212_1	26.7413	26.9968	26.7607	26.7715	25.9574	26.1349	26.1957	25.688	24.2782	23.4048	23.9229	24.4359	24.3812	24.6107	24.1495	P61329;P61329-2;A0A7U3JW65;C6EQH1	212;150;212;84	P61329	P61329	Fibroblast growth factor 12;Fibroblast growth factor	FGF12	EPS(27)LHEIGEK	EPSLHEIGEK	sp|P61329|FGF12_MOUSE Fibroblast growth factor 12 OS=Mus musculus OX=10090 GN=Fgf12 PE=1 SV=1;sp|P61329-2|FGF12_MOUSE Isoform 2 of Fibroblast growth factor 12 OS=Mus musculus OX=10090 GN=Fgf12;tr|A0A7U3JW65|A0A7U3JW65_MOUSE Fibroblast growth factor OS=Mus	1	0	27.2893	1.07e-15	172.21	116.81	68.536	1	120.543	3.36e-08	152.69	1	111.334	1.22e-07	147.62	1	136.864	1.07e-15	172.21	1	45.6025	0.0035538	97.813	1	81.9232
CNR1_317_1	25.2703	24.5253	24.9072	25.1608	24.1858	24.4984	25.0051	25.7961	21.8721	21.5047	21.6482	21.8308	22.0798	21.7191	22.0494	P47746;A0A385KNU8;Q99NU3	317;317;265	P47746	P47746	Cannabinoid receptor 1	CNR1	S(58)IIIHT(-58)S(-65)EDGK	SIIIHTSEDGK	sp|P47746|CNR1_MOUSE Cannabinoid receptor 1 OS=Mus musculus OX=10090 GN=Cnr1 PE=1 SV=1;tr|A0A385KNU8|A0A385KNU8_MOUSE Cannabinoid receptor 1 OS=Mus musculus OX=10090 GN=Cnr1 PE=2 SV=1;tr|Q99NU3|Q99NU3_MOUSE Cannabinoid receptor 1 (Fragment) OS=Mus musculus	0.999998	5.39e-08	58.0169	2.92e-48	176.78	129.59	131.17	0.999998	58.0169	6.6e-09	131.17	NA	NA	NA	NA	0.904303	12.1459	0.0749378	57.019	0.939497	14.9215	0.0497278	42.095	0.998495	29.5808
PKM_328_1	22.0396	20.771	21.4338	21.8203	24.3655	24.2428	25.515	24.6103	20.5491	21.2835	20.8448	20.915	20.6061	20.5775	20.7217	P52480;A0A1L1SU37;A0A1L1SQV8;A0A1L1SSN6;A0A1L1STV8;A0A1L1SUV0;P52480-2	328;328;328;328;328;328;328	P52480;P52480-2	P52480	Pyruvate kinase PKM;pyruvate kinase	PKM	AT(17)QMLES(-17)MIK	ATQMLESMIK	sp|P52480|KPYM_MOUSE Pyruvate kinase PKM OS=Mus musculus OX=10090 GN=Pkm PE=1 SV=4;tr|A0A1L1SU37|A0A1L1SU37_MOUSE pyruvate kinase (Fragment) OS=Mus musculus OX=10090 GN=Pkm PE=1 SV=1;tr|A0A1L1SQV8|A0A1L1SQV8_MOUSE pyruvate kinase (Fragment) OS=Mus musculus	0.979253	0.00225856	16.7394	0.010997	65.179	42.538	65.179	NA	NA	NA	NA	0	0	NA	NA	0	0	NA	NA	NA	NA	NA	NA	0	0
ATP1A1_16_1	26.9099	26.2161	26.5003	26.4182	26.6076	26.2998	26.2554	26.7222	23.8773	24.1483	23.6349	24.4675	24.8683	24.2844	24.8361	Q8VDN2;Q3TXF9	16;16	Q8VDN2	Q8VDN2	Sodium/potassium-transporting ATPase subunit alpha-1;Sodium/potassium-transporting ATPase subunit alpha	ATP1A1	Y(-110)EPAAVS(110)EHGDK	YEPAAVSEHGDK	sp|Q8VDN2|AT1A1_MOUSE Sodium/potassium-transporting ATPase subunit alpha-1 OS=Mus musculus OX=10090 GN=Atp1a1 PE=1 SV=1;tr|Q3TXF9|Q3TXF9_MOUSE Sodium/potassium-transporting ATPase subunit alpha OS=Mus musculus OX=10090 GN=Atp1a1 PE=2 SV=1	1	1.19e-13	110.22	2.21e-29	191.48	180.38	191.48	1	70.3036	0.000317893	131.36	0.999999	61.635	0.000339627	100.13	1	67.0771	0.000205086	119.54	1	64.4584	1.89e-06	127.78	1	71.8421
RETREG3_26_1	23.1268	22.8383	22.8956	23.0173	22.8944	22.9318	22.8556	22.9685	20.8276	20.3506	20.4663	22.2062	22.4585	21.997	22.1263	Q9CQV4	26	Q9CQV4	Q9CQV4	Reticulophagy regulator 3	RETREG3	AMS(23)GS(-23)WER	AMSGSWER	sp|Q9CQV4|RETR3_MOUSE Reticulophagy regulator 3 OS=Mus musculus OX=10090 GN=Retreg3 PE=1 SV=1	0.994496	0.000439924	22.5692	0.00448781	112.36	98.588	112.36	0.993119	21.5937	0.00711806	86.898	0.977546	16.3885	0.00731152	94.692	0.964367	14.324	0.00604191	81.338	0.952951	13.0652	0.0190991	68.893	0.989726	19.8376
ADAM22_866_1	22.4048	21.6896	22.3165	22.2922	22.4707	22.5932	22.4029	23.4235	25.019	25.9745	25.2487	25.6138	25.1898	24.8936	24.9454	Q9R1V6;Q9R1V6-13;Q9R1V6-11;D6QSS8;Q9R1V6-14;Q9R1V6-8;Q9R1V6-12;Q9R1V6-15;Q9R1V6-4;Q9R1V6-6;Q9R1V6-7;Q9R1V6-10;D3YUP9;Q9R1V6-17;Q9R1V6-5;F7CDH3;F6XIT3;F6PZ09;F7DAP1;F6XRZ6;F6VJ78;F7BZ55;F7BXL9;F7AYY9;F6TDF4;F6SK63	866;889;932;866;924;903;942;895;830;861;867;869;859;840;824;213;218;234;216;158;187;195;132;161;159;153	Q9R1V6	Q9R1V6	Disintegrin and metalloproteinase domain-containing protein 22	ADAM22	S(-13)PS(9.4)S(-13)S(-9.4)T(-25)GS(-44)IAS(-48)S(-52)R	SPSSSTGSIASSR	sp|Q9R1V6|ADA22_MOUSE Disintegrin and metalloproteinase domain-containing protein 22 OS=Mus musculus OX=10090 GN=Adam22 PE=1 SV=2;sp|Q9R1V6-13|ADA22_MOUSE Isoform 11 of Disintegrin and metalloproteinase domain-containing protein 22 OS=Mus musculus OX=10090	0.820945	0.0257338	9.35199	4.02e-30	190.57	175.2	149.57	0.273603	0.465349	0.0401001	42.209	0	0	NA	NA	0	0	NA	NA	0.471293	4.51331	0.0076378	64.65	NA	NA
NEFM_502_1	27.8523	27.974	28.3416	28.1756	28.2372	28.8034	27.9305	28.5439	31.798	30.8167	32.0823	32.5045	31.3456	31.3844	30.9959	P08553;A0A0R4J036	502;502	P08553	P08553	Neurofilament medium polypeptide	NEFM	S(27)PVKS(27)PEAKEEEEEGEK	SPVKSPEAKEEEEEGEK	sp|P08553|NFM_MOUSE Neurofilament medium polypeptide OS=Mus musculus OX=10090 GN=Nefm PE=1 SV=4;tr|A0A0R4J036|A0A0R4J036_MOUSE Neurofilament medium polypeptide OS=Mus musculus OX=10090 GN=Nefm PE=1 SV=1	1	0	27.0083	0	449.83	412.39	57.147	1	105.809	0	340.81	1	94.9937	0	321.67	1	109.478	5.64e-273	318.7	1	113.197	6.88e-163	276.97	1	120.803
CRMP1_632_3	27.7671	27.0089	27.5903	27.6133	27.5938	27.8055	27.7062	27.4276	23.3627	23.2416	23.5951	25.4477	23.187	25.0833	24.3331	P97427;Q3TXY0;Q6P1J1;Q3TY94	518;597;632;439	P97427;Q6P1J1	Q6P1J1	Dihydropyrimidinase-related protein 1;Amidohydrolase-related domain-containing protein	CRMP1	HAAPAPS(110)AK	HAAPAPSAK	sp|P97427|DPYL1_MOUSE Dihydropyrimidinase-related protein 1 OS=Mus musculus OX=10090 GN=Crmp1 PE=1 SV=1;tr|Q3TXY0|Q3TXY0_MOUSE Amidohydrolase-related domain-containing protein (Fragment) OS=Mus musculus OX=10090 GN=Crmp1 PE=2 SV=1;tr|Q6P1J1|Q6P1J1_MOUSE Co	1	0	111.334	1.24e-09	160.99	148.82	147.62	1	81.9232	0.000423083	130.47	1	76.1758	1.24e-09	160.99	0.999993	51.4253	0.00026545	138.98	1	130.091	5.23e-08	147.62	1	120.543
CRMP1_635_3	27.7671	27.0089	27.5903	27.6133	27.5938	27.8055	27.7062	27.4276	23.3627	23.2416	23.5951	25.4477	23.187	25.0833	24.3331	P97427;Q3TXY0;Q6P1J1;Q3TY94	521;600;635;442	P97427;Q6P1J1	Q6P1J1	Dihydropyrimidinase-related protein 1;Amidohydrolase-related domain-containing protein	CRMP1	HAAPAPS(-71)AKS(50)S(19)PS(-19)K	HAAPAPSAKSSPSK	sp|P97427|DPYL1_MOUSE Dihydropyrimidinase-related protein 1 OS=Mus musculus OX=10090 GN=Crmp1 PE=1 SV=1;tr|Q3TXY0|Q3TXY0_MOUSE Amidohydrolase-related domain-containing protein (Fragment) OS=Mus musculus OX=10090 GN=Crmp1 PE=2 SV=1;tr|Q6P1J1|Q6P1J1_MOUSE Co	0.999991	3.25e-07	50.4951	4.38e-69	226.74	185	222.25	0.998763	28.536	5.48e-09	159.02	0.999951	43.0979	1.24e-09	160.99	0.992846	21.062	0.00026545	138.98	0.985651	17.5958	0.000493919	134.34	0.999991	50.4951
CRMP1_636_3	27.7671	27.0089	27.5903	27.6133	27.5938	27.8055	27.7062	27.4276	23.3627	23.2416	23.5951	25.4477	23.187	25.0833	24.3331	P97427;Q3TXY0;Q6P1J1;Q3TY94	522;601;636;443	P97427;Q6P1J1	Q6P1J1	Dihydropyrimidinase-related protein 1;Amidohydrolase-related domain-containing protein	CRMP1	HAAPAPS(76)AKS(43)S(24)PS(-24)K	HAAPAPSAKSSPSK	sp|P97427|DPYL1_MOUSE Dihydropyrimidinase-related protein 1 OS=Mus musculus OX=10090 GN=Crmp1 PE=1 SV=1;tr|Q3TXY0|Q3TXY0_MOUSE Amidohydrolase-related domain-containing protein (Fragment) OS=Mus musculus OX=10090 GN=Crmp1 PE=2 SV=1;tr|Q6P1J1|Q6P1J1_MOUSE Co	0.996252	0.000291771	24.2456	4.38e-69	226.74	185	160.99	0.859578	7.86245	5.48e-09	159.02	0.996252	24.2456	1.24e-09	160.99	0.920761	10.6182	0.00026545	138.98	0.934525	11.366	0.000493919	134.34	0.986719	18.7096
RBBP6_862_1	22.2619	22.0988	22.2723	22.3551	22.2936	21.5954	21.8342	21.7316	23.8155	23.7941	23.5975	23.9015	23.9523	23.8112	23.8271	P97868;P97868-2;A0A338P6W1	862;828;900	P97868	P97868	E3 ubiquitin-protein ligase RBBP6	RBBP6	PS(-17)ANREDFS(17)PER	PSANREDFSPER	sp|P97868|RBBP6_MOUSE E3 ubiquitin-protein ligase RBBP6 OS=Mus musculus OX=10090 GN=Rbbp6 PE=1 SV=5;sp|P97868-2|RBBP6_MOUSE Isoform 2 of E3 ubiquitin-protein ligase RBBP6 OS=Mus musculus OX=10090 GN=Rbbp6;tr|A0A338P6W1|A0A338P6W1_MOUSE Retinoblastoma bindi	0.979693	0.00217623	16.8345	0.00409297	68.044	34.347	68.044	0	0	NA	NA	0	0	NA	NA	0	0	NA	NA	0	0	NA	NA	0	0
ABLIM3_337_1	20.2563	20.4651	20.9532	20.3467	20.498	21.0014	20.6704	21.131	24.1833	23.4914	23.757	22.2798	23.5167	23.3112	23.6316	Q69ZX8	337	Q69ZX8	Q69ZX8	Actin-binding LIM protein 3	ABLIM3	Y(-24)T(-16)S(16)DEMLER	YTSDEMLER	sp|Q69ZX8|ABLM3_MOUSE Actin-binding LIM protein 3 OS=Mus musculus OX=10090 GN=Ablim3 PE=1 SV=2	0.972125	0.00310234	16.0602	0.00303439	94.616	74.854	94.616	0	0	NA	NA	0	0	NA	NA	0	0	NA	NA	0	0	NA	NA	0	0
MTSS2_419_1	22.3155	22.661	23.0906	22.8549	22.9766	22.6939	23.7147	23.1005	25.4521	25.5278	25.3735	25.1609	24.9391	24.9582	24.6639	F7D291;Q6P9S0;D3YWC9	337;419;357	F7D291;Q6P9S0	Q6P9S0	Protein MTSS 2	MTSS2	GLS(150)LEHQK	GLSLEHQK	tr|F7D291|F7D291_MOUSE MTSS I-BAR domain containing 2 (Fragment) OS=Mus musculus OX=10090 GN=Mtss2 PE=1 SV=1;sp|Q6P9S0|MTSS2_MOUSE Protein MTSS 2 OS=Mus musculus OX=10090 GN=Mtss2 PE=1 SV=1;tr|D3YWC9|D3YWC9_MOUSE MTSS I-BAR domain containing 2 OS=Mus muscu	1	0	150.619	5.86e-28	183.81	131.22	172.59	1	51.488	0.00828465	91.867	1	62.8686	0.00448698	108.43	NA	NA	NA	NA	1	57.1076	0.00448634	105.4	1	83.2777
ARFGEF2_1535_1	20.4557	20.7201	21.0308	21.1899	21.3183	21.4627	21.5282	21.5578	23.3288	23.2919	23.3399	22.1353	22.4221	22.3008	22.3761	A2A5R2;Q3U2F2	1535;793	A2A5R2	A2A5R2	Brefeldin A-inhibited guanine nucleotide-exchange protein 2;SEC7 domain-containing protein	ARFGEF2	GQS(-38)QLS(17)NPT(-17)DDS(-27)WK	GQSQLSNPTDDSWK	sp|A2A5R2|BIG2_MOUSE Brefeldin A-inhibited guanine nucleotide-exchange protein 2 OS=Mus musculus OX=10090 GN=Arfgef2 PE=1 SV=1;tr|Q3U2F2|Q3U2F2_MOUSE SEC7 domain-containing protein (Fragment) OS=Mus musculus OX=10090 GN=Arfgef2 PE=2 SV=1	0.977962	0.00238058	16.8922	1.03e-14	166.6	141.66	166.6	0	0	NA	NA	0	0	NA	NA	NA	NA	NA	NA	NA	NA	NA	NA	NA	NA
ZRANB2_294_1	27.8448	28.0332	28.3616	27.9367	28.0786	27.6968	27.6455	27.7586	25.2263	25.35	24.5623	27.0625	26.2316	26.6813	26.2196	D3Z4U0;Q9R020;B2RRT9;E9PUD0;Q9R020-2;A0A0H2UH20	294;294;294;257;257;172	D3Z4U0	D3Z4U0	Zinc finger Ran-binding domain-containing protein 2	ZRANB2	S(-46)RPS(-26)S(26)PAVR	SRPSSPAVR	tr|D3Z4U0|D3Z4U0_MOUSE Zinc finger Ran-binding domain-containing protein 2 OS=Mus musculus OX=10090 GN=Zranb2 PE=1 SV=2;sp|Q9R020|ZRAB2_MOUSE Zinc finger Ran-binding domain-containing protein 2 OS=Mus musculus OX=10090 GN=Zranb2 PE=1 SV=2;tr|B2RRT9|B2RRT9_	0.997296	0.000203189	25.7066	7.69e-06	143	62.29	143	0.996366	24.3826	0.000254359	132.03	0.997278	25.6427	1.39e-05	142.04	0.99078	20.3513	6.47e-05	134.2	0.953655	13.1464	9.58e-06	142.71	0.997296	25.7066
CMTM4_194_1	27.6964	27.3696	27.7005	27.2744	26.7542	26.7769	26.2232	26.6848	24.2277	24.2893	23.5078	24.54	25.939	25.3635	25.0532	Q8CJ61	194	Q8CJ61	Q8CJ61	CKLF-like MARVEL transmembrane domain-containing protein 4	CMTM4	T(-5.7)ES(5.7)RDVDS(-30)RPEIQR	TESRDVDSRPEIQR	sp|Q8CJ61|CKLF4_MOUSE CKLF-like MARVEL transmembrane domain-containing protein 4 OS=Mus musculus OX=10090 GN=Cmtm4 PE=1 SV=1	0.787041	0.0315076	5.69415	0.000379628	111.33	76.416	109.42	0.787041	5.69415	0.000391985	109.42	0	0	NA	NA	0.761158	5.11242	0.000379628	111.33	0.65047	3.65025	0.0050009	61.815	NA	NA
ARVCF_337_1	22.3344	21.9713	22.6316	22.2818	20.5662	20.2908	20.5041	21.4341	23.7687	23.4742	23.4689	22.9963	23.3731	23.3781	23.6971	P98203;P98203-4;P98203-5;P98203-2	337;273;273;337	P98203	P98203	Splicing regulator ARVCF	ARVCF	GS(-46)LGS(46)LDR	GSLGSLDR	sp|P98203|ARVC_MOUSE Splicing regulator ARVCF OS=Mus musculus OX=10090 GN=Arvcf PE=1 SV=2;sp|P98203-4|ARVC_MOUSE Isoform 4 of Splicing regulator ARVCF OS=Mus musculus OX=10090 GN=Arvcf;sp|P98203-5|ARVC_MOUSE Isoform 5 of Splicing regulator ARVCF OS=Mus mus	0.999972	1.08e-06	45.5732	0.0067074	96.342	26.314	96.342	0.998972	29.877	0.0117778	75.387	0.996244	24.2369	0.0317062	57.347	0.99169	20.7676	0.0365023	51.436	0.987767	19.0713	0.174643	66.056	0	0
GPM6A_267_1	30.5042	30.1293	30.7337	29.5005	29.9407	30.2464	29.7019	29.3213	23.9762	21.1982	20.0422	25.824	21.934	21.4504	22.2172	P35802;Q8R1P3;Q542P2	267;256;267	P35802	P35802	Neuronal membrane glycoprotein M6-a	GPM6A	EEQELHDIHS(24)T(-24)R	EEQELHDIHSTR	sp|P35802|GPM6A_MOUSE Neuronal membrane glycoprotein M6-a OS=Mus musculus OX=10090 GN=Gpm6a PE=1 SV=1;tr|Q8R1P3|Q8R1P3_MOUSE Neuronal membrane glycoprotein M6-a OS=Mus musculus OX=10090 GN=Gpm6a PE=2 SV=1;tr|Q542P2|Q542P2_MOUSE Neuronal membrane glycoprote	0.996062	0.000311166	24.0302	2.32e-243	310.57	289.83	279.71	0.981738	17.3045	2.69e-187	280.62	0.979723	16.8409	2.32e-243	310.57	0.97888	16.6605	6.53e-214	291.2	0.970961	15.2422	3.38e-81	228.73	0.996062	24.0302
HSPA12B_276_1	21.0453	21.9105	21.2498	20.714	19.8036	19.9099	21.0213	20.5967	23.5088	23.4227	23.5025	22.9993	23.1321	23.1229	23.4583	Q9CZJ2	276	Q9CZJ2	Q9CZJ2	Heat shock 70 kDa protein 12B	HSPA12B	S(45)IDS(-45)S(-59)FR	SIDSSFR	sp|Q9CZJ2|HS12B_MOUSE Heat shock 70 kDa protein 12B OS=Mus musculus OX=10090 GN=Hspa12b PE=1 SV=1	0.999965	1.41e-06	44.6642	0.00387378	102.51	36.634	102.51	0	0	NA	NA	NA	NA	NA	NA	0	0	NA	NA	0	0	NA	NA	0	0
SNPH_208_2	22.8689	22.4674	22.203	21.5552	22.6577	22.8257	22.5011	23.1229	25.0785	24.7686	25.3778	24.6522	24.9337	25.3741	25.6453	Q80U23;Q80U23-3;Q80U23-2	208;172;241	Q80U23	Q80U23	Syntaphilin	SNPH	EEGT(-13)GES(-21)AGGS(13)PARS(11)LT(-11)R	EEGTGESAGGSPARSLTR	sp|Q80U23|SNPH_MOUSE Syntaphilin OS=Mus musculus OX=10090 GN=Snph PE=1 SV=3;sp|Q80U23-3|SNPH_MOUSE Isoform 3 of Syntaphilin OS=Mus musculus OX=10090 GN=Snph;sp|Q80U23-2|SNPH_MOUSE Isoform 2 of Syntaphilin OS=Mus musculus OX=10090 GN=Snph	0.922501	0.00930881	10.8181	8.43e-11	114.55	79.666	114.55	0	0	NA	NA	0	0	NA	NA	0	0	NA	NA	0	0	NA	NA	0	0
LMNB2_427_1	28.2535	28.5648	28.9514	27.1853	27.8651	27.2169	26.2895	27.5196	31.2072	31.1851	30.5719	31.4305	30.7665	31.1069	30.7161	P21619;A0A0R4J0Q5;Q3V159;P21619-2	427;446;305;305	P21619	P21619	Lamin-B2	LMNB2	LET(-120)EDT(-57)S(-36)GS(36)PS(-39)R	LETEDTSGSPSR	sp|P21619|LMNB2_MOUSE Lamin-B2 OS=Mus musculus OX=10090 GN=Lmnb2 PE=1 SV=2;tr|A0A0R4J0Q5|A0A0R4J0Q5_MOUSE Lamin B2 OS=Mus musculus OX=10090 GN=Lmnb2 PE=1 SV=1;tr|Q3V159|Q3V159_MOUSE Lamin-B2 OS=Mus musculus OX=10090 GN=Lmnb2 PE=2 SV=1;sp|P21619-2|LMNB2_MOU	0.999633	2.27e-05	35.9915	0	324.94	266.24	324.94	0.992386	21.158	2e-140	259.08	0	0	NA	NA	0.452914	2.8015	0.0019646	79.466	0	0	NA	NA	0.578835	2.75292
MAP1A_504_1	22.1607	22.5315	22.2312	22.4358	23.3542	23.6932	23.3976	23.4832	24.4544	24.5886	24.7966	24.5418	24.5259	23.856	24.3226	Q9QYR6;A2ARP8;Q9QYR6-2	504;742;728	Q9QYR6	Q9QYR6	Microtubule-associated protein 1A;MAP1A heavy chain;MAP1 light chain LC2	MAP1A	ELS(-9)S(-14)EPRT(9)PPAQK	ELSSEPRTPPAQK	sp|Q9QYR6|MAP1A_MOUSE Microtubule-associated protein 1A OS=Mus musculus OX=10090 GN=Map1a PE=1 SV=2;tr|A2ARP8|A2ARP8_MOUSE Microtubule-associated protein 1 A OS=Mus musculus OX=10090 GN=Map1a PE=1 SV=1;sp|Q9QYR6-2|MAP1A_MOUSE Isoform 2 of Microtubule-assoc	0.856391	0.019087	8.98368	0.0208575	106.32	76.388	106.32	0	0	NA	NA	0	0	NA	NA	0	0	NA	NA	0	0	NA	NA	0.792314	7.54157
PCLO_1378_1	21.1682	22.1166	22.0456	21.1455	22.2391	22.6463	22.0516	22.4712	24.5155	23.8715	24.3681	24.4069	24.2621	23.9501	24.2289	Q9QYX7;Q9QYX7-2	1378;1378	Q9QYX7	Q9QYX7	Protein piccolo	PCLO	T(-33)QPQKVS(33)PEQPQDQQK	TQPQKVSPEQPQDQQK	sp|Q9QYX7|PCLO_MOUSE Protein piccolo OS=Mus musculus OX=10090 GN=Pclo PE=1 SV=4;sp|Q9QYX7-2|PCLO_MOUSE Isoform 2 of Protein piccolo OS=Mus musculus OX=10090 GN=Pclo	0.999481	3.27e-05	32.8489	7.36e-09	153.72	140.72	123.58	0	0	NA	NA	NA	NA	NA	NA	0	0	NA	NA	0	0	NA	NA	0.809408	6.28063
SEPTIN8_10_1	22.7697	22.844	22.6887	23.4634	22.7282	23.8302	23.3818	24.1574	25.7719	25.2333	25.8908	25.763	26.1663	25.8471	25.7016	Q8CHH9;B1AQZ0;B7ZC46;B1AQY9;Q8CHH9-2	10;10;10;10;10	Q8CHH9	Q8CHH9	Septin-8;Septin	SEPTIN8	AAT(-48)DLERVS(48)NAEPEPR	AATDLERVSNAEPEPR	sp|Q8CHH9|SEPT8_MOUSE Septin-8 OS=Mus musculus OX=10090 GN=Septin8 PE=1 SV=4;tr|B1AQZ0|B1AQZ0_MOUSE Septin-8 OS=Mus musculus OX=10090 GN=Septin8 PE=1 SV=1;tr|B7ZC46|B7ZC46_MOUSE Septin OS=Mus musculus OX=10090 GN=Septin8 PE=1 SV=1;tr|B1AQY9|B1AQY9_MOUSE Se	0.999983	6.73e-07	47.6098	5.62e-25	183.58	154.25	162.32	0	0	NA	NA	0	0	NA	NA	0	0	NA	NA	0	0	NA	NA	0	0
VPS26B_304_1	25.1343	25.5135	24.9315	24.9817	26.0188	25.2877	25.0832	25.1849	21.8812	23.062	22.0231	23.1159	22.3473	22.2278	21.6396	Q8C0E2	304	Q8C0E2	Q8C0E2	Vacuolar protein sorting-associated protein 26B	VPS26B	S(-20)MS(20)HQAAIAS(-80)QR	SMSHQAAIASQR	sp|Q8C0E2|VP26B_MOUSE Vacuolar protein sorting-associated protein 26B OS=Mus musculus OX=10090 GN=Vps26b PE=1 SV=1	0.990728	0.000744471	20.288	0.000235013	138.19	110.52	122.12	0.97053	15.1763	0.000350361	122.33	0.979523	16.7976	0.000235013	138.19	0.958994	13.691	0.000384108	119.96	0.672531	3.21083	0.00138544	83.499	0.990728	20.288
CD2BP2_196_1	24.9685	25.3635	24.8834	24.9122	25.5604	24.7044	24.7288	24.7546	21.9226	22.1561	21.9539	23.2843	21.8248	22.6629	21.6508	Q9CWK3;Q3U4A3;Q69ZP6	196;196;200	Q9CWK3	Q9CWK3	CD2 antigen cytoplasmic tail-binding protein 2;GYF domain-containing protein	CD2BP2	GT(-30)GRPNS(30)PQR	GTGRPNSPQR	sp|Q9CWK3|CD2B2_MOUSE CD2 antigen cytoplasmic tail-binding protein 2 OS=Mus musculus OX=10090 GN=Cd2bp2 PE=1 SV=1;tr|Q3U4A3|Q3U4A3_MOUSE GYF domain-containing protein OS=Mus musculus OX=10090 GN=Cd2bp2 PE=2 SV=1;tr|Q69ZP6|Q69ZP6_MOUSE MKIAA1178 protein (Fr	0.999076	5.73e-05	30.3382	0.00294787	92.112	59.782	92.112	0.597618	1.71785	0.0316265	49.423	0.980843	17.0928	0.00379603	82.543	0.938472	11.8335	0.0123767	65.179	0.915542	10.3504	0.0175686	59.57	0.999076	30.3382
PRPF4B_292_2	23.4886	23.9541	23.6626	23.5602	23.4759	23.2064	22.8416	23.0067	25.7717	25.4071	25.3693	24.7297	25.0573	25.3443	25.6264	Q61136;C7G3P2;Q8C5G1	292;296;292	Q61136	Q61136	Serine/threonine-protein kinase PRP4 homolog	PRPF4B	S(120)KS(120)PVDLRDK	SKSPVDLRDK	sp|Q61136|PRP4K_MOUSE Serine/threonine-protein kinase PRP4 homolog OS=Mus musculus OX=10090 GN=Prp4k PE=1 SV=3;tr|C7G3P2|C7G3P2_MOUSE Serine/threonine-protein kinase PRP4 homolog (Fragment) OS=Mus musculus OX=10090 GN=Prpf4b PE=2 SV=1;tr|Q8C5G1|Q8C5G1_MOUS	1	0	123.711	0.000239988	130.19	109.36	128.68	1	30.4137	0.00619084	75.819	1	44.2454	0.0126869	51.03	1	19.3907	0.0152469	67.456	1	29.9107	0.0113287	53.377	1	29.9107
PRPF4B_294_2	23.4886	23.9541	23.6626	23.5602	23.4759	23.2064	22.8416	23.0067	25.7717	25.4071	25.3693	24.7297	25.0573	25.3443	25.6264	Q61136;C7G3P2;Q8C5G1	294;298;294	Q61136	Q61136	Serine/threonine-protein kinase PRP4 homolog	PRPF4B	S(86)PVDLRDK	SPVDLRDK	sp|Q61136|PRP4K_MOUSE Serine/threonine-protein kinase PRP4 homolog OS=Mus musculus OX=10090 GN=Prp4k PE=1 SV=3;tr|C7G3P2|C7G3P2_MOUSE Serine/threonine-protein kinase PRP4 homolog (Fragment) OS=Mus musculus OX=10090 GN=Prpf4b PE=2 SV=1;tr|Q8C5G1|Q8C5G1_MOUS	1	0	86.276	0.000239988	130.19	109.36	101.3	1	64.6915	0.00619084	84.054	1	84.7377	0.00886843	90.142	1	57.2038	0.0149329	73.841	1	74.7718	0.00746128	84.817	1	60.9434
_542_1	21.45	22.5223	22.1192	22.0073	22.2602	22.5985	22.0924	22.6166	24.6257	24.3453	24.4517	23.8266	24.0081	23.6523	23.673	Q8K1M6-10;Q8K1M6-6;Q8K1M6-7;Q8K1M6-13;Q8K1M6-11;Q8K1M6-14;Q8K1M6-8;Q8K1M6-3	542;542;535;542;542;548;529;529	Q8K1M6-10;Q8K1M6-13;Q8K1M6-8	Q8K1M6-10			ELPS(-8.7)AGS(8.7)RDK	ELPSAGSRDK	sp|Q8K1M6-10|DNM1L_MOUSE Isoform 10 of Dynamin-1-like protein OS=Mus musculus OX=10090 GN=Dnm1l;sp|Q8K1M6-6|DNM1L_MOUSE Isoform 6 of Dynamin-1-like protein OS=Mus musculus OX=10090 GN=Dnm1l;sp|Q8K1M6-7|DNM1L_MOUSE Isoform 7 of Dynamin-1-like protein OS=Mus	0.8809	0.0154046	8.69016	0.00572764	76.143	20.593	73.781	0	0	NA	NA	0	0	NA	NA	0	0	NA	NA	0	0	NA	NA	0	0
CLEC2L_47_1	25.4433	25.312	25.7297	25.5006	24.8588	24.9619	25.6308	25.7479	27.1224	27.1105	27.1753	27.0982	27.6327	27.6054	27.6474	P0C7M9	47	P0C7M9	P0C7M9	C-type lectin domain family 2 member L	CLEC2L	S(-39)GS(39)GY(-44)EGS(-110)T(-120)S(-140)WK	SGSGYEGSTSWK	sp|P0C7M9|CLC2L_MOUSE C-type lectin domain family 2 member L OS=Mus musculus OX=10090 GN=Clec2l PE=1 SV=1	0.999848	9.17e-06	39.3587	7.7e-52	212.1	191.26	212.1	0.986477	18.7953	0.000476053	113.52	0.993198	21.8509	0.00052765	109	0.872396	9.83729	0.0315346	61.167	0	0	NA	NA	0.974477	17.2136
SLC6A6_21_1	24.3187	24.3414	24.3529	24.3858	24.3559	24.3501	24.3492	24.3291	22.27	22.9834	22.7686	21.9392	22.7722	22.3371	22.6842	O35316;A0A0U1RQA5;A0A0U1RP20;A0A0U1RQA0;Q8BRX2;Q3UPI8	21;21;21;21;21;21	O35316	O35316	Sodium- and chloride-dependent taurine transporter;Transporter	SLC6A6	DILKPS(57)PGK	DILKPSPGK	sp|O35316|SC6A6_MOUSE Sodium- and chloride-dependent taurine transporter OS=Mus musculus OX=10090 GN=Slc6a6 PE=1 SV=2;tr|A0A0U1RQA5|A0A0U1RQA5_MOUSE Transporter (Fragment) OS=Mus musculus OX=10090 GN=Slc6a6 PE=1 SV=1;tr|A0A0U1RP20|A0A0U1RP20_MOUSE Transpor	1	0	57.4767	0.00291665	110.39	63.32	110.39	NA	NA	NA	NA	NA	NA	NA	NA	NA	NA	NA	NA	NA	NA	NA	NA	NA	NA
HDGF_236_1	21.532	21.7436	21.7411	22.0826	21.7958	22.0999	22.1786	21.7356	22.6401	22.8606	23.0021	24.0371	24.3057	23.5204	24.2871	P51859;A0AA74KSY4	236;320	P51859	P51859	Hepatoma-derived growth factor	HDGF	EEAEAQGVRDHES(150)L	EEAEAQGVRDHESL	sp|P51859|HDGF_MOUSE Hepatoma-derived growth factor OS=Mus musculus OX=10090 GN=Hdgf PE=1 SV=2;tr|A0AA74KSY4|A0AA74KSY4_MOUSE Heparin binding growth factor OS=Mus musculus OX=10090 GN=Hdgf PE=1 SV=1	1	0	151.026	5.23e-219	296.25	263.82	245.4	0	0	NA	NA	0	0	NA	NA	0	0	NA	NA	0	0	NA	NA	1	17.982
MATR3_598_1	28.4623	28.828	28.6918	28.6885	28.806	28.3478	28.3922	28.215	25.7701	26.5055	25.8002	27.091	26.0651	26.8821	25.9251	Q8K310;Q6ZQ61;Q3TTX0;Q5BL18;Q4FJT0;Q3TZN1;A0A494BAZ7;A0A494BAD4;Q3UFN8;A0A494B9X1	598;604;598;598;598;402;260;310;145;260	Q8K310	Q8K310	Matrin-3	MATR3	S(-68)Y(-52)S(52)PDGK	SYSPDGK	sp|Q8K310|MATR3_MOUSE Matrin-3 OS=Mus musculus OX=10090 GN=Matr3 PE=1 SV=1;tr|Q6ZQ61|Q6ZQ61_MOUSE MKIAA0723 protein (Fragment) OS=Mus musculus OX=10090 GN=Matr3 PE=2 SV=1;tr|Q3TTX0|Q3TTX0_MOUSE Matrin-3 OS=Mus musculus OX=10090 GN=Matr3 PE=2 SV=1;tr|Q5BL18	0.999994	2.2e-07	52.3587	2.87e-114	231.41	167.68	114.64	0.997055	28.3867	0.00330534	132.65	0.999967	46.8263	0.0054366	93.424	0.99993	43.6014	0.0054747	96.668	0.998714	30.983	0.00545476	95.502	0.999778	38.5874
GRM1_894_1	21.4857	21.1658	20.8517	21.4768	20.0616	20.2146	19.8266	20.3646	22.021	22.6384	22.5049	22.2912	22.1309	21.9418	22.0661	P97772;Q3V0U2	894;437	P97772	P97772	Metabotropic glutamate receptor 1;G-protein coupled receptors family 3 profile domain-containing protein	GRM1	S(-16)VS(16)WS(-21)EPGGR	SVSWSEPGGR	sp|P97772|GRM1_MOUSE Metabotropic glutamate receptor 1 OS=Mus musculus OX=10090 GN=Grm1 PE=1 SV=2;tr|Q3V0U2|Q3V0U2_MOUSE G-protein coupled receptors family 3 profile domain-containing protein (Fragment) OS=Mus musculus OX=10090 GN=Grm1 PE=2 SV=1	0.970182	0.00341536	16.3971	0.00460369	77.744	59.476	77.744	0	0	NA	NA	NA	NA	NA	NA	NA	NA	NA	NA	0	0	NA	NA	NA	NA
TRA2A_266_2	29.4062	29.8596	29.7625	29.4243	30.3548	29.2126	29.1352	28.8398	25.2538	27.0018	26.4712	26.6046	26.8095	25.674	26.626	Q6PFR5;A0A0N4SVC2;E9QP00;Q3TNU2;P62996;F8WJG3	261;260;262;35;266;166	Q6PFR5;P62996	P62996	Transformer-2 protein homolog alpha;Transformer-2 protein homolog beta	TRA2A	RRS(71)PS(27)PY(-27)Y(-45)S(-55)R	RRSPSPYYSR	sp|Q6PFR5|TRA2A_MOUSE Transformer-2 protein homolog alpha OS=Mus musculus OX=10090 GN=Tra2a PE=1 SV=1;tr|A0A0N4SVC2|A0A0N4SVC2_MOUSE Transformer 2 alpha OS=Mus musculus OX=10090 GN=Tra2a PE=1 SV=1;tr|E9QP00|E9QP00_MOUSE Transformer 2 alpha OS=Mus musculus	0.998076	0.00013311	27.2237	1.86e-18	166.24	67.484	122.56	0.969814	15.1408	0.00111075	113.61	0.993723	22.5137	0.000955688	116.79	0.994321	22.5137	0.000483827	123.67	0.968086	15.1074	0.00216978	84.169	0.998076	27.2237
PAK1_144_1	23.3677	23.6523	23.2423	24.0756	22.8598	22.5579	23.3358	23.6308	19.924	20.1355	20.5	23.4523	22.5361	22.5725	23.5643	G5E884;O88643;S4R2K7	144;144;144	G5E884	G5E884	non-specific serine/threonine protein kinase;Serine/threonine-protein kinase PAK 1	PAK1	Y(-38)MS(25)FT(-25)DK	YMSFTDK	tr|G5E884|G5E884_MOUSE non-specific serine/threonine protein kinase OS=Mus musculus OX=10090 GN=Pak1 PE=1 SV=1;sp|O88643|PAK1_MOUSE Serine/threonine-protein kinase PAK 1 OS=Mus musculus OX=10090 GN=Pak1 PE=1 SV=1;tr|S4R2K7|S4R2K7_MOUSE P21 (RAC1) activated	0.996445	0.000273147	24.6875	0.00286452	105.52	82.449	100.02	0.835066	7.11775	0.0198658	74.92	0	0	NA	NA	0.920983	11.3076	0.0157254	82.287	0.975742	16.5549	0.0073829	87.639	0.984958	18.2589
SRSF3_126_3	30.3839	29.8905	30.2761	29.9641	29.8201	30.1574	29.6483	29.9288	27.1655	27.9473	26.662	28.6048	27.5578	28.1247	28.465	P84104;Q9D6W4	126;126	P84104	P84104	Serine/arginine-rich splicing factor 3;RRM domain-containing protein	SRSF3	S(47)RS(47)LS(47)RDR	SRSLSRDR	sp|P84104|SRSF3_MOUSE Serine/arginine-rich splicing factor 3 OS=Mus musculus OX=10090 GN=Srsf3 PE=1 SV=1;tr|Q9D6W4|Q9D6W4_MOUSE RRM domain-containing protein OS=Mus musculus OX=10090 GN=Srsf3 PE=2 SV=1	1	0	47.1392	0.0170941	74.216	50.251	47.139	1	60.4701	0.0170941	66.795	1	74.2155	0.021788	74.216	1	50.592	0.0216878	62.232	1	28.2705	0.057509	40.449	NA	NA
SRSF3_128_3	30.3839	29.8905	30.2761	29.9641	29.8201	30.1574	29.6483	29.9288	27.1655	27.9473	26.662	28.6048	27.5578	28.1247	28.465	P84104;Q9D6W4	128;128	P84104	P84104	Serine/arginine-rich splicing factor 3;RRM domain-containing protein	SRSF3	S(47)RS(47)LS(47)RDR	SRSLSRDR	sp|P84104|SRSF3_MOUSE Serine/arginine-rich splicing factor 3 OS=Mus musculus OX=10090 GN=Srsf3 PE=1 SV=1;tr|Q9D6W4|Q9D6W4_MOUSE RRM domain-containing protein OS=Mus musculus OX=10090 GN=Srsf3 PE=2 SV=1	1	0	47.1392	0.0170941	74.216	50.251	47.139	1	60.4701	0.0170941	66.795	1	74.2155	0.021788	74.216	1	50.592	0.0216878	62.232	1	28.2705	0.057509	40.449	NA	NA
SRSF3_130_3	30.3839	29.8905	30.2761	29.9641	29.8201	30.1574	29.6483	29.9288	27.1655	27.9473	26.662	28.6048	27.5578	28.1247	28.465	P84104;Q9D6W4	130;130	P84104	P84104	Serine/arginine-rich splicing factor 3;RRM domain-containing protein	SRSF3	S(47)RS(47)LS(47)RDR	SRSLSRDR	sp|P84104|SRSF3_MOUSE Serine/arginine-rich splicing factor 3 OS=Mus musculus OX=10090 GN=Srsf3 PE=1 SV=1;tr|Q9D6W4|Q9D6W4_MOUSE RRM domain-containing protein OS=Mus musculus OX=10090 GN=Srsf3 PE=2 SV=1	1	0	47.1392	0.0170941	74.216	50.251	47.139	1	60.4701	0.0170941	66.795	1	74.2155	0.021788	74.216	1	50.592	0.0216878	62.232	1	28.2705	0.057509	40.449	NA	NA
ATP8A1_29_1	25.1442	24.2999	25.1215	25.1585	23.5728	24.1363	24.6826	24.223	26.9828	26.3134	26.9658	26.5319	26.9707	26.4621	26.46	P70704;Q5DTG0;P70704-3;A1L332;P70704-2;A0A0M3HEP7;A0A0J9YV34;Q3U9N5;F6Q8P7;E9Q4J5	29;60;29;26;29;29;29;29;42;29	P70704	P70704	Phospholipid-transporting ATPase IA;Phospholipid-transporting ATPase	ATP8A1	T(-7.6)S(7.6)LADQEEVR	TSLADQEEVR	sp|P70704|AT8A1_MOUSE Phospholipid-transporting ATPase IA OS=Mus musculus OX=10090 GN=Atp8a1 PE=1 SV=2;tr|Q5DTG0|Q5DTG0_MOUSE Phospholipid-transporting ATPase (Fragment) OS=Mus musculus OX=10090 GN=Atp8a1 PE=2 SV=1;sp|P70704-3|AT8A1_MOUSE Isoform 3 of Phos	0.852909	0.019753	7.63317	1.23e-15	171.74	152.5	150.33	0.704528	3.77381	0.00258501	111.5	NA	NA	NA	NA	0	0	NA	NA	0	0	NA	NA	0.5	0
PEX5L_413_1	27.7071	28.4763	28.1319	27.4944	27.8976	27.7583	27.8117	27.2134	24.0971	24.7152	24.2547	23.333	24.8663	25.8564	24.8644	D3YYH0;F8SLQ6;Q8C437-4;F8SLP8;F8SLQ4;F8SLP6;F8SLP5;F8SLQ1;F8SLP9;F8SLQ5;F8SLP7;F8SLQ3;Q8C437;Q8C437-3	402;155;155;413;436;437;459;461;378;401;402;426;378;426	D3YYH0;F8SLP8	F8SLP8	PEX5-related protein	PEX5L	KGS(100)PGLT(-100)R	KGSPGLTR	tr|D3YYH0|D3YYH0_MOUSE Peroxisomal biogenesis factor 5-like OS=Mus musculus OX=10090 GN=Pex5l PE=1 SV=1;tr|F8SLQ6|F8SLQ6_MOUSE Peroxisomal biogenesis factor 5-like protein transcript variant 12 OS=Mus musculus OX=10090 GN=Pex5l PE=2 SV=1;sp|Q8C437-4|PEX5R_	1	1.15e-12	99.8153	2.06e-36	186.97	105.06	161.27	1	76.6432	5.83e-28	183.08	1	99.8153	2.66e-13	161.27	1	80.4671	9.44e-20	172	1	98.0686	1.01e-20	175.12	1	83.6479
PFKM_775_1	26.4823	26.6685	26.7488	25.9553	26.4328	26.1394	26.3687	25.8356	23.066	23.8574	23.6941	25.562	24.4243	24.742	24.6396	P47857;P47857-2;P47857-3;Q99K08	775;845;926;775	P47857;Q99K08	P47857	ATP-dependent 6-phosphofructokinase, muscle type;ATP-dependent 6-phosphofructokinase	PFKM	KRS(140)GEAAV	KRSGEAAV	sp|P47857|PFKAM_MOUSE ATP-dependent 6-phosphofructokinase, muscle type OS=Mus musculus OX=10090 GN=Pfkm PE=1 SV=3;sp|P47857-2|PFKAM_MOUSE Isoform 2 of ATP-dependent 6-phosphofructokinase, muscle type OS=Mus musculus OX=10090 GN=Pfkm;sp|P47857-3|PFKAM_MOUSE	1	0	139.321	0.000267357	139.32	102.87	139.32	1	122.57	0.00524212	130.63	1	118.813	0.0244661	118.81	1	128.869	0.000348298	137.85	NA	NA	NA	NA	1	109.146
TAGLN3_163_1	23.0723	23.1376	23.0464	23.3137	22.8987	23.1023	23.3143	22.8573	24.6812	24.2505	24.6014	24.435	24.5318	24.4847	24.513	Q9R1Q8;Q9D6K2	163;107	Q9R1Q8	Q9R1Q8	Transgelin-3;Transgelin	TAGLN3	RGFS(20)EEQLR	RGFSEEQLR	sp|Q9R1Q8|TAGL3_MOUSE Transgelin-3 OS=Mus musculus OX=10090 GN=Tagln3 PE=1 SV=1;tr|Q9D6K2|Q9D6K2_MOUSE Transgelin OS=Mus musculus OX=10090 GN=Tagln3 PE=2 SV=1	1	0	20.4109	6.65e-13	158.08	121.01	54.471	1	41.2594	0.00240747	113.62	1	55.4672	0.00195916	123.86	1	33.5934	3.64e-05	138.98	1	27.2893	0.00195916	123.86	1	57.1076
EPB41L3_96_1	20.4314	22.3705	21.6907	21.7908	24.882	24.1476	25.6061	24.4149	19.9176	19.7307	19.689	22.2571	21.9666	20.3439	21.803	A0A5F8MPE1;Q9WV92;A0A5F8MPR1;Q9WV92-3;Q9WV92-4;A7YY80;Q9WV92-6;B6ZHD1;D0VYV7;A0A3B2WD96;Q8BGK4;D0VYV6;Q9WV92-8;Q9WV92-7;A0A3B2WBE1;A0A286YCY8;Q9WV92-2;Q9WV92-5	96;96;118;96;96;96;96;96;96;96;96;96;96;96;92;96;96;96	A0A5F8MPE1;Q9WV92;D0VYV6;Q9WV92-2	Q9WV92-2	Band 4.1-like protein 3;Band 4.1-like protein 3, N-terminally processed;FERM domain-containing protein	EPB41L3	QLEY(-21)QQFEDDKLS(21)QR	QLEYQQFEDDKLSQR	tr|A0A5F8MPE1|A0A5F8MPE1_MOUSE Erythrocyte membrane protein band 4.1 like 3 OS=Mus musculus OX=10090 GN=Epb41l3 PE=1 SV=1;sp|Q9WV92|E41L3_MOUSE Band 4.1-like protein 3 OS=Mus musculus OX=10090 GN=Epb41l3 PE=1 SV=1;tr|A0A5F8MPR1|A0A5F8MPR1_MOUSE Erythrocyte	0.992805	0.000569259	21.3984	0.00407831	75.97	65.689	65.951	0	0	NA	NA	NA	NA	NA	NA	0	0	NA	NA	0	0	NA	NA	0	0
PPP1R1A_67_1	20.7263	20.3264	20.5016	20.4602	20.1452	20.4924	20.8901	20.3993	22.1319	22.9035	22.206	22.4144	22.0181	22.0234	21.9763	Q9ERT9	67	Q9ERT9	Q9ERT9	Protein phosphatase 1 regulatory subunit 1A	PPP1R1A	S(-63)T(-63)LS(-23)MS(23)PR	STLSMSPR	sp|Q9ERT9|PPR1A_MOUSE Protein phosphatase 1 regulatory subunit 1A OS=Mus musculus OX=10090 GN=Ppp1r1a PE=1 SV=1	0.994735	0.000432317	22.7636	0.00448646	112.36	73.335	112.36	0.751678	5.5307	0.0277708	61.65	0.676798	3.51133	0.0480881	47.187	0.683838	3.56695	0.0349679	53.327	0.782805	5.95228	0.0277708	61.65	0.683838	3.56695
IQSEC2_82_1	21.7992	21.3808	21.4609	21.4262	20.3184	20.5073	20.7242	21.1006	22.8317	23.0397	22.6714	22.5612	22.6948	22.1343	22.3056	Q5DU25;A4GZ26;D3Z5I6;E9QAD8;A0A9L6KDT1	82;82;82;82;135	Q5DU25	Q5DU25	IQ motif and SEC7 domain-containing protein 2	IQSEC2	DS(12)PGRES(-12)QY(-14)QNLR	DSPGRESQYQNLR	sp|Q5DU25|IQEC2_MOUSE IQ motif and SEC7 domain-containing protein 2 OS=Mus musculus OX=10090 GN=Iqsec2 PE=1 SV=3;tr|A4GZ26|A4GZ26_MOUSE ARF6 guanine nucleotide exchange factor IQArfGEF OS=Mus musculus OX=10090 GN=Iqsec2 PE=1 SV=1;tr|D3Z5I6|D3Z5I6_MOUSE IQ	0.901933	0.0119353	11.5476	0.00947792	63.185	35.219	63.185	0	0	NA	NA	NA	NA	NA	NA	0	0	NA	NA	0	0	NA	NA	0	0
CNP_4_1	22.3597	22.6124	22.1372	22.7861	21.8669	21.7686	22.3337	22.8751	24.1781	24.6062	24.022	24.6894	24.5806	24.1522	24.2352	P16330;Q3TYV5	4;4	P16330	P16330	2',3'-cyclic-nucleotide 3'-phosphodiesterase	CNP	MNT(-27)S(7.7)FT(-7.7)RK	MNTSFTRK	sp|P16330|CN37_MOUSE 2',3'-cyclic-nucleotide 3'-phosphodiesterase OS=Mus musculus OX=10090 GN=Cnp PE=1 SV=3;tr|Q3TYV5|Q3TYV5_MOUSE 2',3'-cyclic-nucleotide 3'-phosphodiesterase OS=Mus musculus OX=10090 GN=Cnp PE=2 SV=1	0.852476	0.0198751	7.66559	0.0013229	105.4	84.698	93.477	0.478166	2.63077	0.0177579	46.158	0.567119	2.9826	0.0212205	43.282	0.486885	2.78242	0.0118777	45.368	0.478166	2.63077	0.0177579	46.158	0.496587	2.95101
INPP5E_245_1	21.6169	21.5195	21.3386	21.276	21.2744	21.184	21.2337	21.3608	23.1999	23.3955	22.7817	22.2383	22.1117	22.2293	22.1054	Q9JII1;A2AIX0;Q3TZ34	245;245;245	Q9JII1	Q9JII1	Phosphatidylinositol polyphosphate 5-phosphatase type IV;Inositol polyphosphate-related phosphatase domain-containing protein	INPP5E	S(20)PLAGDDHS(-20)IHS(-23)AR	SPLAGDDHSIHSAR	sp|Q9JII1|INP5E_MOUSE Phosphatidylinositol polyphosphate 5-phosphatase type IV OS=Mus musculus OX=10090 GN=Inpp5e PE=1 SV=1;tr|A2AIX0|A2AIX0_MOUSE Inositol polyphosphate-5-phosphatase E OS=Mus musculus OX=10090 GN=Inpp5e PE=1 SV=1;tr|Q3TZ34|Q3TZ34_MOUSE In	0.986249	0.00126516	20.4758	0.0031378	70.091	53.785	70.091	0	0	NA	NA	0	0	NA	NA	NA	NA	NA	NA	0	0	NA	NA	NA	NA
MAP1A_319_2	27.7704	27.5231	28.1848	29.1944	29.6622	28.9828	27.8017	27.8041	24.1402	24.4765	24.8319	26.047	26.0877	26.1346	25.6439	Q9QYR6;A2ARP8;Q9QYR6-2	319;557;543	Q9QYR6	Q9QYR6	Microtubule-associated protein 1A;MAP1A heavy chain;MAP1 light chain LC2	MAP1A	HRADS(37)KES(37)LK	HRADSKESLK	sp|Q9QYR6|MAP1A_MOUSE Microtubule-associated protein 1A OS=Mus musculus OX=10090 GN=Map1a PE=1 SV=2;tr|A2ARP8|A2ARP8_MOUSE Microtubule-associated protein 1 A OS=Mus musculus OX=10090 GN=Map1a PE=1 SV=1;sp|Q9QYR6-2|MAP1A_MOUSE Isoform 2 of Microtubule-assoc	1	0	36.8922	0.00165795	113.25	79.253	47.622	0	0	NA	NA	1	26.6436	0.0197317	62.088	0	0	NA	NA	0	0	NA	NA	1	48.6191
MAP1A_322_2	27.7704	27.5231	28.1848	29.1944	29.6622	28.9828	27.8017	27.8041	24.1402	24.4765	24.8319	26.047	26.0877	26.1346	25.6439	Q9QYR6;A2ARP8;Q9QYR6-2	322;560;546	Q9QYR6	Q9QYR6	Microtubule-associated protein 1A;MAP1A heavy chain;MAP1 light chain LC2	MAP1A	HRADS(37)KES(37)LK	HRADSKESLK	sp|Q9QYR6|MAP1A_MOUSE Microtubule-associated protein 1A OS=Mus musculus OX=10090 GN=Map1a PE=1 SV=2;tr|A2ARP8|A2ARP8_MOUSE Microtubule-associated protein 1 A OS=Mus musculus OX=10090 GN=Map1a PE=1 SV=1;sp|Q9QYR6-2|MAP1A_MOUSE Isoform 2 of Microtubule-assoc	1	0	36.8922	0.00165795	113.25	79.253	47.622	0	0	NA	NA	1	26.6436	0.0197317	62.088	0	0	NA	NA	0	0	NA	NA	1	48.6191
SLC1A2_558_1	22.2801	22.6139	21.9967	22.185	22.5171	22.4693	22.5378	22.1112	25.3842	24.1984	24.6723	23.4315	23.6864	24.0841	23.9966	P43006;P43006-2;A2APL8;Q3UYK6;Q3USU5	558;555;555;558;558	P43006	P43006	Excitatory amino acid transporter 2;Amino acid transporter	SLC1A2	S(53)ADCS(-53)VEEEPWKR	SADCSVEEEPWKR	sp|P43006|EAA2_MOUSE Excitatory amino acid transporter 2 OS=Mus musculus OX=10090 GN=Slc1a2 PE=1 SV=1;sp|P43006-2|EAA2_MOUSE Isoform Glt-1A of Excitatory amino acid transporter 2 OS=Mus musculus OX=10090 GN=Slc1a2;tr|A2APL8|A2APL8_MOUSE Amino acid transpor	0.999995	1.76e-07	52.9951	3.2e-30	190.1	170.26	190.1	0.735511	4.44183	0.00893151	71.241	0.948486	12.651	0.00105643	95.508	0.830027	6.88711	0.00281836	72.496	0	0	NA	NA	0	0
SRGAP1_917_1	21.3351	21.2948	21.0744	21.4396	20.6246	21.0894	21.0592	21.0622	22.8608	23.0468	22.6432	22.7159	22.8122	22.134	22.4368	Q91Z69;D3YZW1	917;940	Q91Z69	Q91Z69	SLIT-ROBO Rho GTPase-activating protein 1	SRGAP1	S(-14)T(-14)S(13)S(-13)GQY(-37)T(-41)GFNDHK	STSSGQYTGFNDHK	sp|Q91Z69|SRGP1_MOUSE SLIT-ROBO Rho GTPase-activating protein 1 OS=Mus musculus OX=10090 GN=Srgap1 PE=1 SV=2;tr|D3YZW1|D3YZW1_MOUSE SLIT-ROBO Rho GTPase activating protein 1 OS=Mus musculus OX=10090 GN=Srgap1 PE=1 SV=1	0.879774	0.0156632	12.5882	0.000750007	102.73	75.758	92.039	0	0	NA	NA	0	0	NA	NA	NA	NA	NA	NA	0	0	NA	NA	NA	NA
SRSF1_199_2	26.2128	25.77	26.5358	25.5804	25.1478	25.3963	25.5217	24.9813	23.9435	23.2225	23.4124	24.3545	23.5862	23.8078	24.0588	H7BX95;Q6PDM2	199;199	H7BX95	H7BX95	Serine/arginine-rich splicing factor 1	SRSF1	VDGPRS(42)PS(8.4)Y(-8.4)GRS(30)R	VDGPRSPSYGRSR	tr|H7BX95|H7BX95_MOUSE Serine/arginine-rich splicing factor 1 OS=Mus musculus OX=10090 GN=Srsf1 PE=1 SV=1;sp|Q6PDM2|SRSF1_MOUSE Serine/arginine-rich splicing factor 1 OS=Mus musculus OX=10090 GN=Srsf1 PE=1 SV=3	0.999943	2.64e-06	41.8867	1.14e-21	184.71	149.05	94.203	0.993106	21.9324	0.000665575	120.87	0.981688	17.7351	0.00161075	97.273	0.985431	18.3873	0.000106854	135.94	0.998283	27.6568	6.33e-05	139.48	0.997486	25.986
SRSF1_201_2	26.2128	25.77	26.5358	25.5804	25.1478	25.3963	25.5217	24.9813	23.9435	23.2225	23.4124	24.3545	23.5862	23.8078	24.0588	H7BX95;Q6PDM2	201;201	H7BX95	H7BX95	Serine/arginine-rich splicing factor 1	SRSF1	VDGPRS(15)PS(8.7)Y(-8.7)GRS(19)R	VDGPRSPSYGRSR	tr|H7BX95|H7BX95_MOUSE Serine/arginine-rich splicing factor 1 OS=Mus musculus OX=10090 GN=Srsf1 PE=1 SV=1;sp|Q6PDM2|SRSF1_MOUSE Serine/arginine-rich splicing factor 1 OS=Mus musculus OX=10090 GN=Srsf1 PE=1 SV=3	0.88559	0.014438	8.68759	0.0011407	110.92	87.697	44.299	0.835229	6.89234	0.00651642	72.321	0.799359	5.88834	0.00477692	80.507	0.80085	4.73236	0.00752739	68.283	0.724022	3.20974	0.0702594	41.621	0.798633	5.3466
ANK3_2598_1	24.3187	24.3414	24.3529	24.3858	24.3559	24.3501	24.3492	24.3291	22.8099	22.045	22.7802	24.2064	24.247	24.3104	24.2484	A0A087WNU5;W6PPR4	1316;2598	A0A087WNU5;W6PPR4	W6PPR4		ANK3	LNDELQS(15)PEK	LNDELQSPEK	tr|A0A087WNU5|A0A087WNU5_MOUSE Ankyrin 3, epithelial (Fragment) OS=Mus musculus OX=10090 GN=Ank3 PE=1 SV=1;tr|W6PPR4|W6PPR4_MOUSE 480-kDa ankyrinG OS=Mus musculus OX=10090 GN=Ank3 PE=4 SV=1	1	0	14.8247	0.00309565	95.018	54.429	56.225	NA	NA	NA	NA	NA	NA	NA	NA	NA	NA	NA	NA	NA	NA	NA	NA	NA	NA
PPP3CB_479_1	20.8074	21.0415	21.207	21.1115	20.5411	20.748	21.3002	19.7373	23.5187	23.0283	23.2899	22.6379	22.7028	22.2487	22.2264	P48453;E0CZ78;A0A6B9EQU3;P48453-2;G3X8U7	479;478;488;478;469	P48453	P48453	Serine/threonine-protein phosphatase 2B catalytic subunit beta isoform;Serine/threonine-protein phosphatase	PPP3CB	ICS(63)FEEAK	ICSFEEAK	sp|P48453|PP2BB_MOUSE Serine/threonine-protein phosphatase 2B catalytic subunit beta isoform OS=Mus musculus OX=10090 GN=Ppp3cb PE=1 SV=2;tr|E0CZ78|E0CZ78_MOUSE Serine/threonine-protein phosphatase OS=Mus musculus OX=10090 GN=Ppp3cb PE=1 SV=1;tr|A0A6B9EQU3	1	0	62.8686	0.00195916	123.86	64.51	98.044	NA	NA	NA	NA	NA	NA	NA	NA	NA	NA	NA	NA	0	0	NA	NA	0	0
BSN_121_1	23.5955	23.8656	23.9028	23.2399	24.7013	24.2087	23.7861	24.1181	25.9416	26.223	25.9456	26.8512	25.7154	25.6554	25.7505	O88737;O88737-2	121;121	O88737	O88737	Protein bassoon	BSN	AQGPS(-85)GQEAES(85)PRR	AQGPSGQEAESPRR	sp|O88737|BSN_MOUSE Protein bassoon OS=Mus musculus OX=10090 GN=Bsn PE=1 SV=4;sp|O88737-2|BSN_MOUSE Isoform 2 of Protein bassoon OS=Mus musculus OX=10090 GN=Bsn	1	4.54e-11	84.7705	2.15e-22	182.49	152.85	174.21	0	0	NA	NA	0	0	NA	NA	0	0	NA	NA	0	0	NA	NA	0.982847	17.5814
VCAM1_166_1	22.0461	21.5434	21.3096	21.8457	20.7771	20.9607	21.2378	20.7035	23.4577	22.8082	23.0463	22.5761	23.3684	22.7621	23.1254	P29533;A0A0G2JFP9;Q544V4;Q91X98;Q8K0X1;Q3UPN1;Q3TR98;P29533-2	166;172;166;166;166;166;166;166	P29533	P29533	Vascular cell adhesion protein 1;Soluble Vascular Cell Adhesion Molecule-1;Ig-like domain-containing protein	VCAM1	QEFS(-7.3)S(7.3)EEMT(-15)K	QEFSSEEMTK	sp|P29533|VCAM1_MOUSE Vascular cell adhesion protein 1 OS=Mus musculus OX=10090 GN=Vcam1 PE=1 SV=1;tr|A0A0G2JFP9|A0A0G2JFP9_MOUSE Vascular cell adhesion molecule 1 (Fragment) OS=Mus musculus OX=10090 GN=Vcam1 PE=1 SV=1;tr|Q544V4|Q544V4_MOUSE Ig-like domain	0.820595	0.0258042	7.34409	0.000650661	115.33	106.46	115.33	0	0	NA	NA	0	0	NA	NA	0	0	NA	NA	0	0	NA	NA	0	0
PCLO_1439_1	20.214	20.5532	20.1283	22.0737	21.0404	21.8391	20.7594	22.1111	24.5374	23.7236	24.3498	23.97	23.7483	23.7676	23.8998	Q9QYX7;Q9QYX7-2	1439;1439	Q9QYX7	Q9QYX7	Protein piccolo	PCLO	ENPELVDDLS(21)PR	ENPELVDDLSPR	sp|Q9QYX7|PCLO_MOUSE Protein piccolo OS=Mus musculus OX=10090 GN=Pclo PE=1 SV=4;sp|Q9QYX7-2|PCLO_MOUSE Isoform 2 of Protein piccolo OS=Mus musculus OX=10090 GN=Pclo	1	0	21.1928	6.91e-06	150.11	131.01	78.486	0	0	NA	NA	0	0	NA	NA	0	0	NA	NA	0	0	NA	NA	1	12.7139
MBP_94_1	28.3882	28.709	27.7135	28.5217	27.7564	27.5622	27.7561	28.5401	23.9756	22.6966	24.1204	26.3786	23.9394	26.1547	24.1271	A0A411P8U6;P04370-6;Q542T4;P04370-11;P04370-13;P04370-8;Q09J72;Q3UGF3;A0A498WGS3;P04370-4;P04370-5;P04370-10;P04370-9;P04370-7	201;94;94;94;94;68;94;68;68;94;68;68;94;68	A0A411P8U6;P04370-6;P04370-4	P04370-4	Myelin basic protein	MBP	T(-110)T(-100)HY(-52)GS(52)LPQK	TTHYGSLPQK	tr|A0A411P8U6|A0A411P8U6_MOUSE Myelin basic protein (Fragment) OS=Mus musculus OX=10090 GN=Mbp PE=2 SV=1;sp|P04370-6|MBP_MOUSE Isoform 6 of Myelin basic protein OS=Mus musculus OX=10090 GN=Mbp;tr|Q542T4|Q542T4_MOUSE Myelin basic protein OS=Mus musculus OX=	0.999994	2.48e-07	51.8951	1.84e-52	215.77	158.59	215.77	0.999994	51.8951	1.84e-52	215.77	0.999958	43.7195	7.82e-52	210.93	0.999009	30.1031	1.2e-10	155.88	0.999253	31.2651	1.53e-30	194.29	0.999246	31.2231
PNN_66_1	23.3852	23.4249	23.3691	24.2667	23.784	24.3979	23.5999	24.3528	20.9025	21.1021	21.2609	22.9835	21.6601	21.8497	21.7626	O35691;Q3TUQ5;Q9CV89	66;66;66	O35691	O35691	Pinin	PNN	RGFS(7.6)DS(-7.6)GGGPPAK	RGFSDSGGGPPAK	sp|O35691|PININ_MOUSE Pinin OS=Mus musculus OX=10090 GN=Pnn PE=1 SV=4;tr|Q3TUQ5|Q3TUQ5_MOUSE Pinin OS=Mus musculus OX=10090 GN=Pnn PE=1 SV=1;tr|Q9CV89|Q9CV89_MOUSE Pinin (Fragment) OS=Mus musculus OX=10090 GN=Pnn PE=2 SV=1	0.852032	0.0200585	7.6029	0.010259	58.487	22.202	58.487	NA	NA	NA	NA	0	0	NA	NA	NA	NA	NA	NA	0.852032	7.6029	0.010259	58.487	NA	NA
ANK3_2672_1	20.9922	20.5948	21.2738	21.0348	20.9465	20.887	21.2802	20.5225	23.1036	22.5603	23.1978	22.0542	22.5708	22.3205	22.8198	A0A087WNU5;W6PPR4	1390;2672	A0A087WNU5;W6PPR4	W6PPR4		ANK3	S(-28)NS(-26)PENRVPT(-8)QQS(8)EDDQPPEEAK	SNSPENRVPTQQSEDDQPPEEAK	tr|A0A087WNU5|A0A087WNU5_MOUSE Ankyrin 3, epithelial (Fragment) OS=Mus musculus OX=10090 GN=Ank3 PE=1 SV=1;tr|W6PPR4|W6PPR4_MOUSE 480-kDa ankyrinG OS=Mus musculus OX=10090 GN=Ank3 PE=4 SV=1	0.861003	0.018376	8.02666	9.78e-18	110.01	102.02	77.63	NA	NA	NA	NA	0	0	NA	NA	NA	NA	NA	NA	0	0	NA	NA	NA	NA
ARFGAP1_330_1	23.4187	23.1079	23.1103	22.9234	23.5167	23.3463	23.4594	23.1397	24.3749	24.9298	24.5662	24.885	24.5172	24.5382	24.6222	V9GWV1;V9GXM1;Q9EPJ9;Q6PB94;Q3TGS9;Q05DE0;Q9EPJ9-2	330;352;342;320;322;327;320	V9GWV1	V9GWV1	ADP-ribosylation factor GTPase-activating protein 1	ARFGAP1	S(16)PS(-16)S(-31)DS(-90)WT(-140)CADAS(-190)T(-190)GR	SPSSDSWTCADASTGR	tr|V9GWV1|V9GWV1_MOUSE ADP-ribosylation factor GTPase activating protein 1 OS=Mus musculus OX=10090 GN=Arfgap1 PE=1 SV=1;tr|V9GXM1|V9GXM1_MOUSE ADP-ribosylation factor GTPase activating protein 1 OS=Mus musculus OX=10090 GN=Arfgap1 PE=1 SV=1;sp|Q9EPJ9|ARFG	0.974003	0.0028945	15.8589	0	359.86	341.77	331.73	0.852977	7.91121	1.04e-11	154.69	0.480136	0.776479	1.66e-05	107.98	NA	NA	NA	NA	0.633838	3.4814	0.000465173	96.993	0.572155	2.08591
EPB41_62_1	24.3187	24.3414	24.3529	24.3858	24.3559	24.3501	24.3492	24.3291	23.2596	22.7454	22.9292	23.101	22.7787	22.0258	22.7515	P48193;A2A841;P48193-2;A2AD32;A2A842;B6ZHC8	62;62;62;62;62;62	P48193;B6ZHC8	P48193	Protein 4.1	EPB41	AS(-23)NGDT(22)PT(-22)HEDLT(-48)K	ASNGDTPTHEDLTK	sp|P48193|EPB41_MOUSE Protein 4.1 OS=Mus musculus OX=10090 GN=Epb41 PE=1 SV=2;tr|A2A841|A2A841_MOUSE Protein 4.1 OS=Mus musculus OX=10090 GN=Epb41 PE=1 SV=1;sp|P48193-2|EPB41_MOUSE Isoform 2 of Protein 4.1 OS=Mus musculus OX=10090 GN=Epb41;tr|A2AD32|A2AD32	0.988206	0.00100455	21.5859	0.0011765	132.44	95.094	118.2	NA	NA	NA	NA	NA	NA	NA	NA	NA	NA	NA	NA	NA	NA	NA	NA	NA	NA
CANX_563_2	24.8457	26.4536	23.0923	26.5774	30.3218	30.5222	29.7119	30.0569	25.4708	23.9685	23.0086	25.8159	24.2673	24.6019	24.1269	P35564;Q5SUC3;Q3TXE5	563;563;563	P35564	P35564	Calnexin	CANX	S(-220)DAEEDGVT(-58)GS(58)QDEEDS(-130)KPK	SDAEEDGVTGSQDEEDSKPK	sp|P35564|CALX_MOUSE Calnexin OS=Mus musculus OX=10090 GN=Canx PE=1 SV=1;tr|Q5SUC3|Q5SUC3_MOUSE Calnexin OS=Mus musculus OX=10090 GN=Canx PE=1 SV=1;tr|Q3TXE5|Q3TXE5_MOUSE Calnexin OS=Mus musculus OX=10090 GN=Canx PE=2 SV=1	0.999998	4.28e-08	57.9579	0	423.85	401.22	406.07	0.999997	55.8555	0	358.89	0.999972	45.6138	0	323.04	0.995723	24.2571	2.7e-95	219.67	0.999977	47.952	0	323.04	0.999945	42.6185
PCLO_1553_2	21.9145	23.1018	22.6669	23.0307	22.7765	22.0137	22.4959	23.211	25.8562	25.2652	25.3374	23.5913	24.3749	24.0733	24.5266	Q9QYX7;Q9QYX7-2	1553;1553	Q9QYX7	Q9QYX7	Protein piccolo	PCLO	KS(-21)S(21)T(-28)S(28)FDDDAGR	KSSTSFDDDAGR	sp|Q9QYX7|PCLO_MOUSE Protein piccolo OS=Mus musculus OX=10090 GN=Pclo PE=1 SV=4;sp|Q9QYX7-2|PCLO_MOUSE Isoform 2 of Protein piccolo OS=Mus musculus OX=10090 GN=Pclo	0.998511	9.92e-05	28.2744	4.55e-06	148.24	104.69	143.46	0	0	NA	NA	NA	NA	NA	NA	0	0	NA	NA	NA	NA	NA	NA	0	0
SLC1A3_512_1	25.1985	27.1123	26.4827	26.2667	25.6224	25.1923	24.7701	26.0725	21.695	19.3862	19.3179	23.3676	19.9908	22.2682	20.1447	P56564;Q8C7W8;Q8C3T7;Q543U3	512;512;512;512	P56564	P56564	Excitatory amino acid transporter 1;Amino acid transporter	SLC1A3	NRDVEMGNS(76)VIEENEMK	NRDVEMGNSVIEENEMK	sp|P56564|EAA1_MOUSE Excitatory amino acid transporter 1 OS=Mus musculus OX=10090 GN=Slc1a3 PE=1 SV=2;tr|Q8C7W8|Q8C7W8_MOUSE Amino acid transporter OS=Mus musculus OX=10090 GN=Slc1a3 PE=2 SV=1;tr|Q8C3T7|Q8C3T7_MOUSE Amino acid transporter OS=Mus musculus O	1	0	75.7084	2.21e-179	271.64	246.32	111.45	1	14.5395	0.000747839	84.14	1	4.61779	2.21e-179	271.64	1	47.7282	7.27e-08	135.27	1	33.1269	0.000213672	95.622	1	94.3167
SRRM2_2535_1	23.693	24.0187	23.3501	23.7504	22.8532	22.8323	23.2467	23.0957	20.9682	21.6074	21.2038	21.7147	20.1437	20.745	21.7207	Q8BTI8;Q8BTI8-2	2535;2439	Q8BTI8	Q8BTI8	Serine/arginine repetitive matrix protein 2	SRRM2	RVPS(6.2)PT(-6.2)PVPK	RVPSPTPVPK	sp|Q8BTI8|SRRM2_MOUSE Serine/arginine repetitive matrix protein 2 OS=Mus musculus OX=10090 GN=Srrm2 PE=1 SV=3;sp|Q8BTI8-2|SRRM2_MOUSE Isoform 2 of Serine/arginine repetitive matrix protein 2 OS=Mus musculus OX=10090 GN=Srrm2	0.80599	0.0280118	6.18506	0.00228599	85.813	63.82	75.819	0.732139	4.36685	0.0177895	52.247	0.80599	6.18506	0.00228599	85.813	0.777934	5.4446	0.016654	53.569	0.80599	6.18506	0.00382097	75.819	0.744391	4.64226
TBC1D1_231_1	22.3285	20.7498	22.3558	20.8803	23.7737	23.0689	23.26	24.0255	20.5054	19.9677	20.1386	20.8373	19.842	19.5512	20.1617	Q60949;Q3TXH9;E9Q6L4;Q3U3T9;Q60949-2	231;231;102;231;231	Q60949	Q60949	TBC1 domain family member 1;PID domain-containing protein	TBC1D1	S(-18)FS(18)QPGLR	SFSQPGLR	sp|Q60949|TBCD1_MOUSE TBC1 domain family member 1 OS=Mus musculus OX=10090 GN=Tbc1d1 PE=1 SV=3;tr|Q3TXH9|Q3TXH9_MOUSE PID domain-containing protein (Fragment) OS=Mus musculus OX=10090 GN=Tbc1d1 PE=2 SV=1;tr|E9Q6L4|E9Q6L4_MOUSE TBC1 domain family, member 1	0.984689	0.00148779	18.0831	0.0262983	62.823	51.95	62.823	NA	NA	NA	NA	0.938157	11.8099	0.0322076	56.729	NA	NA	NA	NA	0	0	NA	NA	0	0
ARHGAP23_421_1	21.2277	20.5381	20.4257	20.3496	20.7219	20.322	21.258	20.3414	22.3398	23.1001	22.6871	22.7245	22.1918	22.3115	22.4803	Q69ZH9;F8VQ11;B1AQY2	421;215;426	Q69ZH9	Q69ZH9	Rho GTPase-activating protein 23	ARHGAP23	S(-32)Y(-33)S(28)PS(-28)FQR	SYSPSFQR	sp|Q69ZH9|RHG23_MOUSE Rho GTPase-activating protein 23 OS=Mus musculus OX=10090 GN=Arhgap23 PE=1 SV=2;tr|F8VQ11|F8VQ11_MOUSE Rho GTPase activating protein 23 OS=Mus musculus OX=10090 GN=Arhgap23 PE=1 SV=1;tr|B1AQY2|B1AQY2_MOUSE Rho GTPase activating protei	0.997132	0.000217526	27.6704	0.00548224	99.688	90.915	99.688	0	0	NA	NA	0	0	NA	NA	0.831862	10.8111	0.02477	64.04	0	0	NA	NA	0.691834	5.9959
NDRG2_318_1	24.5702	24.7273	24.4432	24.281	23.8293	23.6125	25.3903	25.6197	19.602	19.358	21.93	21.8081	21.3345	21.2407	21.0499	Q9QYG0;Q9CTJ5;Q9QYG0-2	332;24;318	Q9QYG0;Q9QYG0-2	Q9QYG0-2	Protein NDRG2	NDRG2	T(-50)AS(38)LT(-38)S(-71)AAS(-110)IDGS(-130)R	TASLTSAASIDGSR	sp|Q9QYG0|NDRG2_MOUSE Protein NDRG2 OS=Mus musculus OX=10090 GN=Ndrg2 PE=1 SV=1;tr|Q9CTJ5|Q9CTJ5_MOUSE Uncharacterized protein (Fragment) OS=Mus musculus OX=10090 GN=Ndrg2 PE=2 SV=1;sp|Q9QYG0-2|NDRG2_MOUSE Isoform 2 of Protein NDRG2 OS=Mus musculus OX=1009	0.999846	9.31e-06	38.4158	1.54e-84	232.5	214.99	232.5	0.981706	19.5841	0.000112848	141.46	0.968321	16.8572	0.000110649	141.32	0.805019	9.40627	0.000689182	108.17	0.485157	3.39452	0.0748641	77.078	0.952833	15.0388
EIF5B_137_1	20.9309	21.9795	21.2949	21.1582	21.7213	21.2574	22.0164	22.6327	25.0053	24.8447	25.3304	23.0982	25.7891	25.3158	24.6794	Q05D44	137	Q05D44	Q05D44	Eukaryotic translation initiation factor 5B	EIF5B	T(-94)ARPNS(-80)EAPLS(20)GS(-20)EDADDS(-56)NK	TARPNSEAPLSGSEDADDSNK	sp|Q05D44|IF2P_MOUSE Eukaryotic translation initiation factor 5B OS=Mus musculus OX=10090 GN=Eif5b PE=1 SV=2	0.990038	0.000814142	19.9743	8.27e-94	217.86	185.99	164.12	0	0	NA	NA	NA	NA	NA	NA	0.476049	1.56679	0.00081125	50.498	0	0	NA	NA	0	0
SEPTIN4_28_1	20.7799	20.7076	21.7245	21.7421	22.328	22.0161	22.392	22.9523	24.1441	23.374	23.888	23.3245	23.5599	23.5357	23.7066	P28661;A0A5F8MP96;P28661-2;P28661-3;Q5ND09;P28661-6	28;521;9;28;18;9	P28661	P28661	Septin-4	SEPTIN4	HFLEDS(9.2)S(-9.2)DDAELS(-75)K	HFLEDSSDDAELSK	sp|P28661|SEPT4_MOUSE Septin-4 OS=Mus musculus OX=10090 GN=Septin4 PE=1 SV=1;tr|A0A5F8MP96|A0A5F8MP96_MOUSE Septin-4 OS=Mus musculus OX=10090 GN=Septin4 PE=1 SV=1;sp|P28661-2|SEPT4_MOUSE Isoform 2 of Septin-4 OS=Mus musculus OX=10090 GN=Septin4;sp|P28661-3	0.893724	0.0128159	9.2477	5.55e-219	295.37	275.14	236.17	0	0	NA	NA	0	0	NA	NA	0	0	NA	NA	0	0	NA	NA	0.677441	3.23073
MYEF2_474_1	24.3187	24.3414	24.3529	24.3858	24.3559	24.3501	24.3492	24.3291	20.949	20.9891	21.048	24.2064	22.1216	21.7673	22.0893	Q8C854;Q8C854-3;A2ATP5;A2ATP6;G8JL68;A7UQY4;Q8C854-2;Q8C854-1;F6XJA1	474;457;433;450;413;413;417;450;383	Q8C854	Q8C854	Myelin expression factor 2;RRM domain-containing protein	MYEF2	MS(-37)S(-14)S(14)FDR	MSSSFDR	sp|Q8C854|MYEF2_MOUSE Myelin expression factor 2 OS=Mus musculus OX=10090 GN=Myef2 PE=1 SV=1;sp|Q8C854-3|MYEF2_MOUSE Isoform 2 of Myelin expression factor 2 OS=Mus musculus OX=10090 GN=Myef2;tr|A2ATP5|A2ATP5_MOUSE Myelin basic protein expression factor 2,	0.964886	0.00407298	14.4133	0.00739276	92.051	55.656	80.755	NA	NA	NA	NA	NA	NA	NA	NA	NA	NA	NA	NA	NA	NA	NA	NA	NA	NA
SPTBN1_2164_2	25.9524	26.9132	27.2689	25.9042	27.5311	29.3713	28.7596	29.3122	30.7998	30.2892	30.6198	29.2624	29.6699	30.5145	30.9182	Q62261;Q8BQ35	2164;298	Q62261	Q62261	Spectrin beta chain, non-erythrocytic 1;PH domain-containing protein	SPTBN1	ES(-26)S(26)PVPS(18)PT(-18)LDRK	ESSPVPSPTLDRK	sp|Q62261|SPTB2_MOUSE Spectrin beta chain, non-erythrocytic 1 OS=Mus musculus OX=10090 GN=Sptbn1 PE=1 SV=2;tr|Q8BQ35|Q8BQ35_MOUSE PH domain-containing protein (Fragment) OS=Mus musculus OX=10090 GN=Sptbn1 PE=2 SV=1	0.997356	0.000199175	25.7925	8.13e-12	165.02	144.93	162.16	0.949962	12.8115	0.000561364	115.69	0.997356	25.7925	8.78e-10	162.16	0.982506	17.4968	7.25e-10	162.67	0.928438	11.2766	0.000566779	115.34	0.946136	12.4617
SPTBN1_2168_2	25.9524	26.9132	27.2689	25.9042	27.5311	29.3713	28.7596	29.3122	30.7998	30.2892	30.6198	29.2624	29.6699	30.5145	30.9182	Q62261;Q8BQ35	2168;302	Q62261	Q62261	Spectrin beta chain, non-erythrocytic 1;PH domain-containing protein	SPTBN1	ES(-17)S(17)PVPS(32)PT(-32)LDRK	ESSPVPSPTLDRK	sp|Q62261|SPTB2_MOUSE Spectrin beta chain, non-erythrocytic 1 OS=Mus musculus OX=10090 GN=Sptbn1 PE=1 SV=2;tr|Q8BQ35|Q8BQ35_MOUSE PH domain-containing protein (Fragment) OS=Mus musculus OX=10090 GN=Sptbn1 PE=2 SV=1	0.999364	4.01e-05	32.0071	8.13e-12	165.02	144.93	157.33	0.975988	16.1476	0.000561364	115.69	0.985349	18.2818	8.78e-10	162.16	0.99864	28.6898	7.25e-10	162.67	0.729489	4.34644	0.000566779	115.34	0.987949	19.2052
CHN2_181_1	27.1565	26.538	27.4111	26.3758	27.4719	27.0266	26.5284	26.1039	24.5695	23.7792	24.0102	25.5715	24.9662	24.9104	24.6931	Q3V2R3	181	Q3V2R3	Q3V2R3	Chimaerin	CHN2	KAS(45)VS(-45)NEEHT(-110)PVEK	KASVSNEEHTPVEK	tr|Q3V2R3|Q3V2R3_MOUSE Chimaerin OS=Mus musculus OX=10090 GN=Chn2 PE=1 SV=1	0.999967	1.34e-06	44.7676	3.25e-123	257.72	194.9	222.44	0.988997	19.5369	2.22e-23	185.09	0.997224	25.5547	5.28e-10	157.98	0.948206	12.7227	0.000325989	129.38	0.705831	3.91132	0.000373259	98.281	0.999823	37.5131
SRCIN1_546_1	23.5421	22.5917	23.2727	22.9361	22.9929	22.9383	23.0221	23.3439	25.0834	24.5124	25.1047	24.2948	25.3907	25.1287	25.206	B1AQX9;A0A571BDG0;B1AQX7;B1AQX6;A0A571BDG6;A0A571BG39;A0A571BG20;Q9QWI6;Q9QWI6-2;Q9QWI6-3	546;513;547;547;513;513;384;579;545;579	B1AQX9	B1AQX9	SRC kinase signaling inhibitor 1	SRCIN1	KDS(19)GS(-19)S(-30)S(-37)VFAES(-130)PGGK	KDSGSSSVFAESPGGK	tr|B1AQX9|B1AQX9_MOUSE SRC kinase signaling inhibitor 1 OS=Mus musculus OX=10090 GN=Srcin1 PE=1 SV=1;tr|A0A571BDG0|A0A571BDG0_MOUSE SRC kinase signaling inhibitor 1 OS=Mus musculus OX=10090 GN=Srcin1 PE=1 SV=1;tr|B1AQX7|B1AQX7_MOUSE SRC kinase signaling in	0.985413	0.00138786	18.6796	3.62e-108	246.48	230.25	246.48	0.367327	2.53463	0.00473941	61.375	0.637831	5.6246	2.16e-05	103.13	0.421587	3.56852	0.00378701	77.562	NA	NA	NA	NA	0.483324	4.71084
PAGR1A_137_2	25.6492	25.9266	25.8779	24.9053	25.8637	25.7268	25.2655	25.4609	23.2267	23.8374	23.3232	24.5575	24.5708	24.6277	24.5889	Q99L02;A0A0J9YUB4	137;137	Q99L02	Q99L02	PAXIP1-associated glutamate-rich protein 1A	PAGR1A	RPPT(19)PEAQS(19)EEERS(19)DEEPEAK	RPPTPEAQSEEERSDEEPEAK	sp|Q99L02|PGR1A_MOUSE PAXIP1-associated glutamate-rich protein 1A OS=Mus musculus OX=10090 GN=Pagr1a PE=1 SV=1;tr|A0A0J9YUB4|A0A0J9YUB4_MOUSE Predicted gene 42742 (Fragment) OS=Mus musculus OX=10090 GN=Gm42742 PE=1 SV=1	1	0	19.2228	2.07e-17	123.71	104.11	64.583	0.879852	6.76829	5.82e-07	82.089	0.808807	3.3069	0.00106144	62.377	1	9.05915	2.34e-05	74.65	0.840739	4.85125	9.9e-07	81.839	0.822999	4.63587
SLC12A5_963_1	25.7745	25.8244	25.736	25.7302	25.7125	25.5562	25.9302	26.2428	23.4101	24.2537	23.9858	25.177	24.7697	24.5867	24.7825	Q91V14;Q91V14-2;A0A076FSX1;A0A076FRG6;A0A076FR46;Q6PFC8	963;940;940;963;963;95	Q91V14	Q91V14	Solute carrier family 12 member 5	SLC12A5	EIQS(-38)IT(-27)DES(-12)RGS(12)IR	EIQSITDESRGSIR	sp|Q91V14|S12A5_MOUSE Solute carrier family 12 member 5 OS=Mus musculus OX=10090 GN=Slc12a5 PE=1 SV=2;sp|Q91V14-2|S12A5_MOUSE Isoform 2 of Solute carrier family 12 member 5 OS=Mus musculus OX=10090 GN=Slc12a5;tr|A0A076FSX1|A0A076FSX1_MOUSE KCC2b variant 2	0.939892	0.00722188	12.0766	5.03e-54	210.37	180.31	132.44	0.364637	0	0.00695589	59.513	0.842439	7.34534	5.03e-54	210.37	0.926087	11.1236	9.07e-43	206.43	0.640318	2.76499	0.00123634	91.657	0.460193	0
ABCF1_194_1	23.7644	23.8711	24.2741	24.4464	24.0959	25.0443	24.5589	24.7643	26.7579	26.1506	26.4227	25.5774	27.2305	26.7515	26.843	Q6P542	194	Q6P542	Q6P542	ATP-binding cassette sub-family F member 1	ABCF1	S(-92)KPAAADS(92)EGEEEEEDT(-110)AK	SKPAAADSEGEEEEEDTAK	sp|Q6P542|ABCF1_MOUSE ATP-binding cassette sub-family F member 1 OS=Mus musculus OX=10090 GN=Abcf1 PE=1 SV=1	1	6.21e-12	92.3751	2.94e-188	270.37	245.3	270.37	0.856894	8.89728	7.82e-06	95.814	0.833675	9.8112	9.93e-05	87.16	0.70112	4.79086	0.0013127	49.287	0.922313	12.6339	8e-06	95.666	0.981377	20.1737
MAP1B_1877_1	21.5908	21.9446	22.7957	22.7945	21.5887	22.1206	23.1626	22.6975	24.0669	24.3517	24.7858	24.5054	25.0445	25.1378	25.4434	P14873;B2RQQ5	1877;1877	P14873	P14873	Microtubule-associated protein 1B;MAP1B heavy chain;MAP1 light chain LC1	MAP1B	PENAAGS(84)PDEEDY(-84)DY(-97)ES(-110)QEK	PENAAGSPDEEDYDYESQEK	sp|P14873|MAP1B_MOUSE Microtubule-associated protein 1B OS=Mus musculus OX=10090 GN=Map1b PE=1 SV=2;tr|B2RQQ5|B2RQQ5_MOUSE Microtubule-associated protein 1B OS=Mus musculus OX=10090 GN=Map1b PE=2 SV=1	1	6.18e-11	83.99	6.36e-95	227.25	209.1	227.25	0.458691	3.50572	0.00517259	40.025	0.79519	8.97126	1.88e-05	71.558	0.977702	17.8783	8.58e-18	130.85	0	0	NA	NA	0.991689	22.5304
SEPTIN7_334_1	21.8288	21.7115	21.3634	22.4553	20.7277	21.3265	21.7558	22.203	24.2612	23.2387	23.8504	24.1752	24.1543	23.652	23.8412	E9Q1G8;O55131;Q8C2A3;E9Q9F5;Q3UNN1;Q5DTS3	334;333;315;334;315;324	E9Q1G8	E9Q1G8	Septin;Septin-7	SEPTIN7	S(9.5)PLAQMEEERR	SPLAQMEEERR	tr|E9Q1G8|E9Q1G8_MOUSE Septin OS=Mus musculus OX=10090 GN=Septin7 PE=1 SV=2;sp|O55131|SEPT7_MOUSE Septin-7 OS=Mus musculus OX=10090 GN=Septin7 PE=1 SV=1;tr|Q8C2A3|Q8C2A3_MOUSE Septin OS=Mus musculus OX=10090 GN=Septin7 PE=2 SV=1;tr|E9Q9F5|E9Q9F5_MOUSE Sept	1	0	9.54397	2.33e-40	205.49	155.27	48.004	1	43.713	0.000240575	109.24	1	7.81002	0.0057223	59.294	1	36.8216	0.00302904	80.69	1	42.2322	0.00262776	84.365	1	18.1216
TRIM2_424_2	22.8186	22.8526	22.7749	21.7976	22.0297	22.7607	22.7117	22.8949	24.3282	25.3462	25.3865	24.5158	24.1357	25.142	25.1749	Q9ESN6;Q3TPI3;Q3UHH4;Q3URK9;E9QKC6;Q8CA33	424;424;441;450;450;441	Q9ESN6	Q9ESN6	Tripartite motif-containing protein 2;RING-type E3 ubiquitin transferase	TRIM2	VIRS(36)ADVS(15)PT(-15)T(-19)EGVK	VIRSADVSPTTEGVK	sp|Q9ESN6|TRIM2_MOUSE Tripartite motif-containing protein 2 OS=Mus musculus OX=10090 GN=Trim2 PE=1 SV=1;tr|Q3TPI3|Q3TPI3_MOUSE Tripartite motif-containing protein 2 (Fragment) OS=Mus musculus OX=10090 GN=Trim2 PE=2 SV=1;tr|Q3UHH4|Q3UHH4_MOUSE Tripartite mo	0.999557	2.73e-05	36.1036	0.000451211	118.31	100.76	118.31	NA	NA	NA	NA	NA	NA	NA	NA	NA	NA	NA	NA	0	0	NA	NA	0	0
TTBK1_815_1	21.5224	20.5181	20.6536	20.9686	20.4241	20.3819	19.9142	19.8119	22.2388	21.8734	22.0137	22.1148	22.1451	21.8142	22.1153	Q6PCN3	815	Q6PCN3	Q6PCN3	Tau-tubulin kinase 1	TTBK1	GRAS(21)MADGDLEPEEGS(-21)K	GRASMADGDLEPEEGSK	sp|Q6PCN3|TTBK1_MOUSE Tau-tubulin kinase 1 OS=Mus musculus OX=10090 GN=Ttbk1 PE=1 SV=3	0.991694	0.000662131	20.77	0.00336822	82.007	74.44	82.007	NA	NA	NA	NA	0	0	NA	NA	NA	NA	NA	NA	NA	NA	NA	NA	0	0
CHGB_308_2	24.6584	25.096	24.9249	24.6656	24.679	24.3845	24.5054	24.154	21.1237	22.6003	21.496	24.4195	23.2698	23.4336	22.9575	P16014;Q3TY66;Q3UZP2;Q8BP91;Q3UZU8	308;308;308;308;307	P16014;Q3UZU8	P16014	Secretogranin-1;CCB peptide;PE-11;Secretogranin-1	CHGB	S(-0.57)S(0)Y(0)EGHPLS(15)EER	SSYEGHPLSEER	sp|P16014|SCG1_MOUSE Secretogranin-1 OS=Mus musculus OX=10090 GN=Chgb PE=1 SV=2;tr|Q3TY66|Q3TY66_MOUSE Secretogranin-1 OS=Mus musculus OX=10090 GN=Chgb PE=1 SV=1;tr|Q3UZP2|Q3UZP2_MOUSE Secretogranin-1 OS=Mus musculus OX=10090 GN=Chgb PE=2 SV=1;tr|Q8BP91|Q8	0.96796	0.00368027	14.8749	0.00110676	83.063	73.275	47.037	0.458757	1.19467	0.00414093	45.369	0.582626	2.55343	0.00110676	71.535	NA	NA	NA	NA	0.68429	8.10164	0.216629	48.659	0.804111	7.61184
NUCKS1_214_1	21.2572	20.8608	22.2544	21.9115	23.1306	22.1375	22.4463	22.9468	26.4976	23.948	26.4051	25.3149	24.7383	25.7122	24.7582	Q80XU3;A0A087WRY3	214;213	Q80XU3	Q80XU3	Nuclear ubiquitous casein and cyclin-dependent kinase substrate 1	NUCKS1	T(-200)PS(-180)PKEEDEEAES(180)PPEK	TPSPKEEDEEAESPPEK	sp|Q80XU3|NUCKS_MOUSE Nuclear ubiquitous casein and cyclin-dependent kinase substrate 1 OS=Mus musculus OX=10090 GN=Nucks1 PE=1 SV=1;tr|A0A087WRY3|A0A087WRY3_MOUSE Nuclear casein kinase and cyclin-dependent kinase substrate 1 OS=Mus musculus OX=10090 GN=Nu	1	0	181.149	0	321.84	306.46	321.84	1	54.043	3.44e-15	149.73	1	47.1872	5.55e-12	133.15	1	47.1872	7.19e-13	142.21	1	24.8816	0.0796792	57.802	1	45.5314
MAP1B_1247_1	23.1116	23.302	23.5291	23.6298	22.5575	21.5962	22.1988	22.5887	23.8875	24.3542	24.3771	23.9902	24.9213	24.4521	24.9318	P14873;B2RQQ5	1247;1247	P14873	P14873	Microtubule-associated protein 1B;MAP1B heavy chain;MAP1 light chain LC1	MAP1B	DVS(-90)DERLS(90)PAK	DVSDERLSPAK	sp|P14873|MAP1B_MOUSE Microtubule-associated protein 1B OS=Mus musculus OX=10090 GN=Map1b PE=1 SV=2;tr|B2RQQ5|B2RQQ5_MOUSE Microtubule-associated protein 1B OS=Mus musculus OX=10090 GN=Map1b PE=2 SV=1	1	1.38e-11	89.8352	2.37e-29	189.09	164.4	171.14	0.954662	13.2339	0.0207122	49.298	0.999045	30.1946	0.000135277	113.76	0.984591	18.0549	0.00271598	90.412	0.999962	44.2132	1.73e-26	157.2	0.999984	47.8379
ARHGEF12_41_1	21.7314	21.4689	21.3034	21.3668	21.8383	21.0636	22.5822	22.735	24.5039	24.1858	24.5447	22.773	23.9043	23.3549	23.5985	Q8R4H2;F8VQN6;Q9D7D6	41;41;41	Q8R4H2	Q8R4H2	Rho guanine nucleotide exchange factor 12;PDZ domain-containing protein	ARHGEF12	S(-25)S(-15)S(15)HDFDPT(-55)DS(-68)S(-70)S(-74)K	SSSHDFDPTDSSSK	sp|Q8R4H2|ARHGC_MOUSE Rho guanine nucleotide exchange factor 12 OS=Mus musculus OX=10090 GN=Arhgef12 PE=1 SV=2;tr|F8VQN6|F8VQN6_MOUSE Rho guanine nucleotide exchange factor 12 OS=Mus musculus OX=10090 GN=Arhgef12 PE=1 SV=1;tr|Q9D7D6|Q9D7D6_MOUSE PDZ domain	0.967196	0.00378472	15.1493	0.000317753	136.17	121.21	136.17	NA	NA	NA	NA	NA	NA	NA	NA	0	0	NA	NA	0	0	NA	NA	NA	NA
PCLO_1551_2	21.9145	23.1018	22.5904	23.2431	22.855	22.0137	22.4959	23.211	25.8562	25.2652	25.3374	23.5913	24.3749	24.7225	24.5266	Q9QYX7;Q9QYX7-2	1551;1551	Q9QYX7	Q9QYX7	Protein piccolo	PCLO	KS(-31)S(31)T(-28)S(28)FDDDAGR	KSSTSFDDDAGR	sp|Q9QYX7|PCLO_MOUSE Protein piccolo OS=Mus musculus OX=10090 GN=Pclo PE=1 SV=4;sp|Q9QYX7-2|PCLO_MOUSE Isoform 2 of Protein piccolo OS=Mus musculus OX=10090 GN=Pclo	0.998508	0.000101538	31.1246	8.76e-43	200.97	165.38	136.1	0.646237	4.73296	0.00531733	84.365	0.386866	2.20669	0.020203	51.875	0	0	NA	NA	NA	NA	NA	NA	0	0
SLC7A8_28_1	24.3187	24.3414	24.3529	24.3858	24.3559	24.3501	24.3492	24.3291	24.2742	23.4478	23.7005	22.6927	23.0227	22.6469	22.8941	Q9QXW9	28	Q9QXW9	Q9QXW9	Large neutral amino acids transporter small subunit 2	SLC7A8	NHPGS(-47)DT(-47)S(-47)PEAEAS(-5.1)S(5.1)GGGGVALK	NHPGSDTSPEAEASSGGGGVALK	sp|Q9QXW9|LAT2_MOUSE Large neutral amino acids transporter small subunit 2 OS=Mus musculus OX=10090 GN=Slc7a8 PE=1 SV=1	0.765917	0.0352655	5.14892	1.79e-25	124.62	110.72	124.62	0	0	NA	NA	0.336935	0	0.000276581	55.588	0	0	NA	NA	0.456237	1.37646	0.000265672	55.127	0	0
SRRM2_1650_1	25.2917	25.392	25.4263	25.3544	25.8148	25.1475	25.2461	25.0973	23.3765	24.2396	23.4821	23.9128	23.7142	24.2066	23.849	Q8BTI8;Q8BTI8-2;Q8BTI8-3	1650;1554;1650	Q8BTI8	Q8BTI8	Serine/arginine repetitive matrix protein 2	SRRM2	S(-32)S(-32)RS(-19)S(19)PELT(-40)R	SSRSSPELTR	sp|Q8BTI8|SRRM2_MOUSE Serine/arginine repetitive matrix protein 2 OS=Mus musculus OX=10090 GN=Srrm2 PE=1 SV=3;sp|Q8BTI8-2|SRRM2_MOUSE Isoform 2 of Serine/arginine repetitive matrix protein 2 OS=Mus musculus OX=10090 GN=Srrm2;sp|Q8BTI8-3|SRRM2_MOUSE Isoform	0.985553	0.00137003	18.7953	4.05e-11	162.31	110.86	162.31	0.936015	11.6523	0.000146576	133.32	0.780199	5.43751	0.0014439	90.263	0.925427	10.9401	0.00116625	125.28	0.764409	4.80239	0.00379307	70.363	0.985553	18.7953
TRA2A_264_1	24.6581	24.4342	24.516	24.7143	24.4388	24.6476	24.6488	24.6479	27.4166	27.2578	26.862	27.0839	26.9537	25.142	26.897	Q6PFR5;A0A0N4SVC2;E9QP00;Q3TNU2;P62996;F8WJG3	259;258;260;33;264;164	Q6PFR5;P62996	P62996	Transformer-2 protein homolog alpha;Transformer-2 protein homolog beta	TRA2A	RRS(71)PS(27)PY(-27)Y(-45)S(-55)R	RRSPSPYYSR	sp|Q6PFR5|TRA2A_MOUSE Transformer-2 protein homolog alpha OS=Mus musculus OX=10090 GN=Tra2a PE=1 SV=1;tr|A0A0N4SVC2|A0A0N4SVC2_MOUSE Transformer 2 alpha OS=Mus musculus OX=10090 GN=Tra2a PE=1 SV=1;tr|E9QP00|E9QP00_MOUSE Transformer 2 alpha OS=Mus musculus	1	1.6e-09	71.1969	1.86e-18	166.24	67.484	122.56	0.999996	54.541	0.00111075	113.61	1	64.2939	0.000955688	116.79	0.999999	62.4235	0.000483827	123.67	0.999036	30.4742	0.00216978	84.169	1	71.1969
CAP1_34_1	25.8602	26.2111	25.7851	26.0582	25.8203	25.9174	25.4182	25.5082	24.3128	24.6012	24.416	24.6816	24.7995	24.7125	24.9172	P40124;Q3UVJ2;Q3U0U5;Q3TC53;Q3UNQ0;B1ARS0	34;34;34;34;34;34	P40124	P40124	Adenylyl cyclase-associated protein 1;Adenylyl cyclase-associated protein	CAP1	LEAVS(-93)HT(-84)S(-81)DMHCGY(-20)GDS(17)PS(-17)K	LEAVSHTSDMHCGYGDSPSK	sp|P40124|CAP1_MOUSE Adenylyl cyclase-associated protein 1 OS=Mus musculus OX=10090 GN=Cap1 PE=1 SV=4;tr|Q3UVJ2|Q3UVJ2_MOUSE Adenylyl cyclase-associated protein OS=Mus musculus OX=10090 GN=Cap1 PE=2 SV=1;tr|Q3U0U5|Q3U0U5_MOUSE Adenylyl cyclase-associated p	0.970946	0.00328783	16.9233	2.19e-199	272.45	236.25	201.97	0.736763	4.63797	2.36e-06	79.445	0.962576	14.2153	5.1e-95	227.03	0.778511	5.90934	1.05e-06	80.102	0.628472	2.66813	3.05e-19	139.46	0.970946	16.9233
BCLAF1_483_1	23.4753	23.6553	23.4048	23.4379	23.5741	23.2751	23.1452	23.3718	21.6782	22.2374	21.4649	22.3048	22.3367	21.6026	22.1711	Q8K019;Q8K019-2;F8WI22;Q3UDL9;Q3TSZ0;A0A087WQA0;Q3UR37;Q8K019-3;A0A087WRN1	483;481;483;483;483;483;481;481;196	Q8K019	Q8K019	Bcl-2-associated transcription factor 1	BCLAF1	GS(23)DRIT(-23)VK	GSDRITVK	sp|Q8K019|BCLF1_MOUSE Bcl-2-associated transcription factor 1 OS=Mus musculus OX=10090 GN=Bclaf1 PE=1 SV=2;sp|Q8K019-2|BCLF1_MOUSE Isoform 2 of Bcl-2-associated transcription factor 1 OS=Mus musculus OX=10090 GN=Bclaf1;tr|F8WI22|F8WI22_MOUSE BCL2-associate	0.995526	0.00036813	23.4732	0.0020926	71.879	51.869	70.552	0.980583	17.0331	0.041082	51.436	0	0	NA	NA	0	0	NA	NA	0	0	NA	NA	0.758286	4.9653
ANK2_1426_1	21.3881	21.779	21.5471	20.8378	24.3559	24.3501	23.1546	24.3291	23.9213	24.2447	24.2918	24.2064	24.247	24.3104	22.8499	Q8C8R3-2;S4R1B7;Q8C8R3-3;S4R1M4;Q8C8R3-4;S4R2R5;Q8C8R3;Q8C8R3-5;S4R2F3	1454;87;588;112;1426;1372;1426;1372;1459	Q8C8R3-2;Q8C8R3-3;Q8C8R3-4;S4R2F3	Q8C8R3-4	Ankyrin-2	ANK2	ES(15)ES(-15)DQEPEEEIGMT(-75)S(-76)EK	ESESDQEPEEEIGMTSEK	sp|Q8C8R3-2|ANK2_MOUSE Isoform 2 of Ankyrin-2 OS=Mus musculus OX=10090 GN=Ank2;tr|S4R1B7|S4R1B7_MOUSE Ankyrin 2, brain (Fragment) OS=Mus musculus OX=10090 GN=Ank2 PE=1 SV=1;sp|Q8C8R3-3|ANK2_MOUSE Isoform 3 of Ankyrin-2 OS=Mus musculus OX=10090 GN=Ank2;tr|S	0.967467	0.00371505	14.7331	1.44e-19	157.42	151.39	157.42	0	0	NA	NA	0	0	NA	NA	0	0	NA	NA	0	0	NA	NA	0.438602	0
SLC2A13_6_1	21.7498	21.4784	22.2042	21.7084	21.3879	20.9048	21.3781	20.6922	23.0355	22.6412	23.001	23.2606	23.1799	22.5155	22.9153	Q3UHK1	6	Q3UHK1	Q3UHK1	Proton myo-inositol cotransporter	SLC2A13	KAS(32)EDVEY(-33)T(-32)LR	KASEDVEYTLR	sp|Q3UHK1|MYCT_MOUSE Proton myo-inositol cotransporter OS=Mus musculus OX=10090 GN=Slc2a13 PE=1 SV=2	0.998815	7.54e-05	31.974	0.00141953	106.17	89.642	106.17	0.695077	6.5168	0.0290453	45.915	NA	NA	NA	NA	0	0	NA	NA	0	0	NA	NA	NA	NA
SPARCL1_155_1	26.4531	26.8252	26.6341	26.1951	30.6085	30.0082	29.9205	29.5327	22.8597	22.5156	25.9697	26.4515	22.8267	22.7019	22.6067	P70663;Q3UYK7;Q3TYD5;A0A0G2JFH7	155;155;155;155	P70663	P70663	SPARC-like protein 1	SPARCL1	GKES(140)QEQPVS(-140)DS(-180)HQQPNES(-300)S(-310)K	GKESQEQPVSDSHQQPNESSK	sp|P70663|SPRL1_MOUSE SPARC-like protein 1 OS=Mus musculus OX=10090 GN=Sparcl1 PE=1 SV=3;tr|Q3UYK7|Q3UYK7_MOUSE SPARC-like protein 1 OS=Mus musculus OX=10090 GN=Sparcl1 PE=2 SV=1;tr|Q3TYD5|Q3TYD5_MOUSE SPARC-like protein 1 OS=Mus musculus OX=10090 GN=Sparc	1	1.41e-17	143.995	0	409.6	388.34	409.6	0.999915	41.8384	7.57e-22	144.4	0.983011	17.9386	2.05e-17	120.57	0.725277	6.01527	1.21e-05	72.474	1	127.375	0	344.59	0.999992	51.6152
GBF1_1318_1	26.3096	27.2284	27.0532	26.5424	26.4337	26.2366	26.6925	25.9766	25.0609	24.8498	25.0239	24.4631	24.6652	25.3057	25.0838	Q6DFZ1;Q6A099;Q6PB54;Q8R0M4	1318;1264;288;77	Q6DFZ1	Q6DFZ1	Golgi-specific brefeldin A-resistance guanine nucleotide exchange factor 1	GBF1	GY(-18)T(-7.9)S(7.9)DS(-9.9)EVY(-18)T(-20)DHGRPGK	GYTSDSEVYTDHGRPGK	sp|Q6DFZ1|GBF1_MOUSE Golgi-specific brefeldin A-resistance guanine nucleotide exchange factor 1 OS=Mus musculus OX=10090 GN=Gbf1 PE=1 SV=1;tr|Q6A099|Q6A099_MOUSE MKIAA0248 protein (Fragment) OS=Mus musculus OX=10090 GN=Gbf1 PE=1 SV=1;tr|Q6PB54|Q6PB54_MOUSE	0.766206	0.0351792	7.90172	7.66e-13	136.04	130.01	120.11	0.752638	6.78001	3.5e-08	136.04	0.717899	7.26532	5.67e-05	100.67	0.658305	5.16409	3.83e-08	135.28	0.626052	4.73514	5.43e-07	111.18	0.665012	5.74773
ARHGAP5_1219_1	21.8136	21.9957	22.8493	22.1539	22.3827	22.8294	23.1099	23.0487	25.6249	24.7253	25.2488	23.994	23.3957	24.7918	25.0782	B9EKC3;P97393	1219;1219	B9EKC3;P97393	P97393	Rho GTPase-activating protein 5	ARHGAP5	GGIDNPAIT(-7.5)S(7.5)DQEVDDKK	GGIDNPAITSDQEVDDKK	tr|B9EKC3|B9EKC3_MOUSE Rho GTPase activating protein 5 OS=Mus musculus OX=10090 GN=Arhgap5 PE=2 SV=1;sp|P97393|RHG05_MOUSE Rho GTPase-activating protein 5 OS=Mus musculus OX=10090 GN=Arhgap5 PE=1 SV=3	0.84804	0.0214674	7.46687	1.02e-11	129.36	106.56	89.484	0	0	NA	NA	0	0	NA	NA	0	0	NA	NA	0	0	NA	NA	NA	NA
DLGAP1_154_1	23.8854	23.4015	24.2962	23.8282	24.3648	24.1911	23.4645	24.1875	25.8726	25.7688	25.8516	26.0399	25.4823	25.0363	25.4081	Q9D415;Q9D415-2;Q3UHD8;Q9D415-3;Q9D415-4;D3Z709;Q9D415-5;Q9D415-6	154;154;154;154;154;154;154;154	Q9D415	Q9D415	Disks large-associated protein 1	DLGAP1	S(-42)HS(42)LEGPS(-110)K	SHSLEGPSK	sp|Q9D415|DLGP1_MOUSE Disks large-associated protein 1 OS=Mus musculus OX=10090 GN=Dlgap1 PE=1 SV=3;sp|Q9D415-2|DLGP1_MOUSE Isoform 2 of Disks large-associated protein 1 OS=Mus musculus OX=10090 GN=Dlgap1;tr|Q3UHD8|Q3UHD8_MOUSE Disks large-associated prote	0.999941	2.82e-06	42.3125	9.32e-33	194.52	165.63	194.52	0.954115	13.1797	0.00280146	105.2	0	0	NA	NA	0.997369	25.8035	0.00264832	108.98	0.942891	12.1913	0.00798575	73.632	0.986829	18.7481
SRSF2_189_2	26.2453	26.4736	26.786	26.1574	26.155	26.915	26.5474	26.1128	25.2061	24.7997	24.8014	24.8361	25.1867	24.8162	25.044	Q62093;Q8C671;Q99MY4;Q99MY5	189;188;31;1	Q62093	Q62093	Serine/arginine-rich splicing factor 2	SRSF2	S(66)RS(55)PPPVS(-55)K	SRSPPPVSK	sp|Q62093|SRSF2_MOUSE Serine/arginine-rich splicing factor 2 OS=Mus musculus OX=10090 GN=Srsf2 PE=1 SV=4;tr|Q8C671|Q8C671_MOUSE Serine/arginine-rich splicing factor 2 OS=Mus musculus OX=10090 GN=Srsf2 PE=2 SV=1;tr|Q99MY4|Q99MY4_MOUSE Splicing factor Sc35 (	1	6.47e-09	65.7295	0.00531592	123.75	76.548	113.52	0.999976	46.1767	0.00531592	123.75	0	0	NA	NA	1	65.7295	0.00909893	113.52	0.999587	33.8414	0.0445985	100.02	0.995236	23.1727
SRSF2_191_2	26.2453	26.4736	26.786	26.1574	26.155	26.915	26.5474	26.1128	25.2061	24.7997	24.8014	24.8361	25.1867	24.8162	25.044	Q62093;Q8C671;Q99MY4;Q99MY5	191;190;33;3	Q62093	Q62093	Serine/arginine-rich splicing factor 2	SRSF2	S(66)RS(55)PPPVS(-55)K	SRSPPPVSK	sp|Q62093|SRSF2_MOUSE Serine/arginine-rich splicing factor 2 OS=Mus musculus OX=10090 GN=Srsf2 PE=1 SV=4;tr|Q8C671|Q8C671_MOUSE Serine/arginine-rich splicing factor 2 OS=Mus musculus OX=10090 GN=Srsf2 PE=2 SV=1;tr|Q99MY4|Q99MY4_MOUSE Splicing factor Sc35 (	0.999997	1.05e-07	55.1501	0.00531592	123.75	76.548	113.52	0.999937	42.0023	0.00531592	123.75	0.871432	8.84185	0.0331451	48.998	0.999997	55.1501	0.00909893	113.52	0.99993	41.5764	0.0445985	100.02	0.993888	22.0909
TJP2_988_1	22.1419	23.2271	22.1307	22.68	22.5697	22.8213	22.4925	22.2807	24.1863	24.312	24.662	23.8321	24.2173	23.7615	24.1786	Q9Z0U1;A0A3B2WBH9;A0A3B2WCN9	988;988;1011	Q9Z0U1	Q9Z0U1	Tight junction protein ZO-2	TJP2	S(-25)QNREDS(25)FDY(-26)S(-28)K	SQNREDSFDYSK	sp|Q9Z0U1|ZO2_MOUSE Tight junction protein ZO-2 OS=Mus musculus OX=10090 GN=Tjp2 PE=1 SV=2;tr|A0A3B2WBH9|A0A3B2WBH9_MOUSE Tight junction protein 2 OS=Mus musculus OX=10090 GN=Tjp2 PE=1 SV=1;tr|A0A3B2WCN9|A0A3B2WCN9_MOUSE Tight junction protein 2 OS=Mus mus	0.992642	0.000593882	24.6572	1.15e-08	154.65	118.97	128.95	0	0	NA	NA	0	0	NA	NA	0	0	NA	NA	0	0	NA	NA	NA	NA
NRCAM_1108_1	22.7242	22.1764	22.6536	22.247	22.6636	23.4177	23.6517	23.0513	24.1198	24.7567	25.086	24.1327	24.9343	24.8434	25.5475	Q810U4-2;Q810U4;Q6QRP1;Q6P9Y5;A0A1W2P7X4	1108;1178;100;141;142	Q810U4-2	Q810U4-2	Neuronal cell adhesion molecule	NRCAM	EDDGT(-92)FGEY(-33)S(33)DAEDHK	EDDGTFGEYSDAEDHK	sp|Q810U4-2|NRCAM_MOUSE Isoform 2 of Neuronal cell adhesion molecule OS=Mus musculus OX=10090 GN=Nrcam;sp|Q810U4|NRCAM_MOUSE Neuronal cell adhesion molecule OS=Mus musculus OX=10090 GN=Nrcam PE=1 SV=2;tr|Q6QRP1|Q6QRP1_MOUSE Neuronal cell adhesion molecule	0.999485	3.23e-05	32.8778	3.81e-202	265.85	240.14	265.85	0	0	NA	NA	0	0	NA	NA	0.574127	3.51821	0.0370872	53.403	0	0	NA	NA	0.497181	0
CRACDL_113_1	20.6823	21.0363	20.501	21.309	23.5177	24.2472	24.2479	23.2275	20.5224	22.2837	21.8828	21.6172	21.5593	21.7115	21.9419	E9Q3M9	113	E9Q3M9	E9Q3M9		CRACDL	VFS(24)QENVCDR	VFSQENVCDR	tr|E9Q3M9|E9Q3M9_MOUSE Capping protein inhibiting regulator of actin like OS=Mus musculus OX=10090 GN=Cracdl PE=1 SV=1	1	0	23.8011	0.00360158	98.105	54.561	63.816	0	0	NA	NA	0	0	NA	NA	0	0	NA	NA	0	0	NA	NA	0	0
NCBP3_495_1	24.7803	24.9093	24.4568	24.3019	25.0308	24.2205	24.2133	23.8161	21.9497	22.3367	21.4003	23.5488	22.9267	22.7558	22.0171	Q8BZR9;Q7TPS9;Q3TLD7	495;435;436	Q8BZR9	Q8BZR9	Nuclear cap-binding protein subunit 3	NCBP3	RPY(-19)S(19)PEK	RPYSPEK	sp|Q8BZR9|NCBP3_MOUSE Nuclear cap-binding protein subunit 3 OS=Mus musculus OX=10090 GN=Ncbp3 PE=1 SV=1;tr|Q7TPS9|Q7TPS9_MOUSE Nuclear cap-binding protein subunit 3 (Fragment) OS=Mus musculus OX=10090 GN=Ncbp3 PE=2 SV=1;tr|Q3TLD7|Q3TLD7_MOUSE Nuclear cap-b	0.986619	0.00124816	18.6766	0.00328122	100.79	53.188	100.79	0.883131	8.78325	0.0090252	73.841	0.903368	9.70743	0.00544323	88.392	0.795195	5.89132	0.00544323	88.392	NA	NA	NA	NA	0.776027	5.39681
BSN_3516_1	20.544	20.2005	20.4792	20.6159	20.3496	20.6537	20.7615	20.2632	22.0426	21.5859	22.0212	21.7806	22.1177	21.5211	22.3877	O88737;O88737-2;V9GX98	3516;3457;745	O88737	O88737	Protein bassoon	BSN	S(-61)QAS(-45)EEES(13)PVS(-13)PLGR	SQASEEESPVSPLGR	sp|O88737|BSN_MOUSE Protein bassoon OS=Mus musculus OX=10090 GN=Bsn PE=1 SV=4;sp|O88737-2|BSN_MOUSE Isoform 2 of Protein bassoon OS=Mus musculus OX=10090 GN=Bsn;tr|V9GX98|V9GX98_MOUSE Bassoon (Fragment) OS=Mus musculus OX=10090 GN=Bsn PE=1 SV=1	0.9542	0.00531795	13.1905	4.19e-11	159.34	139.74	159.34	0	0	NA	NA	NA	NA	NA	NA	0	0	NA	NA	0	0	NA	NA	0	0
CDC42BPA_1708_1	21.2242	20.729	21.5104	21.8048	20.011	20.2821	21.0841	21.3226	23.2993	22.7187	22.9848	22.7457	22.8443	22.6233	22.7216	Q3UU96;D3YYN8;E9PVY0;B2RXX8;A0A1D5RLQ9;H7BX44;Q3UU96-2;F6Q5A5;F6S5Z6	1708;1680;1721;1721;1737;1627;1523;1037;973	Q3UU96	Q3UU96	Serine/threonine-protein kinase MRCK alpha;non-specific serine/threonine protein kinase	CDC42BPA	S(-30)LS(30)LES(-39)T(-42)DR	SLSLESTDR	sp|Q3UU96|MRCKA_MOUSE Serine/threonine-protein kinase MRCK alpha OS=Mus musculus OX=10090 GN=Cdc42bpa PE=1 SV=2;tr|D3YYN8|D3YYN8_MOUSE non-specific serine/threonine protein kinase OS=Mus musculus OX=10090 GN=Cdc42bpa PE=1 SV=1;tr|E9PVY0|E9PVY0_MOUSE non-sp	0.998872	7.06e-05	30.2775	0.00212275	115.57	61.823	102.53	0.85486	11.6691	0.02728	50.108	0.625963	6.13278	0.0440371	41.54	0	0	NA	NA	0	0	NA	NA	0	0
SRSF10_171_3	26.3733	26.5912	26.3626	26.8851	27.5396	26.737	27.065	26.7201	22.6454	24.9585	22.49	25.4058	24.6991	24.7435	25.1656	Q9R0U0;Q3UYX6;Q9R0U0-2;Q3UXS8	171;171;170;171	Q9R0U0	Q9R0U0	Serine/arginine-rich splicing factor 10;RRM domain-containing protein	SRSF10	NRS(34)FS(34)RS(34)K	NRSFSRSK	sp|Q9R0U0|SRS10_MOUSE Serine/arginine-rich splicing factor 10 OS=Mus musculus OX=10090 GN=Srsf10 PE=1 SV=2;tr|Q3UYX6|Q3UYX6_MOUSE RRM domain-containing protein OS=Mus musculus OX=10090 GN=Srsf10 PE=2 SV=1;sp|Q9R0U0-2|SRS10_MOUSE Isoform 2 of Serine/arginin	1	0	33.5934	0.0157581	68.121	58.572	40.373	0	0	NA	NA	0	0	NA	NA	1	30.4137	0.0361605	48.044	NA	NA	NA	NA	1	55.4672
SRSF10_173_3	26.3733	26.5912	26.3626	26.8851	27.5396	26.737	27.065	26.7201	22.6454	24.9585	22.49	25.4058	24.6991	24.7435	25.1656	Q9R0U0;Q3UYX6;Q9R0U0-2;Q3UXS8	173;173;172;173	Q9R0U0	Q9R0U0	Serine/arginine-rich splicing factor 10;RRM domain-containing protein	SRSF10	NRS(34)FS(34)RS(34)K	NRSFSRSK	sp|Q9R0U0|SRS10_MOUSE Serine/arginine-rich splicing factor 10 OS=Mus musculus OX=10090 GN=Srsf10 PE=1 SV=2;tr|Q3UYX6|Q3UYX6_MOUSE RRM domain-containing protein OS=Mus musculus OX=10090 GN=Srsf10 PE=2 SV=1;sp|Q9R0U0-2|SRS10_MOUSE Isoform 2 of Serine/arginin	1	0	33.5934	0.0157581	68.121	58.572	40.373	0	0	NA	NA	0	0	NA	NA	1	30.4137	0.0361605	48.044	NA	NA	NA	NA	1	55.4672
SRSF10_175_3	26.3733	26.5912	26.3626	26.8851	27.5396	26.737	27.065	26.7201	22.6454	24.9585	22.49	25.4058	24.6991	24.7435	25.1656	Q9R0U0;Q3UYX6;Q9R0U0-2;Q3UXS8	175;175;174;175	Q9R0U0	Q9R0U0	Serine/arginine-rich splicing factor 10;RRM domain-containing protein	SRSF10	NRS(34)FS(34)RS(34)K	NRSFSRSK	sp|Q9R0U0|SRS10_MOUSE Serine/arginine-rich splicing factor 10 OS=Mus musculus OX=10090 GN=Srsf10 PE=1 SV=2;tr|Q3UYX6|Q3UYX6_MOUSE RRM domain-containing protein OS=Mus musculus OX=10090 GN=Srsf10 PE=2 SV=1;sp|Q9R0U0-2|SRS10_MOUSE Isoform 2 of Serine/arginin	1	0	33.5934	0.0157581	68.121	58.572	40.373	0	0	NA	NA	0	0	NA	NA	1	30.4137	0.0361605	48.044	NA	NA	NA	NA	1	55.4672
CDH10_784_1	20.6761	20.9256	20.7568	20.2207	19.6874	20.1593	20.4679	20.7461	21.6548	21.8985	21.7588	21.9055	22.029	22.2765	21.9794	P70408;Q7TNR7;Q8VI68	784;309;784	P70408	P70408	Cadherin-10	CDH10	LAEMY(-20)GGGES(20)DK	LAEMYGGGESDK	sp|P70408|CAD10_MOUSE Cadherin-10 OS=Mus musculus OX=10090 GN=Cdh10 PE=1 SV=3;tr|Q7TNR7|Q7TNR7_MOUSE Cadherin 10 OS=Mus musculus OX=10090 GN=Cdh10 PE=2 SV=1;tr|Q8VI68|Q8VI68_MOUSE Transmembrane glycoprotein cadherin-10 OS=Mus musculus OX=10090 GN=Cdh10 PE=	0.99102	0.000714203	20.428	1.14e-15	148.68	95.113	148.68	NA	NA	NA	NA	NA	NA	NA	NA	0	0	NA	NA	0	0	NA	NA	0	0
PALM_153_2	22.4064	21.4273	21.7983	21.5634	20.1306	20.8107	20.1716	21.0073	22.4438	22.8265	22.6404	22.506	22.5865	22.208	22.4118	Q542N8;Q3TRX4;Q9Z0P4-2;Q91WF5;Q3UZP7;Q9Z0P4;Q6ZQE7;Q8CB16	153;153;153;153;153;153;120;153	Q542N8;Q9Z0P4	Q9Z0P4	Paralemmin-1	PALM	T(-15)S(-12)T(12)PVRS(12)PGGS(-12)T(-14)MMK	TSTPVRSPGGSTMMK	tr|Q542N8|Q542N8_MOUSE Paralemmin-1 OS=Mus musculus OX=10090 GN=Palm PE=2 SV=1;tr|Q3TRX4|Q3TRX4_MOUSE Paralemmin-1 OS=Mus musculus OX=10090 GN=Palm PE=2 SV=1;sp|Q9Z0P4-2|PALM_MOUSE Isoform 2 of Paralemmin-1 OS=Mus musculus OX=10090 GN=Palm;tr|Q91WF5|Q91WF5	0.886337	0.0142371	11.5833	0.00193761	81.311	66.435	71.592	0	0	NA	NA	0	0	NA	NA	0	0	NA	NA	0	0	NA	NA	0	0
PALM_157_2	22.4064	21.4273	21.7983	21.5634	20.1306	20.8107	20.1716	21.0073	22.4438	22.8265	22.6404	22.506	22.5865	22.208	22.4118	Q542N8;Q3TRX4;Q9Z0P4-2;Q91WF5;Q3UZP7;Q9Z0P4;Q6ZQE7;Q8CB16	157;157;157;157;157;157;124;157	Q542N8;Q9Z0P4	Q9Z0P4	Paralemmin-1	PALM	T(0)S(0)T(0)PVRS(13)PGGS(-13)T(-16)MMK	TSTPVRSPGGSTMMK	tr|Q542N8|Q542N8_MOUSE Paralemmin-1 OS=Mus musculus OX=10090 GN=Palm PE=2 SV=1;tr|Q3TRX4|Q3TRX4_MOUSE Paralemmin-1 OS=Mus musculus OX=10090 GN=Palm PE=2 SV=1;sp|Q9Z0P4-2|PALM_MOUSE Isoform 2 of Paralemmin-1 OS=Mus musculus OX=10090 GN=Palm;tr|Q91WF5|Q91WF5	0.895018	0.0125777	13.4326	0.00193761	81.311	66.435	46.892	0	0	NA	NA	0	0	NA	NA	0	0	NA	NA	0	0	NA	NA	0	0
TRIM2_428_2	22.6809	22.6513	22.6721	21.7976	22.0297	22.7607	22.7117	22.8949	24.3282	24.8276	25.3865	24.4817	23.7619	25.142	25.1749	Q9ESN6;Q3TPI3;Q3UHH4;Q3URK9;E9QKC6;Q8CA33	428;428;445;454;454;445	Q9ESN6	Q9ESN6	Tripartite motif-containing protein 2;RING-type E3 ubiquitin transferase	TRIM2	VIRS(36)ADVS(15)PT(-15)T(-19)EGVK	VIRSADVSPTTEGVK	sp|Q9ESN6|TRIM2_MOUSE Tripartite motif-containing protein 2 OS=Mus musculus OX=10090 GN=Trim2 PE=1 SV=1;tr|Q3TPI3|Q3TPI3_MOUSE Tripartite motif-containing protein 2 (Fragment) OS=Mus musculus OX=10090 GN=Trim2 PE=2 SV=1;tr|Q3UHH4|Q3UHH4_MOUSE Tripartite mo	0.955388	0.00515586	14.8651	0.000451211	118.31	100.76	118.31	NA	NA	NA	NA	NA	NA	NA	NA	NA	NA	NA	NA	0	0	NA	NA	0	0
ZC3H13_1499_1	21.8166	22.676	21.6184	22.6049	23.0039	23.2842	22.8074	22.7437	24.0048	24.1627	24.4008	24.0161	24.6409	24.447	23.8313	E9Q784	1499	E9Q784	E9Q784	Zinc finger CCCH domain-containing protein 13	ZC3H13	AERT(-21)ES(21)LEGDDES(-66)K	AERTESLEGDDESK	sp|E9Q784|ZC3HD_MOUSE Zinc finger CCCH domain-containing protein 13 OS=Mus musculus OX=10090 GN=Zc3h13 PE=1 SV=1	0.992219	0.000629707	21.0558	4.84e-32	195.92	147.39	178.14	0	0	NA	NA	0.448049	0	0.0566612	58.21	0	0	NA	NA	0	0	NA	NA	0	0
TRA2A_264_2	27.812	28.0321	27.6734	27.3939	29.9209	28.8115	28.6804	28.0787	24.6521	25.3025	24.8778	22.408	25.5449	25.3899	25.3017	Q6PFR5;A0A0N4SVC2;E9QP00;Q3TNU2;P62996;F8WJG3	259;258;260;33;264;164	Q6PFR5;P62996	P62996	Transformer-2 protein homolog alpha;Transformer-2 protein homolog beta	TRA2A	RRS(71)PS(27)PY(-27)Y(-45)S(-55)R	RRSPSPYYSR	sp|Q6PFR5|TRA2A_MOUSE Transformer-2 protein homolog alpha OS=Mus musculus OX=10090 GN=Tra2a PE=1 SV=1;tr|A0A0N4SVC2|A0A0N4SVC2_MOUSE Transformer 2 alpha OS=Mus musculus OX=10090 GN=Tra2a PE=1 SV=1;tr|E9QP00|E9QP00_MOUSE Transformer 2 alpha OS=Mus musculus	1	1.6e-09	71.1969	1.86e-18	166.24	67.484	122.56	0.999996	54.541	0.00111075	113.61	1	64.2939	0.000955688	116.79	0.999999	62.4235	0.000483827	123.67	0.999036	30.4742	0.00216978	84.169	1	71.1969
HOMER3_254_1	23.0304	22.2117	21.8759	22.0252	22.0341	22.2641	22.6126	22.625	25.0522	24.1059	24.7573	23.2748	23.6525	24.1105	24.2295	Q99JP6-2;Q99JP6	254;254	Q99JP6-2	Q99JP6-2	Homer protein homolog 3	HOMER3	EAT(-33)S(-19)QS(19)VEQLEAR	EATSQSVEQLEAR	sp|Q99JP6-2|HOME3_MOUSE Isoform 2 of Homer protein homolog 3 OS=Mus musculus OX=10090 GN=Homer3;sp|Q99JP6|HOME3_MOUSE Homer protein homolog 3 OS=Mus musculus OX=10090 GN=Homer3 PE=1 SV=2	0.988066	0.00103493	19.3746	2.46e-14	169.04	153.41	155.98	0.664154	4.79301	0.00143933	85.42	0.627023	2.96494	0.00663119	66.533	0.778797	5.75749	0.00275496	76.588	0.499261	2.99746	0.0152372	57.804	0.84047	9.04852
RBM39_97_1	25.5929	25.566	25.585	25.3465	26.2552	25.6813	25.4098	25.4264	22.3365	23.4507	23.0888	24.6755	23.0251	23.7819	22.6929	Q8VH51;Q8VH51-2;Q3U313;Q3UXT6;E9Q8F0;B7ZD61	97;97;97;94;97;97	Q8VH51	Q8VH51	RNA-binding protein 39;RRM domain-containing protein	RBM39	Y(-26)RS(26)PY(-34)S(-36)GPK	YRSPYSGPK	sp|Q8VH51|RBM39_MOUSE RNA-binding protein 39 OS=Mus musculus OX=10090 GN=Rbm39 PE=1 SV=2;sp|Q8VH51-2|RBM39_MOUSE Isoform 2 of RNA-binding protein 39 OS=Mus musculus OX=10090 GN=Rbm39;tr|Q3U313|Q3U313_MOUSE RRM domain-containing protein OS=Mus musculus OX=1	0.997063	0.000221852	26.3946	8.8e-08	144.17	114.7	144.17	0.785954	8.81739	0.00423914	82.417	0.997063	26.3946	8.8e-08	144.17	0.801353	8.64115	0.00655256	77.744	0.936969	14.825	0.00394604	86.014	0.993957	23.4458
PCLO_1484_1	20.9472	21.3662	22.1072	22.1316	22.1619	22.9126	22.5939	22.4072	24.0565	24.3764	24.3083	23.2371	25.1108	24.7124	25.1902	Q9QYX7;Q9QYX7-2	1484;1484	Q9QYX7	Q9QYX7	Protein piccolo	PCLO	QEDS(-49)QGS(49)GEDEDFIRK	QEDSQGSGEDEDFIRK	sp|Q9QYX7|PCLO_MOUSE Protein piccolo OS=Mus musculus OX=10090 GN=Pclo PE=1 SV=4;sp|Q9QYX7-2|PCLO_MOUSE Isoform 2 of Protein piccolo OS=Mus musculus OX=10090 GN=Pclo	0.999986	4.52e-07	48.6704	7.4e-226	295.09	272.93	295.09	0	0	NA	NA	0	0	NA	NA	NA	NA	NA	NA	0	0	NA	NA	0	0
BSN_2595_1	23.0508	23.15	22.6156	22.223	24.2665	23.7025	23.4273	23.9179	26.1176	25.4899	26.1967	23.9345	25.9524	25.8796	25.4971	O88737;O88737-2	2595;2595	O88737	O88737	Protein bassoon	BSN	IADS(-90)S(-70)VQT(70)DDEEGEGR	IADSSVQTDDEEGEGR	sp|O88737|BSN_MOUSE Protein bassoon OS=Mus musculus OX=10090 GN=Bsn PE=1 SV=4;sp|O88737-2|BSN_MOUSE Isoform 2 of Protein bassoon OS=Mus musculus OX=10090 GN=Bsn	1	1.95e-09	70.3945	0	338.97	307.09	243.09	0	0	NA	NA	0	0	NA	NA	0	0	NA	NA	0	0	NA	NA	0.436425	1.89988
GAS7_99_1	22.7173	23.1578	22.8323	22.9335	23.602	23.6309	23.4765	23.5468	24.704	25.3983	24.7496	24.0944	23.4451	23.2569	23.5306	B1ATI9;Q60780;Q3U8N2;Q3U432;Q0VBR8;F6QB26;A0A8I4T5Q7	99;108;41;103;108;163;99	B1ATI9	B1ATI9	Growth arrest-specific protein 7;F-BAR domain-containing protein	GAS7	S(-210)T(-210)GDS(-160)QNLGS(-34)S(-7.4)S(7.4)PGRK	STGDSQNLGSSSPGRK	tr|B1ATI9|B1ATI9_MOUSE Growth arrest specific 7 OS=Mus musculus OX=10090 GN=Gas7 PE=1 SV=1;sp|Q60780|GAS7_MOUSE Growth arrest-specific protein 7 OS=Mus musculus OX=10090 GN=Gas7 PE=1 SV=1;tr|Q3U8N2|Q3U8N2_MOUSE F-BAR domain-containing protein (Fragment) OS	0.846949	0.0216534	7.43958	1.9e-173	276.14	255.85	276.14	0	0	NA	NA	0	0	NA	NA	0	0	NA	NA	0	0	NA	NA	0	0
FKBP1A_9_1	24.3187	24.3414	24.3529	24.3858	24.3559	24.3501	24.3492	24.3291	21.886	24.2447	22.4098	21.2408	21.6015	21.6813	22.1291	P26883;Q3ULN5;Q1JUQ7;Q1JUQ8;Q1JUQ6	9;9;9;9;9	P26883	P26883	Peptidyl-prolyl cis-trans isomerase FKBP1A;peptidylprolyl isomerase	FKBP1A	GVQVET(-16)IS(16)PGDGR	GVQVETISPGDGR	sp|P26883|FKB1A_MOUSE Peptidyl-prolyl cis-trans isomerase FKBP1A OS=Mus musculus OX=10090 GN=Fkbp1a PE=1 SV=2;tr|Q3ULN5|Q3ULN5_MOUSE peptidylprolyl isomerase OS=Mus musculus OX=10090 GN=Fkbp1a PE=2 SV=1;tr|Q1JUQ7|Q1JUQ7_MOUSE FK506 binding protein12-T2 OS=	0.972719	0.00302671	15.5213	0.000124843	142.57	111.14	116.84	NA	NA	NA	NA	NA	NA	NA	NA	NA	NA	NA	NA	NA	NA	NA	NA	NA	NA
MATR3_188_1	25.6457	25.9462	25.7827	25.4758	26.227	25.5693	25.231	25.1618	24.0551	23.9263	23.7672	24.4401	24.5745	24.4284	24.6801	Q8K310;Q6ZQ61;Q3TTX0;Q5BL18;Q4FJT0;A0A494BAZ2;Q9R0U5	188;194;188;188;188;188;188	Q8K310	Q8K310	Matrin-3	MATR3	RDS(120)FDDR	RDSFDDR	sp|Q8K310|MATR3_MOUSE Matrin-3 OS=Mus musculus OX=10090 GN=Matr3 PE=1 SV=1;tr|Q6ZQ61|Q6ZQ61_MOUSE MKIAA0723 protein (Fragment) OS=Mus musculus OX=10090 GN=Matr3 PE=2 SV=1;tr|Q3TTX0|Q3TTX0_MOUSE Matrin-3 OS=Mus musculus OX=10090 GN=Matr3 PE=2 SV=1;tr|Q5BL18	1	0	119.602	1.75e-08	147.74	67.306	139.15	1	101.116	1.75e-08	147.74	1	97.2838	1.27e-05	134.84	1	101.116	4.63e-06	140.78	1	88.5756	0.000146719	125.74	1	101.116
BSN_1236_1	21.6826	22.2041	21.9945	23.5995	23.6926	23.5002	24.7179	24.7766	26.3401	25.9367	26.0148	23.8142	24.934	24.8824	25.0173	O88737;O88737-2	1236;1236	O88737	O88737	Protein bassoon	BSN	S(-51)QGS(31)FEY(-31)QDT(-55)QDHDY(-77)GGR	SQGSFEYQDTQDHDYGGR	sp|O88737|BSN_MOUSE Protein bassoon OS=Mus musculus OX=10090 GN=Bsn PE=1 SV=4;sp|O88737-2|BSN_MOUSE Isoform 2 of Protein bassoon OS=Mus musculus OX=10090 GN=Bsn	0.999203	5.16e-05	31.0418	3.86e-45	195.92	173.2	147.93	0	0	NA	NA	0	0	NA	NA	0	0	NA	NA	0.540011	4.10004	0.000166824	83.453	0.233139	0.469046
ARAF_580_1	25.1458	25.5249	25.364	24.9044	25.4043	25.1204	24.6351	24.7855	21.3352	22.0513	21.2611	23.6412	19.8523	20.0753	19.4469	P04627;B1AUP0;Q99N73	580;179;119	P04627	P04627	Serine/threonine-protein kinase A-Raf	ARAF	S(-33)AS(33)EPS(-54)LHR	SASEPSLHR	sp|P04627|ARAF_MOUSE Serine/threonine-protein kinase A-Raf OS=Mus musculus OX=10090 GN=Araf PE=1 SV=2;tr|B1AUP0|B1AUP0_MOUSE Araf proto-oncogene, serine/threonine kinase (Fragment) OS=Mus musculus OX=10090 GN=Araf PE=1 SV=2;tr|Q99N73|Q99N73_MOUSE Protein k	0.99946	3.45e-05	32.7032	2.74e-05	139.43	82.086	139.43	0.9987	28.8685	0.000641519	127.76	0.999376	32.1668	4.16e-05	136.96	0.999284	33.499	0.00295208	99.973	0.99946	32.7032	2.74e-05	139.43	0.999085	30.9293
MAP1B_1422_1	23.4192	23.5681	23.2044	23.5384	23.6213	23.6164	22.4894	22.8996	24.8792	25.5908	25.03	24.912	24.5659	25.1741	24.5404	P14873;B2RQQ5	1422;1422	P14873	P14873	Microtubule-associated protein 1B;MAP1B heavy chain;MAP1 light chain LC1	MAP1B	RS(-11)ES(11)PFEGK	RSESPFEGK	sp|P14873|MAP1B_MOUSE Microtubule-associated protein 1B OS=Mus musculus OX=10090 GN=Map1b PE=1 SV=2;tr|B2RQQ5|B2RQQ5_MOUSE Microtubule-associated protein 1B OS=Mus musculus OX=10090 GN=Map1b PE=2 SV=1	0.924729	0.00894855	10.8938	0.00189662	110.8	56.017	110.8	NA	NA	NA	NA	NA	NA	NA	NA	0	0	NA	NA	0.681404	3.30164	0.030742	42.21	0.809777	6.29103
PCLO_3616_1	22.3064	22.4576	22.6958	22.6804	22.8202	22.3042	23.1292	23.0062	23.8355	24.0219	24.1528	24.2389	24.0735	23.7313	23.8447	Q9QYX7;Q9QYX7-2	3616;3616	Q9QYX7	Q9QYX7	Protein piccolo	PCLO	PLS(22)PT(-22)ADES(-38)S(-41)R	PLSPTADESSR	sp|Q9QYX7|PCLO_MOUSE Protein piccolo OS=Mus musculus OX=10090 GN=Pclo PE=1 SV=4;sp|Q9QYX7-2|PCLO_MOUSE Isoform 2 of Protein piccolo OS=Mus musculus OX=10090 GN=Pclo	0.992744	0.00057905	21.5069	1.01e-09	144.3	132.44	136.7	NA	NA	NA	NA	NA	NA	NA	NA	NA	NA	NA	NA	NA	NA	NA	NA	NA	NA
PDCD11_1468_1	22.5464	22.5326	22.4155	22.4911	22.5014	22.2533	22.5628	22.6033	23.3559	23.1391	23.7654	23.5441	23.9941	23.8375	23.7602	Q6NS46	1468	Q6NS46	Q6NS46	Protein RRP5 homolog	PDCD11	ERQES(23)ES(-23)EQELVNK	ERQESESEQELVNK	sp|Q6NS46|RRP5_MOUSE Protein RRP5 homolog OS=Mus musculus OX=10090 GN=Pdcd11 PE=1 SV=2	0.995196	0.000400301	23.1631	2.46e-84	230.16	90.277	207.55	NA	NA	NA	NA	0.5	0	0.0226013	50.088	0	0	NA	NA	NA	NA	NA	NA	0	0
SRRM2_1924_2	30.371	30.1277	30.2016	30.6063	29.3874	30.387	29.7873	30.1928	28.7888	29.2608	28.9132	28.1021	28.7062	28.6188	28.5777	Q8BTI8;Q8BTI8-2;Q8BTI8-3	1924;1828;1924	Q8BTI8	Q8BTI8	Serine/arginine repetitive matrix protein 2	SRRM2	S(54)RT(-24)S(24)PVT(-32)R	SRTSPVTR	sp|Q8BTI8|SRRM2_MOUSE Serine/arginine repetitive matrix protein 2 OS=Mus musculus OX=10090 GN=Srrm2 PE=1 SV=3;sp|Q8BTI8-2|SRRM2_MOUSE Isoform 2 of Serine/arginine repetitive matrix protein 2 OS=Mus musculus OX=10090 GN=Srrm2;sp|Q8BTI8-3|SRRM2_MOUSE Isoform	0.999996	1.33e-07	54.2004	1.02e-18	168.19	57.734	168.19	0.999845	37.9231	1.31e-07	149	0.99932	31.6509	0.0100709	120.75	0.99926	31.2894	0.000152442	138.42	0.999996	54.2004	1.02e-18	168.19	0.999819	37.3962
SRRM2_1927_2	30.371	30.1277	30.2016	30.6063	29.3874	30.387	29.7873	30.1928	28.7888	29.2608	28.9132	28.1021	28.7062	28.6188	28.5777	Q8BTI8;Q8BTI8-2;Q8BTI8-3	1927;1831;1927	Q8BTI8	Q8BTI8	Serine/arginine repetitive matrix protein 2	SRRM2	S(49)RT(-25)S(25)PVT(-44)R	SRTSPVTR	sp|Q8BTI8|SRRM2_MOUSE Serine/arginine repetitive matrix protein 2 OS=Mus musculus OX=10090 GN=Srrm2 PE=1 SV=3;sp|Q8BTI8-2|SRRM2_MOUSE Isoform 2 of Serine/arginine repetitive matrix protein 2 OS=Mus musculus OX=10090 GN=Srrm2;sp|Q8BTI8-3|SRRM2_MOUSE Isoform	0.996987	0.000230654	25.2601	1.02e-18	168.19	57.734	135.1	0.963643	14.2474	1.31e-07	149	0.994245	22.4771	0.0100709	120.75	0.978977	18.1927	0.000152442	138.42	0.995896	24.4928	1.02e-18	168.19	0.994249	23.3595
TBC1D4_348_1	24.4819	24.8543	24.4751	24.3843	25.3526	24.3451	24.3685	23.7624	21.7241	22.5691	22.2005	23.5985	23.0124	22.7894	22.7575	Q8BYJ6;E9Q6Q8;E0CX53;F6SUV7;Q8BYJ6-2;H7BX82;Q8BYJ6-4;Q8BYJ6-3	348;348;348;61;348;348;348;348	Q8BYJ6	Q8BYJ6	TBC1 domain family member 4	TBC1D4	HAS(35)APS(-35)HVQPS(-99)DS(-110)EK	HASAPSHVQPSDSEK	sp|Q8BYJ6|TBCD4_MOUSE TBC1 domain family member 4 OS=Mus musculus OX=10090 GN=Tbc1d4 PE=1 SV=2;tr|E9Q6Q8|E9Q6Q8_MOUSE TBC1 domain family, member 4 OS=Mus musculus OX=10090 GN=Tbc1d4 PE=1 SV=1;tr|E0CX53|E0CX53_MOUSE TBC1 domain family, member 4 OS=Mus muscu	0.999708	1.78e-05	35.3401	2.21e-24	178.52	159.45	178.52	0.955244	13.2981	0.00963678	77.871	NA	NA	NA	NA	NA	NA	NA	NA	0.950415	12.8277	6.17e-05	119.68	0.999708	35.3401
CCDC174_149_1	21.284	21.3614	21.024	20.6201	22.7738	22.1539	22.6964	22.3409	22.7629	22.5589	22.3045	22.6995	22.55	22.8409	22.6222	Q3U155;A0PJ68;Q8C4Q1;A0A0R4J0L8	149;102;41;149	Q3U155	Q3U155	Coiled-coil domain-containing protein 174	CCDC174	ES(-7.3)QIEEERDDDDKEEFS(7.3)DK	ESQIEEERDDDDKEEFSDK	sp|Q3U155|CC174_MOUSE Coiled-coil domain-containing protein 174 OS=Mus musculus OX=10090 GN=Ccdc174 PE=2 SV=1;tr|A0PJ68|A0PJ68_MOUSE C130022K22Rik protein (Fragment) OS=Mus musculus OX=10090 GN=Ccdc174 PE=2 SV=1;tr|Q8C4Q1|Q8C4Q1_MOUSE Coiled-coil domain-co	0.844013	0.0222794	7.33259	0.000795454	52.061	39.507	51.234	0	0	NA	NA	NA	NA	NA	NA	NA	NA	NA	NA	0	0	NA	NA	0	0
ADD3_677_1	24.6194	24.7486	24.3973	24.791	24.8614	24.4436	24.9512	24.7224	25.7652	25.8471	26.3778	25.9675	25.9233	25.6573	25.8001	Q9QYB5;Q05C56;Q9QYB5-2;Q05DT0;Q3UNK1;Q8BJH2;A0A494B9K4;Q8BM29;Q9JLE2	677;677;645;645;645;645;671;645;246	Q9QYB5;Q9QYB5-2	Q9QYB5	Gamma-adducin;Class II aldolase/adducin N-terminal domain-containing protein	ADD3	S(-120)PERT(-97)EEVLS(-46)PDGS(25)PS(-25)K	SPERTEEVLSPDGSPSK	sp|Q9QYB5|ADDG_MOUSE Gamma-adducin OS=Mus musculus OX=10090 GN=Add3 PE=1 SV=2;tr|Q05C56|Q05C56_MOUSE Add3 protein (Fragment) OS=Mus musculus OX=10090 GN=Add3 PE=2 SV=1;sp|Q9QYB5-2|ADDG_MOUSE Isoform 1 of Gamma-adducin OS=Mus musculus OX=10090 GN=Add3;tr|Q0	0.996915	0.000239638	25.129	5.48e-79	227.46	198.82	227.46	0.725139	4.60562	0.00140768	90.926	0	0	NA	NA	0.525805	3.12249	0.00147089	81.494	0.464567	2.32363	0.00338995	74.162	0.812052	6.57199
PAGR1A_147_1	24.9242	25.4178	24.9197	24.5017	24.9227	24.7405	24.462	24.6764	21.1484	22.8319	21.9211	24.3734	22.8328	23.5176	22.9626	Q99L02;A0A0J9YUB4	147;147	Q99L02	Q99L02	PAXIP1-associated glutamate-rich protein 1A	PAGR1A	RPPT(19)PEAQS(19)EEERS(19)DEEPEAK	RPPTPEAQSEEERSDEEPEAK	sp|Q99L02|PGR1A_MOUSE PAXIP1-associated glutamate-rich protein 1A OS=Mus musculus OX=10090 GN=Pagr1a PE=1 SV=1;tr|A0A0J9YUB4|A0A0J9YUB4_MOUSE Predicted gene 42742 (Fragment) OS=Mus musculus OX=10090 GN=Gm42742 PE=1 SV=1	1	0	19.2228	1.57e-12	106.88	83.631	64.583	0.79281	8.01545	1.57e-12	106.88	0.600605	0.107591	1.15e-06	80.132	1	9.05915	1.13e-10	102.21	0.779472	7.05949	2.24e-12	104.33	0.691712	2.22607
HNRNPUL2_226_1	29.7468	29.6838	30.1321	29.8843	30.4851	29.9937	30.2571	29.9831	27.8449	28.7733	28.2581	29.2085	28.8012	28.2796	28.8162	Q00PI9	226	Q00PI9	Q00PI9	Heterogeneous nuclear ribonucleoprotein U-like protein 2	HNRNPUL2	S(-37)KS(37)PPPPEEEAK	SKSPPPPEEEAK	sp|Q00PI9|HNRL2_MOUSE Heterogeneous nuclear ribonucleoprotein U-like protein 2 OS=Mus musculus OX=10090 GN=Hnrnpul2 PE=1 SV=2	0.999791	1.3e-05	36.7933	3.97e-52	214.89	169.53	210.08	0.943724	12.2453	0.00124473	80.128	0.999791	36.7933	1.21e-51	210.08	0.996964	25.1644	3.97e-52	214.89	0.929643	11.2101	0.00243406	77.185	0.949774	12.7669
PDS5B_1281_1	21.1582	21.5152	20.7742	22.2195	21.0704	22.2119	22.1024	22.4582	23.465	23.317	23.3042	23.6532	25.1183	23.7714	24.599	Q4VA53;F8WHU5;Q4VA53-3	1281;1283;1283	Q4VA53	Q4VA53	Sister chromatid cohesion protein PDS5 homolog B	PDS5B	EELLENEDEQNS(11)PPKK	EELLENEDEQNSPPKK	sp|Q4VA53|PDS5B_MOUSE Sister chromatid cohesion protein PDS5 homolog B OS=Mus musculus OX=10090 GN=Pds5b PE=1 SV=1;tr|F8WHU5|F8WHU5_MOUSE PDS5 cohesin associated factor B OS=Mus musculus OX=10090 GN=Pds5b PE=1 SV=1;sp|Q4VA53-3|PDS5B_MOUSE Isoform 3 of Sist	1	0	10.5275	2.3e-08	150.39	135.47	49.5	0	0	NA	NA	0	0	NA	NA	0	0	NA	NA	0	0	NA	NA	0	0
BSN_3382_1	20.6093	22.6277	20.3737	21.2425	20.0622	20.2514	20.9593	21.1626	23.093	23.7962	23.7818	22.886	23.1588	23.4366	23.3324	O88737;O88737-2;V9GX98	3382;3323;611	O88737	O88737	Protein bassoon	BSN	FS(53)PIEEAK	FSPIEEAK	sp|O88737|BSN_MOUSE Protein bassoon OS=Mus musculus OX=10090 GN=Bsn PE=1 SV=4;sp|O88737-2|BSN_MOUSE Isoform 2 of Protein bassoon OS=Mus musculus OX=10090 GN=Bsn;tr|V9GX98|V9GX98_MOUSE Bassoon (Fragment) OS=Mus musculus OX=10090 GN=Bsn PE=1 SV=1	1	0	53.4696	0.00255166	96.143	74.372	96.143	0	0	NA	NA	NA	NA	NA	NA	0	0	NA	NA	NA	NA	NA	NA	NA	NA
IQSEC2_383_1	18.4641	20.116	18.9074	18.8117	17.9914	19.5969	17.7455	20.2683	22.2601	21.3437	21.8013	22.1532	22.323	21.7033	22.3507	Q5DU25;A4GZ26;D3Z5I6;E9QAD8;A0A9L6KDT1;D3Z6V7	383;393;393;393;446;188	Q5DU25	Q5DU25	IQ motif and SEC7 domain-containing protein 2	IQSEC2	MQFS(14)FEEY(-14)EK	MQFSFEEYEK	sp|Q5DU25|IQEC2_MOUSE IQ motif and SEC7 domain-containing protein 2 OS=Mus musculus OX=10090 GN=Iqsec2 PE=1 SV=3;tr|A4GZ26|A4GZ26_MOUSE ARF6 guanine nucleotide exchange factor IQArfGEF OS=Mus musculus OX=10090 GN=Iqsec2 PE=1 SV=1;tr|D3Z5I6|D3Z5I6_MOUSE IQ	0.963281	0.00429969	14.1887	0.0061874	88.441	74.862	88.441	0	0	NA	NA	NA	NA	NA	NA	0	0	NA	NA	0	0	NA	NA	0	0
FMNL2_171_1	25.9049	25.6776	25.9693	25.8877	26.2785	25.265	25.4073	25.0974	27.2908	27.2474	27.2557	26.8775	26.969	26.6763	26.9197	A2APV2;F8VPR2;A2AQW2;A2APV2-2;A2APV2-3	171;171;171;171;171	A2APV2	A2APV2	Formin-like protein 2	FMNL2	S(83)IEDLHR	SIEDLHR	sp|A2APV2|FMNL2_MOUSE Formin-like protein 2 OS=Mus musculus OX=10090 GN=Fmnl2 PE=1 SV=2;tr|F8VPR2|F8VPR2_MOUSE Formin-like 2 OS=Mus musculus OX=10090 GN=Fmnl2 PE=1 SV=1;tr|A2AQW2|A2AQW2_MOUSE Formin-like 2 OS=Mus musculus OX=10090 GN=Fmnl2 PE=1 SV=2;sp|A2A	1	0	83.4287	9.06e-05	130.56	71.212	109.11	NA	NA	NA	NA	1	65.4737	0.0608162	99.802	NA	NA	NA	NA	NA	NA	NA	NA	1	51.4152
ANLN_637_1	22.2235	22.0228	22.667	21.8743	22.2539	21.6252	22.9263	22.8299	25.1429	23.6364	24.7206	24.3411	24.3038	24.0197	24.0037	Q8K298	637	Q8K298	Q8K298	Anillin	ANLN	DS(-98)NLS(-32)AAS(32)PKPGK	DSNLSAASPKPGK	sp|Q8K298|ANLN_MOUSE Anillin OS=Mus musculus OX=10090 GN=Anln PE=1 SV=2	0.999309	4.29e-05	31.6032	5.7e-30	189.07	165.93	189.07	0	0	NA	NA	NA	NA	NA	NA	NA	NA	NA	NA	0	0	NA	NA	0	0
CAP2_300_1	29.604	30.3125	29.8056	30.512	30.7936	30.2672	29.6977	30.2533	25.9418	27.5313	26.078	28.9082	26.0973	27.8822	26.2957	Q9CYT6;Q8BKZ3;A0A286YCS6;D3YTR7	300;245;245;188	Q9CYT6	Q9CYT6	Adenylyl cyclase-associated protein 2;C-CAP/cofactor C-like domain-containing protein;Adenylyl cyclase-associated protein	CAP2	AQGQIRS(42)PT(-42)K	AQGQIRSPTK	sp|Q9CYT6|CAP2_MOUSE Adenylyl cyclase-associated protein 2 OS=Mus musculus OX=10090 GN=Cap2 PE=1 SV=1;tr|Q8BKZ3|Q8BKZ3_MOUSE C-CAP/cofactor C-like domain-containing protein OS=Mus musculus OX=10090 GN=Cap2 PE=2 SV=1;tr|A0A286YCS6|A0A286YCS6_MOUSE Cyclase a	0.999931	3.52e-06	41.6242	8.93e-184	285.5	242.02	285.5	0.999033	30.1405	2.05e-137	263.83	0.998628	28.6197	3.8e-52	214.52	0.999923	41.1559	2.6e-137	262.35	0.999923	41.1559	1.39e-116	248.7	0.999176	30.8376
MADD_909_1	26.0959	25.7815	25.6775	26.0326	26.4384	26.1123	25.7916	25.6351	23.4398	24.4651	23.732	23.9747	24.0113	25.0498	23.3989	E9QN47;A2AGQ6;A2AGR0;A0A0R4J1F4;Q80U28;Q80U28-14;A2AGQ4;Q80U28-15;Q80U28-3;A2AGQ2;A2AGQ3;A2AGQ5;A2AGQ9;A2AGQ7;A2AGR1;A2AGQ8;Q80U28-2;Q80U28-6;Q80U28-7;Q80U28-4;Q80U28-8;Q80U28-11;Q80U28-5;Q80U28-9;Q80U28-10;A6PWP8;Q80U28-12;Q80U28-13	909;909;929;909;929;909;929;929;909;890;866;929;910;909;866;886;929;884;910;929;909;890;884;884;884;909;884;909	E9QN47	E9QN47	MAP kinase-activating death domain protein	MADD	REPS(-11)S(11)PQGR	REPSSPQGR	tr|E9QN47|E9QN47_MOUSE MAP kinase-activating death domain protein OS=Mus musculus OX=10090 GN=Madd PE=1 SV=2;tr|A2AGQ6|A2AGQ6_MOUSE MAP kinase-activating death domain protein OS=Mus musculus OX=10090 GN=Madd PE=1 SV=1;tr|A2AGR0|A2AGR0_MOUSE MAP kinase-acti	0.919905	0.00993196	10.6014	0.00187189	111.63	68.322	93.345	0.5	0	0.0324388	41.54	0.672476	3.12433	0.0100554	64.64	0	0	NA	NA	0.693177	3.53957	0.00221695	93.345	0	0
KCNB1_484_1	22.9586	23.405	23.6761	23.3023	23.6919	22.9715	23.377	22.6822	24.6795	24.7673	24.8066	25.0327	24.5851	24.4258	24.5707	Q03717;Q80X33	484;484	Q03717	Q03717	Potassium voltage-gated channel subfamily B member 1	KCNB1	VQDNHLS(66)PNK	VQDNHLSPNK	sp|Q03717|KCNB1_MOUSE Potassium voltage-gated channel subfamily B member 1 OS=Mus musculus OX=10090 GN=Kcnb1 PE=1 SV=2;tr|Q80X33|Q80X33_MOUSE Potassium voltage-gated channel subfamily B member 1 OS=Mus musculus OX=10090 GN=Kcnb1 PE=2 SV=1	1	0	65.593	3.6e-11	162.31	117.55	107.17	0	0	NA	NA	NA	NA	NA	NA	NA	NA	NA	NA	0	0	NA	NA	NA	NA
RALY_270_1	24.2928	25.7542	25.423	26.3474	25.1604	25.0277	24.4856	25.4594	22.036	23.7671	22.941	22.4987	22.8332	22.7888	22.9066	Q64012;Q64012-2;Q3U3F6;A2AU62	270;254;254;270	Q64012	Q64012	RNA-binding protein Raly;RRM domain-containing protein	RALY	LPAPQEDT(-20)AS(20)EAGT(-43)PQGEVQT(-81)R	LPAPQEDTASEAGTPQGEVQTR	sp|Q64012|RALY_MOUSE RNA-binding protein Raly OS=Mus musculus OX=10090 GN=Raly PE=1 SV=3;sp|Q64012-2|RALY_MOUSE Isoform 1 of RNA-binding protein Raly OS=Mus musculus OX=10090 GN=Raly;tr|Q3U3F6|Q3U3F6_MOUSE RRM domain-containing protein OS=Mus musculus OX=1	0.990715	0.000750606	20.3056	1.91e-79	210.92	192.46	147.17	0	0	NA	NA	0.768189	7.29737	4.65e-20	136.04	0.851923	7.84886	1.7e-13	104.96	0.990715	20.3056	1.91e-23	147.17	0.789601	7.1392
RIMS2_1515_2	22.4711	22.4918	21.8349	22.6517	23.5826	23.7982	23.5347	23.5961	19.5942	20.3345	19.743	22.761	20.39	19.765	20.6772	Q9EQZ7;Q0VF51;D9HP81;Q6ZQ55;A0A2I3BRM1;Q9EQZ7-3;Q9EQZ7-2	1515;1535;1557;1282;1282;1283;270	Q9EQZ7	Q9EQZ7	Regulating synaptic membrane exocytosis protein 2	RIMS2	RAS(8.4)QS(0.59)S(-0.59)LES(-11)S(-14)T(-15)GPS(-18)Y(-18)S(-19)R	RASQSSLESSTGPSYSR	sp|Q9EQZ7|RIMS2_MOUSE Regulating synaptic membrane exocytosis protein 2 OS=Mus musculus OX=10090 GN=Rims2 PE=1 SV=1;tr|Q0VF51|Q0VF51_MOUSE Regulating synaptic membrane exocytosis 2 OS=Mus musculus OX=10090 GN=Rims2 PE=1 SV=1;tr|D9HP81|D9HP81_MOUSE Regulati	0.854843	0.0193277	8.4474	7.83e-05	98.796	77.563	98.796	NA	NA	NA	NA	0	0	NA	NA	0	0	NA	NA	0	0	NA	NA	0	0
SRGAP1_883_1	24.7483	24.5878	25.0523	24.8866	24.9268	24.4342	24.515	24.3941	26.4011	26.1698	26.227	26.3468	25.506	25.8174	25.4297	Q91Z69;D3YZW1	883;906	Q91Z69	Q91Z69	SLIT-ROBO Rho GTPase-activating protein 1	SRGAP1	GLNNDS(19)PERR	GLNNDSPERR	sp|Q91Z69|SRGP1_MOUSE SLIT-ROBO Rho GTPase-activating protein 1 OS=Mus musculus OX=10090 GN=Srgap1 PE=1 SV=2;tr|D3YZW1|D3YZW1_MOUSE SLIT-ROBO Rho GTPase activating protein 1 OS=Mus musculus OX=10090 GN=Srgap1 PE=1 SV=1	1	0	19.1439	0.0020742	108.47	85.73	48.44	0	0	NA	NA	0	0	NA	NA	0	0	NA	NA	0	0	NA	NA	0	0
CASKIN1_1083_1	23.7252	24.1135	24.0693	23.779	23.8682	22.7387	23.0968	23.1414	25.7434	25.5068	24.9297	24.8896	24.2332	24.9051	24.6294	Q6P9K8;Q6P9K8-2;Q6P9K8-3;B7ZNJ3	1083;1012;1083;1012	Q6P9K8	Q6P9K8	Caskin-1	CASKIN1	RGS(51)GEPAEQS(-51)HFMEDGT(-78)AR	RGSGEPAEQSHFMEDGTAR	sp|Q6P9K8|CSKI1_MOUSE Caskin-1 OS=Mus musculus OX=10090 GN=Caskin1 PE=1 SV=2;sp|Q6P9K8-2|CSKI1_MOUSE Isoform 2 of Caskin-1 OS=Mus musculus OX=10090 GN=Caskin1;sp|Q6P9K8-3|CSKI1_MOUSE Isoform 3 of Caskin-1 OS=Mus musculus OX=10090 GN=Caskin1;tr|B7ZNJ3|B7ZNJ	0.999993	2.88e-07	51.446	1.01e-26	167.28	156.65	167.28	0.742084	7.05283	0.00106234	46.159	0.941432	13.912	8.06e-05	69.619	0.973352	16.7189	0.000208065	63.376	0	0	NA	NA	0.945288	13.521
GFAP_12_1	22.7587	23.1883	22.7107	23.0012	21.5131	22.5589	23.2719	22.3882	20.8347	20.0776	20.3827	21.5855	21.7225	21.2598	21.3363	P03995;P03995-2	12;12	P03995	P03995	Glial fibrillary acidic protein	GFAP	S(5.1)Y(-5.1)AS(-31)ET(-41)VVR	SYASETVVR	sp|P03995|GFAP_MOUSE Glial fibrillary acidic protein OS=Mus musculus OX=10090 GN=Gfap PE=1 SV=4;sp|P03995-2|GFAP_MOUSE Isoform 2 of Glial fibrillary acidic protein OS=Mus musculus OX=10090 GN=Gfap	0.762722	0.0357857	5.08404	0.00293045	101.38	65.87	101.38	0.538721	0.842956	0.0406009	43.297	0.751451	4.81697	0.00925397	71.221	0.493888	0.790512	0.0442165	41.448	0.560524	1.09985	0.021803	58.699	0.547956	0.948499
PRKCD_643_1	23.8607	23.2625	23.4939	24.3855	22.9113	22.6381	24.2745	24.2628	20.573	21.1562	21.3028	22.2784	21.6863	21.4437	21.5305	P28867;Q53YN4;P28867-2;Q3TGE4;Q3UNG2;Q1MX43;Q1MX42;F1DGF6;Q3TT74	643;643;669;643;643;528;554;340;10	P28867	P28867	Protein kinase C delta type;Protein kinase C delta type regulatory subunit;Protein kinase C delta type catalytic subunit;Protein kinase C delta type;Protein kinase C;protein kinase C;Protein kinase C-terminal domain-containing protein	PRKCD	PQLS(19)FS(-19)DK	PQLSFSDK	sp|P28867|KPCD_MOUSE Protein kinase C delta type OS=Mus musculus OX=10090 GN=Prkcd PE=1 SV=3;tr|Q53YN4|Q53YN4_MOUSE Protein kinase C delta type OS=Mus musculus OX=10090 GN=Prkcd PE=2 SV=1;sp|P28867-2|KPCD_MOUSE Isoform 2 of Protein kinase C delta type OS=M	0.987041	0.00119034	18.8176	1.08e-19	172.56	126.1	130.98	0.921944	10.723	0.00519331	100.48	0.987041	18.8176	0.000597953	130.98	0.969765	15.0616	0.00293986	119.53	0.967842	14.7851	0.00320065	118.4	0.985713	18.3882
MXRA7_118_1	21.1625	20.9577	21.1197	21.243	20.1486	20.7358	20.7153	20.0787	21.9188	22.0215	21.7851	22.7009	21.8511	21.9733	21.9315	Q9CZH7;Q9D1T2	118;118	Q9CZH7	Q9CZH7	Matrix-remodeling-associated protein 7	MXRA7	Y(-6)S(6)PGQLR	YSPGQLR	sp|Q9CZH7|MXRA7_MOUSE Matrix-remodeling-associated protein 7 OS=Mus musculus OX=10090 GN=Mxra7 PE=1 SV=2;tr|Q9D1T2|Q9D1T2_MOUSE Matrix-remodelling associated 7 OS=Mus musculus OX=10090 GN=Mxra7 PE=1 SV=1	0.800501	0.0289972	6.03421	0.00734449	83.206	21.244	83.206	0	0	NA	NA	0	0	NA	NA	0	0	NA	NA	0	0	NA	NA	0	0
ATP1A3_218_1	24.8427	24.64	24.4395	24.6235	23.7432	24.8566	24.4501	24.1636	25.8001	25.5142	25.3259	26.0258	26.3588	25.7007	26.1047	Q6PIC6;A0A0G2JGX4;Q8VCE0	218;231;218	Q6PIC6	Q6PIC6	Sodium/potassium-transporting ATPase subunit alpha-3;Sodium/potassium-transporting ATPase subunit alpha	ATP1A3	S(29)PDCT(-29)HDNPLET(-48)R	SPDCTHDNPLETR	sp|Q6PIC6|AT1A3_MOUSE Sodium/potassium-transporting ATPase subunit alpha-3 OS=Mus musculus OX=10090 GN=Atp1a3 PE=1 SV=1;tr|A0A0G2JGX4|A0A0G2JGX4_MOUSE Sodium/potassium-transporting ATPase subunit alpha OS=Mus musculus OX=10090 GN=Atp1a3 PE=1 SV=1;tr|Q8VCE0	0.998657	8.66e-05	28.7628	0.000621743	123.02	93.546	123.02	0.915444	11.7359	0.00150859	76.151	0.985362	18.7738	0.000745532	106.13	0.844782	8.92506	0.00371587	65.716	0.900864	10.5469	0.00371587	68.069	0.796508	7.75387
SRSF7_200_2	23.8354	23.7469	23.7436	23.4698	23.9245	23.7921	22.9889	23.3825	25.928	26.5029	25.9337	24.2848	26.2759	26.5895	26.2388	Q8BL97;A0A3Q4L393;Q3THA6;Q8BL97-4;Q8BL97-2;A0A3Q4L335;A0A3Q4EGP0	200;171;171;171;171;171;87	Q8BL97	Q8BL97	Serine/arginine-rich splicing factor 7	SRSF7	S(29)RS(29)AS(29)LRR	SRSASLRR	sp|Q8BL97|SRSF7_MOUSE Serine/arginine-rich splicing factor 7 OS=Mus musculus OX=10090 GN=Srsf7 PE=1 SV=1;tr|A0A3Q4L393|A0A3Q4L393_MOUSE Serine and arginine-rich splicing factor 7 OS=Mus musculus OX=10090 GN=Srsf7 PE=1 SV=1;tr|Q3THA6|Q3THA6_MOUSE Serine/arg	1	0	29.4191	0.0273074	92.611	14.123	41.383	0	0	NA	NA	0	0	NA	NA	0	0	NA	NA	0	0	NA	NA	0	0
SRSF7_202_2	23.8354	23.7469	23.7436	23.4698	23.9245	23.7921	22.9889	23.3825	25.928	26.5029	25.9337	24.2848	26.2759	26.5895	26.2388	Q8BL97;A0A3Q4L393;Q3THA6;Q8BL97-4;Q8BL97-2;A0A3Q4L335;A0A3Q4EGP0	202;173;173;173;173;173;89	Q8BL97	Q8BL97	Serine/arginine-rich splicing factor 7	SRSF7	S(29)RS(29)AS(29)LRR	SRSASLRR	sp|Q8BL97|SRSF7_MOUSE Serine/arginine-rich splicing factor 7 OS=Mus musculus OX=10090 GN=Srsf7 PE=1 SV=1;tr|A0A3Q4L393|A0A3Q4L393_MOUSE Serine and arginine-rich splicing factor 7 OS=Mus musculus OX=10090 GN=Srsf7 PE=1 SV=1;tr|Q3THA6|Q3THA6_MOUSE Serine/arg	1	0	29.4191	0.0273074	92.611	14.123	41.383	0	0	NA	NA	0	0	NA	NA	0	0	NA	NA	0	0	NA	NA	0	0
DLG2_414_1	23.3851	22.6073	23.4004	23.4202	22.6114	22.4857	23.2374	23.6863	25.2478	24.5731	24.8372	24.976	24.7237	24.4652	24.6068	Q91XM9;A0A338P6J0;Q91XM9-2;Q91XM9-7;E9Q2L2;A0A571BEK3;Q91XM9-3;Q91XM9-6;Q91XM9-4;A0A2L2P590;A0A571BEZ4;D3YUZ8;Q91XM9-8	414;556;421;538;414;449;353;372;449;387;449;317;414	Q91XM9;D3YUZ8;Q91XM9-8	Q91XM9	Disks large homolog 2	DLG2	AIS(34)LEGEPRK	AISLEGEPRK	sp|Q91XM9|DLG2_MOUSE Disks large homolog 2 OS=Mus musculus OX=10090 GN=Dlg2 PE=1 SV=2;tr|A0A338P6J0|A0A338P6J0_MOUSE Discs large MAGUK scaffold protein 2 OS=Mus musculus OX=10090 GN=Dlg2 PE=1 SV=2;sp|Q91XM9-2|DLG2_MOUSE Isoform 2 of Disks large homolog 2 O	1	0	33.6321	0.000152804	132.78	73.353	79.659	1	23.9642	0.0116934	68.893	1	32.5181	0.00206775	93.258	1	32.5181	0.000230528	93.258	1	31.446	0.00354343	77.379	1	21.2414
CACNG2_253_2	23.8718	22.8386	23.8506	21.7902	23.5422	23.9098	22.7459	23.5769	25.9077	25.6236	25.8514	25.0532	25.9007	25.3756	25.3057	O88602;Q3ZB20	253;253	O88602	O88602	Voltage-dependent calcium channel gamma-2 subunit	CACNG2	S(-23)T(-22)EPS(-12)HS(12)RDAS(39)PVGVK	STEPSHSRDASPVGVK	sp|O88602|CCG2_MOUSE Voltage-dependent calcium channel gamma-2 subunit OS=Mus musculus OX=10090 GN=Cacng2 PE=1 SV=1;tr|Q3ZB20|Q3ZB20_MOUSE Voltage-dependent calcium channel gamma-2 subunit OS=Mus musculus OX=10090 GN=Cacng2 PE=1 SV=1	0.999854	9.03e-06	39.4068	3.38e-05	132.9	114.58	132.9	0.55123	0.984113	0.0164129	44.587	0	0	NA	NA	0	0	NA	NA	0	0	NA	NA	0	0
CADPS_96_1	23.8059	24.8261	23.6589	23.9345	23.8861	22.8934	23.1449	22.0476	21.5233	21.2212	20.4351	22.3012	21.6946	21.7497	22.2091	Q80TJ1;Q80TJ1-2;A0A286YDH6;Q80TJ1-4	96;96;96;96	Q80TJ1;Q80TJ1-2;Q80TJ1-4	Q80TJ1-4	Calcium-dependent secretion activator 1	CADPS	AGGGRPS(-15)S(-15)PS(-13)PS(-11)VVS(11)EK	AGGGRPSSPSPSVVSEK	sp|Q80TJ1|CAPS1_MOUSE Calcium-dependent secretion activator 1 OS=Mus musculus OX=10090 GN=Cadps PE=1 SV=3;sp|Q80TJ1-2|CAPS1_MOUSE Isoform 2 of Calcium-dependent secretion activator 1 OS=Mus musculus OX=10090 GN=Cadps;tr|A0A286YDH6|A0A286YDH6_MOUSE Ca2+-dep	0.83768	0.0233033	11.3419	0.00169491	86.455	62.85	43.208	0	0	NA	NA	0.703466	4.28696	0.00313167	56.081	0	0	NA	NA	0.708657	8.51778	0.00466721	58.159	0.83768	11.3419
RASA3_833_1	21.402	21.6033	20.4578	21.479	20.295	21.6038	21.1436	20.9805	24.3802	22.977	23.4097	22.2654	22.7946	22.8295	22.6287	Q60790;Q3UGJ5;Q8C6G4	833;833;296	Q60790	Q60790	Ras GTPase-activating protein 3;PH domain-containing protein	RASA3	QQS(-43)EIS(-24)T(-15)HS(15)I	QQSEISTHSI	sp|Q60790|RASA3_MOUSE Ras GTPase-activating protein 3 OS=Mus musculus OX=10090 GN=Rasa3 PE=1 SV=2;tr|Q3UGJ5|Q3UGJ5_MOUSE Ras GTPase-activating protein 3 OS=Mus musculus OX=10090 GN=Rasa3 PE=2 SV=1;tr|Q8C6G4|Q8C6G4_MOUSE PH domain-containing protein OS=Mus	0.966023	0.00392658	15.0506	0.00314109	105.2	82.278	98.943	0	0	NA	NA	NA	NA	NA	NA	0	0	NA	NA	NA	NA	NA	NA	0	0
SCN2A_531_2	24.3187	24.3414	24.3529	24.3858	24.3559	24.3501	24.3492	24.3291	28.0997	28.3576	28.4367	25.9081	27.6329	24.3104	27.7255	B1AWN6;A0A5H1ZRM8;A0A0R5RP29;A0A0R5RP28;A0A668KM74	531;531;531;531;270	B1AWN6	B1AWN6	Sodium channel protein type 2 subunit alpha;Sodium channel protein	SCN2A	S(93)AS(93)EDS(93)IRKK	SASEDSIRKK	sp|B1AWN6|SCN2A_MOUSE Sodium channel protein type 2 subunit alpha OS=Mus musculus OX=10090 GN=Scn2a PE=1 SV=1;tr|A0A5H1ZRM8|A0A5H1ZRM8_MOUSE Sodium channel protein OS=Mus musculus OX=10090 GN=Scn2a PE=1 SV=1;tr|A0A0R5RP29|A0A0R5RP29_MOUSE Sodium channel pr	1	0	92.9692	8.58e-07	152.96	120.34	101.3	1	23.7222	0.0141743	57.802	1	58.3984	0.00331837	79.283	1	61.989	0.00286966	106.26	1	40.0925	0.00975688	63.602	1	35.7343
ATP1A3_37_1	22.7213	23.3804	22.7593	23.32	22.2126	22.4132	22.5325	22.026	23.5883	23.9821	23.6926	24.484	23.8169	23.858	23.8303	Q6PIC6;A0A0G2JGX4;Q8VCE0	37;50;37	Q6PIC6	Q6PIC6	Sodium/potassium-transporting ATPase subunit alpha-3;Sodium/potassium-transporting ATPase subunit alpha	ATP1A3	MS(33)VEEVCRK	MSVEEVCRK	sp|Q6PIC6|AT1A3_MOUSE Sodium/potassium-transporting ATPase subunit alpha-3 OS=Mus musculus OX=10090 GN=Atp1a3 PE=1 SV=1;tr|A0A0G2JGX4|A0A0G2JGX4_MOUSE Sodium/potassium-transporting ATPase subunit alpha OS=Mus musculus OX=10090 GN=Atp1a3 PE=1 SV=1;tr|Q8VCE0	1	0	32.6165	0.0124216	70.977	43.648	70.977	0	0	NA	NA	0	0	NA	NA	0	0	NA	NA	0	0	NA	NA	0	0
GRIN2A_1459_1	19.9651	19.4583	20.1939	19.4786	20.1966	19.2502	21.1741	20.1367	22.1431	21.9045	22.2525	21.8634	21.4413	21.4726	21.5171	P35436	1459	P35436	P35436	Glutamate receptor ionotropic, NMDA 2A	GRIN2A	KMPS(11)IES(-11)DV	KMPSIESDV	sp|P35436|NMDE1_MOUSE Glutamate receptor ionotropic, NMDA 2A OS=Mus musculus OX=10090 GN=Grin2a PE=1 SV=2	0.924227	0.0090557	10.8627	0.0166794	57.348	49.968	57.348	0	0	NA	NA	0	0	NA	NA	0	0	NA	NA	0	0	NA	NA	NA	NA
SORBS1_270_1	23.7305	23.9133	23.9366	23.3691	24.3709	23.3552	24.1928	22.7566	21.7426	21.1401	21.4199	22.4201	22.3737	21.5877	22.3261	A0A286YCI8;E9QNA7;A0A286YCQ0;A0A1L7NR63;E9PYX6;A0A286YDN0;E9Q6A3;A0A668KL65;Q62417;Q62417-2;D3Z5J3;Q62417-5;Q62417-6;Q62417-7;Q62417-3;Q62417-4;A0A5F8MPJ2	270;271;271;271;261;282;301;241;270;271;441;271;282;395;261;301;441	A0A286YCI8	A0A286YCI8	Sorbin and SH3 domain-containing protein 1	SORBS1	S(-18)KS(18)EMNY(-24)IEGEK	SKSEMNYIEGEK	tr|A0A286YCI8|A0A286YCI8_MOUSE Sorbin and SH3 domain containing 1 OS=Mus musculus OX=10090 GN=Sorbs1 PE=1 SV=1;tr|E9QNA7|E9QNA7_MOUSE Sorbin and SH3 domain containing 1 OS=Mus musculus OX=10090 GN=Sorbs1 PE=1 SV=1;tr|A0A286YCQ0|A0A286YCQ0_MOUSE Sorbin and	0.979677	0.00218792	17.7395	0.000160624	141.34	81.18	125.97	0.849712	7.89858	0.00137622	88.282	0.865684	9.99002	0.000464576	121.76	0.855508	7.98671	0.00112281	89.231	0.814353	8.82012	0.0014253	85.258	0.900767	9.64941
ZFP219_643_1	25.7576	25.5181	26.0576	25.9693	24.8171	24.8392	24.5092	23.9448	24.7397	24.449	24.4864	24.275	24.2385	24.0492	24.2243	Q4VA98;Q6IQX8	643;688	Q4VA98	Q4VA98	Zinc finger protein 219	ZFP219	ADT(-20)S(20)PT(-29)Y(-35)VR	ADTSPTYVR	tr|Q4VA98|Q4VA98_MOUSE Zfp219 protein OS=Mus musculus OX=10090 GN=Zfp219 PE=1 SV=1;sp|Q6IQX8|ZN219_MOUSE Zinc finger protein 219 OS=Mus musculus OX=10090 GN=Znf219 PE=1 SV=1	0.988391	0.000989544	19.9449	3.58e-09	126.71	88.14	112.36	0.913869	11.6364	0.00199675	104.22	0	0	NA	NA	0	0	NA	NA	0	0	NA	NA	0.489348	2.75588
FSD1_486_1	24.9565	24.6609	24.8309	25.0265	24.206	23.9143	24.2639	24.664	25.3496	26.0592	25.5689	25.7007	25.8359	25.9085	25.5979	Q7TPM6;Q7TPM6-2	486;469	Q7TPM6	Q7TPM6	Fibronectin type III and SPRY domain-containing protein 1	FSD1	RGS(11)AT(-11)S(-27)S(-39)S(-54)NT(-96)S(-120)LT(-140)	RGSATSSSNTSLT	sp|Q7TPM6|FSD1_MOUSE Fibronectin type III and SPRY domain-containing protein 1 OS=Mus musculus OX=10090 GN=Fsd1 PE=1 SV=1;sp|Q7TPM6-2|FSD1_MOUSE Isoform 2 of Fibronectin type III and SPRY domain-containing protein 1 OS=Mus musculus OX=10090 GN=Fsd1	0.930751	0.0082601	11.4017	5.01e-30	186.56	166.78	171.21	0.238311	0	0.00357236	69.864	0.48396	3.18935	0.00274214	72.891	0.376299	0	0.0267653	43.512	0.674843	3.60109	0.000938456	113.69	0.80145	6.95103
SRSF7_200_3	29.64	28.72	29.6236	29.3041	29.4224	29.7304	28.9872	29.356	25.5882	27.2955	25.9606	24.6816	27.0998	27.4707	26.7354	Q8BL97;A0A3Q4L393;Q3THA6;Q8BL97-4;Q8BL97-2;A0A3Q4L335;A0A3Q4EGP0	200;171;171;171;171;171;87	Q8BL97	Q8BL97	Serine/arginine-rich splicing factor 7	SRSF7	S(29)RS(29)AS(29)LRR	SRSASLRR	sp|Q8BL97|SRSF7_MOUSE Serine/arginine-rich splicing factor 7 OS=Mus musculus OX=10090 GN=Srsf7 PE=1 SV=1;tr|A0A3Q4L393|A0A3Q4L393_MOUSE Serine and arginine-rich splicing factor 7 OS=Mus musculus OX=10090 GN=Srsf7 PE=1 SV=1;tr|Q3THA6|Q3THA6_MOUSE Serine/arg	1	0	29.4191	0.0273074	92.611	14.123	41.383	0	0	NA	NA	0	0	NA	NA	0	0	NA	NA	0	0	NA	NA	0	0
SRSF7_202_3	29.64	28.72	29.6236	29.3041	29.4224	29.7304	28.9872	29.356	25.5882	27.2955	25.9606	24.6816	27.0998	27.4707	26.7354	Q8BL97;A0A3Q4L393;Q3THA6;Q8BL97-4;Q8BL97-2;A0A3Q4L335;A0A3Q4EGP0	202;173;173;173;173;173;89	Q8BL97	Q8BL97	Serine/arginine-rich splicing factor 7	SRSF7	S(29)RS(29)AS(29)LRR	SRSASLRR	sp|Q8BL97|SRSF7_MOUSE Serine/arginine-rich splicing factor 7 OS=Mus musculus OX=10090 GN=Srsf7 PE=1 SV=1;tr|A0A3Q4L393|A0A3Q4L393_MOUSE Serine and arginine-rich splicing factor 7 OS=Mus musculus OX=10090 GN=Srsf7 PE=1 SV=1;tr|Q3THA6|Q3THA6_MOUSE Serine/arg	1	0	29.4191	0.0273074	92.611	14.123	41.383	0	0	NA	NA	0	0	NA	NA	0	0	NA	NA	0	0	NA	NA	0	0
MAST1_139_1	20.9081	20.8961	21.2808	21.2354	22.3464	21.6355	22.0728	21.258	23.5176	22.7756	22.8745	22.2883	22.7033	22.9377	22.7795	Q9R1L5;E9Q6Q5;Q3URY8	139;139;139	Q9R1L5	Q9R1L5	Microtubule-associated serine/threonine-protein kinase 1;Protein kinase domain-containing protein	MAST1	HFGS(15)T(-15)ES(-37)IT(-51)DEDGGR	HFGSTESITDEDGGR	sp|Q9R1L5|MAST1_MOUSE Microtubule-associated serine/threonine-protein kinase 1 OS=Mus musculus OX=10090 GN=Mast1 PE=1 SV=3;tr|E9Q6Q5|E9Q6Q5_MOUSE Microtubule associated serine/threonine kinase 1 OS=Mus musculus OX=10090 GN=Mast1 PE=1 SV=1;tr|Q3URY8|Q3URY8_	0.967335	0.00376726	14.7405	1.12e-16	168.5	148.89	168.5	0	0	NA	NA	NA	NA	NA	NA	NA	NA	NA	NA	0	0	NA	NA	0	0
KIF1A_1039_1	25.8013	25.0671	25.8162	25.455	28.1997	28.5765	28.244	28.7626	23.977	23.5999	23.7343	27.1847	23.7855	23.4038	23.3641	A0A087WQE8;Q6TA13;Q6P5H4;E9Q9G6;Q3UH16;G3UW47;E9QAN4;P33173;Q5DTN3	1039;946;937;937;937;937;937;937;386	A0A087WQE8	A0A087WQE8	Kinesin-like protein KIF1A	KIF1A	S(-100)GT(-37)S(37)QEELR	SGTSQEELR	tr|A0A087WQE8|A0A087WQE8_MOUSE Kinesin family member 1A OS=Mus musculus OX=10090 GN=Kif1a PE=1 SV=1;tr|Q6TA13|Q6TA13_MOUSE Kinesin family member 1A OS=Mus musculus OX=10090 GN=Kif1a PE=1 SV=1;tr|Q6P5H4|Q6P5H4_MOUSE Kif1a protein OS=Mus musculus OX=10090 GN	0.999813	1.15e-05	37.2733	1.01e-42	205.97	164.27	160.98	0.706334	3.81877	0.00564067	117.71	0.703935	3.76175	1.32e-05	141.89	0.95158	12.9401	0.000838231	125.75	0.999813	37.2733	7.68e-13	160.98	0.963134	14.1706
ZC3H18_888_1	25.3651	24.9898	25.6246	25.5149	24.753	24.3375	25.1431	25.2183	22.1196	23.5576	22.5025	23.8085	22.0505	23.5683	22.3705	Q0P678;H3BIW0;G3X8T2	888;890;912	Q0P678	Q0P678	Zinc finger CCCH domain-containing protein 18	ZC3H18	RPLS(41)PQS(-41)K	RPLSPQSK	sp|Q0P678|ZCH18_MOUSE Zinc finger CCCH domain-containing protein 18 OS=Mus musculus OX=10090 GN=Zc3h18 PE=1 SV=1;tr|H3BIW0|H3BIW0_MOUSE Zinc finger CCCH-type containing 18 OS=Mus musculus OX=10090 GN=Zc3h18 PE=1 SV=1;tr|G3X8T2|G3X8T2_MOUSE Zinc finger CCCH	0.999917	4.55e-06	40.831	0.000105552	115.89	44.945	115.89	0.971802	15.3736	0.00357824	101.39	0.995506	23.4541	0.00565289	89.266	0.98982	19.8782	0.00748633	77.062	0.991281	20.5571	0.0129331	69.786	0.991673	20.7589
ADD1_358_1	25.2279	25.3221	25.3598	24.8105	25.9713	25.8562	25.4327	25.48	21.6123	22.9998	21.8323	24.9935	22.9654	24.4126	22.5268	E9Q1K3;F6V4G5;Q9QYC0;Q9QYC0-2;F8WHZ9;F8WGR0;Q8K232	358;9;358;358;358;358;358	E9Q1K3;Q9QYC0	Q9QYC0	Alpha-adducin	ADD1	S(-11)RS(11)PGT(58)PAGEGS(-58)GS(-74)PPK	SRSPGTPAGEGSGSPPK	tr|E9Q1K3|E9Q1K3_MOUSE Adducin 1 OS=Mus musculus OX=10090 GN=Add1 PE=1 SV=1;tr|F6V4G5|F6V4G5_MOUSE Adducin 1 (Fragment) OS=Mus musculus OX=10090 GN=Add1 PE=1 SV=1;sp|Q9QYC0|ADDA_MOUSE Alpha-adducin OS=Mus musculus OX=10090 GN=Add1 PE=1 SV=2;sp|Q9QYC0-2|ADD	0.999998	4.93e-08	57.6908	1.66e-132	250.38	204.06	200.27	0.999998	57.6908	1.05e-48	200.27	0.999819	40.3599	1.75e-10	153.36	0.999993	51.5506	9.63e-63	216.2	0.99998	47.1836	9.08e-62	207.38	0.999987	49.2578
PRKAR2A_97_1	26.1436	28.3894	27.9224	27.574	26.9175	27.6788	26.7589	27.1657	25.6654	24.121	24.4356	23.9906	24.9647	25.1205	24.912	A0A0A6YX73;Q8K1M3;P12367	97;97;96	A0A0A6YX73	A0A0A6YX73	cAMP-dependent protein kinase type II-alpha regulatory subunit	PRKAR2A	RVS(41)VCAET(-41)FNPDEEEEDNDPR	RVSVCAETFNPDEEEEDNDPR	tr|A0A0A6YX73|A0A0A6YX73_MOUSE cAMP-dependent protein kinase type II-alpha regulatory subunit OS=Mus musculus OX=10090 GN=Prkar2a PE=1 SV=1;tr|Q8K1M3|Q8K1M3_MOUSE cAMP-dependent protein kinase type II-alpha regulatory subunit OS=Mus musculus OX=10090 GN=Pr	0.999925	4.16e-06	41.2499	5.95e-65	200.13	182.99	200.13	0.996667	24.7573	9.89e-23	148.72	0.997094	25.3544	3.5e-20	142.4	0.894768	9.29561	4.61e-08	87.881	0.999799	36.9612	1.4e-42	177.3	0.999773	36.4412
PLXNA4_1629_1	22.5289	21.9187	22.5598	22.6479	21.1069	21.7667	22.1243	22.3083	23.5496	23.4968	23.5359	23.3901	23.5761	23.3343	23.6342	Q80UG2;B9EJ29;P70207	1629;1626;1630	Q80UG2	Q80UG2	Plexin-A4;Plexin-A2	PLXNA4	Y(-41)T(-24)GS(19)PDS(-19)LR	YTGSPDSLR	sp|Q80UG2|PLXA4_MOUSE Plexin-A4 OS=Mus musculus OX=10090 GN=Plxna4 PE=1 SV=3;tr|B9EJ29|B9EJ29_MOUSE Plexin A4 OS=Mus musculus OX=10090 GN=Plxna4 PE=2 SV=1;sp|P70207|PLXA2_MOUSE Plexin-A2 OS=Mus musculus OX=10090 GN=Plxna2 PE=1 SV=2	0.982731	0.00172414	18.5876	0.00309446	91.701	63.493	91.701	0.851064	9.01379	0.023854	55.401	0.851064	9.01379	0.0173797	63.624	0.809463	8.57547	0.0232298	56.404	0.893099	9.84636	0.00666467	76.143	0.584936	4.19626
ZC3H18_75_1	26.3265	25.6476	26.0518	26.4905	26.1312	26.908	27.2282	26.3394	23.2981	23.3233	23.4306	25.7353	23.5763	22.656	23.9659	Q0P678;H3BIW0;G3X8T2;Q0P678-2;H3BKL4	75;75;75;75;75	Q0P678	Q0P678	Zinc finger CCCH domain-containing protein 18	ZC3H18	S(75)QDQDS(36)EAHELS(-36)R	SQDQDSEAHELSR	sp|Q0P678|ZCH18_MOUSE Zinc finger CCCH domain-containing protein 18 OS=Mus musculus OX=10090 GN=Zc3h18 PE=1 SV=1;tr|H3BIW0|H3BIW0_MOUSE Zinc finger CCCH-type containing 18 OS=Mus musculus OX=10090 GN=Zc3h18 PE=1 SV=1;tr|G3X8T2|G3X8T2_MOUSE Zinc finger CCCH	1	4.88e-10	74.7365	2.42e-21	179.56	159.35	151.44	0.999907	40.2785	0.00260961	108.34	0.880138	9.51372	0.0353733	58.21	0.835314	8.07686	0.0437785	58.83	0.992501	21.5179	0.00149026	101.62	0.993979	23.0798
PPP1R7_12_1	21.4827	21.611	22.3104	21.2931	23.5266	23.8629	24.7368	24.7195	20.0345	19.7239	19.3898	21.6895	22.3066	19.2649	19.2916	Q3UM45	12	Q3UM45	Q3UM45	Protein phosphatase 1 regulatory subunit 7	PPP1R7	GAGQQQS(72)QEMMEVDR	GAGQQQSQEMMEVDR	sp|Q3UM45|PP1R7_MOUSE Protein phosphatase 1 regulatory subunit 7 OS=Mus musculus OX=10090 GN=Ppp1r7 PE=1 SV=2	1	0	72.2865	2.91e-17	173.68	153.25	173.68	NA	NA	NA	NA	NA	NA	NA	NA	NA	NA	NA	NA	0	0	NA	NA	1	13.922
GJA1_373_1	27.2615	27.9571	26.8305	27.7624	26.3356	28.1834	26.6662	27.8836	28.9532	30.2414	29.7681	30.0211	29.6434	29.5901	29.476	P23242;A0A654ICD2;Q7TMQ1;Q8C4N2	373;373;373;99	P23242	P23242	Gap junction alpha-1 protein;Gap junction protein;Gap junction alpha-1 protein (Cx43) C-terminal domain-containing protein	GJA1	AS(-5)S(5)RPRPDDLEI	ASSRPRPDDLEI	sp|P23242|CXA1_MOUSE Gap junction alpha-1 protein OS=Mus musculus OX=10090 GN=Gja1 PE=1 SV=2;tr|A0A654ICD2|A0A654ICD2_MOUSE Gap junction protein OS=Mus musculus OX=10090 GN=Gja1 PE=3 SV=1;tr|Q7TMQ1|Q7TMQ1_MOUSE Gap junction protein OS=Mus musculus OX=10090	0.758938	0.0369267	4.98077	0.000709652	132.97	118.09	68.809	0.5	0	0.010333	57.136	0.5	0	0.014408	53.3	0	0	NA	NA	0.5	0	0.02221	47.532	0	0
SRSF10_156_3	24.4312	23.9382	23.9718	23.8768	26.3255	25.5149	25.4187	25.3609	23.8387	23.6961	22.8809	23.9075	23.0081	24.1692	23.523	Q9R0U0;Q3UYX6;Q9R0U0-2;Q3UXS8	156;156;155;156	Q9R0U0	Q9R0U0	Serine/arginine-rich splicing factor 10;RRM domain-containing protein	SRSF10	S(31)RS(31)HS(31)DNDRFK	SRSHSDNDRFK	sp|Q9R0U0|SRS10_MOUSE Serine/arginine-rich splicing factor 10 OS=Mus musculus OX=10090 GN=Srsf10 PE=1 SV=2;tr|Q3UYX6|Q3UYX6_MOUSE RRM domain-containing protein OS=Mus musculus OX=10090 GN=Srsf10 PE=2 SV=1;sp|Q9R0U0-2|SRS10_MOUSE Isoform 2 of Serine/arginin	1	0	30.8052	0.00184093	97.223	80.873	52.891	1	23.371	0.0394067	42.317	0	0	NA	NA	0	0	NA	NA	0	0	NA	NA	1	65.9416
SRSF10_158_3	24.4312	23.9382	23.9718	23.8768	26.3255	25.5149	25.4187	25.3609	23.8387	23.6961	22.8809	23.9075	23.0081	24.1692	23.523	Q9R0U0;Q3UYX6;Q9R0U0-2;Q3UXS8	158;158;157;158	Q9R0U0	Q9R0U0	Serine/arginine-rich splicing factor 10;RRM domain-containing protein	SRSF10	S(31)RS(31)HS(31)DNDRFK	SRSHSDNDRFK	sp|Q9R0U0|SRS10_MOUSE Serine/arginine-rich splicing factor 10 OS=Mus musculus OX=10090 GN=Srsf10 PE=1 SV=2;tr|Q3UYX6|Q3UYX6_MOUSE RRM domain-containing protein OS=Mus musculus OX=10090 GN=Srsf10 PE=2 SV=1;sp|Q9R0U0-2|SRS10_MOUSE Isoform 2 of Serine/arginin	1	0	30.8052	0.00184093	97.223	80.873	52.891	1	23.371	0.0394067	42.317	0	0	NA	NA	0	0	NA	NA	0	0	NA	NA	1	65.9416
SRSF10_160_3	24.4312	23.9382	23.9718	23.8768	26.3255	25.5149	25.4187	25.3609	23.8387	23.6961	22.8809	23.9075	23.0081	24.1692	23.523	Q9R0U0;Q3UYX6;Q9R0U0-2;Q3UXS8	160;160;159;160	Q9R0U0	Q9R0U0	Serine/arginine-rich splicing factor 10;RRM domain-containing protein	SRSF10	S(31)RS(31)HS(31)DNDRFK	SRSHSDNDRFK	sp|Q9R0U0|SRS10_MOUSE Serine/arginine-rich splicing factor 10 OS=Mus musculus OX=10090 GN=Srsf10 PE=1 SV=2;tr|Q3UYX6|Q3UYX6_MOUSE RRM domain-containing protein OS=Mus musculus OX=10090 GN=Srsf10 PE=2 SV=1;sp|Q9R0U0-2|SRS10_MOUSE Isoform 2 of Serine/arginin	1	0	30.8052	0.00184093	97.223	80.873	52.891	1	23.371	0.0394067	42.317	0	0	NA	NA	0	0	NA	NA	0	0	NA	NA	1	65.9416
BCAN_29_1	20.7969	22.6684	22.725	20.7752	24.0517	23.3845	23.3999	23.9124	24.2131	25.4554	26.3196	24.5319	25.4908	25.2388	24.9286	Q61361;A0A0A6YW95	29;29	Q61361	Q61361	Brevican core protein	BCAN	EDS(15)S(-15)EDRAFR	EDSSEDRAFR	sp|Q61361|PGCB_MOUSE Brevican core protein OS=Mus musculus OX=10090 GN=Bcan PE=1 SV=2;tr|A0A0A6YW95|A0A0A6YW95_MOUSE Brevican (Fragment) OS=Mus musculus OX=10090 GN=Bcan PE=1 SV=1	0.972023	0.00317876	15.4088	0.00347399	97.813	50.108	86.014	0	0	NA	NA	NA	NA	NA	NA	0	0	NA	NA	0	0	NA	NA	0	0
DMXL2_2636_1	23.0376	24.0805	23.3039	23.3747	22.9961	22.9965	23.171	23.1233	19.9106	21.7138	21.5686	21.6799	21.7091	21.6997	21.8042	Q8BPN8;Q8BPN8-2;F6RYL8	2636;2626;1839	Q8BPN8	Q8BPN8	DmX-like protein 2	DMXL2	KQS(70)EVEADLGY(-70)PGGK	KQSEVEADLGYPGGK	sp|Q8BPN8|DMXL2_MOUSE DmX-like protein 2 OS=Mus musculus OX=10090 GN=Dmxl2 PE=1 SV=3;sp|Q8BPN8-2|DMXL2_MOUSE Isoform 2 of DmX-like protein 2 OS=Mus musculus OX=10090 GN=Dmxl2;tr|F6RYL8|F6RYL8_MOUSE Dmx-like 2 (Fragment) OS=Mus musculus OX=10090 GN=Dmxl2 PE	1	2.08e-09	70.1358	6.24e-34	193.69	171.81	146.76	0.999937	42.0129	8.27e-05	123.42	1	70.1358	3.11e-07	146.76	0.980897	17.1053	0.00498356	65.472	0.998409	27.9754	8.35e-05	122.93	0.999985	48.1447
SRSF2_189_3	25.1001	24.4463	24.9386	24.446	25.5566	25.76	25.4756	25.6459	24.29	24.204	23.9072	24.4793	24.1782	24.329	24.3247	Q62093;Q8C671;Q99MY4;Q99MY5	189;188;31;1	Q62093	Q62093	Serine/arginine-rich splicing factor 2	SRSF2	S(66)RS(55)PPPVS(-55)K	SRSPPPVSK	sp|Q62093|SRSF2_MOUSE Serine/arginine-rich splicing factor 2 OS=Mus musculus OX=10090 GN=Srsf2 PE=1 SV=4;tr|Q8C671|Q8C671_MOUSE Serine/arginine-rich splicing factor 2 OS=Mus musculus OX=10090 GN=Srsf2 PE=2 SV=1;tr|Q99MY4|Q99MY4_MOUSE Splicing factor Sc35 (	1	6.47e-09	65.7295	0.00531592	123.75	76.548	113.52	0.999976	46.1767	0.00531592	123.75	0	0	NA	NA	1	65.7295	0.00909893	113.52	0.999587	33.8414	0.0445985	100.02	0.995236	23.1727
SRSF2_191_3	25.1001	24.4463	24.9386	24.446	25.5566	25.76	25.4756	25.6459	24.29	24.204	23.9072	24.4793	24.1782	24.329	24.3247	Q62093;Q8C671;Q99MY4;Q99MY5	191;190;33;3	Q62093	Q62093	Serine/arginine-rich splicing factor 2	SRSF2	S(66)RS(55)PPPVS(-55)K	SRSPPPVSK	sp|Q62093|SRSF2_MOUSE Serine/arginine-rich splicing factor 2 OS=Mus musculus OX=10090 GN=Srsf2 PE=1 SV=4;tr|Q8C671|Q8C671_MOUSE Serine/arginine-rich splicing factor 2 OS=Mus musculus OX=10090 GN=Srsf2 PE=2 SV=1;tr|Q99MY4|Q99MY4_MOUSE Splicing factor Sc35 (	0.999997	1.05e-07	55.1501	0.00531592	123.75	76.548	113.52	0.999937	42.0023	0.00531592	123.75	0.871432	8.84185	0.0331451	48.998	0.999997	55.1501	0.00909893	113.52	0.99993	41.5764	0.0445985	100.02	0.993888	22.0909
SRRM2_2656_1	25.8118	25.7841	26.0204	25.6016	26.4082	25.7053	25.5977	25.7716	22.6247	23.8883	22.0506	24.7459	23.3204	23.3559	21.9265	Q8BTI8;Q8BTI8-2;Q8BTI8-3	2656;2560;2556	Q8BTI8	Q8BTI8	Serine/arginine repetitive matrix protein 2	SRRM2	RQPS(17)PQPS(17)PR	RQPSPQPSPR	sp|Q8BTI8|SRRM2_MOUSE Serine/arginine repetitive matrix protein 2 OS=Mus musculus OX=10090 GN=Srrm2 PE=1 SV=3;sp|Q8BTI8-2|SRRM2_MOUSE Isoform 2 of Serine/arginine repetitive matrix protein 2 OS=Mus musculus OX=10090 GN=Srrm2;sp|Q8BTI8-3|SRRM2_MOUSE Isoform	1	0	16.7352	0.00125445	90.731	74.975	73.466	1	22.6205	0.00125445	90.731	1	21.8948	0.00355129	74.611	1	28.2033	0.00230354	76.588	1	19.2683	0.0016121	81.494	1	19.2683
ADD2_594_1	25.4882	25.1347	25.6674	25.754	25.481	25.1516	25.5746	24.6903	29.4866	26.5845	28.6251	28.0253	27.589	27.5338	27.3182	Q9QYB8;Q8C0Y2;Q9QYB8-3	594;594;346	Q9QYB8	Q9QYB8	Beta-adducin;Class II aldolase/adducin N-terminal domain-containing protein	ADD2	DIAT(-110)EKPGS(110)PVK	DIATEKPGSPVK	sp|Q9QYB8|ADDB_MOUSE Beta-adducin OS=Mus musculus OX=10090 GN=Add2 PE=1 SV=4;tr|Q8C0Y2|Q8C0Y2_MOUSE Class II aldolase/adducin N-terminal domain-containing protein (Fragment) OS=Mus musculus OX=10090 GN=Add2 PE=2 SV=1;sp|Q9QYB8-3|ADDB_MOUSE Isoform 3 of Bet	1	1.39e-13	108.858	5.85e-163	277.41	232.66	277.41	0.999999	62.5351	4.28e-29	187.97	0.99996	44.026	7.01e-21	182.33	0.999998	58.0617	1.24e-39	201.48	0.999988	49.085	2.52e-07	154.47	0.99998	46.8974
DYNC1I1_180_1	26.3326	26.6462	26.6493	26.6135	27.0611	26.6832	26.3742	26.2171	25.2485	24.9758	25.1277	23.9804	25.389	24.9351	25.2124	O88485;D3Z0M6;D6Q0F3;O88485-2;Q3TYJ3;D6Q0F4	180;197;177;160;169;149	O88485;Q3TYJ3	O88485	Cytoplasmic dynein 1 intermediate chain 1	DYNC1I1	IGHDS(180)ELENQEK	IGHDSELENQEK	sp|O88485|DC1I1_MOUSE Cytoplasmic dynein 1 intermediate chain 1 OS=Mus musculus OX=10090 GN=Dync1i1 PE=1 SV=2;tr|D3Z0M6|D3Z0M6_MOUSE Dynein cytoplasmic 1 intermediate chain 1 OS=Mus musculus OX=10090 GN=Dync1i1 PE=1 SV=1;tr|D6Q0F3|D6Q0F3_MOUSE Cytoplasmic	1	0	181.185	0	324.94	291.94	256.52	1	59.0481	1.32e-162	273.61	1	47.6678	0	324.94	1	38.9939	3.66e-99	244.67	1	138.281	1.84e-81	233.02	1	82.1003
DYNC1LI1_516_1	26.5566	26.7063	26.142	26.9765	25.0667	26.2192	26.6645	26.2643	24.122	24.6278	24.982	24.5922	24.5281	24.613	24.8238	Q8R1Q8;Q3TWG5;Q3TVT4	516;516;196	Q8R1Q8	Q8R1Q8	Cytoplasmic dynein 1 light intermediate chain 1;Dynein light intermediate chain	DYNC1LI1	KPAS(-74)VS(-67)PT(-45)T(-35)PT(-11)S(11)PT(-13)EGEAS(-35)	KPASVSPTTPTSPTEGEAS	sp|Q8R1Q8|DC1L1_MOUSE Cytoplasmic dynein 1 light intermediate chain 1 OS=Mus musculus OX=10090 GN=Dync1li1 PE=1 SV=1;tr|Q3TWG5|Q3TWG5_MOUSE Dynein light intermediate chain OS=Mus musculus OX=10090 GN=Dync1li1 PE=1 SV=1;tr|Q3TVT4|Q3TVT4_MOUSE Dynein light i	0.893516	0.0128637	11.4519	8.17e-35	182.35	170.44	182.35	0	0	NA	NA	0	0	NA	NA	0.444247	2.42063	0.00104514	51.265	0	0	NA	NA	0.893516	11.4519
RPS6_236_2	28.241	27.7006	28.0314	28.1029	27.9723	28.4131	28.2043	28.5927	26.3609	27.403	26.0039	24.5141	24.1901	26.851	24.9173	P62754;Q8BT09;Q5BLK1;Q3TL53	236;236;236;236	P62754	P62754	Small ribosomal subunit protein eS6;40S ribosomal protein S6	RPS6	LS(-9.3)S(9.3)LRAS(9.4)T(-9.4)S(-18)K	LSSLRASTSK	sp|P62754|RS6_MOUSE Small ribosomal subunit protein eS6 OS=Mus musculus OX=10090 GN=Rps6 PE=1 SV=1;tr|Q8BT09|Q8BT09_MOUSE 40S ribosomal protein S6 OS=Mus musculus OX=10090 GN=Rps6 PE=2 SV=1;tr|Q5BLK1|Q5BLK1_MOUSE 40S ribosomal protein S6 OS=Mus musculus OX	0.894005	0.0127205	9.29797	1.23e-05	107.75	107.75	107.75	0.782458	5.64496	0.00573892	88.101	0.894005	9.29797	1.23e-05	107.75	0	0	NA	NA	0	0	NA	NA	0	0
RPS6_240_2	28.241	27.7006	28.0314	28.1029	27.9723	28.4131	28.2043	28.5927	26.3609	27.403	26.0039	24.5141	24.1901	26.851	24.9173	P62754;Q8BT09;Q5BLK1;Q3TL53	240;240;240;240	P62754	P62754	Small ribosomal subunit protein eS6;40S ribosomal protein S6	RPS6	LS(-9.3)S(9.3)LRAS(9.4)T(-9.4)S(-18)K	LSSLRASTSK	sp|P62754|RS6_MOUSE Small ribosomal subunit protein eS6 OS=Mus musculus OX=10090 GN=Rps6 PE=1 SV=1;tr|Q8BT09|Q8BT09_MOUSE 40S ribosomal protein S6 OS=Mus musculus OX=10090 GN=Rps6 PE=2 SV=1;tr|Q5BLK1|Q5BLK1_MOUSE 40S ribosomal protein S6 OS=Mus musculus OX	0.883882	0.0148422	9.35936	1.23e-05	107.75	107.75	107.75	0.825531	7.78061	0.00573892	88.101	0.883882	9.35936	1.23e-05	107.75	0	0	NA	NA	0	0	NA	NA	0	0
HTATSF1_697_1	21.7312	21.3022	21.1465	21.9031	20.9712	21.8306	21.4945	22.0975	22.9864	22.4166	23.4976	23.0123	23.3673	23.5867	23.359	Q8BGC0	697	Q8BGC0	Q8BGC0	17S U2 SnRNP complex component HTATSF1	HTATSF1	EDEEDT(-7.8)DGKKDDDAS(7.8)DK	EDEEDTDGKKDDDASDK	sp|Q8BGC0|HTSF1_MOUSE 17S U2 SnRNP complex component HTATSF1 OS=Mus musculus OX=10090 GN=Htatsf1 PE=1 SV=1	0.856363	0.0191469	7.7539	0.00137771	69.763	46.316	69.763	0	0	NA	NA	0	0	NA	NA	NA	NA	NA	NA	NA	NA	NA	NA	NA	NA
DAB2IP_978_1	25.5561	25.3831	25.6214	25.5856	25.9545	25.4804	25.5243	25.3977	26.9908	26.4789	27.0656	26.5945	26.671	26.3561	26.4013	Q3UHC7;F6RK07;A2AUX5;A2AUX3;B7ZD29;Q3U2G7;Q3UHC7-2;Q3UHC7-4;Q3UHC7-3;Q52KF5;F6QQP6	978;872;913;921;921;1007;854;950;978;581;582	Q3UHC7	Q3UHC7	Disabled homolog 2-interacting protein	DAB2IP	GDS(110)PELKPR	GDSPELKPR	sp|Q3UHC7|DAB2P_MOUSE Disabled homolog 2-interacting protein OS=Mus musculus OX=10090 GN=Dab2ip PE=1 SV=1;tr|F6RK07|F6RK07_MOUSE Disabled 2 interacting protein (Fragment) OS=Mus musculus OX=10090 GN=Dab2ip PE=1 SV=1;tr|A2AUX5|A2AUX5_MOUSE Disabled 2 intera	1	0	107.514	9.09e-13	160.77	149.41	136.48	1	86.276	0.00287661	111.27	1	76.0684	0.0028961	110.84	1	80.2395	0.00271359	113.44	1	82.4451	0.00300405	108.47	1	98.6338
CHL1_1128_1	24.828	24.6323	24.9457	24.9735	22.2225	22.8585	23.5905	23.3531	23.3378	23.3143	23.6222	23.4571	23.4641	23.1572	23.4511	P70232;P70232-2	1128;1090	P70232;P70232-2	P70232	Neural cell adhesion molecule L1-like protein;Processed neural cell adhesion molecule L1-like protein	CHL1	EKEDLHPDPEVQS(38)AK	EKEDLHPDPEVQSAK	sp|P70232|NCHL1_MOUSE Neural cell adhesion molecule L1-like protein OS=Mus musculus OX=10090 GN=Chl1 PE=1 SV=2;sp|P70232-2|NCHL1_MOUSE Isoform 2 of Neural cell adhesion molecule L1-like protein OS=Mus musculus OX=10090 GN=Chl1	1	0	38.1601	8.72e-115	230.26	185.19	89.374	0	0	NA	NA	1	34.2217	0.0361503	45.28	1	35.7834	0.000590646	118.2	0	0	NA	NA	1	22.317
GPSM1_469_1	21.1468	21.8091	21.3717	21.3782	21.9354	21.7906	21.3221	21.9202	23.0727	22.7091	23.2732	22.4316	22.9511	22.4306	22.662	Q6IR34;Q6IR34-3;Q6IR34-5;Q8R0E6;F6SX81	469;446;501;292;293	Q6IR34	Q6IR34	G-protein-signaling modulator 1	GPSM1	EGS(-23)HS(23)PLDS(-23)ADVR	EGSHSPLDSADVR	sp|Q6IR34|GPSM1_MOUSE G-protein-signaling modulator 1 OS=Mus musculus OX=10090 GN=Gpsm1 PE=1 SV=3;sp|Q6IR34-3|GPSM1_MOUSE Isoform 3 of G-protein-signaling modulator 1 OS=Mus musculus OX=10090 GN=Gpsm1;sp|Q6IR34-5|GPSM1_MOUSE Isoform 5 of G-protein-signalin	0.990124	0.000807613	23.0215	0.00128917	113.24	87.898	113.24	0	0	NA	NA	0	0	NA	NA	0	0	NA	NA	0	0	NA	NA	0.652257	4.84973
SPTBN1_2121_1	23.4006	23.3947	22.9312	23.6507	22.5938	23.4126	23.0217	23.4073	25.5641	25.0084	25.2608	23.8057	25.405	25.1206	25.4795	Q62261;Q62261-2;Q3TTX2;Q8BQ35;Q9Z2V0;Q9R1Y9	2121;2108;510;255;174;30	Q62261	Q62261	Spectrin beta chain, non-erythrocytic 1;PH domain-containing protein	SPTBN1	VS(-310)EEAES(-170)QQWDT(-21)S(21)K	VSEEAESQQWDTSK	sp|Q62261|SPTB2_MOUSE Spectrin beta chain, non-erythrocytic 1 OS=Mus musculus OX=10090 GN=Sptbn1 PE=1 SV=2;sp|Q62261-2|SPTB2_MOUSE Isoform 2 of Spectrin beta chain, non-erythrocytic 1 OS=Mus musculus OX=10090 GN=Sptbn1;tr|Q3TTX2|Q3TTX2_MOUSE Uncharacterize	0.992951	0.00056438	21.4881	0	450.12	410.39	364.72	0.84738	7.44715	2.91e-06	150.9	0.481336	0	0.00880945	86.944	0.641391	2.76818	0.0140863	74.789	0.496343	0	0.00202339	105.03	0.482094	0
SNPH_204_2	22.8689	22.4674	22.203	21.5552	22.6577	22.8257	22.5011	23.1229	24.7002	24.7686	24.8322	23.5806	23.9715	24.709	25.6453	Q80U23;Q80U23-3;Q80U23-2	204;168;237	Q80U23	Q80U23	Syntaphilin	SNPH	EEGT(-13)GES(-21)AGGS(13)PARS(11)LT(-11)R	EEGTGESAGGSPARSLTR	sp|Q80U23|SNPH_MOUSE Syntaphilin OS=Mus musculus OX=10090 GN=Snph PE=1 SV=3;sp|Q80U23-3|SNPH_MOUSE Isoform 3 of Syntaphilin OS=Mus musculus OX=10090 GN=Snph;sp|Q80U23-2|SNPH_MOUSE Isoform 2 of Syntaphilin OS=Mus musculus OX=10090 GN=Snph	0.942247	0.00685074	12.8361	8.43e-11	114.55	79.666	114.55	0	0	NA	NA	0	0	NA	NA	0	0	NA	NA	0	0	NA	NA	0	0
PRUNE2_3071_1	20.7642	20.1294	20.7482	20.6427	21.0373	20.9781	21.1627	20.9479	22.3759	21.6213	22.4938	21.6772	21.9112	21.846	22.1728	Q52KR3;F8QPD5;Q52KR3-3;Q52KR3-2	3071;310;310;313	Q52KR3	Q52KR3	Protein prune homolog 2	PRUNE2	T(-63)S(-63)CLY(-53)NDPEMS(-6.8)S(6.8)MEK	TSCLYNDPEMSSMEK	sp|Q52KR3|PRUN2_MOUSE Protein prune homolog 2 OS=Mus musculus OX=10090 GN=Prune2 PE=1 SV=2;tr|F8QPD5|F8QPD5_MOUSE Protein prune homolog 2 OS=Mus musculus OX=10090 GN=Prune2 PE=2 SV=1;sp|Q52KR3-3|PRUN2_MOUSE Isoform 3 of Protein prune homolog 2 OS=Mus muscu	0.826531	0.0250414	6.7805	7.64e-11	154.65	144.96	154.65	0	0	NA	NA	0	0	NA	NA	0	0	NA	NA	0	0	NA	NA	0	0
BRAP_116_1	24.205	23.9486	23.9093	23.975	24.5698	24.4859	24.3307	24.4312	25.2413	25.2064	25.2707	25.7383	25.5269	25.2423	24.8539	Q99MP8;A0A0G2JF68;Q99MP8-2	116;72;86	Q99MP8	Q99MP8	BRCA1-associated protein	BRAP	S(-98)REQS(-90)ES(-77)VNT(-52)APES(23)PS(-23)K	SREQSESVNTAPESPSK	sp|Q99MP8|BRAP_MOUSE BRCA1-associated protein OS=Mus musculus OX=10090 GN=Brap PE=1 SV=1;tr|A0A0G2JF68|A0A0G2JF68_MOUSE BRCA1 associated protein (Fragment) OS=Mus musculus OX=10090 GN=Brap PE=1 SV=1;sp|Q99MP8-2|BRAP_MOUSE Isoform 2 of BRCA1-associated prot	0.995509	0.000374421	23.4621	1.66e-21	174.65	162.63	174.65	0.878346	8.60725	0.000415199	94.387	0.621676	2.45276	0.00163703	73.405	0.605786	2.9595	0.0099683	44.391	0.705801	4.81588	0.0016758	74.047	0.946842	12.5077
CHD4_1524_2	22.4447	22.1284	22.4259	22.8246	23.6788	22.6638	23.1282	22.9792	19.7404	19.4778	19.7803	21.7583	22.7067	19.9805	22.222	Q6PDQ2;Q5DTP7;E9QAS5;E9QAS4;Q99JM0;F6WR45	1524;1552;1531;1511;438;411	Q6PDQ2	Q6PDQ2	Chromodomain-helicase-DNA-binding protein 4;DNA helicase	CHD4	KMS(25)QPGS(13)PS(-13)PK	KMSQPGSPSPK	sp|Q6PDQ2|CHD4_MOUSE Chromodomain-helicase-DNA-binding protein 4 OS=Mus musculus OX=10090 GN=Chd4 PE=1 SV=1;tr|Q5DTP7|Q5DTP7_MOUSE DNA helicase (Fragment) OS=Mus musculus OX=10090 GN=Chd4 PE=2 SV=1;tr|E9QAS5|E9QAS5_MOUSE DNA helicase OS=Mus musculus OX=100	0.996809	0.000253409	24.7225	0.00225516	71.548	63.616	68.277	NA	NA	NA	NA	0	0	NA	NA	0	0	NA	NA	NA	NA	NA	NA	0	0
MYH9_1943_1	24.9852	25.1454	25.1566	25.9611	25.8134	25.0714	25.2906	25.8601	28.382	27.1755	27.6491	26.7707	26.9545	25.942	27.3244	Q3UFT0;Q811J9;Q99JJ3;Q7TQJ6;Q8VDD5	942;558;512;361;1943	Q3UFT0;Q8VDD5	Q8VDD5	Myosin tail domain-containing protein;Myosin-9	MYH9	KGT(3.9)GDCS(3.9)DEEVDGKADGADAK	KGTGDCSDEEVDGKADGADAK	tr|Q3UFT0|Q3UFT0_MOUSE Myosin tail domain-containing protein (Fragment) OS=Mus musculus OX=10090 GN=Myh9 PE=2 SV=1;tr|Q811J9|Q811J9_MOUSE Myh9 protein (Fragment) OS=Mus musculus OX=10090 GN=Myh9 PE=2 SV=1;tr|Q99JJ3|Q99JJ3_MOUSE Myh9 protein (Fragment) OS=M	1	0	3.85678	4.58e-51	182.82	166.33	40.104	0	0	NA	NA	0	0	NA	NA	0	0	NA	NA	0	0	NA	NA	0.998754	29.0401
MAP1B_2030_1	22.9611	22.6198	22.8606	23.1069	21.7726	22.7883	23.594	23.0952	24.8042	23.8079	24.3952	24.5165	25.0135	24.8557	25.163	P14873;B2RQQ5	2030;2030	P14873	P14873	Microtubule-associated protein 1B;MAP1B heavy chain;MAP1 light chain LC1	MAP1B	S(81)PDT(-81)S(-120)AY(-160)CY(-180)ET(-190)MEK	SPDTSAYCYETMEK	sp|P14873|MAP1B_MOUSE Microtubule-associated protein 1B OS=Mus musculus OX=10090 GN=Map1b PE=1 SV=2;tr|B2RQQ5|B2RQQ5_MOUSE Microtubule-associated protein 1B OS=Mus musculus OX=10090 GN=Map1b PE=2 SV=1	1	1.32e-10	80.6761	6.65e-219	294.31	275.56	280.23	0.960963	14.8747	1.84e-07	127.76	0.984018	18.1589	3.15e-10	147.67	0.905812	10.3629	0.00233651	85.837	0.963318	16.5078	3.01e-07	140.08	0.967773	15.137
CLASP2_376_1	24.8189	25.3665	24.6608	25.0962	25.067	24.623	25.6301	26.1002	21.0332	23.1567	22.3877	24.2817	22.8652	23.335	22.7203	F7DCH5;B9EJA4;Q8BRT1;E9Q8N5;Q08EB6;Q08EB5;A2RRR3	376;376;376;376;376;376;178	F7DCH5	F7DCH5	CLIP-associating protein 2	CLASP2	S(-23)RS(23)DIDVNAAAGAK	SRSDIDVNAAAGAK	tr|F7DCH5|F7DCH5_MOUSE CLIP associating protein 2 OS=Mus musculus OX=10090 GN=Clasp2 PE=1 SV=1;tr|B9EJA4|B9EJA4_MOUSE Clasp2 protein OS=Mus musculus OX=10090 GN=Clasp2 PE=2 SV=1;sp|Q8BRT1|CLAP2_MOUSE CLIP-associating protein 2 OS=Mus musculus OX=10090 GN=C	0.995506	0.0003807	23.4538	3.7e-68	217.91	165.41	217.91	0.943265	12.2078	8.51e-06	144.97	0.907694	9.92709	0.000419137	134.76	0.5	0	0.013379	50.563	0.975053	15.9201	8.89e-15	168.69	0.97763	16.4051
EPN2_192_2	26.3819	25.5694	25.8106	25.6338	26.4715	26.21	26.1872	26.517	24.8562	24.7014	25.0142	23.1003	24.6867	24.4773	24.5579	Q8CHU3;Q5NCM6;Q5NCM7;Q8CHU3-2	192;192;192;192	Q8CHU3	Q8CHU3	Epsin-2;ENTH domain-containing protein	EPN2	AGGS(71)PAS(12)Y(-12)HGS(-42)T(-47)S(-51)PR	AGGSPASYHGSTSPR	sp|Q8CHU3|EPN2_MOUSE Epsin-2 OS=Mus musculus OX=10090 GN=Epn2 PE=1 SV=1;tr|Q5NCM6|Q5NCM6_MOUSE Epsin 2 OS=Mus musculus OX=10090 GN=Epn2 PE=1 SV=1;tr|Q5NCM7|Q5NCM7_MOUSE ENTH domain-containing protein OS=Mus musculus OX=10090 GN=Epn2 PE=2 SV=1;sp|Q8CHU3-2|E	1	1.39e-09	71.2869	1.16e-57	213.83	178.24	165.58	0.999766	35.9871	0.000161697	128.64	0.637306	8.65104	0.00940766	44.089	0.99953	33.5482	6.17e-09	123.36	0.976884	17.5084	0.00614677	81.632	1	70.0839
DNAJC8_35_1	25.3903	24.6897	25.5055	25.9366	25.5027	24.6499	24.5136	24.9773	22.5009	23.9726	23.5295	23.6136	22.8115	23.3821	23.1185	Q6NZB0;A2ALF3;A2ALF2;F6TQL3;E9PZT4;F6QIL6;D3Z4I5	35;35;35;11;35;17;35	Q6NZB0	Q6NZB0	DnaJ homolog subfamily C member 8	DNAJC8	RDS(44)VLT(-44)S(-56)K	RDSVLTSK	sp|Q6NZB0|DNJC8_MOUSE DnaJ homolog subfamily C member 8 OS=Mus musculus OX=10090 GN=Dnajc8 PE=1 SV=2;tr|A2ALF3|A2ALF3_MOUSE DnaJ heat shock protein family (Hsp40) member C8 OS=Mus musculus OX=10090 GN=Dnajc8 PE=1 SV=1;tr|A2ALF2|A2ALF2_MOUSE DnaJ (Hsp40) ho	0.999959	1.82e-06	44.1463	2.07e-19	167.84	70.279	140	0.999425	33.9293	0.00297902	114.76	0.999959	44.1463	2.15e-05	140	0.999034	30.4421	0.00109348	126.34	0.999924	41.5712	0.00168804	122.33	0.999914	40.9247
SPARCL1_155_2	22.0316	21.9191	25.3618	24.9897	28.9155	28.7217	28.3931	28.6533	24.5417	24.1485	24.4195	26.5396	23.9658	23.8988	23.8495	P70663;Q3UYK7;Q3TYD5;A0A0G2JFH7	155;155;155;155	P70663	P70663	SPARC-like protein 1	SPARCL1	GKES(140)QEQPVS(-140)DS(-180)HQQPNES(-300)S(-310)K	GKESQEQPVSDSHQQPNESSK	sp|P70663|SPRL1_MOUSE SPARC-like protein 1 OS=Mus musculus OX=10090 GN=Sparcl1 PE=1 SV=3;tr|Q3UYK7|Q3UYK7_MOUSE SPARC-like protein 1 OS=Mus musculus OX=10090 GN=Sparcl1 PE=2 SV=1;tr|Q3TYD5|Q3TYD5_MOUSE SPARC-like protein 1 OS=Mus musculus OX=10090 GN=Sparc	1	1.41e-17	143.995	0	409.6	388.34	409.6	0.999915	41.8384	7.57e-22	144.4	0.983011	17.9386	2.05e-17	120.57	0.725277	6.01527	1.21e-05	72.474	1	127.375	0	344.59	0.999992	51.6152
ALKBH5_385_2	22.3742	21.0815	21.4399	21.5154	22.3298	24.3501	24.3492	24.3291	24.2742	24.2447	23.7637	24.2064	24.247	24.3104	24.2484	Q3TSG4	385	Q3TSG4	Q3TSG4	RNA demethylase ALKBH5	ALKBH5	S(-160)Y(-160)ES(-140)S(-130)EDCPEAAS(-7.6)S(7.6)PT(-8.3)RK	SYESSEDCPEAASSPTRK	sp|Q3TSG4|ALKB5_MOUSE RNA demethylase ALKBH5 OS=Mus musculus OX=10090 GN=Alkbh5 PE=1 SV=2	0.754776	0.037458	7.56111	3.25e-164	266.28	256.49	254.53	0.399393	0	1.74e-11	116.35	0.501026	3.02856	1.79e-11	117.18	0.37832	0	0.000115244	84.874	0.491794	2.87055	1.58e-11	113.47	0.609881	3.53634
HNRNPM_574_1	20.6595	19.954	20.5099	20.6185	21.1984	20.716	20.9865	19.8103	22.1165	21.3641	21.9536	22.4928	22.3858	22.2977	22.1018	Q9D0E1;Q9D0E1-2;A0A1S6GWJ8;Q570Z0;Q3THB3;Q3TW40;B8JK33;B8JK32;Q3TL61;Q3TQ66	574;535;654;548;535;535;535;574;574;211	Q9D0E1	Q9D0E1	Heterogeneous nuclear ribonucleoprotein M;RRM domain-containing protein	HNRNPM	MGANS(55)LER	MGANSLER	sp|Q9D0E1|HNRPM_MOUSE Heterogeneous nuclear ribonucleoprotein M OS=Mus musculus OX=10090 GN=Hnrnpm PE=1 SV=3;sp|Q9D0E1-2|HNRPM_MOUSE Isoform 2 of Heterogeneous nuclear ribonucleoprotein M OS=Mus musculus OX=10090 GN=Hnrnpm;tr|A0A1S6GWJ8|A0A1S6GWJ8_MOUSE RR	1	0	55.467	0.00689736	109.42	78.345	109.42	NA	NA	NA	NA	0	0	NA	NA	0	0	NA	NA	0	0	NA	NA	0	0
CDC42EP4_64_1	24.7679	24.0162	24.6188	23.1261	25.6725	24.815	24.3743	24.8605	27.3449	27.0487	27.4154	24.5094	26.1691	25.4128	25.7106	Q9JM96;Q3TH99;A2A6Q2;A2A6Q3	64;64;64;64	Q9JM96	Q9JM96	Cdc42 effector protein 4;CRIB domain-containing protein	CDC42EP4	AREADDES(100)LDEQAS(-100)AS(-150)K	AREADDESLDEQASASK	sp|Q9JM96|BORG4_MOUSE Cdc42 effector protein 4 OS=Mus musculus OX=10090 GN=Cdc42ep4 PE=1 SV=1;tr|Q3TH99|Q3TH99_MOUSE CRIB domain-containing protein OS=Mus musculus OX=10090 GN=Cdc42ep4 PE=2 SV=1;tr|A2A6Q2|A2A6Q2_MOUSE CDC42 effector protein 4 (Fragment) OS	1	5.12e-13	101.734	0	352.05	301.02	318.71	0.799872	8.8219	0.00272528	58.914	0.993623	22.712	2.4e-07	117.26	0.993496	23.4893	5.56e-08	136.35	0	0	NA	NA	0.900106	11.2354
MICAL3_685_1	22.8737	23.2467	22.8146	23.1748	24.1502	23.8448	23.6654	23.7742	19.8296	19.829	19.6053	23.315	19.5301	19.572	19.8335	Q8CJ19;A0A5F8MPF3;A0A5F8MPN4;A0A5F8MPU7;Q8CJ19-2;Q8CJ19-3;A0A0N4SUZ1;Q5CZW8	685;685;685;685;685;685;9;4	Q8CJ19	Q8CJ19	[F-actin]-monooxygenase MICAL3;F-actin monooxygenase	MICAL3	KT(-13)S(13)QS(-27)EEEEPPR	KTSQSEEEEPPR	sp|Q8CJ19|MICA3_MOUSE [F-actin]-monooxygenase MICAL3 OS=Mus musculus OX=10090 GN=Mical3 PE=1 SV=2;tr|A0A5F8MPF3|A0A5F8MPF3_MOUSE F-actin monooxygenase OS=Mus musculus OX=10090 GN=Mical3 PE=1 SV=1;tr|A0A5F8MPN4|A0A5F8MPN4_MOUSE F-actin monooxygenase OS=Mus	0.951147	0.00577119	13.0508	0.000408106	106.58	80.135	105.03	0.693676	5.22321	0.00623107	64.65	0	0	NA	NA	0.735545	7.45288	0.0168765	54.343	0	0	NA	NA	0.792326	7.2902
ABLIM2_392_2	24.8405	24.704	24.0189	24.1786	23.6129	23.604	23.578	23.2867	25.0921	24.7816	24.8174	24.7759	25.1411	24.8641	25.23	Q8BL65;Q8BL65-2	392;392	Q8BL65	Q8BL65	Actin-binding LIM protein 2	ABLIM2	S(67)PQHY(-21)S(-11)RPGS(11)ES(-12)GR	SPQHYSRPGSESGR	sp|Q8BL65|ABLM2_MOUSE Actin-binding LIM protein 2 OS=Mus musculus OX=10090 GN=Ablim2 PE=1 SV=1;sp|Q8BL65-2|ABLM2_MOUSE Isoform 2 of Actin-binding LIM protein 2 OS=Mus musculus OX=10090 GN=Ablim2	0.872083	0.0166747	11.0562	2.85e-09	161.91	136.95	149.52	0	0	NA	NA	0	0	NA	NA	0.416039	1.86097	0.0394933	42.123	0	0	NA	NA	0	0
GIGYF1_137_1	24.3187	24.3414	24.3529	24.3858	24.3559	24.3501	24.3492	24.3291	21.3289	20.9834	20.8874	24.2064	21.4095	20.814	20.9105	Q99MR1;A0A0G2JGR7	137;137	Q99MR1	Q99MR1	GRB10-interacting GYF protein 1	GIGYF1	S(8.4)IEEGDGAFGR	SIEEGDGAFGR	sp|Q99MR1|GGYF1_MOUSE GRB10-interacting GYF protein 1 OS=Mus musculus OX=10090 GN=Gigyf1 PE=1 SV=2;tr|A0A0G2JGR7|A0A0G2JGR7_MOUSE GRB10 interacting GYF protein 1 (Fragment) OS=Mus musculus OX=10090 GN=Gigyf1 PE=1 SV=1	1	0	8.4443	0.00467976	72.652	63.064	48.004	NA	NA	NA	NA	NA	NA	NA	NA	NA	NA	NA	NA	NA	NA	NA	NA	NA	NA
NEFM_502_2	24.4121	24.3718	24.0909	24.2414	23.4654	24.0193	23.5948	23.6753	31.2891	27.3042	30.216	24.0529	26.9116	28.5466	26.9587	P08553;A0A0R4J036	502;502	P08553	P08553	Neurofilament medium polypeptide	NEFM	S(27)PVKS(27)PEAKEEEEEGEK	SPVKSPEAKEEEEEGEK	sp|P08553|NFM_MOUSE Neurofilament medium polypeptide OS=Mus musculus OX=10090 GN=Nefm PE=1 SV=4;tr|A0A0R4J036|A0A0R4J036_MOUSE Neurofilament medium polypeptide OS=Mus musculus OX=10090 GN=Nefm PE=1 SV=1	1	0	27.0083	0	449.83	412.39	57.147	1	105.809	0	340.81	1	94.9937	0	321.67	1	109.478	5.64e-273	318.7	1	113.197	6.88e-163	276.97	1	120.803
NEFM_506_2	24.4121	24.3718	24.0909	24.2414	23.4654	24.0193	23.5948	23.6753	31.2891	27.3042	30.216	24.0529	26.9116	28.5466	26.9587	P08553;A0A0R4J036	506;506	P08553	P08553	Neurofilament medium polypeptide	NEFM	S(27)PVKS(27)PEAKEEEEEGEK	SPVKSPEAKEEEEEGEK	sp|P08553|NFM_MOUSE Neurofilament medium polypeptide OS=Mus musculus OX=10090 GN=Nefm PE=1 SV=4;tr|A0A0R4J036|A0A0R4J036_MOUSE Neurofilament medium polypeptide OS=Mus musculus OX=10090 GN=Nefm PE=1 SV=1	1	0	27.0083	0	403.99	342.8	57.147	0	0	NA	NA	1	14.3863	2.21e-12	112.42	1	2.90409	3.17e-30	192.32	1	8.28643	0.0299539	51.875	1	13.5208
RB1CC1_261_1	21.974	21.7421	21.7941	21.9552	21.3504	21.3223	21.612	21.058	22.6479	23.4203	22.8799	21.957	22.13	21.8867	22.3122	Q9ESK9;B2RX00;E9PX56;Q6NZG0	261;261;261;261	Q9ESK9	Q9ESK9	RB1-inducible coiled-coil protein 1	RB1CC1	S(21)MEHVAPDPT(-21)GT(-21)ER	SMEHVAPDPTGTER	sp|Q9ESK9|RBCC1_MOUSE RB1-inducible coiled-coil protein 1 OS=Mus musculus OX=10090 GN=Rb1cc1 PE=1 SV=3;tr|B2RX00|B2RX00_MOUSE RB1-inducible coiled-coil 1 OS=Mus musculus OX=10090 GN=Rb1cc1 PE=2 SV=1;tr|E9PX56|E9PX56_MOUSE RB1-inducible coiled-coil 1 (Fragm	0.984548	0.00152502	21.0529	0.0276933	57.159	34.961	57.159	0	0	NA	NA	NA	NA	NA	NA	NA	NA	NA	NA	0	0	NA	NA	NA	NA
SH3BP5L_377_1	24.7558	25.2687	25.1612	24.9834	25.7294	24.9729	25	24.5227	22.5881	23.64	22.6909	23.6958	22.9919	24.1603	22.7606	Q99LH9;Q80TA2	377;366	Q99LH9	Q99LH9	SH3 domain-binding protein 5-like;SH3 domain-binding protein 5	SH3BP5L	RGS(59)DIGVR	RGSDIGVR	sp|Q99LH9|3BP5L_MOUSE SH3 domain-binding protein 5-like OS=Mus musculus OX=10090 GN=Sh3bp5l PE=1 SV=1;tr|Q80TA2|Q80TA2_MOUSE SH3 domain-binding protein 5 (Fragment) OS=Mus musculus OX=10090 GN=mKIAA1720 PE=3 SV=1	1	0	59.4959	0.000736421	141.08	66.164	88.155	1	70.3446	0.00227205	118.9	1	85.7291	0.00146778	141.08	1	97.7493	0.00282822	115.65	1	81.642	0.000736421	128.88	1	89.5334
SLC4A10_276_1	23.0706	23.9344	23.0935	23.2968	22.6326	21.6855	22.5833	23.7844	25.0903	25.0497	25.1361	24.4992	24.7812	24.2293	24.8456	Q5DTL9;Q5DTL9-4;Q8C943;B1AWV9;J7H264;Q5DTL9-2;Q5DTL9-3;Q5DTL9-10;Q5DTL9-6;Q5DTL9-8;Q5DTL9-9;Q5DTL9-5;Q5DTL9-7;R4H243	276;276;276;276;275;276;276;275;275;275;275;275;275;275	Q5DTL9;R4H243	Q5DTL9	Sodium-driven chloride bicarbonate exchanger;Anion exchange protein	SLC4A10	NDVS(37)RENS(-37)T(-40)VDFS(-59)K	NDVSRENSTVDFSK	sp|Q5DTL9|S4A10_MOUSE Sodium-driven chloride bicarbonate exchanger OS=Mus musculus OX=10090 GN=Slc4a10 PE=1 SV=2;sp|Q5DTL9-4|S4A10_MOUSE Isoform 4 of Sodium-driven chloride bicarbonate exchanger OS=Mus musculus OX=10090 GN=Slc4a10;tr|Q8C943|Q8C943_MOUSE An	0.999695	1.86e-05	36.9173	5.62e-07	153.98	104.24	99.813	0.68863	5.38231	0.00555371	63.337	0.582867	4.30028	0.00886608	56.851	0.625137	4.55892	0.0136555	50.178	0.668109	6.05228	0.00373367	72.819	0.842315	9.06872
AFDN_1275_1	25.601	25.2417	25.4069	24.878	27.0445	26.9654	26.7577	26.7532	22.7864	22.6891	22.6832	26.1547	22.8383	22.4128	22.7522	Q9QZQ1;Q9QZQ1-2;E9Q852;E9Q9C3;E9PYX7	1275;1260;1260;1282;1275	Q9QZQ1	Q9QZQ1	Afadin	AFDN	S(140)QEELREEK	SQEELREEK	sp|Q9QZQ1|AFAD_MOUSE Afadin OS=Mus musculus OX=10090 GN=Afdn PE=1 SV=3;sp|Q9QZQ1-2|AFAD_MOUSE Isoform 1 of Afadin OS=Mus musculus OX=10090 GN=Afdn;tr|E9Q852|E9Q852_MOUSE Afadin, adherens junction formation factor OS=Mus musculus OX=10090 GN=Afdn PE=1 SV=2;	1	0	138.512	4.84e-32	187.85	104.77	166.11	1	68.5634	0.00130289	122.7	1	57.8847	0.00433022	110.08	1	68.8301	0.000786835	127.17	1	47.0528	0.00611204	78.488	1	103.127
ANK2_2533_1	21.9377	21.7368	21.5767	20.6635	21.0931	20.8249	21.1675	21.61	22.7373	22.7452	22.6946	22.5516	22.7913	22.832	22.6146	Q8C8R3-2;Q8C8R3-4;S4R2R5;Q8C8R3;Q8C8R3-5;S4R2F3	2561;2533;2474;2533;2479;2561	Q8C8R3-2;Q8C8R3-4;S4R2F3	Q8C8R3-4	Ankyrin-2	ANK2	PAVIHECAEEDDS(16)ENGEK	PAVIHECAEEDDSENGEK	sp|Q8C8R3-2|ANK2_MOUSE Isoform 2 of Ankyrin-2 OS=Mus musculus OX=10090 GN=Ank2;sp|Q8C8R3-4|ANK2_MOUSE Isoform 4 of Ankyrin-2 OS=Mus musculus OX=10090 GN=Ank2;tr|S4R2R5|S4R2R5_MOUSE Ankyrin 2, brain OS=Mus musculus OX=10090 GN=Ank2 PE=1 SV=3;sp|Q8C8R3|ANK2_	1	0	16.1099	4e-06	99.059	86.345	64.723	0	0	NA	NA	0	0	NA	NA	0	0	NA	NA	0	0	NA	NA	0	0
EIF5_10_1	18.98	18.7717	18.8077	19.6126	19.5741	19.7728	20.3436	19.8865	20.0338	20.3137	20.615	20.806	20.5487	20.9358	20.6916	P59325;Q3TQR3;Q8BVV6;Q05CM5;Q3TT65;A0A1Y7VJG2;Q6PHA6;Q05C65;A0A1Y7VNP4;Q05CY6;A0A1Y7VLQ0;A0A1Y7VLL6;A0A1Y7VLK2	10;10;10;10;10;10;10;10;10;10;10;10;10	P59325	P59325	Eukaryotic translation initiation factor 5	EIF5	S(-13)VS(13)DQFY(-17)R	SVSDQFYR	sp|P59325|IF5_MOUSE Eukaryotic translation initiation factor 5 OS=Mus musculus OX=10090 GN=Eif5 PE=1 SV=1;tr|Q3TQR3|Q3TQR3_MOUSE Eukaryotic translation initiation factor 5 OS=Mus musculus OX=10090 GN=Eif5 PE=1 SV=1;tr|Q8BVV6|Q8BVV6_MOUSE Eukaryotic transla	0.935344	0.0076455	13.1966	0.0214536	66.682	42.527	57.281	0	0	NA	NA	0	0	NA	NA	NA	NA	NA	NA	0	0	NA	NA	0	0
USP39_81_1	23.7757	24.0909	23.3077	24.4356	24.9677	24.58	24.5751	24.3583	26.2165	25.5761	25.9656	24.9636	26.3235	25.7268	25.8211	Q3TIX9	81	Q3TIX9	Q3TIX9	Ubiquitin carboxyl-terminal hydrolase 39	USP39	EREADEDS(6.5)EPEREVR	EREADEDSEPEREVR	sp|Q3TIX9|UBP39_MOUSE Ubiquitin carboxyl-terminal hydrolase 39 OS=Mus musculus OX=10090 GN=Usp39 PE=1 SV=2	1	0	6.53865	2.89e-67	226.23	181.61	63.337	1	9.38667	0.0269799	53.252	1	9.59547	0.00159055	89.959	1	8.56359	0.0299539	51.875	1	10.7386	0.00701606	67.275	1	54.3603
CAMSAP2_439_1	21.2707	21.0015	21.0545	21.739	20.3383	21.2787	21.6874	22.1569	22.7091	24.0033	23.5089	23.4625	22.8873	23.0803	23.0419	Q8C1B1;B2RRE3;A0A0A6YY67;H7BX08;Q8C1B1-2	439;450;450;456;439	Q8C1B1	Q8C1B1	Calmodulin-regulated spectrin-associated protein 2	CAMSAP2	S(-48)VS(48)NEGLT(-100)LNNS(-140)R	SVSNEGLTLNNSR	sp|Q8C1B1|CAMP2_MOUSE Calmodulin-regulated spectrin-associated protein 2 OS=Mus musculus OX=10090 GN=Camsap2 PE=1 SV=3;tr|B2RRE3|B2RRE3_MOUSE Camsap1l1 protein OS=Mus musculus OX=10090 GN=Camsap2 PE=2 SV=1;tr|A0A0A6YY67|A0A0A6YY67_MOUSE Calmodulin regulate	0.999983	6.54e-07	47.7526	8.48e-42	206.49	182.74	206.49	0	0	NA	NA	0	0	NA	NA	NA	NA	NA	NA	0.539401	2.88365	0.0265152	51.927	0	0
NEFM_537_1	24.2622	24.6121	24.4106	24.5681	24.3011	24.9957	24.6285	24.4136	25.2813	25.3623	25.5877	25.4375	26.498	25.848	26.3759	P08553;A0A0R4J036	537;537	P08553	P08553	Neurofilament medium polypeptide	NEFM	EEEEEGQEEEEEEDEGVKS(21)DQAEEGGS(21)EK	EEEEEGQEEEEEEDEGVKSDQAEEGGSEK	sp|P08553|NFM_MOUSE Neurofilament medium polypeptide OS=Mus musculus OX=10090 GN=Nefm PE=1 SV=4;tr|A0A0R4J036|A0A0R4J036_MOUSE Neurofilament medium polypeptide OS=Mus musculus OX=10090 GN=Nefm PE=1 SV=1	1	0	20.6953	1.34e-227	256.88	251.43	52.577	1	7.80291	1.15e-06	59.789	NA	NA	NA	NA	1	49.5433	1.08e-22	94.48	NA	NA	NA	NA	1	16.4048
ANK1_875_1	25.5788	23.1286	24.4405	24.1573	22.9485	23.9014	24.0052	23.7376	26.6544	26.5597	25.9122	25.3358	26.8149	26.6045	26.7499	A0A0R4J1N7;Q02357-6;E9QNT8;D3Z5M4;D3YTV8;Q02357;Q02357-5;Q02357-4;Q02357-2;B7ZW98;G5E8J2;Q0VGY9;Q02357-3;G8JL84;F7D1P5;Q61304;G3UY11	875;875;830;875;846;830;867;830;846;846;846;830;830;830;431;431;846	A0A0R4J1N7	A0A0R4J1N7	Ankyrin-1	ANK1	RDS(20)RDVGEEK	RDSRDVGEEK	tr|A0A0R4J1N7|A0A0R4J1N7_MOUSE Ankyrin 1, erythroid OS=Mus musculus OX=10090 GN=Ank1 PE=1 SV=1;sp|Q02357-6|ANK1_MOUSE Isoform 6 of Ankyrin-1 OS=Mus musculus OX=10090 GN=Ank1;tr|E9QNT8|E9QNT8_MOUSE Ankyrin 1, erythroid OS=Mus musculus OX=10090 GN=Ank1 PE=1	1	0	19.9459	0.00168242	109.84	66.24	82.543	1	51.3947	0.00168242	109.84	1	18.6889	0.00288763	76.522	1	12.5174	0.00966871	58.674	NA	NA	NA	NA	0	0
ANK2_31_1	23.5409	22.8695	22.7379	23.7776	23.2648	23.3002	23.7739	24.1784	24.7263	24.8282	24.9789	24.916	24.8012	24.7869	24.6385	Q8C8R3-4;S4R2R5;Q8C8R3;Q8C8R3-5;S4R1I1;Q8C8R3-8;S4R1U2;S4R241;Q8C8R3-7;S4R2F3;S4R1J9	31;10;31;10;10;10;31;10;46;31;10	Q8C8R3-4;Q8C8R3-7;S4R2F3	Q8C8R3-4	Ankyrin-2	ANK2	S(-48)DS(48)NAS(-100)FLR	SDSNASFLR	sp|Q8C8R3-4|ANK2_MOUSE Isoform 4 of Ankyrin-2 OS=Mus musculus OX=10090 GN=Ank2;tr|S4R2R5|S4R2R5_MOUSE Ankyrin 2, brain OS=Mus musculus OX=10090 GN=Ank2 PE=1 SV=3;sp|Q8C8R3|ANK2_MOUSE Ankyrin-2 OS=Mus musculus OX=10090 GN=Ank2 PE=1 SV=2;sp|Q8C8R3-5|ANK2_MOU	0.999984	6e-07	47.8624	1.78e-24	179.57	124.51	178.46	0	0	NA	NA	0.985588	18.3537	0.00298178	98.04	0.860834	9.88373	0.0129533	67.726	0	0	NA	NA	0	0
NUDC_139_1	22.0613	22.3112	22.3225	22.1829	22.2538	21.2669	22.7686	21.0782	24.7881	23.4963	24.5355	23.1404	24.0579	23.6704	23.9891	O35685	139	O35685	O35685	Nuclear migration protein nudC	NUDC	NGS(-36)LDS(36)PGKQDAEDEEDEEDEK	NGSLDSPGKQDAEDEEDEEDEK	sp|O35685|NUDC_MOUSE Nuclear migration protein nudC OS=Mus musculus OX=10090 GN=Nudc PE=1 SV=1	0.999736	1.63e-05	35.7754	1.83e-95	223.75	210.81	182.41	NA	NA	NA	NA	NA	NA	NA	NA	NA	NA	NA	NA	NA	NA	NA	NA	NA	NA
USP39_46_1	23.9579	24.9416	23.8593	25.0954	25.6509	25.2828	25.5105	25.0939	26.3715	26.1165	26.5732	26.8758	26.2005	26.1524	26.0919	Q3TIX9	46	Q3TIX9	Q3TIX9	Ubiquitin carboxyl-terminal hydrolase 39	USP39	EPEAAS(-28)S(-30)RGS(28)PVR	EPEAASSRGSPVR	sp|Q3TIX9|UBP39_MOUSE Ubiquitin carboxyl-terminal hydrolase 39 OS=Mus musculus OX=10090 GN=Usp39 PE=1 SV=2	0.997313	0.000201177	27.9084	1.87e-53	216.27	170.39	147.36	0.400146	0	0.00336303	69.729	0.510429	2.24771	0.00393155	65.225	0.590645	3.35053	0.0173368	52.522	0.590694	2.56379	0.00206382	73.983	0.829864	9.8924
IQSEC3_256_1	24.1753	24.4753	24.1836	24.3724	24.0942	24.0975	23.8562	23.6781	24.6612	25.2137	25.2999	25.7551	25.0529	25.2136	25.2629	Q3TES0;A0A0N4SWH8	256;256	Q3TES0	Q3TES0	IQ motif and SEC7 domain-containing protein 3	IQSEC3	AQAPELQQEEERPGAVGS(72)PR	AQAPELQQEEERPGAVGSPR	sp|Q3TES0|IQEC3_MOUSE IQ motif and SEC7 domain-containing protein 3 OS=Mus musculus OX=10090 GN=Iqsec3 PE=1 SV=1;tr|A0A0N4SWH8|A0A0N4SWH8_MOUSE IQ motif and Sec7 domain 3 OS=Mus musculus OX=10090 GN=Iqsec3 PE=1 SV=1	1	0	72.305	7.05e-18	130.16	120.35	130.16	NA	NA	NA	NA	NA	NA	NA	NA	NA	NA	NA	NA	NA	NA	NA	NA	NA	NA
SRRM1_220_1	23.5558	24.4603	23.6134	24.3134	23.3296	23.184	23.474	24.3133	25.1243	25.1225	25.2764	25.5574	25.1433	25.1274	25.0925	E9PUK6;Q52KI8;A2A8V9;E9QKA4;A2A8V8;Q52KI8-2;F7BWM1	220;220;220;220;220;220;10	E9PUK6	E9PUK6	Serine/arginine repetitive matrix protein 1	SRRM1	EKS(26)PELPEPS(-26)VR	EKSPELPEPSVR	tr|E9PUK6|E9PUK6_MOUSE Serine/arginine repetitive matrix 1 OS=Mus musculus OX=10090 GN=Srrm1 PE=1 SV=1;sp|Q52KI8|SRRM1_MOUSE Serine/arginine repetitive matrix protein 1 OS=Mus musculus OX=10090 GN=Srrm1 PE=1 SV=2;tr|A2A8V9|A2A8V9_MOUSE Serine/arginine repe	0.997458	0.0001855	25.9367	0.00238215	78.763	57.299	57.175	0.997458	25.9367	0.0121134	57.175	0.992492	21.2119	0.00238215	78.763	0.735449	4.44043	0.0504994	45.257	0.968038	14.8125	0.0706355	47.915	0.819383	6.56729
BEGAIN_463_1	22.1364	20.954	22.0816	21.723	21.2791	21.5996	20.6094	20.889	22.6231	22.6498	23.3317	22.8764	22.9555	22.8787	22.7185	Q68EF6;F8WIG2;A0A5F8MPR2;A0A1B0GT88	463;482;476;687	Q68EF6	Q68EF6	Brain-enriched guanylate kinase-associated protein	BEGAIN	Y(-43)Y(-43)GGGGGGGAAGGGS(43)PGDK	YYGGGGGGGAAGGGSPGDK	sp|Q68EF6|BEGIN_MOUSE Brain-enriched guanylate kinase-associated protein OS=Mus musculus OX=10090 GN=Begain PE=1 SV=2;tr|F8WIG2|F8WIG2_MOUSE Brain-enriched guanylate kinase-associated OS=Mus musculus OX=10090 GN=Begain PE=1 SV=2;tr|A0A5F8MPR2|A0A5F8MPR2_MO	0.99991	4.72e-06	43.4718	1.17e-11	118.37	109.55	118.37	NA	NA	NA	NA	0	0	NA	NA	NA	NA	NA	NA	NA	NA	NA	NA	NA	NA
HNRNPM_512_1	22.0562	21.2228	22.1284	21.3502	21.6518	21.2789	21.3294	21.6387	21.9458	22.7059	21.6481	23.4473	23.3484	22.8853	23.5529	Q9D0E1;Q9D0E1-2;A0A1S6GWJ8;Q570Z0;Q3THB3;Q3TW40;B8JK33;B8JK32;Q3TQ66	512;473;592;486;473;473;473;512;149	Q9D0E1	Q9D0E1	Heterogeneous nuclear ribonucleoprotein M;RRM domain-containing protein	HNRNPM	MGS(67)GVER	MGSGVER	sp|Q9D0E1|HNRPM_MOUSE Heterogeneous nuclear ribonucleoprotein M OS=Mus musculus OX=10090 GN=Hnrnpm PE=1 SV=3;sp|Q9D0E1-2|HNRPM_MOUSE Isoform 2 of Heterogeneous nuclear ribonucleoprotein M OS=Mus musculus OX=10090 GN=Hnrnpm;tr|A0A1S6GWJ8|A0A1S6GWJ8_MOUSE RR	1	0	67.0807	0.0040239	102.07	34.17	80.755	1	24.991	0.0498391	61.962	0	0	NA	NA	1	37.0746	0.0104352	76.679	0	0	NA	NA	0	0
MINDY1_440_1	24.3187	24.3414	24.3529	27.8703	29.0916	27.634	28.5707	27.5335	24.2742	24.2447	24.2918	24.2064	24.247	24.3104	24.2484	Q76LS9;B7ZMR0;Q76LS9-2;Q76LS9-3;Q91VW2;Q6IS37	440;440;431;271;76;106	Q76LS9	Q76LS9	Ubiquitin carboxyl-terminal hydrolase MINDY-1;Ubiquitin carboxyl-terminal hydrolase	MINDY1	T(-41)RAPS(41)PQGR	TRAPSPQGR	sp|Q76LS9|MINY1_MOUSE Ubiquitin carboxyl-terminal hydrolase MINDY-1 OS=Mus musculus OX=10090 GN=Mindy1 PE=1 SV=1;tr|B7ZMR0|B7ZMR0_MOUSE Ubiquitin carboxyl-terminal hydrolase OS=Mus musculus OX=10090 GN=Mindy1 PE=2 SV=1;sp|Q76LS9-2|MINY1_MOUSE Isoform 2 of	0.999928	3.95e-06	41.4437	0.00302511	108.01	51.005	108.01	NA	NA	NA	NA	NA	NA	NA	NA	NA	NA	NA	NA	0.99983	37.6993	0.00324409	103.2	0.999928	41.4437
LRP1_4524_1	22.5913	22.0655	22.1124	22.0965	22.1894	22.1059	22.0299	21.9546	23.2919	23.16	23.0811	23.061	22.8377	22.9422	23.0921	Q91ZX7;A0A0R4J0I9;Q8C4T5;Q811K6	4524;4524;223;380	Q91ZX7	Q91ZX7	Prolow-density lipoprotein receptor-related protein 1;Low-density lipoprotein receptor-related protein 1 85 kDa subunit;Low-density lipoprotein receptor-related protein 1 515 kDa subunit;Low-density lipoprotein receptor-related protein 1 intracellular domain;EGF-like domain-containing protein	LRP1	HS(-25)LAS(5.5)T(-5.5)DEK	HSLASTDEK	sp|Q91ZX7|LRP1_MOUSE Prolow-density lipoprotein receptor-related protein 1 OS=Mus musculus OX=10090 GN=Lrp1 PE=1 SV=1;tr|A0A0R4J0I9|A0A0R4J0I9_MOUSE Low density lipoprotein receptor-related protein 1 OS=Mus musculus OX=10090 GN=Lrp1 PE=1 SV=1;tr|Q8C4T5|Q8C	0.778825	0.0328968	5.51061	0.00943594	84.31	41.962	70.675	0	0	NA	NA	NA	NA	NA	NA	0	0	NA	NA	0	0	NA	NA	0.633746	3.28055
SLC4A4_245_1	24.3187	24.3414	24.3529	24.3858	24.3559	24.3501	24.3492	24.3291	24.2742	21.886	20.9438	21.8742	21.4417	21.5368	20.344	E9Q8N8;A2VDF7	245;245	E9Q8N8	E9Q8N8	Anion exchange protein	SLC4A4	MFS(-26)NPDNGS(9.8)PAMT(-9.8)HR	MFSNPDNGSPAMTHR	tr|E9Q8N8|E9Q8N8_MOUSE Anion exchange protein OS=Mus musculus OX=10090 GN=Slc4a4 PE=1 SV=1;tr|A2VDF7|A2VDF7_MOUSE Anion exchange protein (Fragment) OS=Mus musculus OX=10090 GN=Slc4a4 PE=2 SV=1	0.903832	0.0116265	9.83342	0.000178591	85.837	60.178	84.658	NA	NA	NA	NA	NA	NA	NA	NA	NA	NA	NA	NA	NA	NA	NA	NA	NA	NA
ARHGAP32_706_1	24.6926	23.8325	23.3669	24.0383	24.3192	24.021	24.1312	24.8163	25.8086	25.5041	25.9835	25.159	25.1789	25.2848	25.4021	Q811P8;I7HFI3;Q811P8-2	706;357;357	Q811P8	Q811P8	Rho GTPase-activating protein 32	ARHGAP32	S(65)EES(-65)LT(-130)S(-150)LHAVDGDS(-260)K	SEESLTSLHAVDGDSK	sp|Q811P8|RHG32_MOUSE Rho GTPase-activating protein 32 OS=Mus musculus OX=10090 GN=Arhgap32 PE=1 SV=2;tr|I7HFI3|I7HFI3_MOUSE GTPase-activating protein for Cdc42 and Rac1 OS=Mus musculus OX=10090 GN=Arhgap32 PE=2 SV=1;sp|Q811P8-2|RHG32_MOUSE Isoform 2 of Rh	1	7.93e-09	65.3037	0	379.19	330.66	379.19	0.293149	0	0.0119536	46.592	0	0	NA	NA	0.791721	7.65727	0.00444872	72.898	0.319342	1.78814	0.00585601	48.112	0.290682	0
GAD1_77_1	21.5304	21.7395	21.5314	20.9422	21.3313	21.5119	20.8046	21.2653	23.4615	22.4696	23.1291	21.9978	22.1767	21.7835	22.0968	P48318;Q548L6;D3Z5S3;D3Z1L8;Q8C6I7	77;77;77;77;77	P48318	P48318	Glutamate decarboxylase 1	GAD1	NLLS(28)CENS(-28)DQGAR	NLLSCENSDQGAR	sp|P48318|DCE1_MOUSE Glutamate decarboxylase 1 OS=Mus musculus OX=10090 GN=Gad1 PE=1 SV=2;tr|Q548L6|Q548L6_MOUSE Glutamate decarboxylase 1 OS=Mus musculus OX=10090 GN=Gad1 PE=1 SV=1;tr|D3Z5S3|D3Z5S3_MOUSE Glutamate decarboxylase 1 (Fragment) OS=Mus musculu	0.998303	0.000111799	27.6971	0.000918056	129.77	107.19	129.77	NA	NA	NA	NA	NA	NA	NA	NA	NA	NA	NA	NA	0	0	NA	NA	NA	NA
MACROD2_283_3	24.502	24.8605	24.6007	24.659	25.9313	26.3376	26.2544	26.2314	25.2439	25.4307	25.5343	24.566	25.3436	24.6983	25.4892	Q3UYG8;Q6DFY7	283;48	Q3UYG8	Q3UYG8	ADP-ribose glycohydrolase MACROD2	MACROD2	KPES(-23)S(-14)KDS(14)S(23)EDES(-51)GPEEK	KPESSKDSSEDESGPEEK	sp|Q3UYG8|MACD2_MOUSE ADP-ribose glycohydrolase MACROD2 OS=Mus musculus OX=10090 GN=Macrod2 PE=1 SV=1;tr|Q6DFY7|Q6DFY7_MOUSE MACRO domain containing 2 OS=Mus musculus OX=10090 GN=Macrod2 PE=2 SV=1	0.953775	0.00541165	13.6107	1.45e-83	225.86	205.42	225.86	0.80942	7.9828	1.11e-11	114.63	0.733115	8.67012	0.00099188	55.228	0.606692	5.10259	0.000723389	53.255	0.604568	2.61782	0.00415795	44.052	0.953775	13.6107
MACROD2_284_3	24.502	24.8605	24.6007	24.659	25.9313	26.3376	26.2544	26.2314	25.2439	25.4307	25.5343	24.566	25.3436	24.6983	25.4892	Q3UYG8;Q6DFY7	284;49	Q3UYG8	Q3UYG8	ADP-ribose glycohydrolase MACROD2	MACROD2	KPES(-17)S(-16)KDS(16)S(27)EDES(-35)GPEEK	KPESSKDSSEDESGPEEK	sp|Q3UYG8|MACD2_MOUSE ADP-ribose glycohydrolase MACROD2 OS=Mus musculus OX=10090 GN=Macrod2 PE=1 SV=1;tr|Q6DFY7|Q6DFY7_MOUSE MACRO domain containing 2 OS=Mus musculus OX=10090 GN=Macrod2 PE=2 SV=1	0.995037	0.000407147	26.529	1.45e-83	225.86	205.42	134.56	0.892586	10.9247	1.11e-11	114.63	0.753803	6.70861	0.00099188	55.228	0.606692	5.10259	0.000723389	53.255	0.604568	2.61782	0.00415795	44.052	0.994466	22.8355
MACROD2_288_3	24.502	24.8605	24.6007	24.659	25.9313	26.3376	26.2544	26.2314	25.2439	25.4307	25.5343	24.566	25.3436	24.6983	25.4892	Q3UYG8;Q6DFY7	288;53	Q3UYG8	Q3UYG8	ADP-ribose glycohydrolase MACROD2	MACROD2	KPES(-15)S(-11)KDS(11)S(14)EDES(27)GPEEK	KPESSKDSSEDESGPEEK	sp|Q3UYG8|MACD2_MOUSE ADP-ribose glycohydrolase MACROD2 OS=Mus musculus OX=10090 GN=Macrod2 PE=1 SV=1;tr|Q6DFY7|Q6DFY7_MOUSE MACRO domain containing 2 OS=Mus musculus OX=10090 GN=Macrod2 PE=2 SV=1	0.9952	0.000396957	26.6538	0.000107119	88.781	81.579	88.781	0.822423	7.9731	0.00338457	45.876	0.9151	12.3434	0.00099188	55.228	0	0	NA	NA	0.788545	6.1064	0.00415795	44.052	0	0
AHNAK_5607_1	22.9797	23.2208	22.5632	23.061	23.3332	22.9645	22.6839	23.669	26.6149	25.5362	25.6524	22.8387	24.0745	23.7082	25.3251	E9Q616;Q8CGE7;Q6UIL4;Q8VDN3	5607;616;628;975	E9Q616	E9Q616		AHNAK	GHY(-77)EVT(-33)GS(33)DDEAGK	GHYEVTGSDDEAGK	tr|E9Q616|E9Q616_MOUSE AHNAK nucleoprotein OS=Mus musculus OX=10090 GN=Ahnak PE=1 SV=1;tr|Q8CGE7|Q8CGE7_MOUSE Ahnak protein (Fragment) OS=Mus musculus OX=10090 GN=Ahnak PE=2 SV=1;tr|Q6UIL4|Q6UIL4_MOUSE AHNAK (Fragment) OS=Mus musculus OX=10090 GN=Ahnak PE=	0.999553	2.77e-05	33.4983	6.58e-167	273.99	234.97	273.99	NA	NA	NA	NA	0.725956	4.23721	0.00202543	113.76	NA	NA	NA	NA	0	0	NA	NA	0.647081	2.70959
DHX16_155_2	21.794	22.9101	23.1723	21.8147	23.9273	24.0169	24.3098	23.8369	24.7268	24.4863	24.8618	23.5272	23.8375	24.3168	24.5369	G3X8X0;Q05BH3;Q80TX4;Q921Y1	155;155;157;155	G3X8X0	G3X8X0	RNA helicase	DHX16	S(11)PT(-11)EEKPAS(9.2)EDEWERT(-9.2)ER	SPTEEKPASEDEWERTER	tr|G3X8X0|G3X8X0_MOUSE RNA helicase OS=Mus musculus OX=10090 GN=Dhx16 PE=1 SV=1;tr|Q05BH3|Q05BH3_MOUSE DEAH-box helicase 16 OS=Mus musculus OX=10090 GN=Dhx16 PE=1 SV=1;tr|Q80TX4|Q80TX4_MOUSE RNA helicase (Fragment) OS=Mus musculus OX=10090 GN=mKIAA0577 PE=	0.922469	0.00934518	11.2087	1.14e-11	152.71	135.64	115.55	0	0	NA	NA	0	0	NA	NA	0	0	NA	NA	0	0	NA	NA	0.78727	6.32062
DHX16_163_2	21.794	22.9101	23.1723	21.8147	23.9273	24.0169	24.3098	23.8369	24.7268	24.4863	24.8618	23.5272	23.8375	24.3168	24.5369	G3X8X0;Q05BH3;Q80TX4;Q921Y1	163;163;165;163	G3X8X0	G3X8X0	RNA helicase	DHX16	S(9.3)PT(-9.3)EEKPAS(44)EDEWER	SPTEEKPASEDEWER	tr|G3X8X0|G3X8X0_MOUSE RNA helicase OS=Mus musculus OX=10090 GN=Dhx16 PE=1 SV=1;tr|Q05BH3|Q05BH3_MOUSE DEAH-box helicase 16 OS=Mus musculus OX=10090 GN=Dhx16 PE=1 SV=1;tr|Q80TX4|Q80TX4_MOUSE RNA helicase (Fragment) OS=Mus musculus OX=10090 GN=mKIAA0577 PE=	0.999961	1.65e-06	43.6213	1.14e-11	152.71	135.64	152.71	0	0	NA	NA	0	0	NA	NA	0	0	NA	NA	0	0	NA	NA	0.833438	9.56159
RMDN3_201_1	21.7042	21.5653	21.5164	21.2728	20.8364	21.3623	21.3066	20.2173	22.7292	22.6056	22.6934	22.2942	22.4914	21.8413	22.1523	Q3UJU9	201	Q3UJU9	Q3UJU9	Regulator of microtubule dynamics protein 3	RMDN3	ES(-45)GDAEDEVS(6.8)CET(-6.8)VR	ESGDAEDEVSCETVR	sp|Q3UJU9|RMD3_MOUSE Regulator of microtubule dynamics protein 3 OS=Mus musculus OX=10090 GN=Rmdn3 PE=1 SV=2	0.826114	0.0251783	6.76846	2.45e-07	150.05	137.1	150.05	0	0	NA	NA	NA	NA	NA	NA	0	0	NA	NA	0	0	NA	NA	NA	NA
STMN4_117_1	22.7046	23.546	22.9558	22.7041	22.629	22.2685	21.9835	21.857	21.3061	20.9563	20.3762	21.8766	21.7476	21.9519	21.0799	D3Z4C2;G3X9Z6;P63042;Q05DI3	117;117;90;90	D3Z4C2	D3Z4C2	Stathmin-4;Stathmin	STMN4	RRDPS(16)LEEIQK	RRDPSLEEIQK	tr|D3Z4C2|D3Z4C2_MOUSE Stathmin-4 OS=Mus musculus OX=10090 GN=Stmn4 PE=1 SV=1;tr|G3X9Z6|G3X9Z6_MOUSE Stathmin-4 OS=Mus musculus OX=10090 GN=Stmn4 PE=1 SV=1;sp|P63042|STMN4_MOUSE Stathmin-4 OS=Mus musculus OX=10090 GN=Stmn4 PE=1 SV=1;tr|Q05DI3|Q05DI3_MOUSE	1	0	15.5483	0.00376868	68.809	49.523	68.809	NA	NA	NA	NA	1	14.9865	0.0175972	49.298	1	11.0251	0.0238857	45.28	1	7.4573	0.01661	49.929	1	12.7139
SYN3_483_1	24.644	24.0586	24.2862	24.3173	24.483	24.9811	24.7053	24.8377	25.7375	25.5632	26.0096	26.0441	25.6631	25.2127	25.3336	Q8JZP2;Q9QZA3;Q3KN99	483;483;483	Q8JZP2	Q8JZP2	Synapsin-3	SYN3	S(-39)PGS(39)PQLS(-43)R	SPGSPQLSR	sp|Q8JZP2|SYN3_MOUSE Synapsin-3 OS=Mus musculus OX=10090 GN=Syn3 PE=1 SV=2;tr|Q9QZA3|Q9QZA3_MOUSE Synapsin IIIa OS=Mus musculus OX=10090 GN=Syn3 PE=2 SV=1;tr|Q3KN99|Q3KN99_MOUSE Synapsin III OS=Mus musculus OX=10090 GN=Syn3 PE=2 SV=1	0.999828	1.04e-05	39.2481	0.00294685	103.43	33.761	100.31	0.999828	39.2481	0.00294685	100.31	0.995981	24.5539	0.00928978	71.153	0.99968	35.2495	0.00338841	87.641	0.998709	31.3125	0.00634606	103.43	0.998954	32.3637
SAMD14_77_1	21.8109	22.0915	22.1058	22.168	21.6999	21.3302	22.0003	22.2319	23.1772	23.9731	23.2683	23.495	22.9875	23.2682	22.5841	Q8K070;B7ZC59	77;77	Q8K070	Q8K070	Sterile alpha motif domain-containing protein 14	SAMD14	VT(-27)DGCGS(27)PLHR	VTDGCGSPLHR	sp|Q8K070|SAM14_MOUSE Sterile alpha motif domain-containing protein 14 OS=Mus musculus OX=10090 GN=Samd14 PE=1 SV=1;tr|B7ZC59|B7ZC59_MOUSE Sterile alpha motif domain containing 14 (Fragment) OS=Mus musculus OX=10090 GN=Samd14 PE=1 SV=1	0.997999	0.000139202	26.9795	0.00234718	96.745	66.937	67.519	NA	NA	NA	NA	NA	NA	NA	NA	NA	NA	NA	NA	0	0	NA	NA	NA	NA
HIF1A_163_1	24.2842	24.4391	24.5453	24.5953	27.9917	27.8318	27.8546	27.7277	24.735	24.2598	23.3835	27.0991	24.4373	23.092	24.5223	Q61221, Q3UCW2, O08741, O08993, Q61664, Q61665, Q8C681, Q8CC19, Q8CCB6, Q8R385	163;163;163;163;163;163;163;163;163;163	Q61221	Q61221	Hypoxia-inducible factor 1-alpha	HIF1A	ELNT(25)QRS(-25)FFLR	ELNTQRSFFLR	sp|Q61221|HIF1A_MOUSE Hypoxia-inducible factor 1-alpha OS=Mus musculus OX=10090 GN=Hif1a PE=1 SV=2	0.995507	0.000377562	24.5512	0.00128614	126.71	111.72	112.96	0.882645	11.2322	0.00692417	92.265	0.932828	11.916	0.00754327	89.911	0.918543	11.916	0.00754327	89.911	0.683228	5.67279	0.0636389	54.898	0.995507	24.5512
NEFM_769_1	20.5195	22.7293	21.0834	22.0568	19.6087	20.7864	20.3814	21.4687	23.1774	23.3814	23.2418	22.9387	23.1123	23.0825	23.099	P08553;A0A0R4J036	769;769	P08553	P08553	Neurofilament medium polypeptide	NEFM	GVVT(-56)NGLDVS(56)PAEEK	GVVTNGLDVSPAEEK	sp|P08553|NFM_MOUSE Neurofilament medium polypeptide OS=Mus musculus OX=10090 GN=Nefm PE=1 SV=4;tr|A0A0R4J036|A0A0R4J036_MOUSE Neurofilament medium polypeptide OS=Mus musculus OX=10090 GN=Nefm PE=1 SV=1	0.999998	7.2e-08	56.0833	4.56e-24	177.88	148.11	177.88	NA	NA	NA	NA	NA	NA	NA	NA	NA	NA	NA	NA	NA	NA	NA	NA	0	0
SLC20A2_256_1	26.5123	26.9717	26.5308	26.6984	26.6029	25.2417	25.9714	25.4514	27.6868	27.8345	27.784	26.9693	26.7725	27.3072	27.1273	Q80UP8	256	Q80UP8	Q80UP8	Sodium-dependent phosphate transporter 2	SLC20A2	ES(-57)ALS(-37)RAS(37)DES(91)LRK	ESALSRASDESLRK	sp|Q80UP8|S20A2_MOUSE Sodium-dependent phosphate transporter 2 OS=Mus musculus OX=10090 GN=Slc20a2 PE=1 SV=2	0.999786	1.32e-05	36.735	7.33e-42	200.94	169.82	180.1	0	0	NA	NA	0.852062	8.01141	1.1e-09	157.11	0.94231	12.2091	2.33e-31	192.16	0.611811	2.07922	2.32e-06	149.52	0.736718	5.35172
SRRM2_2656_2	25.3567	25.1265	25.4422	25.3012	25.4363	25.6253	25.3028	25.3804	23.7482	24.004	24.3326	24.4381	23.3149	24.505	23.3484	Q8BTI8;Q8BTI8-2;Q8BTI8-3	2656;2560;2556	Q8BTI8	Q8BTI8	Serine/arginine repetitive matrix protein 2	SRRM2	RQPS(17)PQPS(17)PR	RQPSPQPSPR	sp|Q8BTI8|SRRM2_MOUSE Serine/arginine repetitive matrix protein 2 OS=Mus musculus OX=10090 GN=Srrm2 PE=1 SV=3;sp|Q8BTI8-2|SRRM2_MOUSE Isoform 2 of Serine/arginine repetitive matrix protein 2 OS=Mus musculus OX=10090 GN=Srrm2;sp|Q8BTI8-3|SRRM2_MOUSE Isoform	1	0	16.7352	0.00125445	90.731	74.975	73.466	1	22.6205	0.00125445	90.731	1	21.8948	0.00355129	74.611	1	28.2033	0.00230354	76.588	1	19.2683	0.0016121	81.494	1	19.2683
SRRM2_2660_2	25.3567	25.1265	25.4422	25.3012	25.4363	25.6253	25.3028	25.3804	23.7482	24.004	24.3326	24.4381	23.3149	24.505	23.3484	Q8BTI8;Q8BTI8-2;Q8BTI8-3	2660;2564;2560	Q8BTI8	Q8BTI8	Serine/arginine repetitive matrix protein 2	SRRM2	RQPS(17)PQPS(17)PR	RQPSPQPSPR	sp|Q8BTI8|SRRM2_MOUSE Serine/arginine repetitive matrix protein 2 OS=Mus musculus OX=10090 GN=Srrm2 PE=1 SV=3;sp|Q8BTI8-2|SRRM2_MOUSE Isoform 2 of Serine/arginine repetitive matrix protein 2 OS=Mus musculus OX=10090 GN=Srrm2;sp|Q8BTI8-3|SRRM2_MOUSE Isoform	1	0	16.7352	0.00125445	90.731	74.975	73.466	1	22.6205	0.00125445	90.731	1	21.8948	0.00355129	69.716	1	28.2033	0.00230354	76.588	1	19.2683	0.0016121	81.494	1	19.2683
CAMSAP2_1120_1	23.979	23.9497	23.7543	23.515	24.0905	24.0722	23.6205	24.0691	26.6947	25.1434	25.7859	24.4892	25.8972	25.1942	25.4276	Q8C1B1;B2RRE3;A0A0A6YY67;H7BX08;Q8C1B1-2;A0A0A6YXV8	1120;1131;1131;1137;1120;464	Q8C1B1	Q8C1B1	Calmodulin-regulated spectrin-associated protein 2	CAMSAP2	LDGES(5.5)DKEQFDDDQK	LDGESDKEQFDDDQK	sp|Q8C1B1|CAMP2_MOUSE Calmodulin-regulated spectrin-associated protein 2 OS=Mus musculus OX=10090 GN=Camsap2 PE=1 SV=3;tr|B2RRE3|B2RRE3_MOUSE Camsap1l1 protein OS=Mus musculus OX=10090 GN=Camsap2 PE=2 SV=1;tr|A0A0A6YY67|A0A0A6YY67_MOUSE Calmodulin regulate	1	0	5.49266	0	377.43	336.6	40.962	1	60.3622	3.78e-11	160.48	0	0	NA	NA	1	20.1199	0.000376605	101.36	1	17.4294	0.00679738	77.754	1	131.694
BCAN_42_1	21.839	22.1461	22.8178	23.2476	23.0449	24.397	24.3886	26.1107	21.3052	21.1715	21.5968	20.9359	21.2752	21.9643	21.5455	Q61361;A0A0A6YW95	42;42	Q61361	Q61361	Brevican core protein	BCAN	IGAT(59)QLR	IGATQLR	sp|Q61361|PGCB_MOUSE Brevican core protein OS=Mus musculus OX=10090 GN=Bcan PE=1 SV=2;tr|A0A0A6YW95|A0A0A6YW95_MOUSE Brevican (Fragment) OS=Mus musculus OX=10090 GN=Bcan PE=1 SV=1	1	0	59.3684	0.0144715	98.629	22.891	88.819	1	72.9679	0.0144715	98.629	0	0	NA	NA	1	47.5944	0.0241527	79.474	1	31.2683	0.035267	73.26	NA	NA
U2SURP_202_1	24.3187	24.3414	24.3529	24.3858	24.3559	24.3501	24.3492	24.3291	17.1464	19.0456	18.8602	24.2064	17.7911	18.199	17.6775	Q6NV83;Q6NV83-3;Q6NV83-2;A0A087WRG2	202;158;202;202	Q6NV83	Q6NV83	U2 snRNP-associated SURP motif-containing protein	U2SURP	S(23)NLELFK	SNLELFK	sp|Q6NV83|SR140_MOUSE U2 snRNP-associated SURP motif-containing protein OS=Mus musculus OX=10090 GN=U2surp PE=1 SV=3;sp|Q6NV83-3|SR140_MOUSE Isoform 3 of U2 snRNP-associated SURP motif-containing protein OS=Mus musculus OX=10090 GN=U2surp;sp|Q6NV83-2|SR140	1	0	22.6581	0.018977	69.825	24.743	58.981	NA	NA	NA	NA	NA	NA	NA	NA	NA	NA	NA	NA	NA	NA	NA	NA	NA	NA
MAPT_704_2	22.0447	22.8483	22.1314	22.7284	23.3052	22.7173	22.7098	24.1922	26.6137	25.1756	26.0221	23.4507	23.8619	25.8859	25.1151	A2A5Y6;P10637;A0A0A0MQC7;P10637-6;Q8C5K4;P10637-2;Q3UH19;Q547J4;P10637-5;B1AQW2;P10637-4;P10637-3	704;688;688;305;147;385;385;327;327;345;296;296	A2A5Y6;P10637-2;Q547J4	A2A5Y6	Microtubule-associated protein;Microtubule-associated protein tau	MAPT	T(-52)DHGAEIVY(-20)KS(20)PVVS(-7.9)GDT(-2)S(2)PR	TDHGAEIVYKSPVVSGDTSPR	tr|A2A5Y6|A2A5Y6_MOUSE Microtubule-associated protein OS=Mus musculus OX=10090 GN=Mapt PE=1 SV=1;sp|P10637|TAU_MOUSE Microtubule-associated protein tau OS=Mus musculus OX=10090 GN=Mapt PE=1 SV=3;tr|A0A0A0MQC7|A0A0A0MQC7_MOUSE Microtubule-associated protein	0.990021	0.000820674	20.3012	4.4e-42	175.07	165.18	141.78	0.298672	2.1698	0.000864653	49.973	0.702645	8.34955	1.69e-07	84.933	0.368272	3.43459	0.000948581	49.528	0.818483	9.63721	2.14e-09	99.059	0	0
SRRM1_550_1	22.0558	21.805	21.6222	22.5432	21.9998	21.9303	21.3157	21.2981	22.8653	23.1875	22.8807	23.7433	22.9285	23.0966	23.1566	E9PUK6;Q52KI8;A2A8V9;E9QKA4;Q52KI8-2	550;550;545;550;550	E9PUK6	E9PUK6	Serine/arginine repetitive matrix protein 1	SRRM1	WQS(48)PVT(-48)K	WQSPVTK	tr|E9PUK6|E9PUK6_MOUSE Serine/arginine repetitive matrix 1 OS=Mus musculus OX=10090 GN=Srrm1 PE=1 SV=1;sp|Q52KI8|SRRM1_MOUSE Serine/arginine repetitive matrix protein 1 OS=Mus musculus OX=10090 GN=Srrm1 PE=1 SV=2;tr|A2A8V9|A2A8V9_MOUSE Serine/arginine repe	0.999985	5.46e-07	48.195	0.000212143	125.16	82.562	115.13	NA	NA	NA	NA	0	0	NA	NA	0	0	NA	NA	0	0	NA	NA	NA	NA
ELAC2_815_1	25.1475	24.9366	25.0297	24.8825	25.591	25.1645	25.0878	24.6121	23.2069	24.1085	23.4077	23.5959	24.0188	24.2939	23.9368	Q80Y81;B1ATP7;Q3U0M8;Q80Y81-2	815;814;815;815	Q80Y81	Q80Y81	Zinc phosphodiesterase ELAC protein 2	ELAC2	AHT(-44)DEPHS(34)PQS(-34)K	AHTDEPHSPQSK	sp|Q80Y81|RNZ2_MOUSE Zinc phosphodiesterase ELAC protein 2 OS=Mus musculus OX=10090 GN=Elac2 PE=1 SV=1;tr|B1ATP7|B1ATP7_MOUSE Zinc phosphodiesterase ELAC protein 2 OS=Mus musculus OX=10090 GN=Elac2 PE=1 SV=1;tr|Q3U0M8|Q3U0M8_MOUSE Zinc phosphodiesterase EL	0.999601	2.54e-05	34.4834	3.41e-06	150.39	136.88	150.39	0	0	NA	NA	0.801708	6.18506	0.019411	47.991	0.679233	3.26316	0.000587946	87.447	0	0	NA	NA	0.986879	18.7668
PCNT_1437_1	21.2072	21.2348	21.224	21.5461	20.4451	21.5023	21.3889	21.6696	22.6502	22.6082	22.9387	22.2381	22.8982	22.2626	22.5443	P48725;Q80U10;A0A1W2P737;F8VPV0;P48725-2;P48725-3;Q8CDL2	1437;450;1437;1437;521;1437;33	P48725	P48725	Pericentrin;Pericentrin/AKAP-450 centrosomal targeting domain-containing protein	PCNT	RNS(29)EIDELK	RNSEIDELK	sp|P48725|PCNT_MOUSE Pericentrin OS=Mus musculus OX=10090 GN=Pcnt PE=1 SV=2;tr|Q80U10|Q80U10_MOUSE MKIAA0402 protein (Fragment) OS=Mus musculus OX=10090 GN=Pcnt PE=2 SV=2;tr|A0A1W2P737|A0A1W2P737_MOUSE Pericentrin (kendrin) OS=Mus musculus OX=10090 GN=Pcnt	1	0	29.2914	0.0022123	96.64	22.655	73.781	0	0	NA	NA	0	0	NA	NA	NA	NA	NA	NA	NA	NA	NA	NA	0	0
KCNT1_47_1	24.3187	24.3414	24.3529	24.3858	24.3559	24.3501	24.3492	24.3291	22.8879	24.2447	22.9966	21.9865	22.6812	22.6898	23.1727	Q6ZPR4;A2AHB7;A2AHB9;A2AHB8	47;47;47;47	Q6ZPR4	Q6ZPR4	Potassium channel subfamily T member 1	KCNT1	GGGS(-26)VGS(26)DVGQR	GGGSVGSDVGQR	sp|Q6ZPR4|KCNT1_MOUSE Potassium channel subfamily T member 1 OS=Mus musculus OX=10090 GN=Kcnt1 PE=1 SV=2;tr|A2AHB7|A2AHB7_MOUSE Potassium channel, subfamily T, member 1 OS=Mus musculus OX=10090 GN=Kcnt1 PE=1 SV=1;tr|A2AHB9|A2AHB9_MOUSE Potassium channel, s	0.997415	0.000189359	25.8637	0.00149233	81.92	58.491	61.161	NA	NA	NA	NA	NA	NA	NA	NA	NA	NA	NA	NA	NA	NA	NA	NA	NA	NA
THRAP3_264_1	25.4557	25.4964	25.5041	25.1933	24.9913	24.9978	25.1552	25.5704	22.072	24.2824	22.3888	23.8399	22.9261	23.8159	22.1432	Q569Z6;Q8BZN7;Q8BV76;Q8R353	264;264;264;264	Q569Z6	Q569Z6	Thyroid hormone receptor-associated protein 3	THRAP3	S(21)PRPS(-21)PVPK	SPRPSPVPK	sp|Q569Z6|TR150_MOUSE Thyroid hormone receptor-associated protein 3 OS=Mus musculus OX=10090 GN=Thrap3 PE=1 SV=1;tr|Q8BZN7|Q8BZN7_MOUSE Thyroid hormone receptor associated protein 3 OS=Mus musculus OX=10090 GN=Thrap3 PE=1 SV=1;tr|Q8BV76|Q8BV76_MOUSE Thyroi	0.992466	0.000614093	21.1967	0.0034414	93.096	56.671	71.03	0.949306	12.7245	0.0287418	52.693	0.962385	14.0798	0.0379918	46.796	0.974124	15.7572	0.0223302	61.344	0	0	NA	NA	0.980104	16.9251
HEPACAM_280_1	25.7956	26.3922	26.332	26.2945	25.0223	24.8631	25.0114	26.0658	27.4913	26.8003	27.3348	26.3159	27.1	26.7934	27.1367	Q640R3;B2RSY3	280;280	Q640R3	Q640R3	Hepatic and glial cell adhesion molecule	HEPACAM	QNS(140)LEY(-140)MDQNDDRLK	QNSLEYMDQNDDRLK	sp|Q640R3|HECAM_MOUSE Hepatic and glial cell adhesion molecule OS=Mus musculus OX=10090 GN=Hepacam PE=1 SV=2;tr|B2RSY3|B2RSY3_MOUSE Hepatocyte cell adhesion molecule OS=Mus musculus OX=10090 GN=Hepacam PE=1 SV=1	1	2.58e-17	141.308	0	376.68	334.84	317.36	0.999649	34.545	0.00012128	124.3	0.999864	38.6629	1.13e-16	165.16	0.999966	44.6789	7.28e-11	156.24	0.99998	46.9773	0.000134513	104.03	1	91.5058
ABLIM2_383_2	24.8405	24.704	25.1161	24.1786	23.6129	23.604	23.9552	23.2867	25.0921	25.7174	25.156	24.7759	25.0397	25.7718	25.23	Q8BL65;Q8BL65-2	383;383	Q8BL65	Q8BL65	Actin-binding LIM protein 2	ABLIM2	S(67)PQHY(-31)S(-7.6)RPGS(7.6)ES(-10)GR	SPQHYSRPGSESGR	sp|Q8BL65|ABLM2_MOUSE Actin-binding LIM protein 2 OS=Mus musculus OX=10090 GN=Ablim2 PE=1 SV=1;sp|Q8BL65-2|ABLM2_MOUSE Isoform 2 of Actin-binding LIM protein 2 OS=Mus musculus OX=10090 GN=Ablim2	1	6.82e-09	67.1565	2.85e-09	161.91	136.95	161.91	0.897376	14.1529	0.00373367	72.819	0.989055	24.1459	0.00567858	62.765	0.999926	42.3306	0.0151023	102.57	0.996309	28.3947	0.00350315	75.97	0.9999	40.6837
ANK2_2232_1	27.142	27.5287	27.7796	27.5094	27.0877	27.9073	27.2736	27.2468	29.0588	28.1808	28.693	28.6904	28.8906	28.44	28.6846	Q8C8R3-2;Q8C8R3-4;S4R2R5;Q8C8R3;Q8C8R3-5;S4R2F3	2260;2232;2173;2232;2178;2260	Q8C8R3-2;Q8C8R3-4;S4R2F3	Q8C8R3-4	Ankyrin-2	ANK2	VGT(39)PT(-39)DIHS(-150)EK	VGTPTDIHSEK	sp|Q8C8R3-2|ANK2_MOUSE Isoform 2 of Ankyrin-2 OS=Mus musculus OX=10090 GN=Ank2;sp|Q8C8R3-4|ANK2_MOUSE Isoform 4 of Ankyrin-2 OS=Mus musculus OX=10090 GN=Ank2;tr|S4R2R5|S4R2R5_MOUSE Ankyrin 2, brain OS=Mus musculus OX=10090 GN=Ank2 PE=1 SV=3;sp|Q8C8R3|ANK2_	0.999866	7.97e-06	38.7343	5.81e-138	268.33	201.71	268.33	0	0	NA	NA	0	0	NA	NA	0.999294	31.5071	1.15e-64	219.43	0.999303	31.565	3.1e-51	212.9	0.999361	31.9442
PEA15_104_1	24.5818	24.9339	24.1612	24.4802	24.7795	23.8991	24.6905	23.8562	21.4159	23.524	22.0973	22.8494	20.986	22.1311	22.3322	Q62048;Q62048-2	104;82	Q62048	Q62048	Astrocytic phosphoprotein PEA-15	PEA15	LT(-65)RIPS(65)AK	LTRIPSAK	sp|Q62048|PEA15_MOUSE Astrocytic phosphoprotein PEA-15 OS=Mus musculus OX=10090 GN=Pea15 PE=1 SV=1;sp|Q62048-2|PEA15_MOUSE Isoform 2 of Astrocytic phosphoprotein PEA-15 OS=Mus musculus OX=10090 GN=Pea15	1	9.85e-09	65.0025	0.00504916	107.79	66.34	105.17	0.99993	41.5703	0.00754895	96.342	1	65.0025	0.00504925	105.52	0.999631	34.3224	0.00721438	83.883	0.99993	41.5703	0.00838668	94.309	1	65.0025
GEMIN5_765_1	23.7442	23.7027	23.7609	23.213	23.1695	22.7714	23.1822	22.3034	21.9641	22.389	22.0347	22.3189	22.0644	21.6731	22.3698	Q3TR97;E9PUU4;B7ZN04	765;1414;1414	Q3TR97	Q3TR97		GEMIN5	APS(-22)QPPS(11)PT(-11)REER	APSQPPSPTREER	tr|Q3TR97|Q3TR97_MOUSE Uncharacterized protein (Fragment) OS=Mus musculus OX=10090 GN=Gemin5 PE=2 SV=1;tr|E9PUU4|E9PUU4_MOUSE Gem nuclear organelle associated protein 5 OS=Mus musculus OX=10090 GN=Gemin5 PE=1 SV=1;tr|B7ZN04|B7ZN04_MOUSE Gemin5 protein OS=M	0.923696	0.00909168	11.1406	0.000973565	115.8	89.681	115.8	0.642642	2.70492	0.00102304	102.38	0.650651	2.77826	0.000973565	94.487	0.750113	5.19622	0.0010107	100.41	0.607613	2.27366	0.0168216	79.022	0.923696	11.1406
DYNC1LI2_194_1	27.7654	29.3422	28.6157	29.1636	28.3568	28.903	28.5213	28.5812	27.3248	27.1957	27.1639	26.6883	27.1361	27.2595	27.3929	Q6PDL0;A0A1D5RMC1;A0A1D5RM94	194;122;194	Q6PDL0	Q6PDL0	Cytoplasmic dynein 1 light intermediate chain 2;Dynein light intermediate chain	DYNC1LI2	EFQDY(-93)IEPEEGCQGS(93)PQR	EFQDYIEPEEGCQGSPQR	sp|Q6PDL0|DC1L2_MOUSE Cytoplasmic dynein 1 light intermediate chain 2 OS=Mus musculus OX=10090 GN=Dync1li2 PE=1 SV=2;tr|A0A1D5RMC1|A0A1D5RMC1_MOUSE Dynein light intermediate chain (Fragment) OS=Mus musculus OX=10090 GN=Dync1li2 PE=1 SV=1;tr|A0A1D5RM94|A0A1	1	3.77e-12	93.4833	2.85e-121	240.31	222.06	144.95	0.949565	12.748	1.96e-05	93.754	0.999984	48.0824	2.85e-121	240.31	0.800714	6.04	6.36e-05	70.453	0.999888	39.52	2.69e-20	155.17	0.999979	46.8615
MAP1B_1928_1	21.094	22.0879	21.7778	22.1451	21.2717	22.0728	21.5541	22.3366	24.0513	23.8973	23.9764	27.6109	24.9208	23.6809	24.6068	P14873;B2RQQ5	1928;1928	P14873	P14873	Microtubule-associated protein 1B;MAP1B heavy chain;MAP1 light chain LC1	MAP1B	T(100)PEDGGY(-100)T(-110)CEIT(-140)EK	TPEDGGYTCEITEK	sp|P14873|MAP1B_MOUSE Microtubule-associated protein 1B OS=Mus musculus OX=10090 GN=Map1b PE=1 SV=2;tr|B2RQQ5|B2RQQ5_MOUSE Microtubule-associated protein 1B OS=Mus musculus OX=10090 GN=Map1b PE=2 SV=1	1	7.33e-13	102.118	7.84e-102	240.59	207.38	209.39	0.812392	10.5835	0.0458787	53.569	0.780265	9.71237	0.00916284	82.975	0.890701	13.3349	0.0191882	67.275	0.709049	8.08691	0.0384687	56.094	0.942083	15.7396
RANBP3_146_1	26.4397	26.2587	26.3274	26.3048	25.6339	24.6856	25.3071	24.8588	25.1832	24.7192	24.8624	24.424	25.1375	24.3065	25.0829	Q9CT10;A0A3B2WCL5	146;213	Q9CT10	Q9CT10	Ran-binding protein 3	RANBP3	S(23)PS(-23)ES(-67)AEET(-94)HT(-100)LEEK	SPSESAEETHTLEEK	sp|Q9CT10|RANB3_MOUSE Ran-binding protein 3 OS=Mus musculus OX=10090 GN=Ranbp3 PE=1 SV=2;tr|A0A3B2WCL5|A0A3B2WCL5_MOUSE RAN binding protein 3 OS=Mus musculus OX=10090 GN=Ranbp3 PE=1 SV=1	0.995546	0.000364988	23.493	0	502.75	471.06	183.6	0.965941	14.5272	9.74e-107	242.91	0.860808	7.91294	0	420.62	0.858133	7.81672	0	439.77	0.760116	5.19032	1.32e-33	188.41	0.864734	8.05692
ANKS1B_589_1	24.3187	24.3414	24.3529	24.3858	24.3559	24.3501	24.3492	24.3291	21.7955	21.4501	21.3741	24.2064	21.5551	20.742	21.2613	Q8BIZ1;S4R286	589;589	Q8BIZ1	Q8BIZ1	Ankyrin repeat and sterile alpha motif domain-containing protein 1B	ANKS1B	NEGAEHADDLS(4.5)QQEDDEPPK	NEGAEHADDLSQQEDDEPPK	sp|Q8BIZ1|ANS1B_MOUSE Ankyrin repeat and sterile alpha motif domain-containing protein 1B OS=Mus musculus OX=10090 GN=Anks1b PE=1 SV=3;tr|S4R286|S4R286_MOUSE Ankyrin repeat and sterile alpha motif domain containing 1B OS=Mus musculus OX=10090 GN=Anks1b PE=	1	0	4.52901	0.00387168	43.382	31.217	43.382	NA	NA	NA	NA	NA	NA	NA	NA	NA	NA	NA	NA	NA	NA	NA	NA	NA	NA
SRRM2_1650_2	25.8273	25.781	25.6179	25.4008	25.1676	25.2092	24.8084	24.6687	23.3385	24.1678	23.7733	23.0291	23.6638	24.7434	24.0936	Q8BTI8;Q8BTI8-2;Q8BTI8-3	1650;1554;1650	Q8BTI8	Q8BTI8	Serine/arginine repetitive matrix protein 2	SRRM2	S(-32)S(-32)RS(-19)S(19)PELT(-40)R	SSRSSPELTR	sp|Q8BTI8|SRRM2_MOUSE Serine/arginine repetitive matrix protein 2 OS=Mus musculus OX=10090 GN=Srrm2 PE=1 SV=3;sp|Q8BTI8-2|SRRM2_MOUSE Isoform 2 of Serine/arginine repetitive matrix protein 2 OS=Mus musculus OX=10090 GN=Srrm2;sp|Q8BTI8-3|SRRM2_MOUSE Isoform	0.985553	0.00137003	18.7953	4.05e-11	162.31	110.86	162.31	0.936015	11.6523	0.000146576	133.32	0.780199	5.43751	0.0014439	90.263	0.925427	10.9401	0.00116625	125.28	0.764409	4.80239	0.00379307	70.363	0.985553	18.7953
ARHGAP23_594_1	21.4637	21.6722	21.4023	21.1482	25.368	25.0988	23.6433	24.6328	20.715	20.3024	21.0105	24.0839	20.5187	20.7415	20.888	Q69ZH9;F8VQ11;B1AQY2;D6RDB5	594;388;599;88	Q69ZH9	Q69ZH9	Rho GTPase-activating protein 23	ARHGAP23	HY(-22)S(22)QDCS(-52)S(-70)IK	HYSQDCSSIK	sp|Q69ZH9|RHG23_MOUSE Rho GTPase-activating protein 23 OS=Mus musculus OX=10090 GN=Arhgap23 PE=1 SV=2;tr|F8VQ11|F8VQ11_MOUSE Rho GTPase activating protein 23 OS=Mus musculus OX=10090 GN=Arhgap23 PE=1 SV=1;tr|B1AQY2|B1AQY2_MOUSE Rho GTPase activating protei	0.993901	0.0004841	22.1254	1.48e-29	182.1	137.23	170.95	0.949903	12.7965	2.65e-05	140.91	0.939725	11.9375	2.16e-08	153.38	0.936205	11.72	0.000578679	129.34	0.9419	12.1259	0.000160838	133.05	0.993901	22.1254
MARCKS_27_1	32.4673	32.2423	32.7512	32.3376	31.6906	32.0103	31.6559	31.4589	30.8903	31.0672	31.2724	31.6601	31.4699	31.1984	31.1559	P26645;A0A0A1HAM8;Q05BL6	27;27;27	P26645	P26645	Myristoylated alanine-rich C-kinase substrate	MARCKS	GEAT(-180)AERPGEAAVAS(-31)S(31)PS(-31)K	GEATAERPGEAAVASSPSK	sp|P26645|MARCS_MOUSE Myristoylated alanine-rich C-kinase substrate OS=Mus musculus OX=10090 GN=Marcks PE=1 SV=2;tr|A0A0A1HAM8|A0A0A1HAM8_MOUSE Myristoylated alanine-rich C-kinase substrate OS=Mus musculus OX=10090 GN=Marcks PE=2 SV=1;tr|Q05BL6|Q05BL6_MOUS	0.998367	0.000106536	30.8742	0	431.67	407.89	308.68	0.820661	7.3623	2.48e-164	263.83	0.827126	7.4558	1.67e-214	283.64	0.988601	19.439	1.95e-164	266.78	0.980371	18.089	4.49e-121	242.63	0.99353	21.9374
SLC16A1_213_1	29.6284	30.3372	30.5472	29.5792	29.8428	29.9041	29.3594	30.0087	27.9055	28.0046	28.4057	28.3833	29.5124	28.8636	29.1059	P53986;Q8BPS5;Q8C2E6;Q544N9;Q3TRK9;Q8C571	213;69;213;213;213;213	P53986	P53986	Monocarboxylate transporter 1	SLC16A1	S(38)KES(38)LQEAGK	SKESLQEAGK	sp|P53986|MOT1_MOUSE Monocarboxylate transporter 1 OS=Mus musculus OX=10090 GN=Slc16a1 PE=1 SV=1;tr|Q8BPS5|Q8BPS5_MOUSE Uncharacterized protein OS=Mus musculus OX=10090 GN=Slc16a1 PE=2 SV=2;tr|Q8C2E6|Q8C2E6_MOUSE Monocarboxylate transporter 1 OS=Mus muscul	1	0	37.8695	7.42e-237	302.34	244.45	91.858	1	98.3521	4.8e-66	226.23	1	66.1038	7.42e-237	302.34	1	56.1768	2.97e-137	261.32	0.999999	58.2699	1.43e-159	272.67	1	66.1038
CANX_563_1	25.1446	25.1467	25.2838	25.4722	28.024	29.0693	28.3771	28.484	23.517	22.8121	23.4144	27.3467	22.8453	22.473	25.4862	P35564;Q5SUC3;Q3TXE5	563;563;563	P35564	P35564	Calnexin	CANX	S(-220)DAEEDGVT(-58)GS(58)QDEEDS(-130)KPK	SDAEEDGVTGSQDEEDSKPK	sp|P35564|CALX_MOUSE Calnexin OS=Mus musculus OX=10090 GN=Canx PE=1 SV=1;tr|Q5SUC3|Q5SUC3_MOUSE Calnexin OS=Mus musculus OX=10090 GN=Canx PE=1 SV=1;tr|Q3TXE5|Q3TXE5_MOUSE Calnexin OS=Mus musculus OX=10090 GN=Canx PE=2 SV=1	0.999998	4.28e-08	57.9579	0	423.85	401.22	406.07	0.999997	55.8555	0	358.89	0.999972	45.6138	0	323.04	0.995723	24.2571	2.7e-95	219.67	0.999977	47.952	0	323.04	0.999945	42.6185
RIMS1_1105_1	21.2405	20.5603	20.875	20.4458	21.1874	21.1104	21.1215	21.4962	22.2335	22.102	21.6888	21.9174	22.2235	21.9121	22.1978	E9PWP6;F6VBV0;Q99NE5	1105;1130;927	E9PWP6	E9PWP6	Regulating synaptic membrane exocytosis protein 1	RIMS1	IQIQHAS(41)PENDR	IQIQHASPENDR	tr|E9PWP6|E9PWP6_MOUSE Regulating synaptic membrane exocytosis 1 OS=Mus musculus OX=10090 GN=Rims1 PE=1 SV=4;tr|F6VBV0|F6VBV0_MOUSE Regulating synaptic membrane exocytosis 1 OS=Mus musculus OX=10090 GN=Rims1 PE=1 SV=3;sp|Q99NE5|RIMS1_MOUSE Regulating synap	1	0	41.0514	0.000644041	100.22	73.839	84.468	0	0	NA	NA	0	0	NA	NA	0	0	NA	NA	0	0	NA	NA	0	0
PKP4_511_2	20.9268	20.7278	20.9454	22.4323	20.5808	21.3576	21.4646	21.7674	23.2426	23.9697	23.1136	22.5715	22.4519	23.2092	22.8982	Q68FH0;Q68FH0-2;A2AS45;Q3UIX3;A2AS44;Q05D18;A2AS47;Q68FH0-3	511;511;511;509;511;511;170;170	Q68FH0	Q68FH0	Plakophilin-4	PKP4	S(-24)PS(20)IDS(-20)IQK	SPSIDSIQK	sp|Q68FH0|PKP4_MOUSE Plakophilin-4 OS=Mus musculus OX=10090 GN=Pkp4 PE=1 SV=1;sp|Q68FH0-2|PKP4_MOUSE Isoform 2 of Plakophilin-4 OS=Mus musculus OX=10090 GN=Pkp4;tr|A2AS45|A2AS45_MOUSE Plakophilin 4 OS=Mus musculus OX=10090 GN=Pkp4 PE=1 SV=1;tr|Q3UIX3|Q3UIX	0.985108	0.001442	19.6051	1.94e-13	109.41	95.936	100.88	0	0	NA	NA	0	0	NA	NA	0	0	NA	NA	0	0	NA	NA	NA	NA
ETV6_215_1	23.5404	23.9137	23.6994	23.5307	24.2342	23.439	23.739	25.0478	21.117	22.4275	21.8326	22.7443	21.3397	22.3591	20.9293	P97360;E9Q8J8;Q8C5E8;Q80WR3;Q3U037;Q8CBV1	215;126;172;172;172;214	P97360	P97360	Transcription factor ETV6	ETV6	RLS(48)PVEK	RLSPVEK	sp|P97360|ETV6_MOUSE Transcription factor ETV6 OS=Mus musculus OX=10090 GN=Etv6 PE=1 SV=1;tr|E9Q8J8|E9Q8J8_MOUSE Ets variant 6 OS=Mus musculus OX=10090 GN=Etv6 PE=1 SV=1;tr|Q8C5E8|Q8C5E8_MOUSE Transcription factor ETV6 OS=Mus musculus OX=10090 GN=Etv6 PE=2	1	0	48.0728	1.04e-05	136.52	35.055	88.496	1	55.467	0.00545877	90.827	1	70.3208	0.000269168	115.57	1	55.467	0.117507	90.827	1	44.9447	0.00438263	96.342	1	99.8641
SLC6A5_58_1	23.0254	22.4545	22.5405	23.0603	22.5151	22.354	22.5935	23.6687	23.9961	24.8216	24.8922	23.7378	24.643	24.0386	24.1192	Q761V0;B2RQX9;B2RXV9;Q761V0-2;Q761U8;A0A140LHI9;Q761U9	58;50;58;50;50;50;58	Q761V0	Q761V0	Sodium- and chloride-dependent glycine transporter 2;Transporter	SLC6A5	S(-32)AS(30)T(-30)GAQT(-130)FQS(-170)ADAR	SASTGAQTFQSADAR	sp|Q761V0|SC6A5_MOUSE Sodium- and chloride-dependent glycine transporter 2 OS=Mus musculus OX=10090 GN=Slc6a5 PE=1 SV=1;tr|B2RQX9|B2RQX9_MOUSE Transporter OS=Mus musculus OX=10090 GN=Slc6a5 PE=1 SV=1;tr|B2RXV9|B2RXV9_MOUSE Transporter OS=Mus musculus OX=10	0.998341	0.000109148	30.1488	8.99e-285	315.13	273.73	313.31	0.31534	0	0.00747898	63.037	0.561977	3.74248	0.00162672	92.939	0.584463	3.43722	0.000939392	96.414	0.452029	0	0.000154494	106.52	0.371489	0
TMPO_155_1	31.2935	30.6897	31.1087	28.6499	29.1273	29.3143	29.1157	30.0568	27.5536	28.1445	27.9941	26.0728	25.8739	28.2306	27.2598	Q61029;Q3TNH0;Q3UR33;Q61029-3;Q3U7B3;Q61029-4;Q61029-2;Q61033;Q61033-2;Q78WP6;Q3U955	155;155;155;155;155;155;155;155;155;88;155	Q61029;Q3U955	Q61029	Lamina-associated polypeptide 2, isoforms beta/delta/epsilon/gamma;Thymopoietin;Lamina-associated polypeptide 2, isoforms alpha/zeta;LEM domain-containing protein	TMPO	LREQGT(-37)ES(37)R	LREQGTESR	sp|Q61029|LAP2B_MOUSE Lamina-associated polypeptide 2, isoforms beta/delta/epsilon/gamma OS=Mus musculus OX=10090 GN=Tmpo PE=1 SV=4;tr|Q3TNH0|Q3TNH0_MOUSE Thymopoietin OS=Mus musculus OX=10090 GN=Tmpo PE=2 SV=1;tr|Q3UR33|Q3UR33_MOUSE Thymopoietin OS=Mus mu	0.999803	1.21e-05	37.058	1.7e-12	157.03	91.526	157.03	0	0	NA	NA	0.950044	12.7915	0.00386565	87.001	0.999803	37.058	1.7e-12	157.03	0.876273	8.50175	0.0210381	62.408	0.762829	5.07365
MAP1B_1781_1	22.2494	21.7422	21.7984	22.9533	20.9471	22.1083	22.1774	22.9034	23.4571	23.8824	24.0091	24.2144	23.974	23.6687	24.102	P14873;B2RQQ5	1781;1781	P14873	P14873	Microtubule-associated protein 1B;MAP1B heavy chain;MAP1 light chain LC1	MAP1B	S(-31)DIS(31)PLT(-32)PR	SDISPLTPR	sp|P14873|MAP1B_MOUSE Microtubule-associated protein 1B OS=Mus musculus OX=10090 GN=Map1b PE=1 SV=2;tr|B2RQQ5|B2RQQ5_MOUSE Microtubule-associated protein 1B OS=Mus musculus OX=10090 GN=Map1b PE=2 SV=1	0.998509	0.000100359	30.7331	5.93e-05	133.89	48.36	118.28	0.775168	7.45324	0.0440371	41.54	0.927358	12.1167	0.0129533	67.726	0	0	NA	NA	0.839269	10.1357	0.0287608	49.35	0	0
SRSF1_199_3	29.1065	27.8217	28.8582	27.0891	29.9249	29.757	29.6762	29.9693	26.5411	27.2769	26.3835	25.3567	27.2547	27.8611	27.3624	H7BX95;Q6PDM2	199;199	H7BX95	H7BX95	Serine/arginine-rich splicing factor 1	SRSF1	VDGPRS(42)PS(8.4)Y(-8.4)GRS(30)R	VDGPRSPSYGRSR	tr|H7BX95|H7BX95_MOUSE Serine/arginine-rich splicing factor 1 OS=Mus musculus OX=10090 GN=Srsf1 PE=1 SV=1;sp|Q6PDM2|SRSF1_MOUSE Serine/arginine-rich splicing factor 1 OS=Mus musculus OX=10090 GN=Srsf1 PE=1 SV=3	0.999943	2.64e-06	41.8867	1.14e-21	184.71	149.05	94.203	0.993106	21.9324	0.000665575	120.87	0.981688	17.7351	0.00161075	97.273	0.985431	18.3873	0.000106854	135.94	0.998283	27.6568	6.33e-05	139.48	0.997486	25.986
SRSF1_201_3	29.1065	27.8217	28.8582	27.0891	29.9249	29.757	29.6762	29.9693	26.5411	27.2769	26.3835	25.3567	27.2547	27.8611	27.3624	H7BX95;Q6PDM2	201;201	H7BX95	H7BX95	Serine/arginine-rich splicing factor 1	SRSF1	VDGPRS(15)PS(8.7)Y(-8.7)GRS(19)R	VDGPRSPSYGRSR	tr|H7BX95|H7BX95_MOUSE Serine/arginine-rich splicing factor 1 OS=Mus musculus OX=10090 GN=Srsf1 PE=1 SV=1;sp|Q6PDM2|SRSF1_MOUSE Serine/arginine-rich splicing factor 1 OS=Mus musculus OX=10090 GN=Srsf1 PE=1 SV=3	0.88559	0.014438	8.68759	0.0011407	110.92	87.697	44.299	0.835229	6.89234	0.00651642	72.321	0.799359	5.88834	0.00477692	80.507	0.80085	4.73236	0.00752739	68.283	0.724022	3.20974	0.0702594	41.621	0.798633	5.3466
SRSF1_205_3	29.1065	27.8217	28.8582	27.0891	29.9249	29.757	29.6762	29.9693	26.5411	27.2769	26.3835	25.3567	27.2547	27.8611	27.3624	H7BX95;Q6PDM2	205;205	H7BX95	H7BX95	Serine/arginine-rich splicing factor 1	SRSF1	VDGPRS(42)PS(8.4)Y(-8.4)GRS(30)R	VDGPRSPSYGRSR	tr|H7BX95|H7BX95_MOUSE Serine/arginine-rich splicing factor 1 OS=Mus musculus OX=10090 GN=Srsf1 PE=1 SV=1;sp|Q6PDM2|SRSF1_MOUSE Serine/arginine-rich splicing factor 1 OS=Mus musculus OX=10090 GN=Srsf1 PE=1 SV=3	0.999141	5.5e-05	30.0697	0.0011407	94.203	65.623	94.203	0.879184	6.52026	0.0171559	54.598	0	0	NA	NA	0.907488	6.83301	0.00752739	61.167	0	0	NA	NA	0.948172	11.2408
ZC3H13_318_2	23.2373	23.4378	22.9024	22.8236	22.7438	23.2257	23.2855	22.6268	24.1532	24.5944	24.6876	24.1823	23.5187	23.7931	23.7867	A0A2I3BPQ5;Q8BHW0;Q9CXN5;E9Q784	318;230;318;318	A0A2I3BPQ5;E9Q784	E9Q784	Zinc finger CCCH domain-containing protein 13;C3H1-type domain-containing protein	ZC3H13	S(-12)S(-12)S(12)PGQHHS(6.3)PLS(-6.3)S(-8.8)R	SSSPGQHHSPLSSR	tr|A0A2I3BPQ5|A0A2I3BPQ5_MOUSE Zinc finger CCCH type containing 13 OS=Mus musculus OX=10090 GN=Zc3h13 PE=1 SV=1;tr|Q8BHW0|Q8BHW0_MOUSE Zinc finger CCCH domain-containing protein 13 (Fragment) OS=Mus musculus OX=10090 GN=Zc3h13 PE=2 SV=1;tr|Q9CXN5|Q9CXN5_MO	0.861291	0.0182007	12.0215	0.00494842	60.062	48.42	52.814	0	0	NA	NA	0	0	NA	NA	0	0	NA	NA	0.801052	10.3501	0.0299287	45.876	0	0
ZC3H13_324_2	23.2373	23.4378	22.9024	22.8236	22.7438	23.2257	23.2855	22.6268	24.1532	24.5944	24.6876	24.1823	23.5187	23.7931	23.7867	A0A2I3BPQ5;Q8BHW0;Q9CXN5;E9Q784	324;236;324;324	A0A2I3BPQ5;E9Q784	E9Q784	Zinc finger CCCH domain-containing protein 13;C3H1-type domain-containing protein	ZC3H13	S(-10)S(-10)S(10)PGQHHS(12)PLS(-12)S(-14)R	SSSPGQHHSPLSSR	tr|A0A2I3BPQ5|A0A2I3BPQ5_MOUSE Zinc finger CCCH type containing 13 OS=Mus musculus OX=10090 GN=Zc3h13 PE=1 SV=1;tr|Q8BHW0|Q8BHW0_MOUSE Zinc finger CCCH domain-containing protein 13 (Fragment) OS=Mus musculus OX=10090 GN=Zc3h13 PE=2 SV=1;tr|Q9CXN5|Q9CXN5_MO	0.850811	0.0206083	11.9886	0.00494842	80.609	68.586	45.876	0	0	NA	NA	0	0	NA	NA	0	0	NA	NA	0.850811	11.9886	0.0299287	45.876	0	0
ENO2_116_1	21.7518	22.8395	22.703	21.8688	23.5566	23.9005	23.7626	23.8244	24.2326	24.2359	23.9115	25.0833	23.4106	24.4055	24.2156	Q8VD63;Q8BZN5;Q8BZJ5	116;116;116	Q8VD63	Q8VD63	Gamma-enolase	ENO2	NGCQLEGPHS(62)PAK	NGCQLEGPHSPAK	sp|Q8VD63|ENO2_MOUSE Gamma-enolase OS=Mus musculus OX=10090 GN=Eno2 PE=1 SV=1;tr|Q8BZN5|Q8BZN5_Gamma-enolase OS=Mus musculus OX=10090 GN=Eno2 PE=2 SV=1;tr|Q8BZJ5|Q8BZJ5_MOUSE Gamma-enolase	1	0	61.989	6.53e-16	173.44	138.43	81.992	1	8.96601	0.039355	42.789	0	0	NA	NA	0	0	NA	NA	0	0	NA	NA	1	47.6678
SLC12A5_1044_2	22.1617	20.7481	21.7636	22.5899	21.4387	21.2316	21.1156	21.0946	26.6229	23.3452	24.7765	23.8985	22.4393	23.8918	23.2138	Q91V14;Q91V14-2;A0A076FSX1;A0A076FRG6;A0A076FR46;Q6PFC8	1044;1021;1021;1044;1044;176	Q91V14	Q91V14	Solute carrier family 12 member 5	SLC12A5	NKGPS(52)PVS(8.3)S(-8.3)EGIK	NKGPSPVSSEGIK	sp|Q91V14|S12A5_MOUSE Solute carrier family 12 member 5 OS=Mus musculus OX=10090 GN=Slc12a5 PE=1 SV=2;sp|Q91V14-2|S12A5_MOUSE Isoform 2 of Solute carrier family 12 member 5 OS=Mus musculus OX=10090 GN=Slc12a5;tr|A0A076FSX1|A0A076FSX1_MOUSE KCC2b variant 2	0.999994	2.13e-07	51.8063	3.81e-05	149.35	117.91	149.35	0	0	NA	NA	0	0	NA	NA	0	0	NA	NA	0	0	NA	NA	0	0
SLC12A5_1047_2	22.1617	20.7481	21.7636	22.5899	21.4387	21.2316	21.1156	21.0946	26.6229	23.3452	24.7765	23.8985	22.4393	23.8918	23.2138	Q91V14;Q91V14-2;A0A076FSX1;A0A076FRG6;A0A076FR46;Q6PFC8	1047;1024;1024;1047;1047;179	Q91V14	Q91V14	Solute carrier family 12 member 5	SLC12A5	NKGPS(52)PVS(8.3)S(-8.3)EGIK	NKGPSPVSSEGIK	sp|Q91V14|S12A5_MOUSE Solute carrier family 12 member 5 OS=Mus musculus OX=10090 GN=Slc12a5 PE=1 SV=2;sp|Q91V14-2|S12A5_MOUSE Isoform 2 of Solute carrier family 12 member 5 OS=Mus musculus OX=10090 GN=Slc12a5;tr|A0A076FSX1|A0A076FSX1_MOUSE KCC2b variant 2	0.870755	0.0167848	8.28479	3.81e-05	149.35	117.91	149.35	0.499412	0	0.004849	71.555	0	0	NA	NA	0	0	NA	NA	0.496523	0	0.004849	71.555	0	0
HTATSF1_679_1	23.0456	23.4602	21.8285	21.1007	23.9981	23.3204	25.0552	24.4383	26.1497	24.9757	25.7586	24.2388	25.0282	25.5119	25.3108	Q8BGC0	679	Q8BGC0	Q8BGC0	17S U2 SnRNP complex component HTATSF1	HTATSF1	LFDDS(49)DEK	LFDDSDEK	sp|Q8BGC0|HTSF1_MOUSE 17S U2 SnRNP complex component HTATSF1 OS=Mus musculus OX=10090 GN=Htatsf1 PE=1 SV=1	1	0	48.5609	3.94e-262	301.77	278.29	104.22	1	10.3152	0.061773	43.282	1	11.5179	0.00240028	46.027	1	21.7995	0.0277708	61.65	0	0	NA	NA	1	29.4372
ABCB1A_667_1	25.8376	25.2936	25.6888	25.4533	25.6449	25.3245	24.798	25.8646	26.7879	26.3413	26.6748	27.0546	26.8882	26.3777	26.72	P21447	667	P21447	P21447	ATP-dependent translocase ABCB1	ABCB1A	S(20)ICGPHDQDR	SICGPHDQDR	sp|P21447|MDR1A_MOUSE ATP-dependent translocase ABCB1 OS=Mus musculus OX=10090 GN=Abcb1a PE=1 SV=3	1	0	19.9459	0.00224228	113.69	88.998	63.408	1	14.1707	0.00529046	75.479	1	16.8384	0.00301282	86.911	1	56.3279	0.00497402	76.522	1	21.2414	0.00875452	58.676	1	26.3458
GPM6A_278_1	23.9826	24.2122	23.9548	23.8168	22.9136	22.8907	22.8443	22.8041	24.1275	23.7942	23.9274	23.0988	23.2684	23.5694	23.758	P35802;Q8R1P3;Q542P2	278;267;278	P35802	P35802	Neuronal membrane glycoprotein M6-a	GPM6A	ERLNAY(-30)T(30)	ERLNAYT	sp|P35802|GPM6A_MOUSE Neuronal membrane glycoprotein M6-a OS=Mus musculus OX=10090 GN=Gpm6a PE=1 SV=1;tr|Q8R1P3|Q8R1P3_MOUSE Neuronal membrane glycoprotein M6-a OS=Mus musculus OX=10090 GN=Gpm6a PE=2 SV=1;tr|Q542P2|Q542P2_MOUSE Neuronal membrane glycoprote	0.999059	5.8e-05	30.261	0.000509219	134.77	110.25	123.35	0.998707	28.8776	0.000509219	134.77	0.997584	26.158	0.0229247	112.11	0.997151	25.4414	0.0450217	109.48	0.996657	24.7438	0.0725213	106.68	0.997921	26.8124
SMC3_1067_1	25.5929	26.0058	24.6283	25.5988	27.2982	26.8728	26.3985	26.6961	24.1655	21.2483	24.0685	25.4647	25.0758	24.8297	24.9166	Q9CW03;Q6P5E5;Q1HL32;Q6PIE1;Q6PFZ4	1067;1066;1067;681;531	Q9CW03	Q9CW03	Structural maintenance of chromosomes protein 3;Structural maintenance of chromosomes protein	SMC3	KGDVEGS(-7.5)QS(7.5)QDEGEGS(-38)GES(-41)ER	KGDVEGSQSQDEGEGSGESER	sp|Q9CW03|SMC3_MOUSE Structural maintenance of chromosomes protein 3 OS=Mus musculus OX=10090 GN=Smc3 PE=1 SV=2;tr|Q6P5E5|Q6P5E5_MOUSE Structural maintenance of chromosomes protein OS=Mus musculus OX=10090 GN=Smc3 PE=2 SV=1;tr|Q1HL32|Q1HL32_MOUSE Structura	0.848208	0.0214058	7.47807	1.83e-17	115.63	115.63	115.63	NA	NA	NA	NA	0	0	NA	NA	0.573997	3.08999	0.000234327	60.139	0	0	NA	NA	0.848208	7.47807
SLC20A2_268_1	21.9903	21.097	21.8993	21.3901	20.6763	21.0262	21.6074	21.464	22.8892	22.5784	23.4923	22.0849	22.5891	22.4522	22.5046	Q80UP8	268	Q80UP8	Q80UP8	Sodium-dependent phosphate transporter 2	SLC20A2	VQEAES(39)PGFK	VQEAESPGFK	sp|Q80UP8|S20A2_MOUSE Sodium-dependent phosphate transporter 2 OS=Mus musculus OX=10090 GN=Slc20a2 PE=1 SV=2	1	0	39.4128	0.00280705	93.258	56.924	83.397	0	0	NA	NA	0	0	NA	NA	1	12.8559	0.0422988	42.336	NA	NA	NA	NA	0	0
NEFH_763_2	24.7314	23.1113	23.8451	23.1015	23.3306	22.8919	23.9026	23.7625	26.6814	25.4512	26.8028	24.0742	25.7009	26.1405	25.3954	P19246;Q80TQ3	763;719	P19246	P19246	Neurofilament heavy polypeptide	NEFH	S(82)PIEVKS(82)PEK	SPIEVKSPEK	sp|P19246|NFH_MOUSE Neurofilament heavy polypeptide OS=Mus musculus OX=10090 GN=Nefh PE=1 SV=3;tr|Q80TQ3|Q80TQ3_MOUSE MKIAA0845 protein (Fragment) OS=Mus musculus OX=10090 GN=Nefh PE=2 SV=1	1	0	82.4832	3.54e-58	207.76	188	143.93	1	44.3662	0.00768687	87.498	1	24.1474	0.0234795	72.496	0	0	NA	NA	0	0	NA	NA	0	0
NEFH_769_2	24.7314	23.1113	23.8451	23.1015	23.3306	22.8919	23.9026	23.7625	26.6814	25.4512	26.8028	24.0742	25.7009	26.1405	25.3954	P19246;Q80TQ3	769;725	P19246	P19246	Neurofilament heavy polypeptide	NEFH	S(82)PIEVKS(82)PEK	SPIEVKSPEK	sp|P19246|NFH_MOUSE Neurofilament heavy polypeptide OS=Mus musculus OX=10090 GN=Nefh PE=1 SV=3;tr|Q80TQ3|Q80TQ3_MOUSE MKIAA0845 protein (Fragment) OS=Mus musculus OX=10090 GN=Nefh PE=2 SV=1	1	0	82.4832	3.54e-58	207.76	188	143.93	1	44.3662	0.00768687	87.498	1	24.1474	0.0234795	72.496	0	0	NA	NA	0	0	NA	NA	0	0
ANK3_164_1	26.8104	25.7273	26.3893	27.4774	26.1461	26.409	26.0192	27.0308	28.1925	28.4267	28.6089	27.7218	27.5482	27.5292	27.4317	A0A087WNU5;S4R162	164;73	A0A087WNU5	A0A087WNU5		ANK3	KET(-65)ES(65)DQDDEAEK	KETESDQDDEAEK	tr|A0A087WNU5|A0A087WNU5_MOUSE Ankyrin 3, epithelial (Fragment) OS=Mus musculus OX=10090 GN=Ank3 PE=1 SV=1;tr|S4R162|S4R162_MOUSE Ankyrin 3, epithelial (Fragment) OS=Mus musculus OX=10090 GN=Ank3 PE=1 SV=8	1	8.69e-09	65.2147	0	375.14	323.41	375.14	0.98357	17.7716	1.1e-52	208.43	0.998712	28.8955	1.67e-82	232.15	0.999888	39.522	3e-215	294.98	0	0	NA	NA	0.952001	12.974
TACC2_674_1	20.2067	19.9742	19.5589	20.3511	19.4857	20.391	20.4643	20.6538	21.7199	20.9639	21.4118	21.6419	21.6685	21.1548	21.7878	Q3UL40;E9QL08;E9Q9Z4;Q9JJG0-3;Q9JJG0;A0A668KLD4;A0A140LJA0;A0A140LI86;Q9JJG0-2;A0A140LIQ1;A0A140LIJ2	674;600;710;588;714;607;600;710;600;213;209	Q3UL40	Q3UL40	Transforming acidic coiled-coil-containing protein C-terminal domain-containing protein;Transforming acidic coiled-coil-containing protein 2	TACC2	FNS(14)PS(-14)EELDY(-24)R	FNSPSEELDYR	tr|Q3UL40|Q3UL40_MOUSE Transforming acidic coiled-coil-containing protein C-terminal domain-containing protein (Fragment) OS=Mus musculus OX=10090 GN=Tacc2 PE=2 SV=1;tr|E9QL08|E9QL08_MOUSE Transforming, acidic coiled-coil containing protein 2 OS=Mus muscul	0.956583	0.00504319	13.8226	0.00390454	77.677	61.424	72.29	NA	NA	NA	NA	0	0	NA	NA	0	0	NA	NA	0	0	NA	NA	0	0
_19_1	25.7985	25.9362	25.975	25.5666	25.7144	25.3718	25.0196	25.0685	23.1584	23.8511	22.971	25.0474	23.1535	24.5997	22.8304	Q99M08	19	Q99M08	Q99M08	Uncharacterized protein C4orf3 homolog		RGS(37)FEAGR	RGSFEAGR	sp|Q99M08|CD003_MOUSE Uncharacterized protein C4orf3 homolog OS=Mus musculus OX=10090 PE=1 SV=1	1	0	37.2509	7.71e-05	117.25	52.597	49.466	1	91.6939	0.00330519	108.2	1	96.2396	7.71e-05	117.25	1	87.8783	0.000123958	115	1	53.7981	0.0293441	78.513	1	83.6516
NEFH_809_1	23.3342	23.7753	23.6967	23.1475	23.8805	22.1812	22.9501	22.1523	30.45	25.0375	28.6904	28.3897	25.7213	26.9038	25.5497	P19246;Q80TQ3	809;765	P19246	P19246	Neurofilament heavy polypeptide	NEFH	EDIKPPAEAKS(89)PEK	EDIKPPAEAKSPEK	sp|P19246|NFH_MOUSE Neurofilament heavy polypeptide OS=Mus musculus OX=10090 GN=Nefh PE=1 SV=3;tr|Q80TQ3|Q80TQ3_MOUSE MKIAA0845 protein (Fragment) OS=Mus musculus OX=10090 GN=Nefh PE=2 SV=1	1	0	89.4667	1.11e-54	214.3	183.82	144.17	1	14.0909	0.0234287	47.204	0	0	NA	NA	NA	NA	NA	NA	0	0	NA	NA	1	11.7492
ATP1A2_439_1	25.889	25.3563	25.476	25.1995	25.5282	25.714	25.0721	24.7943	23.4518	24.1482	23.8793	23.9658	22.8974	21.9548	20.24	Q6PIE5;Q3UHK5;Q6ZQ49;D3YYN7	439;439;452;439	Q6PIE5	Q6PIE5	Sodium/potassium-transporting ATPase subunit alpha-2;Sodium/potassium-transporting ATPase subunit alpha	ATP1A2	AGQENIS(40)VS(-40)K	AGQENISVSK	sp|Q6PIE5|AT1A2_MOUSE Sodium/potassium-transporting ATPase subunit alpha-2 OS=Mus musculus OX=10090 GN=Atp1a2 PE=1 SV=1;tr|Q3UHK5|Q3UHK5_MOUSE Sodium/potassium-transporting ATPase subunit alpha OS=Mus musculus OX=10090 GN=Atp1a2 PE=1 SV=1;tr|Q6ZQ49|Q6ZQ49_	0.999894	5.6e-06	39.7564	2.25e-65	219.97	165.24	219.97	0.998412	27.9847	4.17e-11	162.72	0.992116	20.9981	0.000172001	131.06	0.931123	11.3093	3.81e-05	139.46	0.995622	23.5682	2.96e-15	170.66	0.991857	20.8568
BAZ1B_1464_1	24.5208	23.1296	24.1657	23.6213	23.9074	24.2023	24.4402	24.4053	25.9217	25.1898	25.2425	25.3451	25.5213	25.0869	25.3479	Q9Z277;Q9Z277-2	1464;1166	Q9Z277	Q9Z277	Tyrosine-protein kinase BAZ1B	BAZ1B	LADDEGDS(60)DS(-60)ES(-120)VGQS(-180)R	LADDEGDSDSESVGQSR	sp|Q9Z277|BAZ1B_MOUSE Tyrosine-protein kinase BAZ1B OS=Mus musculus OX=10090 GN=Baz1b PE=1 SV=2;sp|Q9Z277-2|BAZ1B_MOUSE Isoform 2 of Tyrosine-protein kinase BAZ1B OS=Mus musculus OX=10090 GN=Baz1b	0.999999	2.56e-08	60.4869	0	386.69	374.13	386.69	0	0	NA	NA	0.751572	5.91513	2.35e-07	123.02	0.943485	13.1653	2.28e-11	153.72	0.63622	3.09362	1.81e-06	108.34	0.819853	6.6879
PSD3_44_1	22.5983	23.82	22.8153	21.4422	23.401	23.3904	22.0295	21.3953	25.835	25.37	25.8478	23.5381	25.6771	25.501	25.3631	E9PUC5;Q8C0E9	44;44	E9PUC5	E9PUC5		PSD3	IS(-57)NS(13)S(-13)EFS(-27)AK	ISNSSEFSAK	tr|E9PUC5|E9PUC5_MOUSE Pleckstrin and Sec7 domain containing 3 OS=Mus musculus OX=10090 GN=Psd3 PE=1 SV=1;tr|Q8C0E9|Q8C0E9_MOUSE Pleckstrin and Sec7 domain containing 3 OS=Mus musculus OX=10090 GN=Psd3 PE=1 SV=1	0.954854	0.00520179	13.4555	1.73e-15	170.23	108.46	170.23	NA	NA	NA	NA	NA	NA	NA	NA	NA	NA	NA	NA	0	0	NA	NA	NA	NA
SASH1_500_1	22.4789	22.5	22.6844	22.5108	22.3831	22.0781	22.555	22.1839	23.7236	23.3677	23.6707	23.4777	23.3187	22.6783	23.3259	P59808;Q6ZQ46;F8VQK5	500;348;500	P59808	P59808	SAM and SH3 domain-containing protein 1	SASH1	AGGS(37)VES(-37)LR	AGGSVESLR	sp|P59808|SASH1_MOUSE SAM and SH3 domain-containing protein 1 OS=Mus musculus OX=10090 GN=Sash1 PE=1 SV=1;tr|Q6ZQ46|Q6ZQ46_MOUSE MKIAA0790 protein (Fragment) OS=Mus musculus OX=10090 GN=Sash1 PE=2 SV=1;tr|F8VQK5|F8VQK5_MOUSE SAM and SH3 domain containing 1	0.999818	1.1e-05	37.387	0.00133898	121.36	69.082	101.39	0.991292	20.5629	0.00861594	72.434	0.987841	19.0978	0.117832	66.595	0.98945	19.7213	0.00873881	72.2	0.995784	23.7322	0.0034132	87.298	0.996893	25.0627
BNIP3_79_1	20.7317	21.5163	21.3272	20.7235	19.4169	20.3803	19.6411	18.5567	21.0229	21.6861	21.2695	21.6422	21.2308	21.4987	21.1731	O55003;A0A1B0GT26	79;79	O55003	O55003	BCL2/adenovirus E1B 19 kDa protein-interacting protein 3	BNIP3	AEIDS(-21)HS(21)FGEK	AEIDSHSFGEK	sp|O55003|BNIP3_MOUSE BCL2/adenovirus E1B 19 kDa protein-interacting protein 3 OS=Mus musculus OX=10090 GN=Bnip3 PE=1 SV=1;tr|A0A1B0GT26|A0A1B0GT26_MOUSE BCL2/adenovirus E1B interacting protein 3 OS=Mus musculus OX=10090 GN=Bnip3 PE=1 SV=1	0.991628	0.000667726	20.7354	2.06e-39	196.5	161.73	196.5	0.917997	10.4901	0.000274682	130.1	0	0	NA	NA	0.786479	5.66247	0.00674572	64.65	0	0	NA	NA	0	0
RAB8A_181_2	24.6212	23.0471	23.3432	23.682	23.6539	24.1168	23.8043	24.5006	22.5022	21.4225	21.1621	23.1385	21.9414	22.3149	21.862	P55258;Q3UHW5;Q0PD50	181;181;181	P55258	P55258	Ras-related protein Rab-8A	RAB8A	LEGNS(31)PQGS(-31)S(-34)HGVK	LEGNSPQGSSHGVK	sp|P55258|RAB8A_MOUSE Ras-related protein Rab-8A OS=Mus musculus OX=10090 GN=Rab8a PE=1 SV=2;tr|Q3UHW5|Q3UHW5_MOUSE Ras-related protein Rab-8A OS=Mus musculus OX=10090 GN=Rab8a PE=2 SV=1;tr|Q0PD50|Q0PD50_MOUSE Ras-related protein Rab-8A OS=Mus musculus OX=	0.998711	8.24e-05	30.547	1.32e-06	152.94	109.64	95.57	0.88251	6.00039	0.0409623	48.527	0	0	NA	NA	0	0	NA	NA	0	0	NA	NA	0.990044	18.3837
CD44_742_1	20.8619	21.7184	19.9583	21.6029	23.7705	23.3259	24.0038	23.3729	20.9161	19.3707	21.8783	22.3784	21.6611	21.8259	21.4229	P15379;P15379-7;E9QKM8;A2APM2;Q3U468;Q3UNN2;Q3U8S1;A2APM5;P15379-9;P15379-2;P15379-8;Q80X37;P15379-4;P15379-3;P15379-10;A2APM1;P15379-5;P15379-11;P15379-6;A2APM3;A2APM4;Q3TLT9	742;700;541;744;329;329;329;398;581;327;661;544;618;425;580;621;540;539;460;428;462;327	P15379	P15379	CD44 antigen	CD44	S(78)QEMVHLVNK	SQEMVHLVNK	sp|P15379|CD44_MOUSE CD44 antigen OS=Mus musculus OX=10090 GN=Cd44 PE=1 SV=3;sp|P15379-7|CD44_MOUSE Isoform 2 of CD44 antigen OS=Mus musculus OX=10090 GN=Cd44;tr|E9QKM8|E9QKM8_MOUSE CD44 antigen OS=Mus musculus OX=10090 GN=Cd44 PE=1 SV=1;tr|A2APM2|A2APM2_M	1	0	77.8126	0.00149929	122.33	80.636	122.33	0	0	NA	NA	1	12.9287	0.00744277	69.979	0	0	NA	NA	0	0	NA	NA	0	0
GM21985_1017_1	22.0858	20.842	21.9684	21.8443	22.2234	22.56	22.9242	23.8202	24.3875	23.2614	23.5455	23.7361	23.6239	23.9112	23.6966	Q6P6P5;Q924N4;Q924N4-2;Q3V0N8	1017;1032;981;1032	Q6P6P5	Q6P6P5	Solute carrier family 12 member 6	GM21985	LT(-21)S(-7.7)IGS(7.7)DEDEET(-32)ET(-38)Y(-41)QEK	LTSIGSDEDEETETYQEK	tr|Q6P6P5|Q6P6P5_MOUSE Predicted gene 21985 OS=Mus musculus OX=10090 GN=Gm21985 PE=2 SV=1;sp|Q924N4|S12A6_MOUSE Solute carrier family 12 member 6 OS=Mus musculus OX=10090 GN=Slc12a6 PE=1 SV=2;sp|Q924N4-2|S12A6_MOUSE Isoform 2 of Solute carrier family 12 me	0.84997	0.0209145	7.74704	3.48e-13	143.02	124.88	143.02	NA	NA	NA	NA	0	0	NA	NA	0	0	NA	NA	NA	NA	NA	NA	0	0
MAP1A_1580_1	22.3915	23.0023	22.7774	22.8199	23.8182	23.3442	23.1952	22.2896	29.1022	24.1792	27.5971	26.5475	25.3969	26.4646	25.3071	Q9QYR6;A2ARP8;Q9QYR6-2	1580;1818;1804	Q9QYR6	Q9QYR6	Microtubule-associated protein 1A;MAP1A heavy chain;MAP1 light chain LC2	MAP1A	EMT(-190)LDQKS(190)PEK	EMTLDQKSPEK	sp|Q9QYR6|MAP1A_MOUSE Microtubule-associated protein 1A OS=Mus musculus OX=10090 GN=Map1a PE=1 SV=2;tr|A2ARP8|A2ARP8_MOUSE Microtubule-associated protein 1 A OS=Mus musculus OX=10090 GN=Map1a PE=1 SV=1;sp|Q9QYR6-2|MAP1A_MOUSE Isoform 2 of Microtubule-assoc	1	0	185.235	0	356.59	312.02	356.59	0	0	NA	NA	0	0	NA	NA	0	0	NA	NA	0	0	NA	NA	0.999973	45.6717
SCN2B_192_1	26.5952	26.6269	26.2991	26.2077	25.6198	25.8563	25.8768	25.7963	27.4661	27.4643	27.6874	26.2065	27.8504	27.1863	27.2573	Q56A07;Q1MXF8	192;192	Q56A07	Q56A07	Sodium channel subunit beta-2	SCN2B	EQKLS(26)T(-26)DDLK	EQKLSTDDLK	sp|Q56A07|SCN2B_MOUSE Sodium channel regulatory subunit beta-2 OS=Mus musculus OX=10090 GN=Scn2b PE=1 SV=1;tr|Q1MXF8|Q1MXF8_MOUSE Sodium channel beta2 subunit OS=Mus musculus OX=10090 GN=Scn2b PE=1 SV=1	0.997407	0.000191301	25.851	9.99e-161	279.38	195.61	273.02	0.704875	3.78107	5.88e-53	216.83	0.980612	17.0397	1.49e-51	216.83	0.980612	17.0397	5.88e-53	216.83	0.706524	3.81553	4.21e-30	191.29	0.981516	17.2511
IL16_680_2	24.4841	23.5674	24.1134	23.9856	23.7715	23.9691	23.8518	23.8881	23.1395	23.1079	23.2072	23.2604	22.4894	22.747	22.3306	O54824	680	O54824	O54824	Pro-interleukin-16;Interleukin-16	IL16	RS(-8.1)AS(8.1)PET(-22)PAS(22)PGK	RSASPETPASPGK	sp|O54824|IL16_MOUSE Pro-interleukin-16 OS=Mus musculus OX=10090 GN=Il16 PE=1 SV=3	0.860556	0.018493	8.05835	0.000652575	91.657	76.626	91.657	0.747184	4.82917	0.000676622	82.663	0.524191	0.9186	0.0179947	43.297	0.555234	1.26847	0.0135052	50.608	NA	NA	NA	NA	0.546788	1.31043
PLCH2_676_1	21.4242	21.385	21.3629	21.2751	20.4156	21.3215	21.3477	20.5809	24.1669	22.0801	23.6619	21.8594	22.5424	22.5879	22.1741	A2AP18-2;H3BIW6;F7C3A0;A2AP18-3;A2AP18;A2AP18-4;H3BK11	676;575;676;676;676;571;461	A2AP18-2	A2AP18-2	1-phosphatidylinositol 4,5-bisphosphate phosphodiesterase eta-2;Phosphoinositide phospholipase C	PLCH2	VAS(59)VEEGDET(-59)LDS(-75)PGS(-79)QS(-81)R	VASVEEGDETLDSPGSQSR	sp|A2AP18-2|PLCH2_MOUSE Isoform 2 of 1-phosphatidylinositol 4,5-bisphosphate phosphodiesterase eta-2 OS=Mus musculus OX=10090 GN=Plch2;tr|H3BIW6|H3BIW6_MOUSE Phosphoinositide phospholipase C OS=Mus musculus OX=10090 GN=Plch2 PE=1 SV=1;tr|F7C3A0|F7C3A0_MOUS	0.999999	3.39e-08	59.0407	4.59e-78	207.67	195.75	195.27	0.648144	7.44457	0.000166967	74.12	0.316584	2.32737	0.00134626	52.453	0.761523	10.3271	0.000148355	83.418	0.453214	4.46961	0.000857947	60.448	0.949474	16.2565
DAGLA_728_1	24.3187	24.3414	24.3529	24.3858	24.4445	24.3501	24.3492	24.3291	21.1804	21.8406	21.9494	21.2515	20.8995	20.753	24.2484	Q6WQJ1;A4FU75	728;727	Q6WQJ1	Q6WQJ1	Diacylglycerol lipase-alpha;sn-1-specific diacylglycerol lipase	DAGLA	S(11)QS(-11)EMS(-22)LEGFS(-26)EGR	SQSEMSLEGFSEGR	sp|Q6WQJ1|DGLA_MOUSE Diacylglycerol lipase-alpha OS=Mus musculus OX=10090 GN=Dagla PE=1 SV=2;tr|A4FU75|A4FU75_MOUSE sn-1-specific diacylglycerol lipase (Fragment) OS=Mus musculus OX=10090 GN=Dagla PE=2 SV=1	0.922273	0.0094906	11.1812	0.00117978	98.439	84.409	98.439	NA	NA	NA	NA	0	0	NA	NA	NA	NA	NA	NA	0	0	NA	NA	0	0
BSN_3516_2	21.1522	22.4121	21.7761	21.7176	20.2238	21.5619	21.7856	20.3179	23.8809	23.4048	23.3146	22.2364	22.5016	23.2079	23.8043	O88737;O88737-2;V9GX98	3516;3457;745	O88737	O88737	Protein bassoon	BSN	S(-61)QAS(-45)EEES(13)PVS(-13)PLGR	SQASEEESPVSPLGR	sp|O88737|BSN_MOUSE Protein bassoon OS=Mus musculus OX=10090 GN=Bsn PE=1 SV=4;sp|O88737-2|BSN_MOUSE Isoform 2 of Protein bassoon OS=Mus musculus OX=10090 GN=Bsn;tr|V9GX98|V9GX98_MOUSE Bassoon (Fragment) OS=Mus musculus OX=10090 GN=Bsn PE=1 SV=1	0.9542	0.00531795	13.1905	4.19e-11	159.34	139.74	159.34	0	0	NA	NA	NA	NA	NA	NA	0	0	NA	NA	0	0	NA	NA	0	0
SRRM2_505_2	26.4926	26.3938	27.3032	26.0968	26.7134	26.6076	26.4192	26.4263	24.9021	25.1342	24.4598	24.5342	25.5059	25.6821	25.8819	Q8BTI8;Q8BTI8-2;Q8BTI8-3	505;409;505	Q8BTI8	Q8BTI8	Serine/arginine repetitive matrix protein 2	SRRM2	S(52)RS(52)PQWR	SRSPQWR	sp|Q8BTI8|SRRM2_MOUSE Serine/arginine repetitive matrix protein 2 OS=Mus musculus OX=10090 GN=Srrm2 PE=1 SV=3;sp|Q8BTI8-2|SRRM2_MOUSE Isoform 2 of Serine/arginine repetitive matrix protein 2 OS=Mus musculus OX=10090 GN=Srrm2;sp|Q8BTI8-3|SRRM2_MOUSE Isoform	1	0	51.7651	0.0278599	83.869	43.145	83.869	0	0	NA	NA	0	0	NA	NA	1	32.8978	0.0493471	72.643	0	0	NA	NA	0	0
SRRM2_507_2	26.4926	26.3938	27.3032	26.0968	26.7134	26.6076	26.4192	26.4263	24.9021	25.1342	24.4598	24.5342	25.5059	25.6821	25.8819	Q8BTI8;Q8BTI8-2;Q8BTI8-3	507;411;507	Q8BTI8	Q8BTI8	Serine/arginine repetitive matrix protein 2	SRRM2	S(52)RS(52)PQWR	SRSPQWR	sp|Q8BTI8|SRRM2_MOUSE Serine/arginine repetitive matrix protein 2 OS=Mus musculus OX=10090 GN=Srrm2 PE=1 SV=3;sp|Q8BTI8-2|SRRM2_MOUSE Isoform 2 of Serine/arginine repetitive matrix protein 2 OS=Mus musculus OX=10090 GN=Srrm2;sp|Q8BTI8-3|SRRM2_MOUSE Isoform	1	0	51.7651	0.0278599	83.869	43.145	83.869	0	0	NA	NA	0	0	NA	NA	1	32.8978	0.0493471	72.643	0	0	NA	NA	0	0
MTDH_297_1	20.0037	19.4416	20.4481	20.9427	20.4873	20.6326	21.2728	20.4959	22.3576	21.3661	21.647	23.0043	21.7138	21.9322	22.5093	Q80WJ7;F6QHD1;F6QFT1;F6ZQL0;F6ZSG0	297;207;181;143;61	Q80WJ7	Q80WJ7	Protein LYRIC	MTDH	LS(-44)S(-17)QLS(17)EEK	LSSQLSEEK	sp|Q80WJ7|LYRIC_MOUSE Protein LYRIC OS=Mus musculus OX=10090 GN=Mtdh PE=1 SV=1;tr|F6QHD1|F6QHD1_MOUSE Metadherin (Fragment) OS=Mus musculus OX=10090 GN=Mtdh PE=1 SV=2;tr|F6QFT1|F6QFT1_MOUSE Metadherin (Fragment) OS=Mus musculus OX=10090 GN=Mtdh PE=1 SV=8;t	0.979904	0.00212954	16.8898	0.000617151	128.01	67.496	128.01	0	0	NA	NA	0	0	NA	NA	0	0	NA	NA	0	0	NA	NA	0	0
CHAMP1_204_1	22.8471	22.7547	23.3341	22.35	22.0775	22.0767	22.4223	21.8002	21.5178	21.741	21.4255	21.3146	20.8253	21.8154	20.6747	Q8K327	204	Q8K327	Q8K327	Chromosome alignment-maintaining phosphoprotein 1	CHAMP1	PERGPS(16)PES(-16)VK	PERGPSPESVK	sp|Q8K327|CHAP1_MOUSE Chromosome alignment-maintaining phosphoprotein 1 OS=Mus musculus OX=10090 GN=Champ1 PE=1 SV=1	0.974176	0.00286572	15.7661	0.00232776	80.905	58.877	61.11	0.928251	11.1185	0.0207122	49.298	0.909643	10.0291	0.0299868	51.013	0.942766	12.1675	0.0105311	64.65	0.85299	7.63598	0.020691	49.31	0.948552	12.6569
PPP3CA_462_1	25.7097	26.1818	26.0802	25.8914	26.3699	25.998	25.5964	25.2297	23.8593	24.7503	24.0458	25.2846	23.9947	24.5355	23.748	P63328;P63328-2;Q4V9X0;Q8C649	462;452;166;151	P63328;P63328-2	P63328	Protein phosphatase 3 catalytic subunit alpha	PPP3CA	GFS(87)PQHK	GFSPQHK	sp|P63328|PP2BA_MOUSE Protein phosphatase 3 catalytic subunit alpha OS=Mus musculus OX=10090 GN=Ppp3ca PE=1 SV=1;sp|P63328-2|PP2BA_MOUSE Isoform 2 of Protein phosphatase 3 catalytic subunit alpha OS=Mus musculus OX=10090 GN=Ppp3ca;tr|Q4V9X0|Q4V9X0_MOUSE Pp	1	0	87.2582	7.57e-05	131.22	102.3	117.81	1	90.1349	0.000289133	120.87	1	90.1349	0.00213519	107.69	1	80.676	0.00438828	100.98	1	80.676	0.000325641	118.33	1	90.1349
SRRT_26_1	23.2138	22.7297	22.7675	23.7771	22.7126	22.3864	22.8495	22.6093	20.6755	21.6108	21.1795	22.3028	21.1928	22.1458	21.1292	Q99MR6;Q99MR6-3;Q99MR6-4;Q99MR6-2;A0A0G2JDN3;A0A0G2JE73	26;26;26;26;26;26	Q99MR6;REV__Q99MR6-3	Q99MR6	Serrate RNA effector molecule homolog	SRRT	ERS(-11)DY(-7.2)DRS(7.2)R	ERSDYDRSR	sp|Q99MR6|SRRT_MOUSE Serrate RNA effector molecule homolog OS=Mus musculus OX=10090 GN=Srrt PE=1 SV=1;sp|Q99MR6-3|SRRT_MOUSE Isoform C of Serrate RNA effector molecule homolog OS=Mus musculus OX=10090 GN=Srrt;sp|Q99MR6-4|SRRT_MOUSE Isoform D of Serrate RNA	0.785094	0.0317498	7.17616	0.0198289	46.592	38.868	42.031	0.623933	4.02356	0.0198289	46.592	0	0	NA	NA	0	0	NA	NA	0	0	NA	NA	NA	NA
CAD_1859_1	23.1714	23.7654	23.2014	23.4601	23.3579	22.1728	23.0382	22.388	20.2583	22.1665	20.9386	21.7966	21.6993	21.7469	20.6888	B2RQC6;E9QAI5;G3UWN2;B2RQC6-2;Q6P9L1;Q80VF8	1859;1796;1859;1859;1403;419	B2RQC6	B2RQC6	Multifunctional protein CAD;Glutamine-dependent carbamoyl-phosphate synthase;Glutamine amidotransferase;Ammonium-dependent carbamoyl phosphate synthase;Aspartate carbamoyltransferase;Dihydroorotase;aspartate carbamoyltransferase	CAD	IHRAS(9.9)DPGLPAEEPK	IHRASDPGLPAEEPK	sp|B2RQC6|PYR1_MOUSE Multifunctional protein CAD OS=Mus musculus OX=10090 GN=Cad PE=1 SV=1;tr|E9QAI5|E9QAI5_MOUSE Carbamoyl-phosphate synthetase 2, aspartate transcarbamylase, and dihydroorotase OS=Mus musculus OX=10090 GN=Cad PE=1 SV=1;tr|G3UWN2|G3UWN2_MO	1	0	9.91777	0.00400034	73.11	60.555	52.784	NA	NA	NA	NA	1	21.7191	0.00400034	73.11	1	6.28721	0.00760134	53.773	1	12.4611	0.0106354	47.082	NA	NA
NEFM_506_1	27.1452	26.327	26.3128	27.5766	27.8087	26.4015	26.1388	27.7999	29.0357	29.3901	29.6444	30.057	28.1919	28.4474	28.8608	P08553;A0A0R4J036	506;506	P08553	P08553	Neurofilament medium polypeptide	NEFM	S(27)PVKS(27)PEAKEEEEEGEK	SPVKSPEAKEEEEEGEK	sp|P08553|NFM_MOUSE Neurofilament medium polypeptide OS=Mus musculus OX=10090 GN=Nefm PE=1 SV=4;tr|A0A0R4J036|A0A0R4J036_MOUSE Neurofilament medium polypeptide OS=Mus musculus OX=10090 GN=Nefm PE=1 SV=1	1	0	27.0083	0	403.99	342.8	57.147	0	0	NA	NA	1	14.3863	2.21e-12	112.42	1	2.90409	3.17e-30	192.32	1	8.28643	0.0299539	51.875	1	13.5208
ARHGEF7_776_1	21.4801	22.4485	21.7181	21.535	22.3452	22.4695	21.426	21.7531	20.0674	20.2935	20.4957	21.5227	21.6218	21.5485	21.7414	Q9ES28;Q9ES28-3;Q9ES28-2;D3Z0V2;A0A0R4J0X8;Q9ES28-8;Q9ES28-4;Q9ES28-7	776;701;717;550;560;619;665;724	Q9ES28	Q9ES28	Rho guanine nucleotide exchange factor 7	ARHGEF7	KES(24)APQVLLPEEEK	KESAPQVLLPEEEK	sp|Q9ES28|ARHG7_MOUSE Rho guanine nucleotide exchange factor 7 OS=Mus musculus OX=10090 GN=Arhgef7 PE=1 SV=2;sp|Q9ES28-3|ARHG7_MOUSE Isoform C of Rho guanine nucleotide exchange factor 7 OS=Mus musculus OX=10090 GN=Arhgef7;sp|Q9ES28-2|ARHG7_MOUSE Isoform A	1	0	24.2013	0.000399963	119.31	94.967	85.734	0	0	NA	NA	1	10.0261	0.0152741	49.482	0	0	NA	NA	1	5.19844	0.0170858	47.201	1	6.7964
MECP2_30_1	22.2635	22.7986	22.4472	23.4807	21.4186	22.1462	21.5611	20.4586	22.4224	24.5977	24.796	23.9585	24.78	23.7495	24.7564	Q9Z2D6-2;Q9Z2D6;D3Z7U4;D3YY81	30;13;30;13	Q9Z2D6-2	Q9Z2D6-2	Methyl-CpG-binding protein 2	MECP2	S(69)EDQDLQGLRDK	SEDQDLQGLRDK	sp|Q9Z2D6-2|MECP2_MOUSE Isoform B of Methyl-CpG-binding protein 2 OS=Mus musculus OX=10090 GN=Mecp2;sp|Q9Z2D6|MECP2_MOUSE Methyl-CpG-binding protein 2 OS=Mus musculus OX=10090 GN=Mecp2 PE=1 SV=1;tr|D3Z7U4|D3Z7U4_MOUSE Methyl CpG binding protein 2 OS=Mus mu	1	0	69.4157	1.15e-08	154.65	128.53	94.45	NA	NA	NA	NA	1	13.7556	0.0611521	42.001	1	6.7207	0.0653275	40.725	0	0	NA	NA	0	0
MYO18A_2039_1	23.1893	23.3298	23.143	22.7106	23.7662	23.9306	23.8571	23.6773	24.125	24.1545	24.243	23.9075	24.1836	24.025	24.1824	Q9JMH9;Q9JMH9-6;K3W4L0;B2RRE2;E9QAX2;Q9JMH9-1;Q9JMH9-4;E9Q405;A0A1C7ZN10;Q9JMH9-5;Q9JMH9-7;Q9JMH9-2;E9QA74;Q6PER1	2039;2051;2025;2036;2072;2024;1987;1689;1711;1693;1705;1708;1631;454	Q9JMH9	Q9JMH9	Unconventional myosin-XVIIIa	MYO18A	FS(-110)HS(-75)Y(-61)LS(-29)DS(20)DT(-20)EAK	FSHSYLSDSDTEAK	sp|Q9JMH9|MY18A_MOUSE Unconventional myosin-XVIIIa OS=Mus musculus OX=10090 GN=Myo18a PE=1 SV=2;sp|Q9JMH9-6|MY18A_MOUSE Isoform 6 of Unconventional myosin-XVIIIa OS=Mus musculus OX=10090 GN=Myo18a;tr|K3W4L0|K3W4L0_MOUSE Myosin XVIIIA OS=Mus musculus OX=100	0.989455	0.00087433	20.2751	1.74e-167	278.33	246.8	278.33	0.39577	0	0.000629656	113.35	0.76232	6.72326	1.2e-06	153.09	0.608778	3.52532	3.53e-06	150.12	0.375138	0	0.00544233	73.022	0.933778	12.6451
APBA1_573_1	23.3758	22.6688	23.3406	22.8812	26.0835	26.713	27.1554	27.6116	23.5123	22.477	23.2797	27.1705	23.2452	23.3932	23.5721	B2RUJ5;Q3UH26;B2RUJ5-3;B2RUJ5-2	573;574;562;183	B2RUJ5	B2RUJ5	Amyloid-beta A4 precursor protein-binding family A member 1	APBA1	S(-40)NS(40)QENVEAS(-67)HPS(-73)QDGKR	SNSQENVEASHPSQDGKR	sp|B2RUJ5|APBA1_MOUSE Amyloid-beta A4 precursor protein-binding family A member 1 OS=Mus musculus OX=10090 GN=Apba1 PE=1 SV=2;tr|Q3UH26|Q3UH26_MOUSE Amyloid-beta A4 precursor protein-binding family A member 1 OS=Mus musculus OX=10090 GN=Apba1 PE=2 SV=1;sp|	0.999899	5.2e-06	39.9886	3.9e-109	214.24	195.97	165.1	0	0	NA	NA	0.993301	21.726	9.88e-09	104.52	0.918931	10.8191	0.000119144	81.576	0	0	NA	NA	0.449115	0
CLVS1_313_1	25.1215	24.9797	25.568	25.4086	26.0533	25.4802	25.0466	24.4394	23.2797	23.6548	23.4776	24.6269	22.976	23.7564	23.3485	Q9D4C9;Q9D4C9-3	313;34	Q9D4C9	Q9D4C9	Clavesin-1	CLVS1	HT(-22)CS(22)NLER	HTCSNLER	sp|Q9D4C9|CLVS1_MOUSE Clavesin-1 OS=Mus musculus OX=10090 GN=Clvs1 PE=1 SV=1;sp|Q9D4C9-3|CLVS1_MOUSE Isoform 3 of Clavesin-1 OS=Mus musculus OX=10090 GN=Clvs1	0.993586	0.000518218	21.9006	0.0044865	106.16	81.925	106.16	NA	NA	NA	NA	NA	NA	NA	NA	0.993586	21.9006	0.0044865	106.16	0.977205	16.3214	0.0095058	77.744	0.989162	19.6032
RALY_274_1	24.5667	24.3663	24.0971	25.8333	23.3503	23.5637	24.7675	23.7675	26.0873	25.924	26.1175	25.539	26.3216	25.3946	26.1806	Q64012;Q64012-2;Q3U3F6;A2AU62	274;258;258;274	Q64012	Q64012	RNA-binding protein Raly;RRM domain-containing protein	RALY	LPAPQEDT(-72)AS(-61)EAGT(61)PQGEVQT(-68)R	LPAPQEDTASEAGTPQGEVQTR	sp|Q64012|RALY_MOUSE RNA-binding protein Raly OS=Mus musculus OX=10090 GN=Raly PE=1 SV=3;sp|Q64012-2|RALY_MOUSE Isoform 1 of RNA-binding protein Raly OS=Mus musculus OX=10090 GN=Raly;tr|Q3U3F6|Q3U3F6_MOUSE RRM domain-containing protein OS=Mus musculus OX=1	0.999999	2.81e-08	60.863	2.92e-112	228.25	196.11	198.06	0	0	NA	NA	0.773745	8.54819	0.000433629	65.248	0.930459	14.5243	3.96e-06	76.611	0.531828	4.50578	0.00207764	49.101	0.750847	7.85218
UBA1_13_1	28.0338	28.5563	28.4235	28.1751	28.8304	28.1411	27.7603	27.8338	23.9226	26.861	25.401	27.57	26.2652	26.5534	26.1704	Q02053;B9EHN0;A0A1S6GWH5	13;13;73	Q02053	Q02053	Ubiquitin-like modifier-activating enzyme 1	UBA1	RVS(78)GPDPK	RVSGPDPK	sp|Q02053|UBA1_MOUSE Ubiquitin-like modifier-activating enzyme 1 OS=Mus musculus OX=10090 GN=Uba1 PE=1 SV=1;tr|B9EHN0|B9EHN0_MOUSE Ubiquitin-like modifier-activating enzyme 1 OS=Mus musculus OX=10090 GN=Uba1 PE=1 SV=1;tr|A0A1S6GWH5|A0A1S6GWH5_MOUSE Ubiquit	1	0	78.1156	0.00139767	124.18	59.763	91.752	1	74.3064	0.00542387	87.942	1	82.4451	0.00542387	87.942	1	110.112	0.00171324	122.18	1	51.7651	0.0140987	68.525	1	74.0935
ZNF318_79_2	24.0042	24.272	24.3598	24.1306	24.1404	24.2706	24.1373	23.881	23.0517	23.5512	23.3028	22.841	23.1391	23.5625	22.7818	Q99PP2;Q99PP2-2	79;79	Q99PP2	Q99PP2	Zinc finger protein 318	ZNF318	RGS(18)PS(18)PPR	RGSPSPPR	sp|Q99PP2|ZN318_MOUSE Zinc finger protein 318 OS=Mus musculus OX=10090 GN=Znf318 PE=1 SV=3;sp|Q99PP2-2|ZN318_MOUSE Isoform 2 of Zinc finger protein 318 OS=Mus musculus OX=10090 GN=Znf318	1	0	18.3397	0.0147421	57.348	37.045	57.348	1	15.5384	0.0188342	49.35	NA	NA	NA	NA	1	15.5384	0.0312934	41.704	1	12.8559	0.0302643	42.336	1	15.5384
ZNF318_81_2	24.0042	24.272	24.3598	24.1306	24.1404	24.2706	24.1373	23.881	23.0517	23.5512	23.3028	22.841	23.1391	23.5625	22.7818	Q99PP2;Q99PP2-2	81;81	Q99PP2	Q99PP2	Zinc finger protein 318	ZNF318	RGS(18)PS(18)PPR	RGSPSPPR	sp|Q99PP2|ZN318_MOUSE Zinc finger protein 318 OS=Mus musculus OX=10090 GN=Znf318 PE=1 SV=3;sp|Q99PP2-2|ZN318_MOUSE Isoform 2 of Zinc finger protein 318 OS=Mus musculus OX=10090 GN=Znf318	1	0	18.3397	0.0147421	57.348	37.045	57.348	1	15.5384	0.0188342	49.35	NA	NA	NA	NA	1	15.5384	0.0312934	41.704	1	12.8559	0.0302643	42.336	1	15.5384
CIC_2311_2	22.1985	22.5875	22.4838	21.7218	23.8496	22.8658	23.9214	22.8036	24.2613	23.7998	24.0421	23.4902	23.8017	23.5915	23.9946	Q924A2;Q924A2-2;E9QP01	2311;1405;1405	Q924A2	Q924A2	Protein capicua homolog	CIC	RKNS(-0.96)T(0.96)DLDS(-39)APEDPT(-9.8)S(9.8)PK	RKNSTDLDSAPEDPTSPK	sp|Q924A2|CIC_MOUSE Protein capicua homolog OS=Mus musculus OX=10090 GN=Cic PE=1 SV=2;sp|Q924A2-2|CIC_MOUSE Isoform 2 of Protein capicua homolog OS=Mus musculus OX=10090 GN=Cic;tr|E9QP01|E9QP01_MOUSE Capicua transcriptional repressor OS=Mus musculus OX=100	0.904428	0.011539	9.79224	4.65e-11	114.72	97.642	109.18	0.491954	0	0.000271218	77.681	0.476772	0.853269	0.0207727	40.285	0	0	NA	NA	0	0	NA	NA	0.594131	1.68616
TRP53I11_14_1	20.6228	25.0656	23.5062	21.6251	27.3812	27.4264	26.7664	26.649	24.0692	25.5723	24.6842	24.7295	24.1234	24.2298	24.0119	Q4QQM4;A2AGS6	14;14	Q4QQM4	Q4QQM4	Tumor protein p53-inducible protein 11	TRP53I11	KHS(36)QT(-36)DLVS(-120)R	KHSQTDLVSR	sp|Q4QQM4|P5I11_MOUSE Tumor protein p53-inducible protein 11 OS=Mus musculus OX=10090 GN=Trp53i11 PE=1 SV=1;tr|A2AGS6|A2AGS6_MOUSE Tumor protein p53-inducible protein 11 (Fragment) OS=Mus musculus OX=10090 GN=Trp53i11 PE=1 SV=1	0.999734	1.65e-05	35.7542	1.56e-30	189.56	167.8	137.88	0.999488	32.9076	0.000417826	122.52	0.998784	29.1445	2.35e-05	126.5	0.778045	5.56007	0.00670348	54.524	0.991857	20.8568	0.000479429	120.59	0.998784	29.1445
GIGYF2_161_1	21.9971	21.9513	21.9822	22.0004	22.3026	22.0914	21.6965	22.204	23.062	22.9124	22.91	22.9666	23.0086	22.5896	22.7193	Q6Y7W8;Q8C585;G3UYR9;G3UWR2;G3UYG6	161;161;161;161;161	Q6Y7W8	Q6Y7W8	GRB10-interacting GYF protein 2;GYF domain-containing protein	GIGYF2	S(-39)QS(39)WEER	SQSWEER	sp|Q6Y7W8|GGYF2_MOUSE GRB10-interacting GYF protein 2 OS=Mus musculus OX=10090 GN=Gigyf2 PE=1 SV=2;tr|Q8C585|Q8C585_MOUSE GYF domain-containing protein (Fragment) OS=Mus musculus OX=10090 GN=Gigyf2 PE=2 SV=1;tr|G3UYR9|G3UYR9_MOUSE GRB10 interacting GYF pro	0.999886	6.54e-06	39.4457	0.000358538	116.05	88.747	116.05	0.951791	12.9542	0.00736588	85.676	0.969563	15.0318	0.0416826	64.04	0.969563	15.0318	0.0390478	64.711	0	0	NA	NA	0.951791	12.9542
ATP1A1_40_1	26.5006	26.1836	26.9406	26.8129	25.9828	26.5439	25.8706	26.5488	27.7437	27.3608	27.7846	27.3146	27.3714	27.1759	27.1464	Q8VDN2;Q3TXF9	40;40	Q8VDN2	Q8VDN2	Sodium/potassium-transporting ATPase subunit alpha-1;Sodium/potassium-transporting ATPase subunit alpha	ATP1A1	EVS(39)MDDHK	EVSMDDHK	sp|Q8VDN2|AT1A1_MOUSE Sodium/potassium-transporting ATPase subunit alpha-1 OS=Mus musculus OX=10090 GN=Atp1a1 PE=1 SV=1;tr|Q3TXF9|Q3TXF9_MOUSE Sodium/potassium-transporting ATPase subunit alpha OS=Mus musculus OX=10090 GN=Atp1a1 PE=2 SV=1	1	0	39.213	2.96e-36	186.41	116.6	72.607	1	107.563	0.000476836	131.62	1	132.135	3.61e-13	161.27	1	124.953	1.08e-08	152.86	1	124.953	0.00085738	129.63	1	124.953
IL16_686_2	24.4841	23.5674	24.1134	23.7719	23.7715	23.9691	23.8518	24.0913	23.1395	23.1079	23.2072	23.2314	22.4894	22.747	22.3306	O54824	686	O54824	O54824	Pro-interleukin-16;Interleukin-16	IL16	RS(0)AS(0)PET(-22)PAS(32)PGK	RSASPETPASPGK	sp|O54824|IL16_MOUSE Pro-interleukin-16 OS=Mus musculus OX=10090 GN=Il16 PE=1 SV=3	0.99929	4.53e-05	31.5243	0.000652575	91.657	76.626	79.326	0.991065	20.7298	0.000676622	82.663	0.825163	7.14251	0.0179947	43.297	0.921806	11.0232	0.0135052	50.608	NA	NA	NA	NA	0.968044	15.2884
NRBP2_20_1	24.3187	24.3414	24.3529	24.3858	24.3559	24.3501	24.3492	23.2236	23.3306	21.9128	22.2178	24.2064	24.247	24.3104	24.2484	Q91V36;A0A2I3BRJ6;A0A2I3BQC5	20;20;20	Q91V36	Q91V36	Nuclear receptor-binding protein 2	NRBP2	EREDES(9.3)EDES(-9.3)DILEES(-18)PCGR	EREDESEDESDILEESPCGR	sp|Q91V36|NRBP2_MOUSE Nuclear receptor-binding protein 2 OS=Mus musculus OX=10090 GN=Nrbp2 PE=1 SV=2;tr|A0A2I3BRJ6|A0A2I3BRJ6_MOUSE Nuclear receptor binding protein 2 OS=Mus musculus OX=10090 GN=Nrbp2 PE=1 SV=1;tr|A0A2I3BQC5|A0A2I3BQC5_MOUSE Nuclear recept	0.884151	0.0147916	9.34842	3.89e-07	83.602	79.334	83.602	NA	NA	NA	NA	NA	NA	NA	NA	NA	NA	NA	NA	NA	NA	NA	NA	NA	NA
ADAM22_832_1	25.1274	23.6978	24.3531	24.5769	23.2459	24.3703	24.0621	24.9641	25.4983	25.9834	25.8943	26.3611	25.9289	26.1396	25.5807	Q9R1V6;Q9R1V6-13;Q9R1V6-11;D6QSS8;Q9R1V6-14;Q9R1V6-8;Q9R1V6-12;Q9R1V6-15;Q9R1V6-4;Q9R1V6-6;A4FUT9;Q9R1V6-9;Q9R1V6-7;Q9R1V6-10;D3YUP9;Q9R1V6-17;Q9R1V6-20;Q9R1V6-5;Q9R1V6-1;Q9R1V6-19;Q9R1V6-2;F7CDH3;F6XIT3;F6PZ09;F7DAP1;F6XRZ6;F6VJ78;F7BZ55;F7BXL9;F7AYY9;F6TDF4;F6SK63;S4R1S5	832;855;832;832;861;832;861;861;796;790;831;832;796;796;796;796;826;790;832;790;796;179;118;153;153;124;153;124;88;88;88;82;118	Q9R1V6	Q9R1V6	Disintegrin and metalloproteinase domain-containing protein 22	ADAM22	S(-62)NS(62)WQGNMGGNK	SNSWQGNMGGNK	sp|Q9R1V6|ADA22_MOUSE Disintegrin and metalloproteinase domain-containing protein 22 OS=Mus musculus OX=10090 GN=Adam22 PE=1 SV=2;sp|Q9R1V6-13|ADA22_MOUSE Isoform 11 of Disintegrin and metalloproteinase domain-containing protein 22 OS=Mus musculus OX=10090	0.999999	1.67e-08	62.2157	5.61e-163	277.21	241.55	271.07	0.998311	27.7155	0.000409479	133.07	0.979336	16.7571	0.00132687	84.365	0.970611	15.1886	0.00245776	77.185	0.997568	26.1292	0.00065815	99.531	0.81705	6.49917
BSN_3519_2	21.3688	22.2189	21.7761	21.8832	20.2238	21.5619	21.9685	20.3179	23.8809	23.4048	23.3146	22.2364	22.5016	23.5176	23.8043	O88737;O88737-2;V9GX98	3519;3460;748	O88737	O88737	Protein bassoon	BSN	S(-4.6)QAS(-3.6)EEES(3.6)PVS(10)PLGRPR	SQASEEESPVSPLGRPR	sp|O88737|BSN_MOUSE Protein bassoon OS=Mus musculus OX=10090 GN=Bsn PE=1 SV=4;sp|O88737-2|BSN_MOUSE Isoform 2 of Protein bassoon OS=Mus musculus OX=10090 GN=Bsn;tr|V9GX98|V9GX98_MOUSE Bassoon (Fragment) OS=Mus musculus OX=10090 GN=Bsn PE=1 SV=1	0.863454	0.0178509	10.2623	0.00256457	81.311	64.285	58.83	0	0	NA	NA	NA	NA	NA	NA	0	0	NA	NA	0	0	NA	NA	0	0
DLGAP1_362_1	22.5559	23.3761	22.417	22.3503	22.9123	22.854	21.9178	22.9193	24.6891	23.8309	24.3824	23.5927	23.6328	23.8291	23.506	Q9D415;Q9D415-2;Q3UHD8;Q9D415-3;Q9D415-4;D3Z709;Q9D415-5;A0A3B2WD59;D3Z6F4;E9QAR5;D3Z508;Q9D415-6;Q3TQC6;Q3UVU8;Q3TSN1;A0A3B2W7Z1	362;362;362;362;362;362;362;68;64;62;62;362;64;54;79;154	Q9D415	Q9D415	Disks large-associated protein 1	DLGAP1	AMGDEDS(18)GDS(-18)DT(-25)S(-28)PKPS(-35)PK	AMGDEDSGDSDTSPKPSPK	sp|Q9D415|DLGP1_MOUSE Disks large-associated protein 1 OS=Mus musculus OX=10090 GN=Dlgap1 PE=1 SV=3;sp|Q9D415-2|DLGP1_MOUSE Isoform 2 of Disks large-associated protein 1 OS=Mus musculus OX=10090 GN=Dlgap1;tr|Q3UHD8|Q3UHD8_MOUSE Disks large-associated prote	0.979141	0.00227049	17.9036	0.000219333	77.681	66.537	75.55	0.412389	3.00202	0.00640616	52.555	0	0	NA	NA	0	0	NA	NA	0	0	NA	NA	0	0
GJA1_314_1	24.0827	24.5443	24.3102	23.6838	24.2651	23.9444	23.5781	23.8773	24.6786	24.3333	24.7621	25.6552	25.5401	25.0369	25.0722	P23242;A0A654ICD2;Q7TMQ1;Q8C4N2	314;314;314;40	P23242	P23242	Gap junction alpha-1 protein;Gap junction protein;Gap junction alpha-1 protein (Cx43) C-terminal domain-containing protein	GJA1	QAS(-140)EQNWANY(-19)S(19)AEQNR	QASEQNWANYSAEQNR	sp|P23242|CXA1_MOUSE Gap junction alpha-1 protein OS=Mus musculus OX=10090 GN=Gja1 PE=1 SV=2;tr|A0A654ICD2|A0A654ICD2_MOUSE Gap junction protein OS=Mus musculus OX=10090 GN=Gja1 PE=3 SV=1;tr|Q7TMQ1|Q7TMQ1_MOUSE Gap junction protein OS=Mus musculus OX=10090	0.988077	0.00102732	19.1842	8.43e-255	305.29	272.07	305.29	NA	NA	NA	NA	NA	NA	NA	NA	0.455089	1.21385	0.0394653	45.014	0.76853	5.55894	0.00383427	85.734	NA	NA
FAM219A_74_1	24.3187	24.3414	24.3529	24.3858	24.3559	24.3501	24.3492	24.3291	21.9002	22.7602	22.402	24.2064	22.8506	24.3104	22.6389	Q9D772;A2ANP2;B7ZWP1;A2ANP1	74;74;85;85	Q9D772	Q9D772	Protein FAM219A	FAM219A	GY(-50)S(-40)S(-31)LDQS(31)PDEK	GYSSLDQSPDEK	sp|Q9D772|F219A_MOUSE Protein FAM219A OS=Mus musculus OX=10090 GN=Fam219a PE=1 SV=2;tr|A2ANP2|A2ANP2_MOUSE Family with sequence similarity 219, member A OS=Mus musculus OX=10090 GN=Fam219a PE=1 SV=1;tr|B7ZWP1|B7ZWP1_MOUSE 2310028H24Rik protein OS=Mus muscu	0.999168	5.36e-05	31.3626	0.000364388	127.02	119.65	127.02	NA	NA	NA	NA	NA	NA	NA	NA	NA	NA	NA	NA	NA	NA	NA	NA	NA	NA
GABBR1_909_1	23.8051	24.0892	24.0031	23.5728	23.456	22.266	22.6176	22.2686	22.2725	22.0861	22.7117	22.2912	22.7825	22.0853	22.3049	Q9WV18;Q9WV18-2;Q8CAF8	909;793;697	Q9WV18	Q9WV18	Gamma-aminobutyric acid type B receptor subunit 1;G-protein coupled receptors family 3 profile domain-containing protein	GABBR1	EERVS(16)ELR	EERVSELR	sp|Q9WV18|GABR1_MOUSE Gamma-aminobutyric acid type B receptor subunit 1 OS=Mus musculus OX=10090 GN=Gabbr1 PE=1 SV=1;sp|Q9WV18-2|GABR1_MOUSE Isoform 1B of Gamma-aminobutyric acid type B receptor subunit 1 OS=Mus musculus OX=10090 GN=Gabbr1;tr|Q8CAF8|Q8CAF8	1	0	15.7386	0.00971009	78.655	20.285	45.161	1	14.2182	0.0695234	43.282	1	23.0157	0.00971009	78.655	1	19.9869	0.0337861	59.426	0	0	NA	NA	1	19.9869
SRSF11_466_1	28.2645	29.2753	28.6245	28.6698	29.2658	28.4503	28.0376	27.8208	24.8345	26.2986	25.0991	27.8777	25.0293	27.3038	25.0583	F6RDI8;Q3UIX4;E9Q6E5;B7ZNC5;Q8BV04;Q3UUW4;Q3URV9	466;442;477;342;389;179;192	F6RDI8	F6RDI8	Serine/arginine-rich splicing factor 11	SRSF11	RPT(-39)EAVS(39)PK	RPTEAVSPK	tr|F6RDI8|F6RDI8_MOUSE Serine and arginine-rich splicing factor 11 (Fragment) OS=Mus musculus OX=10090 GN=Srsf11 PE=1 SV=1;tr|Q3UIX4|Q3UIX4_MOUSE Serine and arginine-rich splicing factor 11 OS=Mus musculus OX=10090 GN=Srsf11 PE=1 SV=1;tr|E9Q6E5|E9Q6E5_MOUS	0.999882	6.77e-06	39.2891	0.00219941	97.779	57.93	95.618	0.9998	36.9903	0.002333	90.697	0.999882	39.2891	0.00222387	95.618	0.997665	26.3068	0.00397712	78.548	0.985001	18.1737	0.0100554	67.08	0.994288	22.4072
TMX4_247_1	21.9696	21.5039	21.6675	22.7527	24.1482	24.8761	23.8356	24.2549	24.9099	24.149	25.0695	23.3638	23.0934	25.3316	25.0193	Q8C0L0;Q0P5W2	247;247	Q8C0L0	Q8C0L0	Thioredoxin-related transmembrane protein 4	TMX4	CEQEQS(-29)T(-29)GEAQGAEQLQDAEEEKDDS(29)NEEENK	CEQEQSTGEAQGAEQLQDAEEEKDDSNEEENK	sp|Q8C0L0|TMX4_MOUSE Thioredoxin-related transmembrane protein 4 OS=Mus musculus OX=10090 GN=Tmx4 PE=1 SV=2;tr|Q0P5W2|Q0P5W2_MOUSE Thioredoxin domain containing 13 OS=Mus musculus OX=10090 GN=Tmx4 PE=1 SV=1	0.997285	0.000209217	28.5082	9.55e-23	85.359	77.49	85.359	NA	NA	NA	NA	0	0	NA	NA	0	0	NA	NA	NA	NA	NA	NA	0	0
MAP1A_1472_1	21.6746	22.8838	22.0253	22.3584	23.9901	22.1069	22.7508	21.7993	26.0181	23.9829	25.4296	23.7063	23.788	24.6607	24.2913	Q9QYR6;A2ARP8;Q9QYR6-2	1472;1710;1696	Q9QYR6	Q9QYR6	Microtubule-associated protein 1A;MAP1A heavy chain;MAP1 light chain LC2	MAP1A	DEHLELRDKT(58)PEEK	DEHLELRDKTPEEK	sp|Q9QYR6|MAP1A_MOUSE Microtubule-associated protein 1A OS=Mus musculus OX=10090 GN=Map1a PE=1 SV=2;tr|A2ARP8|A2ARP8_MOUSE Microtubule-associated protein 1 A OS=Mus musculus OX=10090 GN=Map1a PE=1 SV=1;sp|Q9QYR6-2|MAP1A_MOUSE Isoform 2 of Microtubule-assoc	1	0	57.8854	2.48e-22	178.51	126.92	110.37	0	0	NA	NA	0	0	NA	NA	0	0	NA	NA	0	0	NA	NA	1	12.1345
PITPNC1_119_1	20.0016	21.1409	20.8936	21.8201	21.3454	21.4089	21.5776	21.7276	23.261	23.1483	22.9038	21.7597	23.091	23.6606	23.7192	Q8K4R4;A0A0A0MQ88;Q8BTD8;Q8K4R4-4;Q8K4R4-3;Q8K4R4-2;X1WI19	119;96;129;119;119;119;96	Q8K4R4	Q8K4R4	Cytoplasmic phosphatidylinositol transfer protein 1	PITPNC1	Y(-55)EDNKGS(23)NDS(-23)IFDS(-44)EAK	YEDNKGSNDSIFDSEAK	sp|Q8K4R4|PITC1_MOUSE Cytoplasmic phosphatidylinositol transfer protein 1 OS=Mus musculus OX=10090 GN=Pitpnc1 PE=1 SV=1;tr|A0A0A0MQ88|A0A0A0MQ88_MOUSE Phosphatidylinositol transfer protein, cytoplasmic 1 OS=Mus musculus OX=10090 GN=Pitpnc1 PE=1 SV=1;tr|Q8B	0.994887	0.000410709	22.9248	3.96e-50	205.62	189.49	176.69	0	0	NA	NA	0	0	NA	NA	0	0	NA	NA	0	0	NA	NA	NA	NA
MIA3_362_1	20.7073	21.1063	21.0582	21.0617	20.1704	19.8299	19.9995	19.8552	22.5587	20.9087	22.0484	21.5845	20.8746	21.2986	21.473	Q8BI84;A0A0R4J2D3;Q8BI84-2	362;362;362	Q8BI84	Q8BI84	Transport and Golgi organization protein 1 homolog	MIA3	Y(-63)LT(-53)DKDPNLS(53)EEDK	YLTDKDPNLSEEDK	sp|Q8BI84|TGO1_MOUSE Transport and Golgi organization protein 1 homolog OS=Mus musculus OX=10090 GN=Mia3 PE=1 SV=2;tr|A0A0R4J2D3|A0A0R4J2D3_MOUSE MIA SH3 domain ER export factor 3 OS=Mus musculus OX=10090 GN=Mia3 PE=1 SV=3;sp|Q8BI84-2|TGO1_MOUSE Isoform 2	0.999995	1.94e-07	53.097	6.11e-06	147.7	121.15	147.7	NA	NA	NA	NA	0	0	NA	NA	0	0	NA	NA	NA	NA	NA	NA	0	0
GABBR2_883_1	26.8239	26.5386	27.0337	26.7155	26.2483	26.5305	26.3714	26.6213	28.0124	27.5618	28.0425	26.7603	27.7366	27.3195	27.5839	Q80T41	883	Q80T41	Q80T41	Gamma-aminobutyric acid type B receptor subunit 2	GABBR2	DPIEDINS(43)PEHIQR	DPIEDINSPEHIQR	sp|Q80T41|GABR2_MOUSE Gamma-aminobutyric acid type B receptor subunit 2 OS=Mus musculus OX=10090 GN=Gabbr2 PE=1 SV=2	1	0	43.0126	8.73e-219	292.28	233.39	159.19	1	44.2067	0.00021322	138.87	1	104.034	1.5e-88	218.4	1	72.9062	3.68e-31	192.51	1	34.7905	1.7e-15	146.96	1	30.3544
UBE2O_406_1	24.3187	24.3414	24.3529	24.3858	24.3559	24.3501	24.3492	24.3291	22.8499	22.3974	22.7518	22.3061	22.6171	24.3104	22.466	Q6ZPJ3	406	Q6ZPJ3	Q6ZPJ3	(E3-independent) E2 ubiquitin-conjugating enzyme UBE2O	UBE2O	DHS(26)MEDPDK	DHSMEDPDK	sp|Q6ZPJ3|UBE2O_MOUSE (E3-independent) E2 ubiquitin-conjugating enzyme UBE2O OS=Mus musculus OX=10090 GN=Ube2o PE=1 SV=3	1	0	25.9974	0.00300788	96.342	68.137	46.406	NA	NA	NA	NA	NA	NA	NA	NA	NA	NA	NA	NA	NA	NA	NA	NA	NA	NA
DLG2_365_1	24.0903	23.9365	24.0407	23.6492	24.2954	24.0215	23.5289	24.1878	25.1191	24.9133	25.5864	25.4326	25.2863	24.4372	25.1438	Q91XM9;A0A338P6J0;Q91XM9-2;Q91XM9-7;E9Q2L2;A0A571BEK3;Q91XM9-3;Q91XM9-6;Q91XM9-4;A0A2L2P590;A0A571BEZ4;Q91XM9-5;O88523;Q91XM9-8	365;507;372;489;365;400;304;323;400;338;400;400;15;365	Q91XM9;Q91XM9-8	Q91XM9	Disks large homolog 2	DLG2	HY(-45)S(45)PVECDK	HYSPVECDK	sp|Q91XM9|DLG2_MOUSE Disks large homolog 2 OS=Mus musculus OX=10090 GN=Dlg2 PE=1 SV=2;tr|A0A338P6J0|A0A338P6J0_MOUSE Discs large MAGUK scaffold protein 2 OS=Mus musculus OX=10090 GN=Dlg2 PE=1 SV=2;sp|Q91XM9-2|DLG2_MOUSE Isoform 2 of Disks large homolog 2 O	0.99997	1.24e-06	45.2756	4.34e-33	195.51	173.27	195.51	0.9411	12.0352	0.0936055	72.643	NA	NA	NA	NA	0.995096	23.0727	0.00158712	119.53	0.978706	16.6239	0.0034132	87.298	0.990605	20.2299
EML5_1312_2	27.2167	27.2266	27.0876	26.8069	27.8371	27.3296	27.0921	27.088	26.4075	26.2819	26.3385	26.4288	26.3268	26.2567	26.0375	Q8BQM8;B2RY88;A0A217FL67;A0A1Y7VJC7	1312;1273;1273;98	Q8BQM8	Q8BQM8	Echinoderm microtubule-associated protein-like 5	EML5	ALS(31)T(31)NIRPMFGVK	ALSTNIRPMFGVK	sp|Q8BQM8|EMAL5_MOUSE Echinoderm microtubule-associated protein-like 5 OS=Mus musculus OX=10090 GN=Eml5 PE=2 SV=2;tr|B2RY88|B2RY88_MOUSE Eml5 protein OS=Mus musculus OX=10090 GN=Eml5 PE=2 SV=1;tr|A0A217FL67|A0A217FL67_MOUSE Echinoderm microtubule associate	1	0	30.5722	0.0198722	67.519	29.521	67.519	0	0	NA	NA	0	0	NA	NA	0	0	NA	NA	0	0	NA	NA	0	0
EML5_1313_2	27.2167	27.2266	27.0876	26.8069	27.8371	27.3296	27.0921	27.088	26.4075	26.2819	26.3385	26.4288	26.3268	26.2567	26.0375	Q8BQM8;B2RY88;A0A217FL67;A0A1Y7VJC7	1313;1274;1274;99	Q8BQM8	Q8BQM8	Echinoderm microtubule-associated protein-like 5	EML5	ALS(31)T(31)NIRPMFGVK	ALSTNIRPMFGVK	sp|Q8BQM8|EMAL5_MOUSE Echinoderm microtubule-associated protein-like 5 OS=Mus musculus OX=10090 GN=Eml5 PE=2 SV=2;tr|B2RY88|B2RY88_MOUSE Eml5 protein OS=Mus musculus OX=10090 GN=Eml5 PE=2 SV=1;tr|A0A217FL67|A0A217FL67_MOUSE Echinoderm microtubule associate	1	0	30.5722	0.0198722	67.519	29.521	67.519	0	0	NA	NA	0	0	NA	NA	0	0	NA	NA	0	0	NA	NA	0	0
SRSF7_208_2	25.4202	25.3147	26.0568	24.4622	26.2547	26.0362	26.4267	25.8719	28.0107	28.6311	27.6988	26.1278	27.5502	29.0083	28.7303	Q8BL97;A0A3Q4L393;Q3THA6;Q8BL97-4;Q8BL97-2;A0A3Q4EGP0	208;179;179;179;179;95	Q8BL97	Q8BL97	Serine/arginine-rich splicing factor 7	SRSF7	S(31)RS(16)GS(-16)IIGS(-47)R	SRSGSIIGSR	sp|Q8BL97|SRSF7_MOUSE Serine/arginine-rich splicing factor 7 OS=Mus musculus OX=10090 GN=Srsf7 PE=1 SV=1;tr|A0A3Q4L393|A0A3Q4L393_MOUSE Serine and arginine-rich splicing factor 7 OS=Mus musculus OX=10090 GN=Srsf7 PE=1 SV=1;tr|Q3THA6|Q3THA6_MOUSE Serine/arg	0.999301	4.35e-05	31.4876	0.00629285	119.39	12.297	119.39	0	0	NA	NA	0	0	NA	NA	0	0	NA	NA	0	0	NA	NA	0	0
SRSF7_210_2	25.4202	25.3147	26.0568	24.4622	26.2547	26.0362	26.4267	25.8719	28.0107	28.6311	27.6988	26.1278	27.5502	29.0083	28.7303	Q8BL97;A0A3Q4L393;Q3THA6;Q8BL97-4;Q8BL97-2;A0A3Q4EGP0	210;181;181;181;181;97	Q8BL97	Q8BL97	Serine/arginine-rich splicing factor 7	SRSF7	S(31)RS(16)GS(-16)IIGS(-47)R	SRSGSIIGSR	sp|Q8BL97|SRSF7_MOUSE Serine/arginine-rich splicing factor 7 OS=Mus musculus OX=10090 GN=Srsf7 PE=1 SV=1;tr|A0A3Q4L393|A0A3Q4L393_MOUSE Serine and arginine-rich splicing factor 7 OS=Mus musculus OX=10090 GN=Srsf7 PE=1 SV=1;tr|Q3THA6|Q3THA6_MOUSE Serine/arg	0.974734	0.00276602	15.8641	9.77e-13	154.81	12.251	119.39	0	0	NA	NA	0.899641	9.52521	0.0173951	69.915	0	0	NA	NA	0	0	NA	NA	0	0
CHD2_1365_1	22.2947	22.124	22.4248	22.2638	22.1324	21.948	22.2787	21.9149	22.6988	23.3578	22.9368	22.7583	23.4215	23.1789	23.3875	E9PZM4;Q3V0V7	1365;195	E9PZM4	E9PZM4	Chromodomain-helicase-DNA-binding protein 2	CHD2	DEHGLEPAS(5.6)PRHS(5.6)DNPS(5.6)EEGEVK	DEHGLEPASPRHSDNPSEEGEVK	sp|E9PZM4|CHD2_MOUSE Chromodomain-helicase-DNA-binding protein 2 OS=Mus musculus OX=10090 GN=Chd2 PE=1 SV=1;tr|Q3V0V7|Q3V0V7_MOUSE Chromodomain-helicase-DNA-binding protein 2 OS=Mus musculus OX=10090 GN=Chd2 PE=2 SV=1	1	0	5.60528	0.00141201	109.84	67.035	53.968	NA	NA	NA	NA	NA	NA	NA	NA	1	11.7983	0.0227902	53.569	NA	NA	NA	NA	1	22.4861
MAP9_79_1	24.3187	24.3414	24.3529	24.3858	24.3559	24.3501	24.3492	24.3291	22.55	21.6632	21.9601	24.2064	21.2123	21.2455	22.1904	Q3TRR0;A0A0A6YVV4;A0A0A6YXJ3;Q3TRR0-2;A0A0R4J2D7	79;79;79;79;79	Q3TRR0	Q3TRR0	Microtubule-associated protein 9	MAP9	MNDFHIS(35)DDEEK	MNDFHISDDEEK	sp|Q3TRR0|MAP9_MOUSE Microtubule-associated protein 9 OS=Mus musculus OX=10090 GN=Map9 PE=1 SV=2;tr|A0A0A6YVV4|A0A0A6YVV4_MOUSE Microtubule-associated protein 9 (Fragment) OS=Mus musculus OX=10090 GN=Map9 PE=1 SV=1;tr|A0A0A6YXJ3|A0A0A6YXJ3_MOUSE Microtubul	1	0	34.9673	0.0109475	69.258	49.133	69.258	NA	NA	NA	NA	NA	NA	NA	NA	NA	NA	NA	NA	NA	NA	NA	NA	NA	NA
SAMD14_108_1	24.3187	24.3414	24.3529	24.3858	24.3559	24.3501	24.3492	24.3291	22.0102	21.3158	22.3607	24.2064	20.7891	21.1749	20.9569	Q8K070;B7ZC59	108;108	Q8K070	Q8K070	Sterile alpha motif domain-containing protein 14	SAMD14	S(15)LDEDEPPPS(-15)PLAR	SLDEDEPPPSPLAR	sp|Q8K070|SAM14_MOUSE Sterile alpha motif domain-containing protein 14 OS=Mus musculus OX=10090 GN=Samd14 PE=1 SV=1;tr|B7ZC59|B7ZC59_MOUSE Sterile alpha motif domain containing 14 (Fragment) OS=Mus musculus OX=10090 GN=Samd14 PE=1 SV=1	0.96828	0.00364609	14.8466	0.00579868	70.622	58.456	70.622	NA	NA	NA	NA	NA	NA	NA	NA	NA	NA	NA	NA	NA	NA	NA	NA	NA	NA
CLASP2_968_1	23.8095	23.6306	23.3127	22.7431	24.1375	23.6686	23.742	23.7609	20.285	21.8055	21.4623	23.2041	20.3356	20.3247	19.9463	F7DCH5;B9EJA4;Q8BRT1;E9Q8N5;Q08EB6;Q08EB5;A2RRR3	968;969;947;947;948;965;750	F7DCH5	F7DCH5	CLIP-associating protein 2	CLASP2	S(22)QEDMS(-22)EPVRR	SQEDMSEPVRR	tr|F7DCH5|F7DCH5_MOUSE CLIP associating protein 2 OS=Mus musculus OX=10090 GN=Clasp2 PE=1 SV=1;tr|B9EJA4|B9EJA4_MOUSE Clasp2 protein OS=Mus musculus OX=10090 GN=Clasp2 PE=2 SV=1;sp|Q8BRT1|CLAP2_MOUSE CLIP-associating protein 2 OS=Mus musculus OX=10090 GN=C	0.99308	0.000550076	21.5687	0.00276088	78.692	62.489	78.692	0	0	NA	NA	0	0	NA	NA	0	0	NA	NA	0	0	NA	NA	0	0
MAP1A_1023_1	20.9359	20.6419	21.6101	21.6067	22.01	21.7297	22.2955	22.5247	23.9181	22.6994	23.3027	22.0426	22.7631	23.3909	23.1964	Q9QYR6;A2ARP8;Q9QYR6-2	1023;1261;1247	Q9QYR6	Q9QYR6	Microtubule-associated protein 1A;MAP1A heavy chain;MAP1 light chain LC2	MAP1A	S(-59)EPQDFQEDS(13)WGDT(-13)K	SEPQDFQEDSWGDTK	sp|Q9QYR6|MAP1A_MOUSE Microtubule-associated protein 1A OS=Mus musculus OX=10090 GN=Map1a PE=1 SV=2;tr|A2ARP8|A2ARP8_MOUSE Microtubule-associated protein 1 A OS=Mus musculus OX=10090 GN=Map1a PE=1 SV=1;sp|Q9QYR6-2|MAP1A_MOUSE Isoform 2 of Microtubule-assoc	0.954324	0.00527137	13.2002	4.35e-11	159.13	128.13	159.13	0	0	NA	NA	0	0	NA	NA	NA	NA	NA	NA	NA	NA	NA	NA	0	0
TRA2B_99_3	27.9582	28.813	27.7731	27.6503	29.243	28.8994	28.1453	28.5865	25.7792	27.482	26.6067	26.6224	26.1672	26.8814	27.4195	P62996;Q5PR75	99;99	P62996	P62996	Transformer-2 protein homolog beta	TRA2B	HS(-70)HS(-31)HS(31)PMS(-33)T(-44)R	HSHSHSPMSTR	sp|P62996|TRA2B_MOUSE Transformer-2 protein homolog beta OS=Mus musculus OX=10090 GN=Tra2b PE=1 SV=1;tr|Q5PR75|Q5PR75_MOUSE Sfrs10 protein OS=Mus musculus OX=10090 GN=Tra2b PE=2 SV=1	0.998747	8.03e-05	31.328	1.74e-05	139.61	122.03	139.61	0.981137	17.1753	0.00123239	99.069	0.815221	6.87721	0.00190284	94.845	0.858434	8.45246	0.0115759	69.975	0.998747	31.328	1.74e-05	139.61	0.906344	10.5067
WDR70_641_1	24.3187	24.3414	24.3529	24.3858	24.3559	24.3501	24.3492	24.3291	21.3077	20.403	20.6557	24.2064	24.247	24.3104	20.6725	Q3TWF6;G3X934	641;641	Q3TWF6	Q3TWF6	WD repeat-containing protein 70	WDR70	T(-22)MFAQVES(5.2)DDEES(-5.2)K	TMFAQVESDDEESK	sp|Q3TWF6|WDR70_MOUSE WD repeat-containing protein 70 OS=Mus musculus OX=10090 GN=Wdr70 PE=1 SV=1;tr|G3X934|G3X934_MOUSE WD repeat-containing protein 70 OS=Mus musculus OX=10090 GN=Wdr70 PE=1 SV=1	0.762171	0.0358732	5.15075	0.0033197	95.631	80.659	95.631	NA	NA	NA	NA	NA	NA	NA	NA	NA	NA	NA	NA	NA	NA	NA	NA	NA	NA
SLC1A2_505_1	22.3155	23.3175	22.7557	22.6878	23.855	24.7425	23.3815	23.3398	21.2744	18.4121	19.5661	23.092	20.921	19.4818	20.3556	P43006;P43006-2;A2APL8;Q3UYK6;Q3USU5;X2D841;A2APL7;A2APL5;P43006-3;A2APM7;F7CAM6;A2APM8;F6ZRK3	505;502;502;505;505;502;502;505;502;175;176;89;90	P43006	P43006	Excitatory amino acid transporter 2;Amino acid transporter	SLC1A2	S(-39)ELDT(-17)IDS(17)QHR	SELDTIDSQHR	sp|P43006|EAA2_MOUSE Excitatory amino acid transporter 2 OS=Mus musculus OX=10090 GN=Slc1a2 PE=1 SV=1;sp|P43006-2|EAA2_MOUSE Isoform Glt-1A of Excitatory amino acid transporter 2 OS=Mus musculus OX=10090 GN=Slc1a2;tr|A2APL8|A2APL8_MOUSE Amino acid transpor	0.979882	0.00214115	16.904	0.00142343	87.498	39.584	86.944	0.893884	9.30019	0.00142343	87.498	NA	NA	NA	NA	0.979882	16.904	0.00145286	86.944	0.967295	14.7138	0.00166719	82.908	0	0
LRBA_1000_1	22.8409	23.1581	22.8076	23.7063	22.1486	22.1207	22.8385	21.6695	24.2284	23.6378	23.7084	23.7727	23.332	23.5048	23.4318	E9Q3Y4;A0A0A6YXL6;A0A0A6YXX3;Q9ESE1;A0A1D5RM41;Q9ESE1-2;Q9ESE1-3	1000;1000;1000;1000;1000;1000;1000	E9Q3Y4	E9Q3Y4	Lipopolysaccharide-responsive and beige-like anchor protein	LRBA	AS(-14)S(14)IDS(-37)AS(-41)NT(-44)ELQT(-52)HDMS(-54)S(-54)DEK	ASSIDSASNTELQTHDMSSDEK	tr|E9Q3Y4|E9Q3Y4_MOUSE LPS-responsive beige-like anchor OS=Mus musculus OX=10090 GN=Lrba PE=1 SV=1;tr|A0A0A6YXL6|A0A0A6YXL6_MOUSE LPS-responsive beige-like anchor OS=Mus musculus OX=10090 GN=Lrba PE=1 SV=1;tr|A0A0A6YXX3|A0A0A6YXX3_MOUSE LPS-responsive beig	0.962672	0.00435786	14.1495	2.23e-16	115.45	106.75	98.326	0	0	NA	NA	0	0	NA	NA	0	0	NA	NA	0	0	NA	NA	0	0
SORBS2_339_1	22.0259	21.2046	20.9855	22.0935	22.8437	22.2182	22.0239	22.3676	22.451	22.7699	23.0732	23.8214	23.2407	23.1012	23.1674	Q3UTJ2;Q3UTJ2-5;A0A0S3CWK3;B9EKP8;B7ZWM6;A0A0R4J1T1;A0A1L7NR37;D3Z080;B2RXQ9;A0A0R4J1X5;Q3UTJ2-4;Q3UTJ2-3;A0A0R4J1W0;Q3UTJ2-2;F7BEU1;F6V513;Z4YJR7;F6ZWT0	339;403;416;373;354;293;403;403;338;339;308;323;308;454;221;115;238;166	Q3UTJ2	Q3UTJ2	Sorbin and SH3 domain-containing protein 2	SORBS2	S(33)EPAVGPLR	SEPAVGPLR	sp|Q3UTJ2|SRBS2_MOUSE Sorbin and SH3 domain-containing protein 2 OS=Mus musculus OX=10090 GN=Sorbs2 PE=1 SV=2;sp|Q3UTJ2-5|SRBS2_MOUSE Isoform 5 of Sorbin and SH3 domain-containing protein 2 OS=Mus musculus OX=10090 GN=Sorbs2;tr|A0A0S3CWK3|A0A0S3CWK3_MOUSE	1	0	32.8978	0.0256638	52.49	41.079	52.49	NA	NA	NA	NA	0	0	NA	NA	0	0	NA	NA	1	18.7212	0.0386044	44.318	NA	NA
USF1_186_1	23.3978	23.6087	23.5575	23.1107	24.146	22.9674	23.4207	23.1087	21.8839	22.644	22.0723	22.5701	21.4304	22.1277	21.5855	Q61069;Q64705;E9PXC2;Q8R4E5;F6PWU6;Q810L6;E9Q722;Q3UQH7;O09135;F8WI12;Q64705-2	186;222;91;127;177;186;186;186;186;195;155	Q61069	Q61069	Upstream stimulatory factor 1;Upstream stimulatory factor 2	USF1	T(-57)HPY(-27)S(27)PK	THPYSPK	sp|Q61069|USF1_MOUSE Upstream stimulatory factor 1 OS=Mus musculus OX=10090 GN=Usf1 PE=1 SV=1;sp|Q64705|USF2_MOUSE Upstream stimulatory factor 2 OS=Mus musculus OX=10090 GN=Usf2 PE=1 SV=1;tr|E9PXC2|E9PXC2_MOUSE Upstream transcription factor 2 OS=Mus muscul	0.997837	0.000151937	26.6453	0.00735135	83.998	75.845	83.998	0	0	NA	NA	0.951313	12.9222	0.0475019	62.558	0	0	NA	NA	0.929577	11.2877	0.0317618	66.568	0.789213	5.73574
WDR26_101_1	21.1939	21.6518	21.0563	21.1665	24.7208	23.499	24.7522	24.0142	21.1087	21.0252	21.4649	24.1195	21.1279	20.8283	21.1005	Q8C6G8;E0CYH4;A0A494BB75;F8WH48	101;101;189;98	Q8C6G8	Q8C6G8	WD repeat-containing protein 26	WDR26	RLS(18)QS(-18)DEDVIR	RLSQSDEDVIR	sp|Q8C6G8|WDR26_MOUSE WD repeat-containing protein 26 OS=Mus musculus OX=10090 GN=Wdr26 PE=1 SV=3;tr|E0CYH4|E0CYH4_MOUSE WD repeat-containing protein 26 (Fragment) OS=Mus musculus OX=10090 GN=Wdr26 PE=1 SV=1;tr|A0A494BB75|A0A494BB75_MOUSE WD repeat-contain	0.985578	0.00136116	18.3466	3.64e-05	140.1	77.696	140.1	0	0	NA	NA	0	0	NA	NA	0	0	NA	NA	0	0	NA	NA	0	0
KCND2_572_2	24.6624	24.4525	24.3719	22.7719	24.3964	24.7188	24.3324	24.625	25.9263	26.07	25.8991	25.0828	25.816	25.8499	25.9183	Q9Z0V2	572	Q9Z0V2	Q9Z0V2	Potassium voltage-gated channel subfamily D member 2	KCND2	T(-97)PLS(-46)NS(25)RS(2.6)S(-2.6)LNAK	TPLSNSRSSLNAK	sp|Q9Z0V2|KCND2_MOUSE A-type voltage-gated potassium channel KCND2 OS=Mus musculus OX=10090 GN=Kcnd2 PE=1 SV=1	0.998099	0.000131621	25.3499	1.04e-14	174.77	155.38	174.77	0	0	NA	NA	0	0	NA	NA	0	0	NA	NA	0	0	NA	NA	0.70419	2.07281
EIF2B5_540_1	24.0646	23.9432	23.5948	24.4444	23.6542	23.6438	24.5787	23.9707	25.7574	25.0528	25.5997	24.4885	24.981	25.1397	25.3585	Q8CHW4;A0A338P6D9	540;126	Q8CHW4	Q8CHW4	Translation initiation factor eIF2B subunit epsilon	EIF2B5	AGS(36)PQLDDIR	AGSPQLDDIR	sp|Q8CHW4|EI2BE_MOUSE Translation initiation factor eIF2B subunit epsilon OS=Mus musculus OX=10090 GN=Eif2b5 PE=1 SV=1;tr|A0A338P6D9|A0A338P6D9_MOUSE Eukaryotic translation initiation factor 2B, subunit 5 epsilon (Fragment) OS=Mus musculus OX=10090 GN=Eif2	1	0	35.7343	0.00321325	99.5	75.824	99.5	0	0	NA	NA	NA	NA	NA	NA	0	0	NA	NA	0	0	NA	NA	NA	NA
HSP90AB1_445_1	24.1589	24.4801	24.2695	24.1096	24.5919	24.1277	23.8898	24.0711	22.2108	23.0862	21.9949	23.7292	22.8447	23.876	22.5311	P11499;Q71LX8;Q811H6;E9Q0C3;Q80YC2	445;445;99;83;84	P11499;Q80YC2	P11499	Heat shock protein HSP 90-beta	HSP90AB1	LGIHEDS(9.1)T(-9.1)NR	LGIHEDSTNR	sp|P11499|HS90B_MOUSE Heat shock protein HSP 90-beta OS=Mus musculus OX=10090 GN=Hsp90ab1 PE=1 SV=3;tr|Q71LX8|Q71LX8_MOUSE Heat shock protein HSP 90-beta OS=Mus musculus OX=10090 GN=Hsp90ab1 PE=1 SV=1;tr|Q811H6|Q811H6_MOUSE Hsp90ab1 protein (Fragment) OS=M	0.890861	0.0133481	9.1183	3.76e-08	152.47	120.11	152.47	0.5	0	0.00953529	67.153	0.652382	2.73401	0.0466698	40.154	0	0	NA	NA	0.669242	3.06073	0.00647972	71.555	0.890861	9.1183
MAP1B_1945_1	22.744	22.5793	22.6026	23.1548	21.9252	22.8929	22.831	23.616	24.69	23.6827	23.867	23.9978	24.4836	24.3134	24.7202	P14873;B2RQQ5	1945;1945	P14873	P14873	Microtubule-associated protein 1B;MAP1B heavy chain;MAP1 light chain LC1	MAP1B	T(81)PEEGGY(-81)S(-95)Y(-110)EIS(-140)EK	TPEEGGYSYEISEK	sp|P14873|MAP1B_MOUSE Microtubule-associated protein 1B OS=Mus musculus OX=10090 GN=Map1b PE=1 SV=2;tr|B2RQQ5|B2RQQ5_MOUSE Microtubule-associated protein 1B OS=Mus musculus OX=10090 GN=Map1b PE=2 SV=1	1	1.44e-10	80.7751	7.09e-179	270.95	250.12	227.47	0.996106	28.6579	0.00208006	103.21	0.998409	31.8274	0.00141737	121.76	0.999469	36.9174	0.00243668	101.3	0.996391	27.3412	0.00183743	110.98	0.938003	16.2636
MEF2A_98_1	21.0049	21.7758	21.4967	22.0198	23.1409	21.9721	23.1742	23.764	23.4775	23.3788	23.9057	22.7961	23.3318	22.9523	23.1377	Q60929-3	98	Q60929-3	Q60929-3	Myocyte-specific enhancer factor 2A	MEF2A	GCDS(10)PDPDT(-10)S(-10)Y(-10)VLT(-19)PHT(-20)EEK	GCDSPDPDTSYVLTPHTEEK	sp|Q60929-3|MEF2A_MOUSE Isoform 3 of Myocyte-specific enhancer factor 2A OS=Mus musculus OX=10090 GN=Mef2a	0.767305	0.0350067	10.1651	3.57e-12	105.16	99.505	101.29	0	0	NA	NA	0	0	NA	NA	0	0	NA	NA	0	0	NA	NA	0	0
THRAP3_695_1	25.8122	25.9877	26.1339	25.8287	26.3438	25.6079	25.5171	25.9607	24.7875	24.97	25.0589	25.2719	23.9886	24.6155	23.8718	Q569Z6;Q8BZN7;Q91VL2;Q3U503;F7AB07	695;695;309;14;21	Q569Z6	Q569Z6	Thyroid hormone receptor-associated protein 3;Btz domain-containing protein	THRAP3	S(46)PREPGY(-46)K	SPREPGYK	sp|Q569Z6|TR150_MOUSE Thyroid hormone receptor-associated protein 3 OS=Mus musculus OX=10090 GN=Thrap3 PE=1 SV=1;tr|Q8BZN7|Q8BZN7_MOUSE Thyroid hormone receptor associated protein 3 OS=Mus musculus OX=10090 GN=Thrap3 PE=1 SV=1;tr|Q91VL2|Q91VL2_MOUSE Thrap3	0.999976	9.41e-07	46.2142	0.0194875	99.568	45.817	73.327	0	0	NA	NA	0	0	NA	NA	0.972957	15.5604	0.0400386	52.579	0	0	NA	NA	0	0
FAM131B_350_1	22.4553	22.5466	23.2005	22.535	23.2376	22.3647	22.769	23.8618	26.409	24.2996	25.5889	23.2756	24.3258	25.0683	24.9578	E9Q8P8;Q3TY60;Q3TY60-2;A4FUR1	350;322;338;317	E9Q8P8	E9Q8P8	Protein FAM131B	FAM131B	KVS(-30)DVT(-25)S(-22)S(-17)GVQS(17)FDEEEGDANN	KVSDVTSSGVQSFDEEEGDANN	tr|E9Q8P8|E9Q8P8_MOUSE Family with sequence similarity 131, member B OS=Mus musculus OX=10090 GN=Fam131b PE=1 SV=1;sp|Q3TY60|F131B_MOUSE Protein FAM131B OS=Mus musculus OX=10090 GN=Fam131b PE=1 SV=1;sp|Q3TY60-2|F131B_MOUSE Isoform 2 of Protein FAM131B OS=M	0.969662	0.00351257	16.8324	3.67e-19	130	125.11	130	0	0	NA	NA	0	0	NA	NA	0	0	NA	NA	0	0	NA	NA	0	0
MACROD2_266_1	24.5495	24.5385	24.9401	24.6512	24.72	25.1103	24.622	24.7298	22.7647	23.991	23.4057	24.2022	23.5283	23.8175	23.4532	Q3UYG8;Q6DFY7;F6TQH7	266;31;47	Q3UYG8	Q3UYG8	ADP-ribose glycohydrolase MACROD2	MACROD2	GLS(70)PPHK	GLSPPHK	sp|Q3UYG8|MACD2_MOUSE ADP-ribose glycohydrolase MACROD2 OS=Mus musculus OX=10090 GN=Macrod2 PE=1 SV=1;tr|Q6DFY7|Q6DFY7_MOUSE MACRO domain containing 2 OS=Mus musculus OX=10090 GN=Macrod2 PE=2 SV=1;tr|F6TQH7|F6TQH7_MOUSE Mono-ADP ribosylhydrolase 2 (Fragmen	1	0	70.332	0.000392307	113.71	70.488	102.51	1	51.6298	0.00734449	83.206	1	67.8382	0.00490698	99.442	1	57.722	0.00735568	84.498	1	67.8382	0.00816884	80.219	1	72.9679
DLG1_676_1	23.1999	22.1882	23.4648	22.6397	23.0842	23.2616	23.2877	23.0045	24.8314	23.7581	24.7122	23.8852	24.7782	24.2764	24.3802	Q811D0-2;Q811D0-3	676;710	Q811D0-2	Q811D0-2	Disks large homolog 1	DLG1	DQS(-62)EQET(-35)S(-32)DADQHVT(-21)S(-16)NAS(9.6)DS(-9.6)ES(-15)S(-17)Y(-21)R	DQSEQETSDADQHVTSNASDSESSYR	sp|Q811D0-2|DLG1_MOUSE Isoform 2 of Disks large homolog 1 OS=Mus musculus OX=10090 GN=Dlg1;sp|Q811D0-3|DLG1_MOUSE Isoform 3 of Disks large homolog 1 OS=Mus musculus OX=10090 GN=Dlg1	0.833471	0.0238279	9.64907	1.14e-102	217.17	204.49	217.17	0.119882	0.430554	0.00189506	40.986	NA	NA	NA	NA	0	0	NA	NA	0	0	NA	NA	0	0
MICAL3_977_1	26.5739	26.3115	26.419	26.2194	25.9563	26.1575	25.3566	26.052	26.9833	27.1757	27.2516	26.8088	26.8292	26.7743	26.5701	Q8CJ19;A0A5F8MPF3;A0A5F8MPN4;A0A5F8MPU7;A0A1D5RM34;Q8CJ19-4	977;977;977;977;106;106	Q8CJ19	Q8CJ19	[F-actin]-monooxygenase MICAL3;F-actin monooxygenase	MICAL3	GRS(100)EEELEAS(-100)K	GRSEEELEASK	sp|Q8CJ19|MICA3_MOUSE [F-actin]-monooxygenase MICAL3 OS=Mus musculus OX=10090 GN=Mical3 PE=1 SV=2;tr|A0A5F8MPF3|A0A5F8MPF3_MOUSE F-actin monooxygenase OS=Mus musculus OX=10090 GN=Mical3 PE=1 SV=1;tr|A0A5F8MPN4|A0A5F8MPN4_MOUSE F-actin monooxygenase OS=Mus	1	4.12e-13	103.083	1.79e-65	224.5	143.41	224.5	1	66.0956	1.31e-39	200.97	0.999997	55.1706	1.79e-21	184.02	0.999997	55.1706	2.69e-29	174.59	1	68.7658	6.17e-22	185.27	0.999988	49.179
THRAP3_860_1	25.1596	25.8359	25.61	25.0138	25.7224	25.2783	25.4471	25.6695	24.9736	24.2159	24.2043	24.0401	24.2383	24.5798	24.3922	Q569Z6;Q3U503;F6YH92	860;179;151	Q569Z6	Q569Z6	Thyroid hormone receptor-associated protein 3;Btz domain-containing protein	THRAP3	S(58)REEEWDPEY(-58)T(-64)PK	SREEEWDPEYTPK	sp|Q569Z6|TR150_MOUSE Thyroid hormone receptor-associated protein 3 OS=Mus musculus OX=10090 GN=Thrap3 PE=1 SV=1;tr|Q3U503|Q3U503_MOUSE Btz domain-containing protein (Fragment) OS=Mus musculus OX=10090 GN=Thrap3 PE=2 SV=1;tr|F6YH92|F6YH92_MOUSE Thyroid hor	0.999998	6.09e-08	58.028	0.000745688	136.51	109.97	135.47	0.938762	13.8264	0.00162232	96.306	0.888967	11.9963	0.00456799	71.607	0.992434	23.0154	0.00162788	105.14	0.788868	8.34748	0.00417624	72.937	0.833563	8.96801
SIPA1L2_1488_1	21.644	21.6279	21.9187	21.8081	21.659	21.4321	22.1663	21.0031	23.6685	23.0078	23.169	21.8994	23.342	22.9951	23.3044	Q80TE4;Q5EBP0;A0A1D5RLY9;B9EK76;Q80TE4-2	1488;321;1488;1488;1488	Q80TE4	Q80TE4	Signal-induced proliferation-associated 1-like protein 2	SIPA1L2	T(-16)LS(16)DES(-35)VCS(-58)NR	TLSDESVCSNR	sp|Q80TE4|SI1L2_MOUSE Signal-induced proliferation-associated 1-like protein 2 OS=Mus musculus OX=10090 GN=Sipa1l2 PE=1 SV=3;tr|Q5EBP0|Q5EBP0_MOUSE Sipa1l2 protein (Fragment) OS=Mus musculus OX=10090 GN=Sipa1l2 PE=2 SV=1;tr|A0A1D5RLY9|A0A1D5RLY9_MOUSE Sign	0.973479	0.00295243	15.7016	0.00233425	96.067	89.635	96.067	NA	NA	NA	NA	NA	NA	NA	NA	0	0	NA	NA	0	0	NA	NA	NA	NA
IQSEC1_179_1	19.1561	19.3139	20.4192	20.19	18.7678	20.5369	19.7337	21.1837	21.5909	21.6945	21.8578	22.0286	21.8556	21.5384	21.9191	Q8R0S2;E9PUA3;A0A1D5RM83;Q8R0S2-2;A0A5F8MPT9;A0A0R4J1U6	179;165;269;180;183;180	Q8R0S2	Q8R0S2	IQ motif and SEC7 domain-containing protein 1	IQSEC1	MQFS(14)FEGPEK	MQFSFEGPEK	sp|Q8R0S2|IQEC1_MOUSE IQ motif and SEC7 domain-containing protein 1 OS=Mus musculus OX=10090 GN=Iqsec1 PE=1 SV=2;tr|E9PUA3|E9PUA3_MOUSE IQ motif and Sec7 domain 1 OS=Mus musculus OX=10090 GN=Iqsec1 PE=1 SV=1;tr|A0A1D5RM83|A0A1D5RM83_MOUSE IQ motif and Sec7	1	0	13.6149	0.0247468	64.439	60.504	55.401	0	0	NA	NA	0	0	NA	NA	NA	NA	NA	NA	0	0	NA	NA	0	0
VGF_423_1	23.1771	25.7881	24.023	24.1639	27.2065	26.506	26.7172	26.7484	23.5069	23.012	25.3919	24.8412	22.538	23.3103	22.7245	Q0VGU4	423	Q0VGU4	Q0VGU4	Neurosecretory protein VGF;Neuroendocrine regulatory peptide-1;Neuroendocrine regulatory peptide-2;VGF-derived peptide TLQP-21;VGF-derived peptide TLQP-62	VGF	S(28)QEEAPGHR	SQEEAPGHR	sp|Q0VGU4|VGF_MOUSE Neurosecretory protein VGF OS=Mus musculus OX=10090 GN=Vgf PE=1 SV=1	1	0	28.1813	0.000838852	125.74	112.75	48.998	0	0	NA	NA	1	76.0684	0.00238612	113.63	1	50.1303	0.00256437	111.06	1	23.0157	0.0129092	56.404	1	30.4315
CHGB_129_1	25.861	26.4738	25.941	25.5171	26.619	26.1644	25.8252	25.4073	24.2716	24.0434	24.2475	25.7938	24.6453	25.1817	24.3998	P16014;Q3TY66;Q3UZP2;Q8BP91;Q9CTW1;Q3UZU8	129;129;129;129;129;129	P16014;Q3UZU8	P16014	Secretogranin-1;CCB peptide;PE-11;Secretogranin-1	CHGB	WT(-55)EGGGHS(55)R	WTEGGGHSR	sp|P16014|SCG1_MOUSE Secretogranin-1 OS=Mus musculus OX=10090 GN=Chgb PE=1 SV=2;tr|Q3TY66|Q3TY66_MOUSE Secretogranin-1 OS=Mus musculus OX=10090 GN=Chgb PE=1 SV=1;tr|Q3UZP2|Q3UZP2_MOUSE Secretogranin-1 OS=Mus musculus OX=10090 GN=Chgb PE=2 SV=1;tr|Q8BP91|Q8	0.999997	9.79e-08	55.3555	8.88e-06	97.779	75.039	81.676	0.994161	22.3115	0.0456262	40.727	0.999995	52.6084	8.88e-06	97.779	0.997307	25.6867	0.0264334	51.252	0.990187	20.0391	0.134375	62.466	0.994161	22.3115
ANK2_3379_1	21.0949	20.8558	21.1312	21.5745	22.0812	21.211	21.6591	20.9924	23.5015	22.9149	22.9392	21.53	23.3581	22.6449	22.9723	Q8C8R3-2;Q8C8R3-4;S4R2R5;Q8C8R3;Q8C8R3-5;S4R2F3	3407;3379;3320;3379;3325;3407	Q8C8R3-2;Q8C8R3-4;S4R2F3	Q8C8R3-4	Ankyrin-2	ANK2	AEGFES(16)ES(-16)EDGAT(-32)KPK	AEGFESESEDGATKPK	sp|Q8C8R3-2|ANK2_MOUSE Isoform 2 of Ankyrin-2 OS=Mus musculus OX=10090 GN=Ank2;sp|Q8C8R3-4|ANK2_MOUSE Isoform 4 of Ankyrin-2 OS=Mus musculus OX=10090 GN=Ank2;tr|S4R2R5|S4R2R5_MOUSE Ankyrin 2, brain OS=Mus musculus OX=10090 GN=Ank2 PE=1 SV=3;sp|Q8C8R3|ANK2_	0.977386	0.00245643	16.4839	8.61e-25	176.04	157.63	140.96	0	0	NA	NA	0	0	NA	NA	0	0	NA	NA	0	0	NA	NA	0	0
NEFM_326_1	19.1442	18.7826	18.1124	19.7726	18.0457	18.8661	19.6754	19.3434	20.949	20.4025	20.8448	20.9942	20.4078	20.2675	20.3659	P08553;A0A0R4J036;D3YZ35	326;326;326	P08553	P08553	Neurofilament medium polypeptide	NEFM	S(39)IELES(-39)VR	SIELESVR	sp|P08553|NFM_MOUSE Neurofilament medium polypeptide OS=Mus musculus OX=10090 GN=Nefm PE=1 SV=4;tr|A0A0R4J036|A0A0R4J036_MOUSE Neurofilament medium polypeptide OS=Mus musculus OX=10090 GN=Nefm PE=1 SV=1;tr|D3YZ35|D3YZ35_MOUSE Neurofilament, medium polypept	0.999863	8.35e-06	38.6315	0.0161479	70.908	12.475	70.908	NA	NA	NA	NA	0	0	NA	NA	0	0	NA	NA	NA	NA	NA	NA	0	0
LMOD1_214_1	23.2134	22.8718	23.3798	23.5375	22.5567	23.0196	22.7588	22.5047	23.7258	23.3703	23.9764	24.5761	24.0266	23.8978	23.7717	Q8BVA4;Q3V0B5;F8VPR1	214;215;214	Q8BVA4	Q8BVA4	Leiomodin-1;WH2 domain-containing protein	LMOD1	EEVKEPS(46)K	EEVKEPSK	sp|Q8BVA4|LMOD1_MOUSE Leiomodin-1 OS=Mus musculus OX=10090 GN=Lmod1 PE=1 SV=1;tr|Q3V0B5|Q3V0B5_MOUSE WH2 domain-containing protein OS=Mus musculus OX=10090 GN=Lmod1 PE=2 SV=1;tr|F8VPR1|F8VPR1_MOUSE Leiomodin 1 (smooth muscle) OS=Mus musculus OX=10090 GN=Lm	1	0	46.4752	0.00917525	79.148	25.397	75.509	1	30.4315	0.0739455	42.161	0	0	NA	NA	0	0	NA	NA	1	21.7995	0.067599	43.77	0	0
IRF3_135_1	22.7431	23.1655	22.53	23.0984	23.8682	24.5103	24.038	24.395	21.9837	21.1932	20.7698	23.4896	22.1156	21.4419	20.301	P70671;A0A140LHE6;C0IXK2;Q3UJM9;Q3U9K6	135;135;135;135;135	P70671	P70671	Interferon regulatory factor 3;IRF tryptophan pentad repeat domain-containing protein	IRF3	S(-11)S(-11)LPHS(11)QENLPK	SSLPHSQENLPK	sp|P70671|IRF3_MOUSE Interferon regulatory factor 3 OS=Mus musculus OX=10090 GN=Irf3 PE=1 SV=1;tr|A0A140LHE6|A0A140LHE6_MOUSE Interferon regulatory factor 3 (Fragment) OS=Mus musculus OX=10090 GN=Irf3 PE=1 SV=1;tr|C0IXK2|C0IXK2_MOUSE Interferon regulatory	0.858048	0.0187881	10.824	0.00675795	66.989	35.567	66.989	0.75023	7.78684	0.0261435	52.576	0.822863	9.68047	0.0211332	55.314	0	0	NA	NA	0	0	NA	NA	0.795807	8.91798
CHMP2B_199_1	21.4569	20.808	21.473	21.3563	20.8538	21.0846	21.4875	21.4105	23.4195	22.3602	22.8536	21.5831	22.5568	22.4653	23.1801	Q8BJF9;A0A338P7L8	199;195	Q8BJF9	Q8BJF9	Charged multivesicular body protein 2b	CHMP2B	AT(-16)IS(16)DEEIER	ATISDEEIER	sp|Q8BJF9|CHM2B_MOUSE Charged multivesicular body protein 2b OS=Mus musculus OX=10090 GN=Chmp2b PE=1 SV=1;tr|A0A338P7L8|A0A338P7L8_MOUSE Charged multivesicular body protein 2B OS=Mus musculus OX=10090 GN=Chmp2b PE=1 SV=1	0.974984	0.0027238	15.9078	0.00300538	87.001	70.623	79.82	0.921437	10.6925	0.0137693	61.435	0	0	NA	NA	NA	NA	NA	NA	0	0	NA	NA	0	0
RBM12B2_376_1	23.4624	23.7676	23.6476	23.6133	23.893	23.4291	22.8226	22.7804	22.4996	22.5151	21.6703	22.4347	22.3621	21.7133	22.3163	Q66JV4;Q80YR9;B2RPV4;Q66JV4-2	376;376;376;160	Q66JV4	Q66JV4	RNA-binding protein 12B-B;RNA-binding protein 12B-A	RBM12B2	RPES(44)LEK	RPESLEK	sp|Q66JV4|R12BB_MOUSE RNA-binding protein 12B-B OS=Mus musculus OX=10090 GN=Rbm12b2 PE=2 SV=2;sp|Q80YR9|R12BA_MOUSE RNA-binding protein 12B-A OS=Mus musculus OX=10090 GN=Rbm12b1 PE=1 SV=2;tr|B2RPV4|B2RPV4_MOUSE C430048L16Rik protein OS=Mus musculus OX=1009	1	0	44.3919	0.000219306	120.27	54.807	72.325	1	44.3919	0.0378764	61.56	1	37.7713	0.0434629	59.908	1	44.3919	0.0415103	60.398	NA	NA	NA	NA	1	87.1234
PHF24_47_1	24.0699	25.1067	24.671	24.462	24.1811	24.6592	24.2667	23.1207	22.7658	22.988	22.7372	23.5152	23.3539	22.876	22.9468	Q80TL4;S4R193;S4R202	47;47;47	Q80TL4	Q80TL4	PHD finger protein 24	PHF24	RGT(42)VEGS(-42)VQEVQEEK	RGTVEGSVQEVQEEK	sp|Q80TL4|PHF24_MOUSE PHD finger protein 24 OS=Mus musculus OX=10090 GN=Phf24 PE=1 SV=2;tr|S4R193|S4R193_MOUSE PHD finger protein 24 (Fragment) OS=Mus musculus OX=10090 GN=Phf24 PE=1 SV=1;tr|S4R202|S4R202_MOUSE PHD finger protein 24 (Fragment) OS=Mus muscu	0.999941	2.94e-06	42.2884	1.64e-147	265.43	228.48	265.43	0.999026	30.1106	1.03e-15	171.98	0.999941	42.2884	1.64e-147	265.43	0.998071	27.1392	4.9e-43	197.45	0.998778	29.1236	6.27e-24	185.33	0.999855	38.3755
THOC1_560_1	25.8272	24.6809	25.1325	25.1829	24.9678	24.3256	23.9818	24.8466	25.8953	25.9851	26.2292	26.442	25.7655	25.7587	25.9353	Q8R3N6;A0A3Q4EBV8	560;288	Q8R3N6	Q8R3N6	THO complex subunit 1	THOC1	ENES(76)PDVRR	ENESPDVRR	sp|Q8R3N6|THOC1_MOUSE THO complex subunit 1 OS=Mus musculus OX=10090 GN=Thoc1 PE=1 SV=1;tr|A0A3Q4EBV8|A0A3Q4EBV8_MOUSE THO complex 1 (Fragment) OS=Mus musculus OX=10090 GN=Thoc1 PE=1 SV=1	1	0	76.4161	2.89e-06	143.5	102.34	98.254	1	28.1813	0.03062	42.802	0	0	NA	NA	0	0	NA	NA	0	0	NA	NA	0	0
THRAP3_403_2	24.1087	24.0605	24.1016	24.8702	27.2215	27.1203	26.6819	27.11	23.3164	23.7415	22.8989	26.7402	22.7413	23.3917	22.7706	Q569Z6;Q8BZN7;Q8BV76;Q91VL2;F6YSQ2	403;403;403;17;46	Q569Z6	Q569Z6	Thyroid hormone receptor-associated protein 3	THRAP3	PFRGS(85)QS(85)PK	PFRGSQSPK	sp|Q569Z6|TR150_MOUSE Thyroid hormone receptor-associated protein 3 OS=Mus musculus OX=10090 GN=Thrap3 PE=1 SV=1;tr|Q8BZN7|Q8BZN7_MOUSE Thyroid hormone receptor associated protein 3 OS=Mus musculus OX=10090 GN=Thrap3 PE=1 SV=1;tr|Q8BV76|Q8BV76_MOUSE Thyroi	1	0	85.4173	0.00986927	110.08	83.195	85.417	1	74.2155	0.0116083	92.781	1	101.568	0.00986927	110.08	1	77.8674	0.0110686	102.05	1	59.177	0.0465212	68.355	0	0
PANK4_63_1	23.6678	23.6061	23.5049	23.2134	23.0525	22.58	22.9591	22.6485	22.0867	22.6246	21.7757	22.7525	22.6145	22.4392	22.5535	Q80YV4;Q80YV4-2;Q80YV4-3	63;63;63	Q80YV4	Q80YV4	4'-phosphopantetheine phosphatase	PANK4	S(70)FDHPGK	SFDHPGK	sp|Q80YV4|PANK4_MOUSE 4'-phosphopantetheine phosphatase OS=Mus musculus OX=10090 GN=Pank4 PE=1 SV=2;sp|Q80YV4-2|PANK4_MOUSE Isoform 2 of 4'-phosphopantetheine phosphatase OS=Mus musculus OX=10090 GN=Pank4;sp|Q80YV4-3|PANK4_MOUSE Isoform 3 of 4'-phosphopant	1	0	70.332	0.00387378	102.51	84.952	82.426	1	79.5963	0.00387378	102.51	1	70.332	0.00387378	102.51	1	43.7724	0.0369485	65.246	1	72.9679	0.00692949	93.429	NA	NA
EEF1D_512_1	25.3866	25.9204	25.7377	26.1592	25.0149	25.4643	24.9391	25.3847	21.0573	24.4034	22.1883	24.445	22.55	24.1782	22.5942	A0A0R4J1E2;P57776-3;F6ZFU0;Q80T06;P57776;E9QN08;D3YUQ9;Q91VK2;D3YZT9	512;512;404;133;133;133;133;128;152	A0A0R4J1E2;F6ZFU0;Q80T06;Q91VK2	A0A0R4J1E2	Elongation factor 1-delta	EEF1D	AT(-150)APQT(-73)QHVS(73)PMR	ATAPQTQHVSPMR	tr|A0A0R4J1E2|A0A0R4J1E2_MOUSE Elongation factor 1-delta OS=Mus musculus OX=10090 GN=Eef1d PE=1 SV=1;sp|P57776-3|EF1D_MOUSE Isoform 3 of Elongation factor 1-delta OS=Mus musculus OX=10090 GN=Eef1d;tr|F6ZFU0|F6ZFU0_MOUSE Elongation factor 1-delta (Fragment)	1	7.87e-10	73.1342	2.67e-52	209.93	197.55	209.93	0.999198	30.977	1.33e-08	155.56	0.99996	44.0548	0.000424397	129.38	0.999079	30.3705	0.000767366	123.29	0.999789	36.877	3.52e-05	146	0.992813	21.4034
SLC32A1_65_1	24.3187	24.3414	24.3529	24.3858	23.2466	23.7574	23.2354	23.5496	24.2742	24.2447	24.2918	24.2064	24.247	24.3104	24.2484	O35633;Q49S98;O35633-2	65;65;65	O35633	O35633	Vesicular inhibitory amino acid transporter	SLC32A1	S(35)EGEPCGDEGAEAPVEGDIHY(-35)QR	SEGEPCGDEGAEAPVEGDIHYQR	sp|O35633|VIAAT_MOUSE Vesicular inhibitory amino acid transporter OS=Mus musculus OX=10090 GN=Slc32a1 PE=1 SV=3;tr|Q49S98|Q49S98_MOUSE Vesicular inhibitory amino acid transporter OS=Mus musculus OX=10090 GN=Slc32a1 PE=2 SV=1;sp|O35633-2|VIAAT_MOUSE Isoform	0.99965	2.18e-05	34.5631	9.21e-14	94.73	88.7	94.73	NA	NA	NA	NA	NA	NA	NA	NA	NA	NA	NA	NA	NA	NA	NA	NA	0.690842	3.49199
ARHGEF7_497_1	24.682	24.1462	24.0758	25.2076	23.7074	23.8982	24.7263	25.3979	22.0133	22.9345	22.8174	23.5226	23.1387	22.898	23.0197	Q9ES28;Q9ES28-3;Q9ES28-2;D3Z0V2;A0A0R4J0X8;Q9ES28-8;Q9ES28-4;Q9ES28-7;Q9ES28-6;Q9ES28-5	497;497;497;346;340;340;445;445;445;497	Q9ES28	Q9ES28	Rho guanine nucleotide exchange factor 7	ARHGEF7	MS(78)GFIY(-78)QGK	MSGFIYQGK	sp|Q9ES28|ARHG7_MOUSE Rho guanine nucleotide exchange factor 7 OS=Mus musculus OX=10090 GN=Arhgef7 PE=1 SV=2;sp|Q9ES28-3|ARHG7_MOUSE Isoform C of Rho guanine nucleotide exchange factor 7 OS=Mus musculus OX=10090 GN=Arhgef7;sp|Q9ES28-2|ARHG7_MOUSE Isoform A	1	3e-10	77.7524	0.00159599	126.71	105.84	126.71	0.999894	39.7521	0.00737806	86.898	0.999994	52.4648	0.0053837	112.36	0.999821	37.4676	0.00644721	96.342	0.999959	43.8197	0.00644721	96.342	0.999812	37.2488
ZBTB18_157_1	24.3187	24.3414	24.3529	24.3858	22.4705	23.0376	23.1731	23.1717	24.0821	24.2447	24.2918	24.2064	24.247	23.1107	23.785	Q9WUK6;H7BX69;A0A0A6YY33;A0A0A6YWR6	157;166;157;166	Q9WUK6	Q9WUK6	Zinc finger and BTB domain-containing protein 18	ZBTB18	VES(-36)LS(-32)DGS(-28)S(-28)HMAGDLPS(28)DEDEGEDDK	VESLSDGSSHMAGDLPSDEDEGEDDK	sp|Q9WUK6|ZBT18_MOUSE Zinc finger and BTB domain-containing protein 18 OS=Mus musculus OX=10090 GN=Zbtb18 PE=1 SV=1;tr|H7BX69|H7BX69_MOUSE Zinc finger and BTB domain containing 18 OS=Mus musculus OX=10090 GN=Zbtb18 PE=1 SV=1;tr|A0A0A6YY33|A0A0A6YY33_MOUSE	0.996165	0.000299989	28.3306	4.96e-37	136.63	129.06	136.63	NA	NA	NA	NA	NA	NA	NA	NA	NA	NA	NA	NA	NA	NA	NA	NA	0	0
CKMT1_152_1	23.9799	24.5399	23.6985	24.1102	24.1329	23.8537	24.0872	23.572	20.9397	23.1265	21.9548	23.3754	23.2293	22.9674	23.0951	P30275;Q545N7;A2ARP5;B0R0F0	152;152;152;183	P30275	P30275	Creatine kinase U-type, mitochondrial	CKMT1	IRS(10)GY(-10)FDER	IRSGYFDER	sp|P30275|KCRU_MOUSE Creatine kinase U-type, mitochondrial OS=Mus musculus OX=10090 GN=Ckmt1 PE=1 SV=1;tr|Q545N7|Q545N7_MOUSE Creatine kinase U-type, mitochondrial OS=Mus musculus OX=10090 GN=Ckmt1 PE=1 SV=1;tr|A2ARP5|A2ARP5_MOUSE Creatine kinase U-type, m	0.914576	0.010623	10.2964	0.00340153	95.401	63.072	95.401	0.799443	6.0055	0.0283605	53.237	0.767661	5.19047	0.00599134	78.692	0.625744	2.23228	0.0217573	61.815	NA	NA	NA	NA	0.907765	9.9308
KIF1B_1454_1	21.3073	21.3167	21.0902	21.3714	21.3714	20.9519	21.0623	21.3529	22.7209	22.1513	21.9462	22.2408	22.0582	21.7096	22.1295	Q60575;A0A5F8MPF0;Q60575-2;F6XNB6	1454;1521;1408;133	Q60575	Q60575	Kinesin-like protein KIF1B	KIF1B	MADT(-5.9)GS(5.9)PGMQR	MADTGSPGMQR	sp|Q60575|KIF1B_MOUSE Kinesin-like protein KIF1B OS=Mus musculus OX=10090 GN=Kif1b PE=1 SV=2;tr|A0A5F8MPF0|A0A5F8MPF0_MOUSE Kinesin family member 1B OS=Mus musculus OX=10090 GN=Kif1b PE=1 SV=1;sp|Q60575-2|KIF1B_MOUSE Isoform 2 of Kinesin-like protein KIF1B	0.79438	0.0300783	5.86963	0.00275772	87.001	71.85	87.001	0	0	NA	NA	0	0	NA	NA	0	0	NA	NA	0	0	NA	NA	0	0
MAP7D2_357_1	24.3187	24.3414	24.3529	24.3858	24.3559	24.3501	24.3492	24.3291	21.1257	22.6509	22.1181	22.0138	24.247	21.4824	21.027	A2AG50;A2AG50-2;A2AG51;A2AG50-3;Q3TS73	357;173;173;173;134	A2AG50	A2AG50	MAP7 domain-containing protein 2	MAP7D2	PT(-53)Y(-34)LGS(34)PVK	PTYLGSPVK	sp|A2AG50|MA7D2_MOUSE MAP7 domain-containing protein 2 OS=Mus musculus OX=10090 GN=Map7d2 PE=1 SV=1;sp|A2AG50-2|MA7D2_MOUSE Isoform 2 of MAP7 domain-containing protein 2 OS=Mus musculus OX=10090 GN=Map7d2;tr|A2AG51|A2AG51_MOUSE MAP7 domain containing 2 (Fr	0.999594	2.58e-05	33.964	7.5e-14	164.65	121.57	164.65	NA	NA	NA	NA	NA	NA	NA	NA	NA	NA	NA	NA	NA	NA	NA	NA	NA	NA
HRH1_344_1	20.3083	21.4677	21.2735	21.4882	20.3276	19.6319	19.9275	20.4585	21.9331	21.4533	21.8697	21.0721	21.5433	21.3293	21.7552	P70174;B3Y5T0	344;344	P70174	P70174	Histamine H1 receptor	HRH1	RIS(18)ET(-18)S(-20)EDQT(-40)LVDR	RISETSEDQTLVDR	sp|P70174|HRH1_MOUSE Histamine H1 receptor OS=Mus musculus OX=10090 GN=Hrh1 PE=1 SV=2;tr|B3Y5T0|B3Y5T0_MOUSE Histamine H1 receptor OS=Mus musculus OX=10090 GN=Hrh1 PE=1 SV=1	0.973992	0.00290888	17.5332	4.53e-06	146.78	118.69	134.14	0.718095	6.76465	0.00292572	83.729	0.551236	4.42288	0.00933791	57.136	0	0	NA	NA	0	0	NA	NA	0.392701	2.51626
NEFM_723_1	27.1895	27.1047	27.0324	26.5016	27.1112	27.0077	26.5836	27.574	27.9369	28.3538	29.14	29.6655	28.8363	27.8347	28.4151	P08553;A0A0R4J036	723;723	P08553	P08553	Neurofilament medium polypeptide	NEFM	AEEEGGS(-180)EEEGS(-42)DRS(42)PQES(-70)K	AEEEGGSEEEGSDRSPQESK	sp|P08553|NFM_MOUSE Neurofilament medium polypeptide OS=Mus musculus OX=10090 GN=Nefm PE=1 SV=4;tr|A0A0R4J036|A0A0R4J036_MOUSE Neurofilament medium polypeptide OS=Mus musculus OX=10090 GN=Nefm PE=1 SV=1	0.999933	3.32e-06	41.7205	0	457.73	428	457.73	0.983706	19.311	2.25e-26	161.08	0.951307	13.4192	6.81e-27	163.85	0.967893	15.698	1.24e-51	190.71	0.733751	5.98274	1.72e-28	164.66	0.91911	11.1378
SMARCC1_821_1	21.3583	21.715	21.0395	21.3001	20.977	20.6889	21.1525	21.0163	22.2796	21.6683	22.0969	21.8638	22.3172	21.8859	22.211	P97496;Q3UNN4;Q3UPK0;Q3UMX0;P97496-2	821;821;821;821;821	P97496	P97496	SWI/SNF complex subunit SMARCC1	SMARCC1	EQDS(6.3)DVS(-6.3)EDVKPEEK	EQDSDVSEDVKPEEK	sp|P97496|SMRC1_MOUSE SWI/SNF complex subunit SMARCC1 OS=Mus musculus OX=10090 GN=Smarcc1 PE=1 SV=2;tr|Q3UNN4|Q3UNN4_MOUSE SWI/SNF related, matrix associated, actin dependent regulator of chromatin, subfamily c, member 1 OS=Mus musculus OX=10090 GN=Smarcc1	0.809786	0.0269685	6.29129	0.0140449	50.806	34.428	50.806	NA	NA	NA	NA	NA	NA	NA	NA	NA	NA	NA	NA	NA	NA	NA	NA	NA	NA
SRSF1_231_3	25.5256	25.2556	25.1711	24.8807	25.9797	25.436	25.509	25.0835	24.2135	24.4695	24.036	24.7567	24.6166	24.6774	24.4767	H7BX95;Q6PDM2	231;231	H7BX95	H7BX95	Serine/arginine-rich splicing factor 1	SRSF1	S(19)RGS(11)PRY(-5.9)S(5.9)PR	SRGSPRYSPR	tr|H7BX95|H7BX95_MOUSE Serine/arginine-rich splicing factor 1 OS=Mus musculus OX=10090 GN=Srsf1 PE=1 SV=1;sp|Q6PDM2|SRSF1_MOUSE Serine/arginine-rich splicing factor 1 OS=Mus musculus OX=10090 GN=Srsf1 PE=1 SV=3	0.991219	0.000696372	19.2645	0.00368489	77.776	63.214	64.798	0.924701	9.09677	0.0226836	49.333	NA	NA	NA	NA	0	0	NA	NA	0	0	NA	NA	0.862475	6.43702
SRSF1_234_3	25.5256	25.2556	25.1711	24.8807	25.9797	25.436	25.509	25.0835	24.2135	24.4695	24.036	24.7567	24.6166	24.6774	24.4767	H7BX95;Q6PDM2	234;234	H7BX95	H7BX95	Serine/arginine-rich splicing factor 1	SRSF1	GS(26)PRY(-10)S(10)PR	GSPRYSPR	tr|H7BX95|H7BX95_MOUSE Serine/arginine-rich splicing factor 1 OS=Mus musculus OX=10090 GN=Srsf1 PE=1 SV=1;sp|Q6PDM2|SRSF1_MOUSE Serine/arginine-rich splicing factor 1 OS=Mus musculus OX=10090 GN=Srsf1 PE=1 SV=3	0.99761	0.00017603	25.8137	0.00134908	119.17	92.07	77.062	0.989282	19.743	0.00134908	90.476	0.967652	15.1411	0.00134908	91.307	0.975617	16.9554	0.00142147	88.706	0.981016	19.2123	0.00216978	78.505	0.992046	21.7804
TSC2_939_1	25.4382	25.798	25.6204	24.3858	25.713	25.6645	25.2478	25.3134	24.2742	24.2447	24.2918	24.2064	24.247	24.3104	24.2484	Q61037;Q3UHB2;Q61037-5;A0A2I3BPP1;Q61037-3;Q61037-4;Q7TT21;A0A2I3BRT5;Q61037-6;Q3TBX9;Q3UG88;Q3TCQ7;Q3UG84;A0A2I3BPE9;Q61037-7;Q61037-2;Q3UGI8;A0A2I3BPR7	939;939;939;939;900;939;939;939;939;938;939;939;880;880;939;902;939;49	Q61037	Q61037	Tuberin;Rap-GAP domain-containing protein	TSC2	S(-28)T(-28)S(28)LNERPK	STSLNERPK	sp|Q61037|TSC2_MOUSE Tuberin OS=Mus musculus OX=10090 GN=Tsc2 PE=1 SV=1;tr|Q3UHB2|Q3UHB2_MOUSE TSC complex subunit 2 OS=Mus musculus OX=10090 GN=Tsc2 PE=1 SV=1;sp|Q61037-5|TSC2_MOUSE Isoform D of Tuberin OS=Mus musculus OX=10090 GN=Tsc2;tr|A0A2I3BPP1|A0A2I	0.996834	0.000248779	27.9908	0.00632028	78.136	52.158	78.136	0	0	NA	NA	0	0	NA	NA	0	0	NA	NA	NA	NA	NA	NA	0	0
RIMS2_1518_1	21.6508	21.2252	21.0159	21.4609	20.4007	21.3935	21.2375	21.465	22.441	22.647	22.2976	21.9599	22.5364	21.9876	22.2807	Q9EQZ7;Q0VF51;D9HP81;Q6ZQ55;A0A2I3BRM1;Q9EQZ7-3;Q9EQZ7-2	1518;1538;1560;1285;1285;1286;273	Q9EQZ7	Q9EQZ7	Regulating synaptic membrane exocytosis protein 2	RIMS2	AS(-22)QS(-8.7)S(8.7)LES(-21)S(-23)T(-25)GPS(-29)Y(-30)S(-31)R	ASQSSLESSTGPSYSR	sp|Q9EQZ7|RIMS2_MOUSE Regulating synaptic membrane exocytosis protein 2 OS=Mus musculus OX=10090 GN=Rims2 PE=1 SV=1;tr|Q0VF51|Q0VF51_MOUSE Regulating synaptic membrane exocytosis 2 OS=Mus musculus OX=10090 GN=Rims2 PE=1 SV=1;tr|D9HP81|D9HP81_MOUSE Regulati	0.860154	0.0186101	8.65864	3.4e-12	161.66	135.95	161.66	NA	NA	NA	NA	0	0	NA	NA	0	0	NA	NA	0	0	NA	NA	0	0
BUD13_196_2	24.3187	24.3414	24.3529	24.3858	24.3559	24.3501	24.3492	24.3291	20.1599	22.2962	21.5599	24.2064	24.247	21.5292	22.3136	Q8R149;Q8R149-2	196;196	Q8R149	Q8R149	BUD13 homolog	BUD13	VRHDT(6.6)PDLS(6.6)PPR	VRHDTPDLSPPR	sp|Q8R149|BUD13_MOUSE BUD13 homolog OS=Mus musculus OX=10090 GN=Bud13 PE=1 SV=1;sp|Q8R149-2|BUD13_MOUSE Isoform 2 of BUD13 homolog OS=Mus musculus OX=10090 GN=Bud13	1	0	6.58793	0.0218801	53.001	35.495	47.545	NA	NA	NA	NA	NA	NA	NA	NA	NA	NA	NA	NA	NA	NA	NA	NA	NA	NA
BUD13_200_2	24.3187	24.3414	24.3529	24.3858	24.3559	24.3501	24.3492	24.3291	20.1599	22.2962	21.5599	24.2064	24.247	21.5292	22.3136	Q8R149;Q8R149-2	200;200	Q8R149	Q8R149	BUD13 homolog	BUD13	VRHDT(6.6)PDLS(6.6)PPR	VRHDTPDLSPPR	sp|Q8R149|BUD13_MOUSE BUD13 homolog OS=Mus musculus OX=10090 GN=Bud13 PE=1 SV=1;sp|Q8R149-2|BUD13_MOUSE Isoform 2 of BUD13 homolog OS=Mus musculus OX=10090 GN=Bud13	1	0	6.58793	0.0218801	53.001	35.495	47.545	NA	NA	NA	NA	NA	NA	NA	NA	NA	NA	NA	NA	NA	NA	NA	NA	NA	NA
CAP2_311_2	24.952	24.789	24.6458	24.5716	24.3693	25.2016	24.9241	25.1882	23.7033	23.8008	23.9241	24.4036	23.4444	23.321	23.4272	Q9CYT6;Q8BKZ3;A0A286YCS6;D3YTR7	311;256;256;199	Q9CYT6	Q9CYT6	Adenylyl cyclase-associated protein 2;C-CAP/cofactor C-like domain-containing protein;Adenylyl cyclase-associated protein	CAP2	T(-97)HT(-58)PS(-32)PT(-16)S(16)PK	THTPSPTSPK	sp|Q9CYT6|CAP2_MOUSE Adenylyl cyclase-associated protein 2 OS=Mus musculus OX=10090 GN=Cap2 PE=1 SV=1;tr|Q8BKZ3|Q8BKZ3_MOUSE C-CAP/cofactor C-like domain-containing protein OS=Mus musculus OX=10090 GN=Cap2 PE=2 SV=1;tr|A0A286YCS6|A0A286YCS6_MOUSE Cyclase a	0.975885	0.00262689	16.1838	7.41e-12	164.48	125.9	117.86	0.907894	10.0453	3.4e-08	152.67	0.566483	1.25758	7.41e-12	164.48	0.557606	1.17114	9.17e-11	158.06	0.850903	7.63882	7.32e-05	135.1	0.698995	3.79214
SIPA1L3_1538_1	20.2508	20.8908	20.222	21.1976	19.9272	20.2457	21.2049	20.2902	22.3075	21.5788	22.0448	21.5735	21.7128	21.6303	21.5226	G3X9J0;Q8K054;Q9CSR2;A7MCX1;A2VCS4;A0AUN2;Q8BGC2;A6H637;S4R2N4;Q4VBF3;S4R1S0;Q6A050	1538;18;67;269;273;274;351;377;488;586;611;648	G3X9J0	G3X9J0	Signal-induced proliferation-associated 1-like protein 3;Signal-induced proliferation-associated 1-like protein C-terminal domain-containing protein	SIPA1L3	T(-12)LS(12)DES(-14)LCS(-21)GR	TLSDESLCSGR	sp|G3X9J0|SI1L3_MOUSE Signal-induced proliferation-associated 1-like protein 3 OS=Mus musculus OX=10090 GN=Sipa1l3 PE=1 SV=1;tr|Q8K054|Q8K054_MOUSE Sipa1l3 protein (Fragment) OS=Mus musculus OX=10090 GN=Sipa1l3 PE=2 SV=1;tr|Q9CSR2|Q9CSR2_MOUSE Signal-induc	0.895916	0.0124364	11.7792	0.00674572	68.44	63.282	53.557	0	0	NA	NA	NA	NA	NA	NA	0	0	NA	NA	NA	NA	NA	NA	0	0
TBC1D9_471_1	21.6	22.1791	21.7762	21.335	22.7887	21.4535	24.3492	20.9105	24.2742	24.2447	24.2918	24.2064	24.247	24.3104	24.2484	Q3UYK3;Q6PGG9;Q3UYK3-2	471;213;238	Q3UYK3	Q3UYK3	TBC1 domain family member 9	TBC1D9	RRS(26)PEEFNPK	RRSPEEFNPK	sp|Q3UYK3|TBCD9_MOUSE TBC1 domain family member 9 OS=Mus musculus OX=10090 GN=Tbc1d9 PE=2 SV=2;tr|Q6PGG9|Q6PGG9_MOUSE Tbc1d9 protein OS=Mus musculus OX=10090 GN=Tbc1d9 PE=2 SV=1;sp|Q3UYK3-2|TBCD9_MOUSE Isoform 2 of TBC1 domain family member 9 OS=Mus muscul	1	0	26.1725	0.0235704	43.184	28.308	43.184	0	0	NA	NA	0	0	NA	NA	0	0	NA	NA	0	0	NA	NA	1	26.1725
TJP2_213_1	23.723	24.1647	23.8881	23.6886	24.407	23.6926	23.9788	23.402	26.5924	25.88	25.5566	23.7732	25.6355	26.0212	25.8285	Q9Z0U1;A0A3B2WBH9;A0A3B2WCN9	213;213;236	Q9Z0U1	Q9Z0U1	Tight junction protein ZO-2	TJP2	S(21)IDRDY(-21)DRDY(-28)ER	SIDRDYDRDYER	sp|Q9Z0U1|ZO2_MOUSE Tight junction protein ZO-2 OS=Mus musculus OX=10090 GN=Tjp2 PE=1 SV=2;tr|A0A3B2WBH9|A0A3B2WBH9_MOUSE Tight junction protein 2 OS=Mus musculus OX=10090 GN=Tjp2 PE=1 SV=1;tr|A0A3B2WCN9|A0A3B2WCN9_MOUSE Tight junction protein 2 OS=Mus mus	0.991042	0.000708235	21.1868	0.000336707	104.2	88.43	78.285	0	0	NA	NA	0.812163	8.75888	0.00491102	64.65	0.665129	5.29618	0.0268082	44.807	0	0	NA	NA	0.922769	12.4949
NELFE_115_1	20.6171	20.8792	20.2551	21.3877	20.9218	20.1605	20.6666	21.1174	22.2974	21.2142	22.1614	22.1318	22.287	21.9496	22.1256	P19426;G3UY39;Q3UIA1;P19426-2	115;115;115;115	P19426	P19426	Negative elongation factor E	NELFE	S(-24)MS(24)ADEDLQEPS(-110)R	SMSADEDLQEPSR	sp|P19426|NELFE_MOUSE Negative elongation factor E OS=Mus musculus OX=10090 GN=Nelfe PE=1 SV=2;tr|G3UY39|G3UY39_MOUSE Negative elongation factor complex member E, Rdbp (Fragment) OS=Mus musculus OX=10090 GN=Nelfe PE=1 SV=1;tr|Q3UIA1|Q3UIA1_MOUSE Negative e	0.996305	0.000283688	24.3079	1.46e-52	208.68	183.23	208.68	0	0	NA	NA	NA	NA	NA	NA	0	0	NA	NA	NA	NA	NA	NA	0	0
PFKL_775_1	26.3517	26.5731	26.3807	26.2883	27.117	27.1234	26.5038	26.8532	24.7307	24.8907	24.0945	26.0643	23.8028	25.7028	23.5121	P12382;Q8CD98	775;460	P12382	P12382	ATP-dependent 6-phosphofructokinase, liver type;Phosphofructokinase domain-containing protein	PFKL	RT(-31)LS(31)IDK	RTLSIDK	sp|P12382|PFKAL_MOUSE ATP-dependent 6-phosphofructokinase, liver type OS=Mus musculus OX=10090 GN=Pfkl PE=1 SV=4;tr|Q8CD98|Q8CD98_MOUSE Phosphofructokinase domain-containing protein OS=Mus musculus OX=10090 GN=Pfkl PE=2 SV=1	0.999271	4.77e-05	31.3683	0.000177773	123.86	44.925	94.804	0.996156	24.135	0.000177773	123.86	0.995084	23.0623	0.000281612	114.4	0.999271	31.3683	0.000481509	112.11	0.9957	23.6464	0.000332252	112.71	0.995084	23.0623
SEPTIN4_68_1	20.3811	21.5994	21.1077	21.5345	22.328	22.4554	21.5084	22.5384	23.5666	22.4778	22.7488	22.3774	22.9066	23.2263	23.4978	P28661;A0A5F8MP96;P28661-2;P28661-3;Q5ND09;P28661-6	68;561;49;68;58;49	P28661	P28661	Septin-4	SEPTIN4	PQS(7.4)PDLCDDDVEFR	PQSPDLCDDDVEFR	sp|P28661|SEPT4_MOUSE Septin-4 OS=Mus musculus OX=10090 GN=Septin4 PE=1 SV=1;tr|A0A5F8MP96|A0A5F8MP96_MOUSE Septin-4 OS=Mus musculus OX=10090 GN=Septin4 PE=1 SV=1;sp|P28661-2|SEPT4_MOUSE Isoform 2 of Septin-4 OS=Mus musculus OX=10090 GN=Septin4;sp|P28661-3	1	0	7.42908	0.0010588	99.566	86.61	49.5	0	0	NA	NA	NA	NA	NA	NA	0	0	NA	NA	0	0	NA	NA	NA	NA
ALDOA_39_1	24.7208	23.8663	26.2441	24.2757	27.1707	27.517	27.0359	27.5222	23.0439	23.7743	23.9553	26.5288	23.1135	22.7396	23.0918	P05064;Q5FWB7;Q6NY00;A6ZI44;D3YWI1;D3Z510;A0A0U1RPN8;A0A0U1RPT5;D3YV98;A6ZI47	39;39;39;93;39;39;39;93;93;39	P05064	P05064	Fructose-bisphosphate aldolase A;Fructose-bisphosphate aldolase	ALDOA	GILAADES(-23)T(-15)GS(15)IAK	GILAADESTGSIAK	sp|P05064|ALDOA_MOUSE Fructose-bisphosphate aldolase A OS=Mus musculus OX=10090 GN=Aldoa PE=1 SV=2;tr|Q5FWB7|Q5FWB7_MOUSE Fructose-bisphosphate aldolase OS=Mus musculus OX=10090 GN=Aldoa PE=1 SV=1;tr|Q6NY00|Q6NY00_MOUSE Fructose-bisphosphate aldolase OS=Mu	0.965759	0.00396266	15.1978	3.68e-122	254.45	228.01	210.34	0.477498	2.61913	0.00148125	95.631	0.767961	6.83725	0.000267927	137.46	0.965223	15.1336	4.59e-55	216.54	0.818904	7.29958	2.4e-06	151.56	NA	NA
BSN_2860_1	22.8781	24.2774	23.5944	22.7617	22.8266	19.7614	19.507	21.812	25.8286	23.4551	25.3809	24.2587	23.7948	24.1669	23.6986	O88737	2860	O88737	O88737	Protein bassoon	BSN	S(-16)LS(16)DPKPLS(-43)PT(-51)AEES(-55)AK	SLSDPKPLSPTAEESAK	sp|O88737|BSN_MOUSE Protein bassoon OS=Mus musculus OX=10090 GN=Bsn PE=1 SV=4	0.97402	0.00288012	15.7499	1.69e-38	194.37	181.58	116.43	NA	NA	NA	NA	NA	NA	NA	NA	NA	NA	NA	NA	NA	NA	NA	NA	NA	NA
EPB41_94_1	21.7262	22.721	21.6273	22.864	24.0046	23.7679	23.6467	23.6045	20.4169	20.2886	20.5557	23.407	20.4582	19.6771	20.0904	P48193;A2A841;P48193-2;A2AD32;A2A842	94;94;94;94;94	P48193	P48193	Protein 4.1	EPB41	S(41)QVS(-41)EEEGREVES(-77)EK	SQVSEEEGREVESEK	sp|P48193|EPB41_MOUSE Protein 4.1 OS=Mus musculus OX=10090 GN=Epb41 PE=1 SV=2;tr|A2A841|A2A841_MOUSE Protein 4.1 OS=Mus musculus OX=10090 GN=Epb41 PE=1 SV=1;sp|P48193-2|EPB41_MOUSE Isoform 2 of Protein 4.1 OS=Mus musculus OX=10090 GN=Epb41;tr|A2AD32|A2AD32	0.999928	4.02e-06	41.3978	1.78e-33	191.35	139.18	143.67	0	0	NA	NA	0	0	NA	NA	0	0	NA	NA	0	0	NA	NA	0.70847	5.7883
EPS8L2_573_1	24.6202	26.1048	25.4885	26.2148	25.8519	24.2041	24.8588	24.8904	22.6497	22.8283	23.3141	24.5032	22.5358	24.1702	22.35	Q99K30	573	Q99K30	Q99K30	Epidermal growth factor receptor kinase substrate 8-like protein 2	EPS8L2	Y(-17)WGPAS(5.2)PT(-5.2)HK	YWGPASPTHK	sp|Q99K30|ES8L2_MOUSE Epidermal growth factor receptor kinase substrate 8-like protein 2 OS=Mus musculus OX=10090 GN=Eps8l2 PE=1 SV=1	0.755563	0.0373687	5.18042	0.00336153	96.64	89.752	48.659	0	0	NA	NA	0.755563	5.18042	0.00589034	73.499	0.5955	2.36984	0.0404035	43.282	0.68217	3.32279	0.0290762	80.979	0.651742	2.89473
REXO1_487_1	21.6497	21.7765	20.8135	21.7678	20.4917	20.7721	20.8595	19.7024	22.2737	22.3765	22.2287	21.8335	22.6957	21.3311	22.2676	Q7TT28	487	Q7TT28	Q7TT28	RNA exonuclease 1 homolog	REXO1	ARS(27)LDEGAPQDT(-27)PK	ARSLDEGAPQDTPK	sp|Q7TT28|REXO1_MOUSE RNA exonuclease 1 homolog OS=Mus musculus OX=10090 GN=Rexo1 PE=1 SV=1	0.998113	0.000128686	27.2344	0.00177759	94.717	66.75	94.717	NA	NA	NA	NA	NA	NA	NA	NA	NA	NA	NA	NA	NA	NA	NA	NA	NA	NA
GPS1_454_1	24.7406	24.03	22.4329	26.0581	26.5185	25.6048	25.8745	26.1583	19.786	21.8146	21.7103	25.4537	21.4595	21.9329	22.3788	Q99LD4;G3UXW9;Q3MIA8;A0A140LJB7	454;509;470;469	Q99LD4	Q99LD4	COP9 signalosome complex subunit 1	GPS1	EGS(39)QGELT(-39)PANS(-44)QS(-44)R	EGSQGELTPANSQSR	sp|Q99LD4|CSN1_MOUSE COP9 signalosome complex subunit 1 OS=Mus musculus OX=10090 GN=Gps1 PE=1 SV=1;tr|G3UXW9|G3UXW9_MOUSE G protein pathway suppressor 1 OS=Mus musculus OX=10090 GN=Gps1 PE=1 SV=1;tr|Q3MIA8|Q3MIA8_MOUSE G protein pathway suppressor 1 OS=Mus	0.999784	1.34e-05	38.6974	4.67e-13	139.26	123.16	88.561	0.999784	38.6974	0.000631815	88.561	0.5756	5.19039	0.00310317	43.768	0.638083	4.42079	0.000631815	59.356	0.748868	6.1084	0.000778297	55.846	0.877086	8.68517
MAP1B_1775_1	21.0152	21.0163	21.2478	21.6396	20.8904	20.9956	20.6298	24.3016	26.1253	23.2253	25.5618	25.4162	23.7241	24.6766	23.7123	P14873;B2RQQ5	1775;1775	P14873	P14873	Microtubule-associated protein 1B;MAP1B heavy chain;MAP1 light chain LC1	MAP1B	VQS(-56)LEGEKLS(56)PK	VQSLEGEKLSPK	sp|P14873|MAP1B_MOUSE Microtubule-associated protein 1B OS=Mus musculus OX=10090 GN=Map1b PE=1 SV=2;tr|B2RQQ5|B2RQQ5_MOUSE Microtubule-associated protein 1B OS=Mus musculus OX=10090 GN=Map1b PE=2 SV=1	0.999997	8.11e-08	55.7056	7.11e-05	141.86	121.76	115.8	0	0	NA	NA	0	0	NA	NA	0	0	NA	NA	0	0	NA	NA	0	0
SLC16A1_461_2	24.4064	23.4616	23.8761	23.544	24.4772	24.5559	23.7347	25.2557	27.1205	25.551	25.6978	25.114	25.1195	25.2236	24.547	P53986;Q8BPS5;Q8C2E6;Q544N9;Q3TRK9;Q3UWP4	461;317;461;461;461;194	P53986	P53986	Monocarboxylate transporter 1	SLC16A1	EGKEDEAS(63)T(63)DVDEKPK	EGKEDEASTDVDEKPK	sp|P53986|MOT1_MOUSE Monocarboxylate transporter 1 OS=Mus musculus OX=10090 GN=Slc16a1 PE=1 SV=1;tr|Q8BPS5|Q8BPS5_MOUSE Uncharacterized protein OS=Mus musculus OX=10090 GN=Slc16a1 PE=2 SV=2;tr|Q8C2E6|Q8C2E6_MOUSE Monocarboxylate transporter 1 OS=Mus muscul	1	0	62.8033	0	329.6	291.8	136.81	1	6.88155	4.71e-119	248.67	0.703309	3.74842	1.42e-31	170.95	0.5	0	0.0240087	46.069	1	10.7386	0.0263306	52.254	0.998181	27.3926
SLC16A1_462_2	24.4064	23.4616	23.8761	23.544	24.4772	24.5559	23.7347	25.2557	27.1205	25.551	25.6978	25.114	25.1195	25.2236	24.547	P53986;Q8BPS5;Q8C2E6;Q544N9;Q3TRK9;Q3UWP4	462;318;462;462;462;195	P53986	P53986	Monocarboxylate transporter 1	SLC16A1	EGKEDEAS(63)T(63)DVDEKPK	EGKEDEASTDVDEKPK	sp|P53986|MOT1_MOUSE Monocarboxylate transporter 1 OS=Mus musculus OX=10090 GN=Slc16a1 PE=1 SV=1;tr|Q8BPS5|Q8BPS5_MOUSE Uncharacterized protein OS=Mus musculus OX=10090 GN=Slc16a1 PE=2 SV=2;tr|Q8C2E6|Q8C2E6_MOUSE Monocarboxylate transporter 1 OS=Mus muscul	1	0	62.8033	2.48e-89	235.4	213.37	136.81	1	6.88155	0.0363765	44.807	0	0	NA	NA	0.5	0	0.0240087	46.069	1	10.7386	0.0263306	52.254	0	0
EFCAB3_569_3	24.3187	24.3414	24.3529	28.0378	24.3559	24.3501	24.3492	24.3291	31.4526	29.4144	31.0697	30.6232	30.2419	24.3104	30.2852	A0A1D5RLM8;F6RS26	569;496	A0A1D5RLM8	A0A1D5RLM8		EFCAB3	DS(38)S(38)LKKS(38)LDR	DSSLKKSLDR	tr|A0A1D5RLM8|A0A1D5RLM8_MOUSE Predicted gene 11639 OS=Mus musculus OX=10090 GN=Efcab3 PE=1 SV=1;tr|F6RS26|F6RS26_MOUSE Predicted gene 11639 OS=Mus musculus OX=10090 GN=Efcab3 PE=1 SV=1	1	0	37.9465	0.00721674	69.864	9.266	59.975	1	37.9465	0.0126003	69.864	1	10.1506	0.101123	42.809	1	18.6889	0.0176558	63.091	0	0	NA	NA	1	37.9465
EFCAB3_570_3	24.3187	24.3414	24.3529	28.0378	24.3559	24.3501	24.3492	24.3291	31.4526	29.4144	31.0697	30.6232	30.2419	24.3104	30.2852	A0A1D5RLM8;F6RS26	570;497	A0A1D5RLM8	A0A1D5RLM8		EFCAB3	DS(38)S(38)LKKS(38)LDR	DSSLKKSLDR	tr|A0A1D5RLM8|A0A1D5RLM8_MOUSE Predicted gene 11639 OS=Mus musculus OX=10090 GN=Efcab3 PE=1 SV=1;tr|F6RS26|F6RS26_MOUSE Predicted gene 11639 OS=Mus musculus OX=10090 GN=Efcab3 PE=1 SV=1	1	0	37.9465	0.00721674	69.864	9.266	59.975	1	37.9465	0.0126003	69.864	1	10.1506	0.101123	42.809	1	18.6889	0.0176558	63.091	0	0	NA	NA	1	37.9465
EFCAB3_574_3	24.3187	24.3414	24.3529	28.0378	24.3559	24.3501	24.3492	24.3291	31.4526	29.4144	31.0697	30.6232	30.2419	24.3104	30.2852	A0A1D5RLM8;F6RS26	574;501	A0A1D5RLM8	A0A1D5RLM8		EFCAB3	DS(38)S(38)LKKS(38)LDR	DSSLKKSLDR	tr|A0A1D5RLM8|A0A1D5RLM8_MOUSE Predicted gene 11639 OS=Mus musculus OX=10090 GN=Efcab3 PE=1 SV=1;tr|F6RS26|F6RS26_MOUSE Predicted gene 11639 OS=Mus musculus OX=10090 GN=Efcab3 PE=1 SV=1	1	0	37.9465	0.00721674	69.864	9.266	59.975	1	37.9465	0.0126003	69.864	1	10.1506	0.101123	42.809	1	18.6889	0.0176558	63.091	0	0	NA	NA	1	37.9465
NEFH_438_1	24.5756	24.3269	24.6613	25.1329	23.9518	24.0966	24.2479	24.9748	25.0601	25.6686	25.7266	26.3873	25.8696	25.3044	25.7717	P19246;Q80TQ3	438;448	P19246	P19246	Neurofilament heavy polypeptide	NEFH	VKS(130)EEMIK	VKSEEMIK	sp|P19246|NFH_MOUSE Neurofilament heavy polypeptide OS=Mus musculus OX=10090 GN=Nefh PE=1 SV=3;tr|Q80TQ3|Q80TQ3_MOUSE MKIAA0845 protein (Fragment) OS=Mus musculus OX=10090 GN=Nefh PE=2 SV=1	1	0	129.22	1.43e-08	152.55	94.842	152.55	1	95.5072	0.00504921	105.36	1	72.2723	0.00504962	107.09	1	79.6968	0.00781429	87.641	1	75.9407	0.00600593	100.09	1	91.6939
DNAJB2_311_1	22.5199	23.0076	22.6735	21.7563	23.0696	22.0843	22.3741	22.8684	26.4666	23.6858	25.0329	23.4871	23.5772	24.2673	23.6012	Q9QYI5	311	Q9QYI5	Q9QYI5	DnaJ homolog subfamily B member 2	DNAJB2	GEAAKLS(14)PS(-14)S(-18)EEK	GEAAKLSPSSEEK	sp|Q9QYI5|DNJB2_MOUSE DnaJ homolog subfamily B member 2 OS=Mus musculus OX=10090 GN=Dnajb2 PE=1 SV=3	0.947856	0.00620101	14.1932	1.81e-14	171.26	148.94	171.26	0	0	NA	NA	NA	NA	NA	NA	NA	NA	NA	NA	0	0	NA	NA	0.631214	5.34432
ALDOC_39_1	24.4761	25.7128	24.3335	25.8929	24.1637	25.0093	24.0805	25.6522	24.0902	25.4173	24.8336	23.3469	22.9003	22.5854	22.2414	P05063	39	P05063	P05063	Fructose-bisphosphate aldolase C	ALDOC	GILAADES(-44)VGS(44)MAK	GILAADESVGSMAK	sp|P05063|ALDOC_MOUSE Fructose-bisphosphate aldolase C OS=Mus musculus OX=10090 GN=Aldoc PE=1 SV=4	0.999964	1.49e-06	44.4486	6.47e-102	239.98	216.63	239.98	0.618262	2.09408	0.0112579	58.487	0.997465	25.9484	2.02e-10	164.66	0.998971	29.8715	2.53e-14	165.34	0.99422	22.3554	2.17e-14	166.79	0.5	0
AP3D1_755_1	22.1112	21.5003	20.3754	21.9334	22.8921	22.0801	22.3033	21.9374	22.7078	22.5615	23.0579	23.301	23.5654	23.2346	23.271	O54774;Q3U237	755;755	O54774	O54774	AP-3 complex subunit delta-1;AP-3 complex subunit delta domain-containing protein	AP3D1	HS(-20)S(20)LPT(-43)ES(-53)DEDIAPAQR	HSSLPTESDEDIAPAQR	sp|O54774|AP3D1_MOUSE AP-3 complex subunit delta-1 OS=Mus musculus OX=10090 GN=Ap3d1 PE=1 SV=1;tr|Q3U237|Q3U237_MOUSE AP-3 complex subunit delta domain-containing protein (Fragment) OS=Mus musculus OX=10090 GN=Ap3d1 PE=2 SV=1	0.989338	0.000895049	19.6963	7.75e-63	212.7	201.6	212.7	0	0	NA	NA	NA	NA	NA	NA	0	0	NA	NA	NA	NA	NA	NA	0.341009	1.46979
BPTF_1197_1	24.3187	24.3414	24.3529	24.3858	24.3559	24.3501	24.3492	24.3291	21.5815	21.0255	21.9099	24.2064	21.3226	21.7744	24.2484	E9Q6A7;A2A654;E5D6T0;A2A655	1197;1312;1048;1249	E9Q6A7	E9Q6A7		BPTF	QNS(16)VES(-16)DLDAR	QNSVESDLDAR	tr|E9Q6A7|E9Q6A7_MOUSE Bromodomain PHD finger transcription factor OS=Mus musculus OX=10090 GN=Bptf PE=1 SV=1;tr|A2A654|A2A654_MOUSE Bromodomain PHD finger transcription factor OS=Mus musculus OX=10090 GN=Bptf PE=1 SV=1;tr|E5D6T0|E5D6T0_MOUSE Bromodomain P	0.973122	0.00298187	15.5877	0.0109501	62.338	47.777	62.338	NA	NA	NA	NA	NA	NA	NA	NA	NA	NA	NA	NA	NA	NA	NA	NA	NA	NA
INPP5J_907_3	21.6183	20.322	20.9731	21.4998	22.5334	22.2485	21.8426	21.5805	22.8572	22.8979	22.6515	22.914	22.3489	22.8698	22.1002	P59644;Q3TBW1	907;907	P59644	P59644	Phosphatidylinositol 4,5-bisphosphate 5-phosphatase A;Inositol polyphosphate-related phosphatase domain-containing protein	INPP5J	RGGS(8.3)RS(7.2)PS(4.3)PQS(-4.3)R	RGGSRSPSPQSR	sp|P59644|PI5PA_MOUSE Phosphatidylinositol 4,5-bisphosphate 5-phosphatase A OS=Mus musculus OX=10090 GN=Inpp5j PE=1 SV=2;tr|Q3TBW1|Q3TBW1_MOUSE Inositol polyphosphate-related phosphatase domain-containing protein OS=Mus musculus OX=10090 GN=Inpp5j PE=2 SV=	0.914007	0.0107017	8.33947	0.0279521	48.704	36.344	48.704	0	0	NA	NA	0	0	NA	NA	0	0	NA	NA	NA	NA	NA	NA	0	0
INPP5J_909_3	21.6183	20.322	20.9731	21.4998	22.5334	22.2485	21.8426	21.5805	22.8572	22.8979	22.6515	22.914	22.3489	22.8698	22.1002	P59644;Q3TBW1	909;909	P59644	P59644	Phosphatidylinositol 4,5-bisphosphate 5-phosphatase A;Inositol polyphosphate-related phosphatase domain-containing protein	INPP5J	RGGS(8.3)RS(7.2)PS(4.3)PQS(-4.3)R	RGGSRSPSPQSR	sp|P59644|PI5PA_MOUSE Phosphatidylinositol 4,5-bisphosphate 5-phosphatase A OS=Mus musculus OX=10090 GN=Inpp5j PE=1 SV=2;tr|Q3TBW1|Q3TBW1_MOUSE Inositol polyphosphate-related phosphatase domain-containing protein OS=Mus musculus OX=10090 GN=Inpp5j PE=2 SV=	0.888613	0.0138398	7.21574	0.0279521	48.704	36.344	48.704	0	0	NA	NA	0	0	NA	NA	0	0	NA	NA	NA	NA	NA	NA	0	0
INPP5J_911_3	21.6183	20.322	20.9731	21.4998	22.5334	22.2485	21.8426	21.5805	22.8572	22.8979	22.6515	22.914	22.3489	22.8698	22.1002	P59644;Q3TBW1	911;911	P59644	P59644	Phosphatidylinositol 4,5-bisphosphate 5-phosphatase A;Inositol polyphosphate-related phosphatase domain-containing protein	INPP5J	RGGS(8.3)RS(7.2)PS(4.3)PQS(-4.3)R	RGGSRSPSPQSR	sp|P59644|PI5PA_MOUSE Phosphatidylinositol 4,5-bisphosphate 5-phosphatase A OS=Mus musculus OX=10090 GN=Inpp5j PE=1 SV=2;tr|Q3TBW1|Q3TBW1_MOUSE Inositol polyphosphate-related phosphatase domain-containing protein OS=Mus musculus OX=10090 GN=Inpp5j PE=2 SV=	0.78407	0.0319934	4.34095	0.0279521	48.704	36.344	48.704	0	0	NA	NA	0	0	NA	NA	0	0	NA	NA	NA	NA	NA	NA	0	0
KCNC3_692_1	22.965	22.7481	22.6764	22.4341	22.3031	22.3684	22.8155	23.0624	23.8812	23.3473	23.9525	23.8723	24.0485	23.2751	23.5936	Q63959;E9QKI2;A0A140LIW8;A0A140LHI4;A0A140LHT3;A0A140LHN2	692;693;692;693;702;91	Q63959	Q63959	Potassium voltage-gated channel subfamily C member 3	KCNC3	S(36)PIT(-36)PGS(-57)R	SPITPGSR	sp|Q63959|KCNC3_MOUSE Voltage-gated potassium channel KCNC3 OS=Mus musculus OX=10090 GN=Kcnc3 PE=1 SV=3;tr|E9QKI2|E9QKI2_MOUSE Potassium voltage gated channel, Shaw-related subfamily, member 3 OS=Mus musculus OX=10090 GN=Kcnc3 PE=1 SV=1;tr|A0A140LIW8|A0A14	0.999739	1.6e-05	35.8621	0.00679759	85.533	14.154	85.533	NA	NA	NA	NA	NA	NA	NA	NA	0	0	NA	NA	0	0	NA	NA	NA	NA
MDH1_241_1	24.3246	24.584	24.6159	24.9247	24.3522	24.1025	23.9247	23.7847	21.0139	20.7394	21.3303	24.78	20.7696	24.1486	22.4367	P14152;A0A5F8MPN8	241;241	P14152	P14152	Malate dehydrogenase, cytoplasmic;Malate dehydrogenase	MDH1	KLS(15)S(-15)AMS(-22)AAK	KLSSAMSAAK	sp|P14152|MDHC_MOUSE Malate dehydrogenase, cytoplasmic OS=Mus musculus OX=10090 GN=Mdh1 PE=1 SV=3;tr|A0A5F8MPN8|A0A5F8MPN8_MOUSE Malate dehydrogenase OS=Mus musculus OX=10090 GN=Mdh1 PE=1 SV=1	0.963909	0.00420455	14.9889	0.002358	90.975	62.078	90.975	0.745905	6.40299	0.0107965	63.473	NA	NA	NA	NA	0.768822	6.20517	0.0129948	60.301	0.915003	12.0463	0.00549649	72.34	NA	NA
GJA1_306_1	22.9606	22.7658	22.6617	22.8279	22.2407	22.4403	22.5221	23.7219	22.1391	19.6778	19.4586	21.3737	21.3032	20.4287	20.6739	P23242;A0A654ICD2;Q7TMQ1;Q8C4N2	306;306;306;32	P23242	P23242	Gap junction alpha-1 protein;Gap junction protein;Gap junction alpha-1 protein (Cx43) C-terminal domain-containing protein	GJA1	QAS(68)EQNWANY(-68)S(-70)AEQNR	QASEQNWANYSAEQNR	sp|P23242|CXA1_MOUSE Gap junction alpha-1 protein OS=Mus musculus OX=10090 GN=Gja1 PE=1 SV=2;tr|A0A654ICD2|A0A654ICD2_MOUSE Gap junction protein OS=Mus musculus OX=10090 GN=Gja1 PE=3 SV=1;tr|Q7TMQ1|Q7TMQ1_MOUSE Gap junction protein OS=Mus musculus OX=10090	1	6.13e-09	68.3183	1.53e-17	168.5	152.61	168.5	0.985374	20.6935	1.88e-05	111.74	0.882239	11.41	0.00569726	64.55	NA	NA	NA	NA	0.776512	8.29803	0.00778844	57.019	0.835299	9.59099
CBX1_89_1	22.185	22.6883	22.1351	22.1968	22.4798	20.6453	20.9154	21.6384	26.5177	23.0287	25.5867	22.9098	23.6015	24.4373	22.7451	P83917;Q7TPM0;Q9CYJ8	89;89;89	P83917	P83917	Chromobox protein homolog 1	CBX1	ADS(25)DS(-25)EDKGEES(-100)KPK	ADSDSEDKGEESKPK	sp|P83917|CBX1_MOUSE Chromobox protein homolog 1 OS=Mus musculus OX=10090 GN=Cbx1 PE=1 SV=1;tr|Q7TPM0|Q7TPM0_MOUSE Cbx1 protein OS=Mus musculus OX=10090 GN=Cbx1 PE=1 SV=1;tr|Q9CYJ8|Q9CYJ8_MOUSE Chromobox 1 OS=Mus musculus OX=10090 GN=Cbx1 PE=1 SV=1	0.996827	0.000251088	24.9722	2.26e-87	229.16	195.95	229.16	NA	NA	NA	NA	NA	NA	NA	NA	NA	NA	NA	NA	NA	NA	NA	NA	0	0
ZBTB7A_537_1	22.6064	23.0566	22.6513	22.9458	23.2443	23.0279	22.274	22.3415	24.8144	23.8343	24.2312	23.9266	23.2296	23.2444	23.3081	O88939;B7ZWA9	537;537	O88939	O88939	Zinc finger and BTB domain-containing protein 7A	ZBTB7A	HFKDEEEDEEEAS(17)PDGS(-17)GR	HFKDEEEDEEEASPDGSGR	sp|O88939|ZBT7A_MOUSE Zinc finger and BTB domain-containing protein 7A OS=Mus musculus OX=10090 GN=Zbtb7a PE=1 SV=2;tr|B7ZWA9|B7ZWA9_MOUSE Zbtb7a protein OS=Mus musculus OX=10090 GN=Zbtb7a PE=2 SV=1	0.979741	0.00215284	16.8449	4.87e-13	139.04	127.52	139.04	0	0	NA	NA	NA	NA	NA	NA	NA	NA	NA	NA	0	0	NA	NA	0	0
CAP2_308_2	24.952	24.6483	24.7111	24.5716	24.3693	25.2016	24.9241	25.1882	23.7033	23.8008	23.9241	24.4101	23.6729	23.321	23.4272	Q9CYT6;Q8BKZ3;A0A286YCS6;D3YTR7	308;253;253;196	Q9CYT6	Q9CYT6	Adenylyl cyclase-associated protein 2;C-CAP/cofactor C-like domain-containing protein;Adenylyl cyclase-associated protein	CAP2	T(-37)HT(-22)PS(15)PT(1.2)S(-1.2)PK	THTPSPTSPK	sp|Q9CYT6|CAP2_MOUSE Adenylyl cyclase-associated protein 2 OS=Mus musculus OX=10090 GN=Cap2 PE=1 SV=1;tr|Q8BKZ3|Q8BKZ3_MOUSE C-CAP/cofactor C-like domain-containing protein OS=Mus musculus OX=10090 GN=Cap2 PE=2 SV=1;tr|A0A286YCS6|A0A286YCS6_MOUSE Cyclase a	0.977257	0.00248209	15.4456	0.00248685	122.7	103.57	75.819	0.87632	6.39717	0.013837	77.64	0.977257	15.4456	0.0193542	75.819	0.955165	11.7999	0.0678114	70.488	0	0	NA	NA	0	0
CARHSP1_53_1	24.6706	24.4442	24.2849	25.0999	24.4481	24.0998	24.2543	23.8365	25.1373	25.7435	25.0856	23.8484	24.0035	24.2374	23.6461	Q9CR86;Q5M9P7;Q3UD53;Q3U434	53;53;53;53	Q9CR86	Q9CR86	Calcium-regulated heat stable protein 1;CSD domain-containing protein	CARHSP1	T(-70)FS(45)AT(-45)VR	TFSATVR	sp|Q9CR86|CHSP1_MOUSE Calcium-regulated heat stable protein 1 OS=Mus musculus OX=10090 GN=Carhsp1 PE=1 SV=1;tr|Q5M9P7|Q5M9P7_MOUSE Calcium regulated heat stable protein 1 OS=Mus musculus OX=10090 GN=Carhsp1 PE=1 SV=1;tr|Q3UD53|Q3UD53_MOUSE CSD domain-conta	0.999971	1.14e-06	45.4415	0.000148342	128	12.501	128	0.999689	35.3336	0.00176125	108.81	0.998257	28.533	0.0594631	111.82	0.994922	22.954	0.137891	98.582	0.998569	28.6099	0.00495302	99.305	0.994912	22.992
PKN2_582_1	20.6509	20.6315	21.1564	21.5831	20.1883	20.7813	20.8476	20.7813	22.2008	21.7667	22.0951	21.9615	21.4202	21.6343	21.5967	Q8BWW9;G3UXH4;G3UZM9;Q8BWW9-3;Q8BWW9-2	582;534;566;582;571	Q8BWW9	Q8BWW9	Serine/threonine-protein kinase N2;protein kinase C	PKN2	AS(-6.7)S(6.7)LGET(-21)DES(-25)S(-25)ELR	ASSLGETDESSELR	sp|Q8BWW9|PKN2_MOUSE Serine/threonine-protein kinase N2 OS=Mus musculus OX=10090 GN=Pkn2 PE=1 SV=3;tr|G3UXH4|G3UXH4_MOUSE Protein kinase N2 OS=Mus musculus OX=10090 GN=Pkn2 PE=1 SV=1;tr|G3UZM9|G3UZM9_MOUSE protein kinase C OS=Mus musculus OX=10090 GN=Pkn2	0.815349	0.0262328	6.74127	0.00517219	74.769	56.038	74.769	0	0	NA	NA	0	0	NA	NA	0	0	NA	NA	0	0	NA	NA	0	0
DNM1_774_2	25.247	24.7168	25.2358	25.0275	24.8386	25.1722	24.8377	25.2098	23.533	24.2423	23.8511	24.3247	20.8738	22.4585	22.7535	A0A0J9YUN4;P39053-3;A0A0J9YUE9;F6TH70;F6RRH9;P39053-4;P39053;P39053-5;P39053-6	774;774;745;72;82;774;774;774;770	A0A0J9YUN4;P39053-4;P39053-6	A0A0J9YUN4	dynamin GTPase;Dynamin-1	DNM1	RS(13)PT(3)S(-3)S(-3.6)PT(-6.7)PQR	RSPTSSPTPQR	tr|A0A0J9YUN4|A0A0J9YUN4_MOUSE dynamin GTPase OS=Mus musculus OX=10090 GN=Dnm1 PE=1 SV=1;sp|P39053-3|DYN1_MOUSE Isoform 3 of Dynamin-1 OS=Mus musculus OX=10090 GN=Dnm1;tr|A0A0J9YUE9|A0A0J9YUE9_MOUSE dynamin GTPase OS=Mus musculus OX=10090 GN=Dnm1 PE=1 SV=1	0.889071	0.0136919	12.744	0.00570686	86.313	61.969	86.313	0.722668	5.1994	0.0333634	46.796	0	0	NA	NA	0	0	NA	NA	0	0	NA	NA	NA	NA
IRS2_556_1	23.5383	23.8623	23.6095	23.6255	24.076	23.5201	23.3842	24.5244	25.5529	24.2427	25.5565	26.3722	25.0241	25.0954	25.128	P81122;Q3U2I0	556;496	P81122	P81122	Insulin receptor substrate 2	IRS2	RVS(46)GDGAQDLDR	RVSGDGAQDLDR	sp|P81122|IRS2_MOUSE Insulin receptor substrate 2 OS=Mus musculus OX=10090 GN=Irs2 PE=1 SV=2;tr|Q3U2I0|Q3U2I0_MOUSE Insulin receptor substrate 2 (Fragment) OS=Mus musculus OX=10090 GN=Irs2 PE=2 SV=1	1	0	46.3622	0.000440802	102.5	58.735	102.5	0	0	NA	NA	1	10.5675	0.021972	50.563	0	0	NA	NA	1	8.56359	0.020203	51.875	1	19.2683
SASH1_831_1	22.166	22.8652	23.2999	23.049	24.291	24.2684	23.9685	23.9431	25.075	24.3447	24.7851	23.2438	23.9826	24.3439	24.8371	P59808;Q6ZQ46;F8VQK5	831;679;831	P59808	P59808	SAM and SH3 domain-containing protein 1	SASH1	S(-49)HS(49)LDDLQGDADVGK	SHSLDDLQGDADVGK	sp|P59808|SASH1_MOUSE SAM and SH3 domain-containing protein 1 OS=Mus musculus OX=10090 GN=Sash1 PE=1 SV=1;tr|Q6ZQ46|Q6ZQ46_MOUSE MKIAA0790 protein (Fragment) OS=Mus musculus OX=10090 GN=Sash1 PE=2 SV=1;tr|F8VQK5|F8VQK5_MOUSE SAM and SH3 domain containing 1	0.999987	4.22e-07	48.7854	1.51e-197	281.61	257.19	273.32	0	0	NA	NA	0.838311	7.14725	0.000122134	115.82	0	0	NA	NA	0	0	NA	NA	0.999591	33.8781
IQSEC1_415_1	22.9285	22.8618	22.934	23.1614	21.6381	22.7023	23.1235	22.7157	24.0487	24.1641	24.1735	23.4557	23.2726	23.1191	23.0999	Q8R0S2;E9PUA3;A0A1D5RM83;Q8R0S2-2;A0A5F8MPT9	415;401;505;416;419	Q8R0S2	Q8R0S2	IQ motif and SEC7 domain-containing protein 1	IQSEC1	S(-95)LGGQQGS(95)PK	SLGGQQGSPK	sp|Q8R0S2|IQEC1_MOUSE IQ motif and SEC7 domain-containing protein 1 OS=Mus musculus OX=10090 GN=Iqsec1 PE=1 SV=2;tr|E9PUA3|E9PUA3_MOUSE IQ motif and Sec7 domain 1 OS=Mus musculus OX=10090 GN=Iqsec1 PE=1 SV=1;tr|A0A1D5RM83|A0A1D5RM83_MOUSE IQ motif and Sec7	1	3.11e-12	94.6539	0.00195139	116.54	79.347	110.91	NA	NA	NA	NA	NA	NA	NA	NA	0	0	NA	NA	NA	NA	NA	NA	0	0
ABLIM1_355_1	24.9651	24.7988	24.9357	24.6917	23.6618	24.0314	23.9359	25.5448	25.3776	26.3496	26.1337	26.0364	26.1701	25.7021	25.9291	Q8K4G5-4;Q8K4G5-2;E9Q9C1;E9Q9C0;E9Q9C4;Q3UP03;E9Q9C2;B9EIV0;E9Q9C7;E9QK41;Q8K4G5;E9Q030;Q8K4G5-3;E9Q9D2;E9Q9Q7;E9Q9D1;Q3TAG5	355;355;396;368;383;355;431;431;355;475;475;159;159;143;89;115;354	Q8K4G5-4	Q8K4G5-4	Actin-binding LIM protein 1;LIM zinc-binding domain-containing protein	ABLIM1	T(-31)LS(31)PT(-44)PS(-74)AEGY(-94)QDVR	TLSPTPSAEGYQDVR	sp|Q8K4G5-4|ABLM1_MOUSE Isoform 4 of Actin-binding LIM protein 1 OS=Mus musculus OX=10090 GN=Ablim1;sp|Q8K4G5-2|ABLM1_MOUSE Isoform 2 of Actin-binding LIM protein 1 OS=Mus musculus OX=10090 GN=Ablim1;tr|E9Q9C1|E9Q9C1_MOUSE Actin-binding LIM protein 1 OS=Mu	0.999187	5.23e-05	31.1214	2.3e-44	198.74	173.29	196.95	0.835649	9.80578	0.000169508	103.21	0.397587	3.64061	0.00571655	45.33	0	0	NA	NA	NA	NA	NA	NA	0.897104	12.0354
EPB41_97_1	25.5015	25.5566	25.4657	24.6561	26.6367	25.21	25.6644	24.9573	27.4405	26.9338	26.8238	26.5405	26.8528	26.4303	26.3448	P48193;A2A841;P48193-2;A2AD32;A2A842	97;97;97;97;97	P48193	P48193	Protein 4.1	EPB41	S(-100)QVS(100)EEEGREVES(-120)EK	SQVSEEEGREVESEK	sp|P48193|EPB41_MOUSE Protein 4.1 OS=Mus musculus OX=10090 GN=Epb41 PE=1 SV=2;tr|A2A841|A2A841_MOUSE Protein 4.1 OS=Mus musculus OX=10090 GN=Epb41 PE=1 SV=1;sp|P48193-2|EPB41_MOUSE Isoform 2 of Protein 4.1 OS=Mus musculus OX=10090 GN=Epb41;tr|A2AD32|A2AD32	1	1.47e-12	99.6951	1.09e-254	310.28	260.19	310.28	0	0	NA	NA	0.999995	53.2124	5.74e-24	176.94	0.994566	22.6648	0.000138649	114.96	0	0	NA	NA	1	70.4076
ALPK3_1169_1	26.2791	26.5141	26.6803	26.3495	25.3003	25.7315	25.1846	25.0686	26.4465	25.8215	26.0676	25.8751	25.6779	25.6	25.8873	Q924C5	1169	Q924C5	Q924C5	Alpha-protein kinase 3	ALPK3	AEERES(-15)PT(-15)VS(15)PR	AEERESPTVSPR	sp|Q924C5|ALPK3_MOUSE Alpha-protein kinase 3 OS=Mus musculus OX=10090 GN=Alpk3 PE=1 SV=2	0.946311	0.00643821	15.4718	0.00425251	71.085	31.538	71.085	0.818874	8.62305	0.0478633	46.063	0.946311	15.4718	0.00425251	71.085	0.843888	10.3388	0.0238929	55.261	0.801787	9.07956	0.0546404	43.991	0.6348	5.41136
AQP4_276_1	25.447	25.1159	25.3102	25.4094	24.1577	24.7602	24.3984	24.821	24.542	24.0635	24.1171	24.8668	26.5979	25.8753	26.4086	P55088;A0A0R4J0Z3;P55088-3;Q50H70;P55088-2;Q8BR89;A0A5F8MQ17	276;276;308;254;254;177;254	P55088;A0A5F8MQ17	P55088	Aquaporin-4	AQP4	GS(20)Y(-20)MEVEDNR	GSYMEVEDNR	sp|P55088|AQP4_MOUSE Aquaporin-4 OS=Mus musculus OX=10090 GN=Aqp4 PE=1 SV=2;tr|A0A0R4J0Z3|A0A0R4J0Z3_MOUSE Aquaporin-4 OS=Mus musculus OX=10090 GN=Aqp4 PE=1 SV=1;sp|P55088-3|AQP4_MOUSE Isoform 3 of Aquaporin-4 OS=Mus musculus OX=10090 GN=Aqp4;tr|Q50H70|Q50	0.990493	0.000769197	20.1781	1.32e-10	155	135.24	146.71	0.935326	11.6023	0.00246583	112.13	0.767673	5.19076	0.00270106	92.611	0.781772	5.54169	0.00145829	121.36	0.789753	5.74761	0.00145829	121.36	0.712887	3.94969
CKMT1_148_1	24.0355	24.4313	24.9138	24.4803	24.7707	24.3499	24.1942	24.0271	23.0112	23.1911	23.4485	22.9753	23.5088	23.8665	23.6191	P30275;Q545N7;A2ARP5;B0R0E9;B0R0F0	148;148;148;148;179	P30275	P30275	Creatine kinase U-type, mitochondrial	CKMT1	HT(-82)T(-65)DLDAS(65)K	HTTDLDASK	sp|P30275|KCRU_MOUSE Creatine kinase U-type, mitochondrial OS=Mus musculus OX=10090 GN=Ckmt1 PE=1 SV=1;tr|Q545N7|Q545N7_MOUSE Creatine kinase U-type, mitochondrial OS=Mus musculus OX=10090 GN=Ckmt1 PE=1 SV=1;tr|A2ARP5|A2ARP5_MOUSE Creatine kinase U-type, m	1	8.31e-09	65.3211	0.000204411	132.25	101.7	132.25	0	0	NA	NA	1	65.3211	0.000204411	132.25	NA	NA	NA	NA	1	64.0112	0.00162841	119.22	0	0
PLCL2_1114_1	23.0302	23.3968	23.2895	23.3012	22.0433	21.9028	22.4527	22.2161	22.5356	22.4752	22.127	22.9166	22.507	22.3687	22.3303	Q8K394	1114	Q8K394	Q8K394	Inactive phospholipase C-like protein 2	PLCL2	RS(21)LEAIPEK	RSLEAIPEK	sp|Q8K394|PLCL2_MOUSE Inactive phospholipase C-like protein 2 OS=Mus musculus OX=10090 GN=Plcl2 PE=1 SV=2	1	0	21.2414	0.00258271	86.014	26.947	55.401	1	21.537	0.0339422	40.496	1	19.6153	0.0129741	63.408	1	18.3397	0.0166794	57.348	1	19.3619	0.0237669	47.559	1	11.6314
RB1CC1_222_1	23.1644	23.0725	23.6184	23.0405	24.2228	22.67	23.0239	22.3428	21.4013	21.738	21.4544	22.2206	22.3655	21.8472	21.8247	Q9ESK9;B2RX00;Q8CHH8;F7CC56;E9PX56;Q6NZG0	222;222;139;140;222;222	Q9ESK9	Q9ESK9	RB1-inducible coiled-coil protein 1	RB1CC1	ECLGRPDS(16)LNEHEGS(-16)EK	ECLGRPDSLNEHEGSEK	sp|Q9ESK9|RBCC1_MOUSE RB1-inducible coiled-coil protein 1 OS=Mus musculus OX=10090 GN=Rb1cc1 PE=1 SV=3;tr|B2RX00|B2RX00_MOUSE RB1-inducible coiled-coil 1 OS=Mus musculus OX=10090 GN=Rb1cc1 PE=2 SV=1;tr|Q8CHH8|Q8CHH8_MOUSE MKIAA0203 protein (Fragment) OS=Mu	0.977033	0.00252076	16.288	0.00194105	82.609	72.919	82.609	0.801665	6.06595	0.00325709	55.206	NA	NA	NA	NA	0.815175	6.44489	0.00649033	43.164	0	0	NA	NA	0.977033	16.288
SPTBN1_2318_2	25.0611	24.32	24.6027	26.549	26.0657	27.3496	26.025	27.5058	27.6022	27.9279	28.31	26.419	27.84	27.1566	28.1092	Q62261;Q8BQ35;Q8R1C2	2318;452;87	Q62261	Q62261	Spectrin beta chain, non-erythrocytic 1;PH domain-containing protein	SPTBN1	HDT(-71)S(-55)AS(-31)T(-24)QS(24)T(28)PAS(-80)S(-92)R	HDTSASTQSTPASSR	sp|Q62261|SPTB2_MOUSE Spectrin beta chain, non-erythrocytic 1 OS=Mus musculus OX=10090 GN=Sptbn1 PE=1 SV=2;tr|Q8BQ35|Q8BQ35_MOUSE PH domain-containing protein (Fragment) OS=Mus musculus OX=10090 GN=Sptbn1 PE=2 SV=1;tr|Q8R1C2|Q8R1C2_MOUSE Spnb2 protein (Fra	0.995658	0.000352556	24.4023	0	329.72	309.42	329.72	0.798163	8.52186	0.0538443	82.529	0.97706	16.7891	1.8e-15	166.48	0.553828	3.83149	0.0710845	82.651	0	0	NA	NA	0.415504	2.53781
SPTBN1_2319_2	25.0611	24.32	24.6027	26.549	26.0657	27.3496	26.025	27.5058	27.6022	27.9279	28.31	26.419	27.84	27.1566	28.1092	Q62261;Q8BQ35;Q8R1C2	2319;453;88	Q62261	Q62261	Spectrin beta chain, non-erythrocytic 1;PH domain-containing protein	SPTBN1	HDT(-71)S(-55)AS(-31)T(-24)QS(24)T(28)PAS(-80)S(-92)R	HDTSASTQSTPASSR	sp|Q62261|SPTB2_MOUSE Spectrin beta chain, non-erythrocytic 1 OS=Mus musculus OX=10090 GN=Sptbn1 PE=1 SV=2;tr|Q8BQ35|Q8BQ35_MOUSE PH domain-containing protein (Fragment) OS=Mus musculus OX=10090 GN=Sptbn1 PE=2 SV=1;tr|Q8R1C2|Q8R1C2_MOUSE Spnb2 protein (Fra	0.998239	0.000115864	28.3087	0	329.72	309.42	329.72	0.854954	12.8204	0.0717253	82.529	0.990164	21.6921	1.8e-15	166.48	0.614204	5.32115	0.0710845	82.651	0.45719	2.54854	0.0171368	82.942	0.415504	2.53781
NEFM_610_1	30.4668	30.4757	30.4959	30.5471	30.5288	30.6049	29.7058	30.6315	30.4912	31.5052	31.2303	31.8032	31.7593	31.4237	31.6054	P08553;A0A0R4J036	610;610	P08553	P08553	Neurofilament medium polypeptide	NEFM	S(12)PVEEVKPKPEAK	SPVEEVKPKPEAK	sp|P08553|NFM_MOUSE Neurofilament medium polypeptide OS=Mus musculus OX=10090 GN=Nefm PE=1 SV=4;tr|A0A0R4J036|A0A0R4J036_MOUSE Neurofilament medium polypeptide OS=Mus musculus OX=10090 GN=Nefm PE=1 SV=1	1	0	11.502	0	348.19	311.76	46.926	1	327.291	0	348.19	1	6.07747	0	342.38	1	289.665	8.85e-243	308.2	1	300.904	1.42e-273	320.62	1	7.87965
RBM10_723_1	22.8978	22.5931	22.9368	23.0873	22.7026	22.2682	23.1742	22.858	21.2051	22.2067	21.7325	22.0749	21.9226	21.726	21.761	Q99KG3;Q99KG3-3;Q99KG3-2	723;722;646	Q99KG3	Q99KG3	RNA-binding protein 10	RBM10	LAS(-11)DDRPS(11)PPR	LASDDRPSPPR	sp|Q99KG3|RBM10_MOUSE RNA-binding protein 10 OS=Mus musculus OX=10090 GN=Rbm10 PE=1 SV=1;sp|Q99KG3-3|RBM10_MOUSE Isoform 3 of RNA-binding protein 10 OS=Mus musculus OX=10090 GN=Rbm10;sp|Q99KG3-2|RBM10_MOUSE Isoform 2 of RNA-binding protein 10 OS=Mus muscul	0.92434	0.00901997	10.8696	0.00762191	62.042	62.042	56.569	0.873771	8.4024	0.0281129	45.28	NA	NA	NA	NA	0.654468	2.77401	0.0393909	47.559	0.846176	7.40437	0.0337696	42.209	0.906434	9.8622
NEO1_1225_1	24.3187	24.3414	24.3529	24.3858	24.3559	24.3501	24.3492	24.3291	22.9209	22.5871	22.567	21.8074	22.9251	24.3104	22.9211	P97798;Q7TQG5;E9QK04;P97798-5;P97798-2;P97798-3;P97798-4	1225;1198;1225;1225;1205;1209;1214	P97798	P97798	Neogenin	NEO1	NS(14)QDIT(-14)PVDNS(-18)MDS(-18)NIHQR	NSQDITPVDNSMDSNIHQR	sp|P97798|NEO1_MOUSE Neogenin OS=Mus musculus OX=10090 GN=Neo1 PE=1 SV=2;tr|Q7TQG5|Q7TQG5_MOUSE Neogenin OS=Mus musculus OX=10090 GN=Neo1 PE=1 SV=1;tr|E9QK04|E9QK04_MOUSE Neogenin OS=Mus musculus OX=10090 GN=Neo1 PE=1 SV=1;sp|P97798-5|NEO1_MOUSE Isoform 5	0.93162	0.0081611	13.8816	5.77e-09	102.6	92.133	102.6	NA	NA	NA	NA	0	0	NA	NA	NA	NA	NA	NA	NA	NA	NA	NA	NA	NA
MAP1A_1162_2	23.0679	23.3116	22.5223	22.9758	23.3173	23.0803	22.8579	23.7157	25.2892	24.7347	25.6094	22.5295	24.51	24.5417	24.512	Q9QYR6;A2ARP8;Q9QYR6-2	1162;1400;1386	Q9QYR6	Q9QYR6	Microtubule-associated protein 1A;MAP1A heavy chain;MAP1 light chain LC2	MAP1A	QEAT(-13)PRS(13)PCT(57)PK	QEATPRSPCTPK	sp|Q9QYR6|MAP1A_MOUSE Microtubule-associated protein 1A OS=Mus musculus OX=10090 GN=Map1a PE=1 SV=2;tr|A2ARP8|A2ARP8_MOUSE Microtubule-associated protein 1 A OS=Mus musculus OX=10090 GN=Map1a PE=1 SV=1;sp|Q9QYR6-2|MAP1A_MOUSE Isoform 2 of Microtubule-assoc	0.999998	5.85e-08	56.8954	0.00197701	127.27	102.99	113.37	0	0	NA	NA	NA	NA	NA	NA	0	0	NA	NA	0	0	NA	NA	NA	NA
ATP1A2_665_1	24.5759	24.1839	24.4472	24.5141	23.2352	23.7049	23.5992	23.6575	23.1479	23.9986	22.9339	23.0719	23.3177	23.4072	23.1693	Q6PIE5;Q3UHK5;Q6ZQ49;D3YYN7;Q8R3A9;Q8VDN2;Q3TXF9;Q8R3M4;Q3UCH8;Q8K2R2;Q3UF49	665;665;678;665;131;668;668;365;400;78;51	Q6PIE5;Q8VDN2	Q6PIE5	Sodium/potassium-transporting ATPase subunit alpha-2;Sodium/potassium-transporting ATPase subunit alpha;Sodium/potassium-transporting ATPase subunit alpha-1	ATP1A2	ACVVHGS(67)DLK	ACVVHGSDLK	sp|Q6PIE5|AT1A2_MOUSE Sodium/potassium-transporting ATPase subunit alpha-2 OS=Mus musculus OX=10090 GN=Atp1a2 PE=1 SV=1;tr|Q3UHK5|Q3UHK5_MOUSE Sodium/potassium-transporting ATPase subunit alpha OS=Mus musculus OX=10090 GN=Atp1a2 PE=1 SV=1;tr|Q6ZQ49|Q6ZQ49_	1	0	66.6168	8.15e-08	149.96	114.66	139.86	0	0	NA	NA	0	0	NA	NA	0	0	NA	NA	0	0	NA	NA	1	52.7352
CANX_553_2	30.3488	29.9361	30.0318	29.8993	30.3218	30.5222	29.7119	30.0569	32.2406	31.1265	31.6814	30.0291	31.152	31.2458	30.9662	P35564;Q5SUC3;Q3TXE5	553;553;553	P35564	P35564	Calnexin	CANX	QKS(240)DAEEDGVT(-7.5)GS(7.5)QDEEDS(-57)KPK	QKSDAEEDGVTGSQDEEDSKPK	sp|P35564|CALX_MOUSE Calnexin OS=Mus musculus OX=10090 GN=Canx PE=1 SV=1;tr|Q5SUC3|Q5SUC3_MOUSE Calnexin OS=Mus musculus OX=10090 GN=Canx PE=1 SV=1;tr|Q3TXE5|Q3TXE5_MOUSE Calnexin OS=Mus musculus OX=10090 GN=Canx PE=2 SV=1	1	0	239.706	0	338.67	324.05	338.67	1	135.533	2.84e-113	235.18	1	83.7012	2.33e-43	176.01	1	123.641	2.7e-95	219.67	1	93.4704	1.18e-65	197.61	1	92.0226
CLINT1_227_3	25.1533	23.6801	24.4413	24.327	26.2695	26.3898	25.8087	25.8949	23.9773	24.5198	24.3401	23.7125	24.6804	25.0367	25.4345	Q5SUH6;Q5SUH7;Q99KN9;Q3UPG6;Q3UGL3;Q99KN9-2	227;227;235;227;227;235	Q5SUH6	Q5SUH6	Clathrin interactor 1;ENTH domain-containing protein	CLINT1	DREDS(37)PERCS(37)DS(37)DEEK	DREDSPERCSDSDEEK	tr|Q5SUH6|Q5SUH6_MOUSE Clathrin interactor 1 OS=Mus musculus OX=10090 GN=Clint1 PE=1 SV=1;tr|Q5SUH7|Q5SUH7_MOUSE Clathrin interactor 1 OS=Mus musculus OX=10090 GN=Clint1 PE=1 SV=1;sp|Q99KN9|EPN4_MOUSE Clathrin interactor 1 OS=Mus musculus OX=10090 GN=Clint	1	0	36.5495	1.24e-05	123.83	116.55	65.022	1	36.1928	0.00027726	99.092	0.76963	2.93534	0.00717662	41.912	1	14.0431	0.009041	47.603	0	0	NA	NA	1	24.3628
CLINT1_232_3	25.1533	23.6801	24.4413	24.327	26.2695	26.3898	25.8087	25.8949	23.9773	24.5198	24.3401	23.7125	24.6804	25.0367	25.4345	Q5SUH6;Q5SUH7;Q99KN9;Q3UPG6;Q3UGL3;Q99KN9-2	232;232;240;232;232;240	Q5SUH6	Q5SUH6	Clathrin interactor 1;ENTH domain-containing protein	CLINT1	DREDS(37)PERCS(37)DS(37)DEEK	DREDSPERCSDSDEEK	tr|Q5SUH6|Q5SUH6_MOUSE Clathrin interactor 1 OS=Mus musculus OX=10090 GN=Clint1 PE=1 SV=1;tr|Q5SUH7|Q5SUH7_MOUSE Clathrin interactor 1 OS=Mus musculus OX=10090 GN=Clint1 PE=1 SV=1;sp|Q99KN9|EPN4_MOUSE Clathrin interactor 1 OS=Mus musculus OX=10090 GN=Clint	1	0	36.5495	1.24e-05	123.83	116.55	65.022	1	36.1928	0.00027726	99.092	0.683226	1.5521	0.00717662	41.912	1	14.0431	0.009041	47.603	0	0	NA	NA	1	24.3628
CLINT1_234_3	25.1533	23.6801	24.4413	24.327	26.2695	26.3898	25.8087	25.8949	23.9773	24.5198	24.3401	23.7125	24.6804	25.0367	25.4345	Q5SUH6;Q5SUH7;Q99KN9;Q3UPG6;Q3UGL3;Q99KN9-2	234;234;242;234;234;242	Q5SUH6	Q5SUH6	Clathrin interactor 1;ENTH domain-containing protein	CLINT1	DREDS(37)PERCS(37)DS(37)DEEK	DREDSPERCSDSDEEK	tr|Q5SUH6|Q5SUH6_MOUSE Clathrin interactor 1 OS=Mus musculus OX=10090 GN=Clint1 PE=1 SV=1;tr|Q5SUH7|Q5SUH7_MOUSE Clathrin interactor 1 OS=Mus musculus OX=10090 GN=Clint1 PE=1 SV=1;sp|Q99KN9|EPN4_MOUSE Clathrin interactor 1 OS=Mus musculus OX=10090 GN=Clint	1	0	36.5495	1.24e-05	123.83	116.55	65.022	1	36.1928	0.00027726	99.092	0	0	NA	NA	1	14.0431	0.009041	47.603	0	0	NA	NA	1	24.3628
PSIP1_129_1	21.0555	24.0798	23.3993	23.3643	23.4125	23.4907	21.9455	23.5599	27.1433	23.4969	25.7956	26.5054	26.3024	26.7339	25.5057	A2BI12;Q05CD2;Q99JF8-2;Q99JF8	129;129;129;129	A2BI12;Q99JF8	Q99JF8	PC4 and SFRS1-interacting protein	PSIP1	EDT(-130)DQEEKAS(110)NEDVT(-110)K	EDTDQEEKASNEDVTK	tr|A2BI12|A2BI12_MOUSE PC4 and SFRS1-interacting protein OS=Mus musculus OX=10090 GN=Psip1 PE=1 SV=1;tr|Q05CD2|Q05CD2_MOUSE PC4 and SFRS1-interacting protein (Fragment) OS=Mus musculus OX=10090 GN=Psip1 PE=2 SV=1;sp|Q99JF8-2|PSIP1_MOUSE Isoform 2 of PC4 an	1	2.61e-13	106.503	0	383.39	315.39	383.39	0	0	NA	NA	NA	NA	NA	NA	NA	NA	NA	NA	0	0	NA	NA	NA	NA
ARHGAP21_879_1	22.3282	22.4454	22.407	22.8162	22.2778	22.6509	21.8676	22.5005	24.6944	23.4979	23.8625	22.8435	22.9167	23.8884	24.1219	A0A0A0MQE8;B2RWX1;B7ZCJ1;Q6DFV3;B7ZCJ0;G3UWM5	879;884;885;875;875;714	A0A0A0MQE8	A0A0A0MQE8	Rho GTPase-activating protein 21	ARHGAP21	S(6)Y(-6)DEGLDDY(-110)REDAK	SYDEGLDDYREDAK	tr|A0A0A0MQE8|A0A0A0MQE8_MOUSE Rho GTPase activating protein 21 OS=Mus musculus OX=10090 GN=Arhgap21 PE=1 SV=1;tr|B2RWX1|B2RWX1_MOUSE Arhgap21 protein OS=Mus musculus OX=10090 GN=Arhgap21 PE=2 SV=1;tr|B7ZCJ1|B7ZCJ1_MOUSE Rho GTPase activating protein 21 OS	0.798836	0.0296122	5.98907	2.62e-54	213.67	184.69	194.77	NA	NA	NA	NA	NA	NA	NA	NA	NA	NA	NA	NA	NA	NA	NA	NA	0.469561	0.33765
BCL2L13_389_1	24.3187	24.3414	24.3529	24.3858	24.3559	24.3501	24.3492	24.3291	24.2742	24.2447	24.2918	28.931	29.1164	24.3104	29.0566	P59017;Q3UGC5;Q3TNR7	389;389;389	P59017	P59017	Bcl-2-like protein 13;Bcl-2 Bcl-2 homology region 1-3 domain-containing protein	BCL2L13	S(-6.2)HT(6.2)GEAAAVR	SHTGEAAAVR	sp|P59017|B2L13_MOUSE Bcl-2-like protein 13 OS=Mus musculus OX=10090 GN=Bcl2l13 PE=1 SV=2;tr|Q3UGC5|Q3UGC5_MOUSE Bcl-2 Bcl-2 homology region 1-3 domain-containing protein OS=Mus musculus OX=10090 GN=Bcl2l13 PE=2 SV=1;tr|Q3TNR7|Q3TNR7_MOUSE Bcl-2 Bcl-2 homo	0.807366	0.0276377	6.22338	6.83e-117	256.96	191.43	129.82	NA	NA	NA	NA	NA	NA	NA	NA	NA	NA	NA	NA	NA	NA	NA	NA	NA	NA
PRPF4B_366_2	23.8792	24.2682	24.2769	24.2396	24.0299	24.1015	23.9819	24.2567	24.7554	25.5143	24.7855	25.5939	24.6113	25.8819	25.2135	Q61136;C7G3P2;Q8C5G1	366;370;366	Q61136	Q61136	Serine/threonine-protein kinase PRP4 homolog	PRPF4B	S(52)RS(52)PLLNDRR	SRSPLLNDRR	sp|Q61136|PRP4K_MOUSE Serine/threonine-protein kinase PRP4 homolog OS=Mus musculus OX=10090 GN=Prp4k PE=1 SV=3;tr|C7G3P2|C7G3P2_MOUSE Serine/threonine-protein kinase PRP4 homolog (Fragment) OS=Mus musculus OX=10090 GN=Prpf4b PE=2 SV=1;tr|Q8C5G1|Q8C5G1_MOUS	1	0	51.9147	0.00193523	99.927	72.899	69.878	1	15.5483	0.014658	48.704	0	0	NA	NA	NA	NA	NA	NA	0	0	NA	NA	1	24.6044
PRPF4B_368_2	23.8792	24.2682	24.2769	24.2396	24.0299	24.1015	23.9819	24.2567	24.7554	25.5143	24.7855	25.5939	24.6113	25.8819	25.2135	Q61136;C7G3P2;Q8C5G1	368;372;368	Q61136	Q61136	Serine/threonine-protein kinase PRP4 homolog	PRPF4B	S(52)RS(52)PLLNDRR	SRSPLLNDRR	sp|Q61136|PRP4K_MOUSE Serine/threonine-protein kinase PRP4 homolog OS=Mus musculus OX=10090 GN=Prp4k PE=1 SV=3;tr|C7G3P2|C7G3P2_MOUSE Serine/threonine-protein kinase PRP4 homolog (Fragment) OS=Mus musculus OX=10090 GN=Prpf4b PE=2 SV=1;tr|Q8C5G1|Q8C5G1_MOUS	1	0	51.9147	0.00193523	99.927	72.899	69.878	1	15.5483	0.014658	48.704	0	0	NA	NA	NA	NA	NA	NA	0	0	NA	NA	1	24.6044
PNN_100_1	26.6176	26.2105	26.4595	26.0433	26.9422	26.8293	26.2802	26.8616	27.7707	28.0999	27.5947	26.668	28.2125	27.9193	27.6205	O35691;Q3TUQ5;Q9CV89	100;100;100	O35691	O35691	Pinin	PNN	RES(8.4)RQES(8.4)DPEDDDVK	RESRQESDPEDDDVK	sp|O35691|PININ_MOUSE Pinin OS=Mus musculus OX=10090 GN=Pnn PE=1 SV=4;tr|Q3TUQ5|Q3TUQ5_MOUSE Pinin OS=Mus musculus OX=10090 GN=Pnn PE=1 SV=1;tr|Q9CV89|Q9CV89_MOUSE Pinin (Fragment) OS=Mus musculus OX=10090 GN=Pnn PE=2 SV=1	1	0	8.35595	0	355.43	313.24	49.865	0.993111	21.5882	1.21e-70	203.04	0.996935	25.122	4.64e-54	210.9	1	17.0106	1.34e-102	245.19	0.979569	16.8075	7.83e-22	177.74	1	73.8033
R3HDM1_282_1	25.3241	25.4621	25.0116	25.0447	25.9894	25.6542	25.4884	26.4917	26.6606	26.2143	26.6793	25.9755	26.4557	26.1576	26.3869	E9Q9Q2;A0A087WPF0;Q80ZH9;B9EHE8;A0A087WQF6;F6Z9T5;Q9DCB4-7;Q80TM6-2;Q80TM6-3;Q80TM6;F6TDX7;Q9DCB4	282;226;282;282;268;34;278;283;283;283;44;278	E9Q9Q2;Q80TM6;Q9DCB4	E9Q9Q2	cAMP-regulated phosphoprotein 21;R3H domain-containing protein 2	R3HDM1	S(110)IEEREEEY(-110)QR	SIEEREEEYQR	tr|E9Q9Q2|E9Q9Q2_MOUSE R3H domain containing 1 OS=Mus musculus OX=10090 GN=R3hdm1 PE=1 SV=1;tr|A0A087WPF0|A0A087WPF0_MOUSE R3H domain containing 1 (Fragment) OS=Mus musculus OX=10090 GN=R3hdm1 PE=1 SV=1;tr|Q80ZH9|Q80ZH9_MOUSE R3H domain containing 1 OS=Mus	1	8.1e-14	111.311	2.31e-29	189.3	157.7	189.3	0.999845	38.0878	0.00382457	80.96	0.999832	37.743	0.00138734	111.12	0.9934	21.7756	0.00948115	66.004	0.98785	19.101	0.00254523	91.914	1	83.0341
PPP4R4_777_1	24.3187	24.3414	24.3529	21.2919	20.3668	20.9239	21.766	22.5095	24.2742	24.2447	24.2918	24.2064	24.247	24.3104	24.2484	Q8C0Y0;Q8C0Y0-3	777;668	Q8C0Y0	Q8C0Y0	Serine/threonine-protein phosphatase 4 regulatory subunit 4	PPP4R4	S(-8.9)QS(8.9)FNNQAFHAK	SQSFNNQAFHAK	sp|Q8C0Y0|PP4R4_MOUSE Serine/threonine-protein phosphatase 4 regulatory subunit 4 OS=Mus musculus OX=10090 GN=Ppp4r4 PE=1 SV=2;sp|Q8C0Y0-3|PP4R4_MOUSE Isoform 3 of Serine/threonine-protein phosphatase 4 regulatory subunit 4 OS=Mus musculus OX=10090 GN=Ppp4	0.885205	0.0144883	8.87123	0.00563257	68.536	53.148	68.536	NA	NA	NA	NA	NA	NA	NA	NA	NA	NA	NA	NA	0	0	NA	NA	0	0
ABCA2_1327_1	21.3755	21.7977	20.6437	21.8588	21.7328	20.3789	21.7924	19.8264	23.2106	22.7218	22.9345	22.6204	22.3872	22.54	22.6466	P41234;Q6ZPZ4;A2AJ26	1327;309;1326	P41234	P41234	ATP-binding cassette sub-family A member 2	ABCA2	VS(-46)EEDQS(21)LENS(-21)EADVK	VSEEDQSLENSEADVK	sp|P41234|ABCA2_MOUSE ATP-binding cassette sub-family A member 2 OS=Mus musculus OX=10090 GN=Abca2 PE=1 SV=4;tr|Q6ZPZ4|Q6ZPZ4_MOUSE MKIAA1062 protein (Fragment) OS=Mus musculus OX=10090 GN=Abca2 PE=2 SV=1;tr|A2AJ26|A2AJ26_MOUSE ATP-binding cassette, sub-fa	0.991471	0.000679077	20.6665	1.7e-07	144.05	127.8	144.05	NA	NA	NA	NA	NA	NA	NA	NA	0	0	NA	NA	NA	NA	NA	NA	NA	NA
BLTP1_2755_1	22.7628	21.9253	22.0608	22.5628	21.1612	21.3329	21.8052	22.646	23.0735	23.4384	23.7251	23.1674	23.0983	22.7933	22.8073	A2AAE1;A2AAE1-3;A2AAE1-4;A2AAE1-6;A2AAE1-2;A0A1D5RMC4	2755;2755;2368;2755;2755;2756	A2AAE1	A2AAE1	Bridge-like lipid transfer protein family member 1	BLTP1	VVFENEQDNNS(13)LT(-13)K	VVFENEQDNNSLTK	sp|A2AAE1|BLTP1_MOUSE Bridge-like lipid transfer protein family member 1 OS=Mus musculus OX=10090 GN=Bltp1 PE=1 SV=4;sp|A2AAE1-3|BLTP1_MOUSE Isoform 3 of Bridge-like lipid transfer protein family member 1 OS=Mus musculus OX=10090 GN=Bltp1;sp|A2AAE1-4|BLTP1	0.948849	0.00604692	12.6835	7.99e-167	272.72	248.22	272.72	0.66765	3.02953	0.00356216	95.651	0.622528	2.17275	0.00500818	77.078	0.5	0	0.0103977	59.306	0	0	NA	NA	0	0
BCKDHA_334_1	25.9708	26.1051	26.1249	27.1489	26.9862	26.9834	25.9542	25.5791	23.6961	24.1952	23.8251	26.6739	24.5071	24.8405	24.1896	Q99L69;Q3U3J1;P50136	334;338;334	Q99L69	Q99L69	2-oxoisovalerate dehydrogenase subunit alpha;2-oxoisovalerate dehydrogenase subunit alpha, mitochondrial	BCKDHA	IGHHS(14)T(-14)S(-35)DDS(-85)S(-110)AY(-120)R	IGHHSTSDDSSAYR	tr|Q99L69|Q99L69_MOUSE 2-oxoisovalerate dehydrogenase subunit alpha OS=Mus musculus OX=10090 GN=Bckdha PE=2 SV=1;tr|Q3U3J1|Q3U3J1_MOUSE 2-oxoisovalerate dehydrogenase subunit alpha OS=Mus musculus OX=10090 GN=Bckdha PE=1 SV=1;sp|P50136|ODBA_MOUSE 2-oxoisov	0.959378	0.00478284	13.7686	1.33e-84	228.9	211.41	175.19	0.591105	1.81614	1.55e-57	190.24	0.591203	3.28445	0.00034368	111.34	0.770004	5.48835	4.89e-22	180.64	0.959167	13.7456	1.33e-84	228.9	0.959378	13.7686
MKIAA0930_372_2	25.5384	25.7393	25.4586	25.6189	25.3118	25.9565	25.3534	25.5263	24.2996	25.0134	24.3795	25.0149	24.0469	24.7321	24.5335	Q69ZV3;B1APX2;Q3UE31	372;394;351	Q69ZV3	Q69ZV3	Uncharacterized protein KIAA0930 homolog	MKIAA0930	S(-14)RS(14)LS(12)GT(-12)GR	SRSLSGTGR	tr|Q69ZV3|Q69ZV3_MOUSE MKIAA0930 protein (Fragment) OS=Mus musculus OX=10090 GN=mKIAA0930 PE=4 SV=1;tr|B1APX2|B1APX2_MOUSE RIKEN cDNA 5031439G07 gene OS=Mus musculus OX=10090 GN=5031439G07Rik PE=1 SV=1;sp|Q3UE31|K0930_MOUSE Uncharacterized protein KIAA0930	0.960401	0.00463743	14.0355	0.0201525	78.705	8.0199	78.705	0	0	NA	NA	0.957717	13.7237	0.0248963	76.326	0	0	NA	NA	0	0	NA	NA	0	0
MKIAA0930_374_2	25.5384	25.7393	25.4586	25.6189	25.3118	25.9565	25.3534	25.5263	24.2996	25.0134	24.3795	25.0149	24.0469	24.7321	24.5335	Q69ZV3;B1APX2;Q3UE31	374;396;353	Q69ZV3	Q69ZV3	Uncharacterized protein KIAA0930 homolog	MKIAA0930	S(-14)RS(14)LS(15)GT(-15)GR	SRSLSGTGR	tr|Q69ZV3|Q69ZV3_MOUSE MKIAA0930 protein (Fragment) OS=Mus musculus OX=10090 GN=mKIAA0930 PE=4 SV=1;tr|B1APX2|B1APX2_MOUSE RIKEN cDNA 5031439G07 gene OS=Mus musculus OX=10090 GN=5031439G07Rik PE=1 SV=1;sp|Q3UE31|K0930_MOUSE Uncharacterized protein KIAA0930	0.967381	0.00373246	14.9136	0.0201525	78.705	8.0199	76.326	0	0	NA	NA	0.967381	14.9136	0.0248963	76.326	0	0	NA	NA	0	0	NA	NA	0	0
TMCC2_435_1	20.36	20.0855	19.7714	20.7082	20.325	20.3478	19.015	20.8402	21.4154	22.2223	21.7097	21.5731	21.0342	21.22	21.6342	Q80W04;Q3TZY4;Q3T9T1;A0A5F8MQA9;Q3TYQ4;Q8R310;Q8C538;Q8C440;Q8R310-2	435;357;200;253;200;216;164;216;185	Q80W04	Q80W04	Transmembrane and coiled-coil domains protein 2;Transmembrane and coiled-coil domain protein 3	TMCC2	FGS(17)ADNIAHLK	FGSADNIAHLK	sp|Q80W04|TMCC2_MOUSE Transmembrane and coiled-coil domains protein 2 OS=Mus musculus OX=10090 GN=Tmcc2 PE=1 SV=1;tr|Q3TZY4|Q3TZY4_MOUSE Transmembrane and coiled-coil domains 2 OS=Mus musculus OX=10090 GN=Tmcc2 PE=1 SV=1;tr|Q3T9T1|Q3T9T1_MOUSE Transmembran	1	0	17.42	0.00225674	98.353	74.604	76.655	0	0	NA	NA	NA	NA	NA	NA	0	0	NA	NA	0	0	NA	NA	0	0
TACC2_1204_1	22.3023	22.3668	22.2313	22.4991	22.974	21.978	22.6536	22.3767	23.0675	23.2961	23.4382	23.5247	23.5963	23.0045	23.3568	E9Q8T1;A0A1L1SS37;A0A140LHH8	1204;1223;1204	E9Q8T1	E9Q8T1		TACC2	GAVS(-99)S(-88)EDPGAPHES(88)PVK	GAVSSEDPGAPHESPVK	tr|E9Q8T1|E9Q8T1_MOUSE Transforming, acidic coiled-coil containing protein 2 OS=Mus musculus OX=10090 GN=Tacc2 PE=1 SV=1;tr|A0A1L1SS37|A0A1L1SS37_MOUSE Transforming, acidic coiled-coil containing protein 2 (Fragment) OS=Mus musculus OX=10090 GN=Tacc2 PE=1	1	2.3e-11	87.7789	6.52e-21	171.78	151.4	171.78	0	0	NA	NA	0	0	NA	NA	NA	NA	NA	NA	0	0	NA	NA	0.99507	25.1046
ADD2_528_2	21.5057	21.9172	21.9221	22.2087	22.1922	22.6414	20.6044	22.2697	23.6693	22.7942	23.9663	23.064	23.5566	23.3912	23.5524	Q9QYB8;Q8C0Y2	528;528	Q9QYB8	Q9QYB8	Beta-adducin;Class II aldolase/adducin N-terminal domain-containing protein	ADD2	S(12)RS(11)PS(-11)T(-13)ES(-14)QLMS(-25)K	SRSPSTESQLMSK	sp|Q9QYB8|ADDB_MOUSE Beta-adducin OS=Mus musculus OX=10090 GN=Add2 PE=1 SV=4;tr|Q8C0Y2|Q8C0Y2_MOUSE Class II aldolase/adducin N-terminal domain-containing protein (Fragment) OS=Mus musculus OX=10090 GN=Add2 PE=2 SV=1	0.851222	0.020486	11.8172	0.00544041	71.692	53.619	71.692	0	0	NA	NA	0.354026	0	0.0485445	48.004	0.243507	0	0.030335	44.312	0	0	NA	NA	0	0
ADD2_530_2	21.5057	21.9172	21.9221	22.2087	22.1922	22.6414	20.6044	22.2697	23.6693	22.7942	23.9663	23.064	23.5566	23.3912	23.5524	Q9QYB8;Q8C0Y2	530;530	Q9QYB8	Q9QYB8	Beta-adducin;Class II aldolase/adducin N-terminal domain-containing protein	ADD2	S(-16)RS(9.4)PS(-9.4)T(-16)ES(-26)QLMS(-60)K	SRSPSTESQLMSK	sp|Q9QYB8|ADDB_MOUSE Beta-adducin OS=Mus musculus OX=10090 GN=Add2 PE=1 SV=4;tr|Q8C0Y2|Q8C0Y2_MOUSE Class II aldolase/adducin N-terminal domain-containing protein (Fragment) OS=Mus musculus OX=10090 GN=Add2 PE=2 SV=1	0.856952	0.0189673	9.40173	7.26e-09	156.49	127.87	134.14	0	0	NA	NA	0.354026	0	0.0485445	48.004	0.243507	0	0.030335	44.312	0	0	NA	NA	0.426228	2.76818
CCDC177_209_2	24.0505	24.2494	24.2454	24.1459	23.9876	24.5792	24.1645	24.1722	23.3477	23.5289	23.62	22.5139	22.2825	23.9296	22.1938	Q3UHB8	209	Q3UHB8	Q3UHB8	Coiled-coil domain-containing protein 177	CCDC177	RT(-10)S(10)PS(20)PPAR	RTSPSPPAR	sp|Q3UHB8|CC177_MOUSE Coiled-coil domain-containing protein 177 OS=Mus musculus OX=10090 GN=Ccdc177 PE=1 SV=1	0.917291	0.0101966	10.411	0.00395278	72.652	47.799	72.652	0	0	NA	NA	0.850712	7.48219	0.0385449	64.439	NA	NA	NA	NA	0	0	NA	NA	0.750681	4.64321
CCDC177_211_2	24.0505	24.2494	24.2454	24.1459	23.9876	24.5792	24.1645	24.1722	23.3477	23.5289	23.62	22.5139	22.2825	23.9296	22.1938	Q3UHB8	211	Q3UHB8	Q3UHB8	Coiled-coil domain-containing protein 177	CCDC177	RT(-10)S(10)PS(20)PPAR	RTSPSPPAR	sp|Q3UHB8|CC177_MOUSE Coiled-coil domain-containing protein 177 OS=Mus musculus OX=10090 GN=Ccdc177 PE=1 SV=1	0.99189	0.000651064	20.4964	0.00395278	72.652	47.799	72.652	0	0	NA	NA	0.985362	17.5676	0.0385449	64.439	NA	NA	NA	NA	0	0	NA	NA	0.975554	14.7286
ATP8A1_29_2	24.3187	24.3414	24.3529	24.3858	24.3559	24.3501	24.3492	24.3291	22.5671	20.843	22.024	24.2064	20.4147	22.3514	22.4358	P70704;Q5DTG0;P70704-3;A1L332;P70704-2;A0A0M3HEP7;A0A0J9YV34;Q3U9N5;F6Q8P7;E9Q4J5	29;60;29;26;29;29;29;29;42;29	P70704	P70704	Phospholipid-transporting ATPase IA;Phospholipid-transporting ATPase	ATP8A1	T(-7.6)S(7.6)LADQEEVR	TSLADQEEVR	sp|P70704|AT8A1_MOUSE Phospholipid-transporting ATPase IA OS=Mus musculus OX=10090 GN=Atp8a1 PE=1 SV=2;tr|Q5DTG0|Q5DTG0_MOUSE Phospholipid-transporting ATPase (Fragment) OS=Mus musculus OX=10090 GN=Atp8a1 PE=2 SV=1;sp|P70704-3|AT8A1_MOUSE Isoform 3 of Phos	0.852909	0.019753	7.63317	1.23e-15	171.74	152.5	150.33	0.704528	3.77381	0.00258501	111.5	NA	NA	NA	NA	0	0	NA	NA	0	0	NA	NA	0.5	0
TCEAL6_30_1	25.6811	26.4115	26.1967	25.7579	26.3159	25.9938	25.8028	25.8516	23.6585	25.0947	24.5404	24.505	25.3197	24.8227	25.6466	Q9DB24	30	Q9DB24	Q9DB24		TCEAL6	EGKPEDEVEPEDEEKS(98)DEEEK	EGKPEDEVEPEDEEKSDEEEK	tr|Q9DB24|Q9DB24_MOUSE Transcription elongation factor A (SII)-like 6 OS=Mus musculus OX=10090 GN=Tceal6 PE=1 SV=1	1	0	98.3236	4.57e-112	234.45	205.31	187.21	1	11.8548	0.000610944	53.481	0	0	NA	NA	1	91.9687	2.44e-94	222.06	1	52.4903	1.15e-22	150.94	1	143.111
SEC62_158_1	26.4486	26.1875	26.6991	26.6006	25.8301	26.031	26.0213	26.021	25.3154	25.3307	25.2043	25.3331	25.8328	24.8094	25.866	Q8BU14;Q8CIK3	158;53	Q8BU14	Q8BU14	Translocation protein SEC62	SEC62	KEET(-67)PGT(67)PK	KEETPGTPK	sp|Q8BU14|SEC62_MOUSE Translocation protein SEC62 OS=Mus musculus OX=10090 GN=Sec62 PE=1 SV=1;tr|Q8CIK3|Q8CIK3_MOUSE Translocation protein SEC62 (Fragment) OS=Mus musculus OX=10090 GN=Sec62 PE=2 SV=1	1	4.92e-09	67.3393	1.32e-41	206.21	134.68	184.65	0.999996	53.5618	2.23e-40	196.67	1	65.0704	4.68e-31	191.31	0.999993	51.7341	1.86e-40	198.33	0.998699	28.8527	1.08e-11	161.93	0.999998	58.1512
ZNF592_332_1	22.4282	22.5502	22.4665	22.4526	22.464	22.4318	21.8459	22.0441	20.481	21.7842	21.1916	21.82	21.2948	21.394	21.5233	Q8BHZ4;Q52KI9;Q0VF56;Q3UPC8	332;287;287;332	Q8BHZ4	Q8BHZ4	Zinc finger protein 592;C2H2-type domain-containing protein	ZNF592	S(29)PLEAT(-29)RK	SPLEATRK	sp|Q8BHZ4|ZN592_MOUSE Zinc finger protein 592 OS=Mus musculus OX=10090 GN=Znf592 PE=1 SV=3;tr|Q52KI9|Q52KI9_MOUSE Zfp592 protein OS=Mus musculus OX=10090 GN=Zfp592 PE=2 SV=2;tr|Q0VF56|Q0VF56_MOUSE Zinc finger protein 592 OS=Mus musculus OX=10090 GN=Zfp592	0.998759	7.83e-05	29.0583	0.00659941	59.862	43.724	43.492	0.903302	9.25462	0.0264049	40.801	0	0	NA	NA	0.973294	15.5144	0.0111138	53.828	0	0	NA	NA	0.92092	10.3343
RPL13_140_1	25.53	25.6961	25.6169	25.4015	25.9998	25.3757	25.2357	24.9256	24.6953	24.7191	24.7485	24.6834	24.5825	24.3731	24.5752	P47963;Q5RKP3	140;140	P47963	P47963	Large ribosomal subunit protein eL13;60S ribosomal protein L13	RPL13	KGDS(-7.5)S(7.5)AEELK	KGDSSAEELK	sp|P47963|RL13_MOUSE Large ribosomal subunit protein eL13 OS=Mus musculus OX=10090 GN=Rpl13 PE=1 SV=3;tr|Q5RKP3|Q5RKP3_MOUSE 60S ribosomal protein L13 OS=Mus musculus OX=10090 GN=Rpl13 PE=2 SV=1	0.849147	0.0211595	7.5043	6.81e-15	145.81	61.946	141.65	0.5	0	1.28e-06	113.07	0	0	NA	NA	0.5	0	0.000391513	129.76	0.5	0	0.0026306	106.29	0.703388	3.75007
KCNAB2_20_1	20.264	21.4483	19.6604	21.0784	20.0566	20.3041	20.2133	21.3083	22.0693	22.7156	22.2914	22.4656	21.8967	21.4994	21.4041	P62482;A0A571BGH0;Q3U7L1;E0CXI4;E0CYS2	20;20;20;20;20	P62482	P62482	Voltage-gated potassium channel subunit beta-2	KCNAB2	QT(-14)GS(14)PGMIY(-21)S(-23)T(-25)R	QTGSPGMIYSTR	sp|P62482|KCAB2_MOUSE Voltage-gated potassium channel subunit beta-2 OS=Mus musculus OX=10090 GN=Kcnab2 PE=1 SV=1;tr|A0A571BGH0|A0A571BGH0_MOUSE Voltage-gated potassium channel subunit beta-2 OS=Mus musculus OX=10090 GN=Kcnab2 PE=1 SV=1;tr|Q3U7L1|Q3U7L1_MO	0.94944	0.00597049	14.366	0.00174795	80.469	67.941	80.469	0	0	NA	NA	0	0	NA	NA	0	0	NA	NA	0	0	NA	NA	0	0
RIMS1_990_1	23.5003	23.847	23.5427	24.4038	22.6906	23.7023	24.1804	24.831	25.3028	25.5224	25.6298	24.8763	25.2452	24.9258	25.0917	E9PWP6;F6VBV0;F6Y0S3;Q99NE5;Q99NE5-5;Q99NE5-4;Q99NE5-3;F6TZK4;Q99NE5-6;Q99NE5-7;Q3UYL2	990;990;990;812;812;812;812;990;812;990;370	E9PWP6;F6TZK4	E9PWP6	Regulating synaptic membrane exocytosis protein 1	RIMS1	S(75)LDEIHPT(-75)R	SLDEIHPTR	tr|E9PWP6|E9PWP6_MOUSE Regulating synaptic membrane exocytosis 1 OS=Mus musculus OX=10090 GN=Rims1 PE=1 SV=4;tr|F6VBV0|F6VBV0_MOUSE Regulating synaptic membrane exocytosis 1 OS=Mus musculus OX=10090 GN=Rims1 PE=1 SV=3;tr|F6Y0S3|F6Y0S3_MOUSE Regulating syna	1	3.96e-10	75.2723	0.000838852	125.74	62.917	112.83	0.986443	18.6192	0.0121578	48.44	0.999383	32.0917	0.00312527	85.355	0.997819	26.604	0.0165706	64.374	0.999836	37.8611	0.00164998	75.479	0.99417	22.318
RTN1_487_1	28.5971	28.6179	28.8931	28.8867	28.5953	28.807	28.3033	28.5574	25.3669	27.1841	26.5721	24.2792	27.4333	26.8445	27.3559	Q8K0T0;Q4FJL2	487;487	Q8K0T0	Q8K0T0	Reticulon-1;Reticulon	RTN1	REQDS(29)PPMK	REQDSPPMK	sp|Q8K0T0|RTN1_MOUSE Reticulon-1 OS=Mus musculus OX=10090 GN=Rtn1 PE=1 SV=1;tr|Q4FJL2|Q4FJL2_MOUSE Reticulon OS=Mus musculus OX=10090 GN=Rtn1 PE=1 SV=1	1	0	29.2914	2.83e-06	142.76	110.43	53.211	1	70.5243	0.00133562	117.86	1	59.9352	2.83e-06	142.76	1	81.642	0.00187503	111.52	1	9.24378	0.000890039	122.33	1	24.2286
GPM6A_256_1	24.3187	24.3414	24.3529	25.4621	24.3559	24.3501	24.3492	24.3291	27.6696	25.8232	26.7799	24.2064	24.8557	26.3282	25.3126	P35802;Q8R1P3;Q542P2	256;245;256	P35802	P35802	Neuronal membrane glycoprotein M6-a	GPM6A	S(110)KEEQELHDIHS(-110)T(-110)R	SKEEQELHDIHSTR	sp|P35802|GPM6A_MOUSE Neuronal membrane glycoprotein M6-a OS=Mus musculus OX=10090 GN=Gpm6a PE=1 SV=1;tr|Q8R1P3|Q8R1P3_MOUSE Neuronal membrane glycoprotein M6-a OS=Mus musculus OX=10090 GN=Gpm6a PE=2 SV=1;tr|Q542P2|Q542P2_MOUSE Neuronal membrane glycoprote	1	3.39e-13	107.581	1.71e-15	172.37	153.43	151.31	0	0	NA	NA	0.980105	19.8978	0.0123827	46.408	0	0	NA	NA	0.999967	47.8625	0.000118878	139.88	0	0
PACSIN1_346_1	25.2411	25.1546	25.3065	25.3733	25.1613	25.5226	24.7133	24.8818	26.2543	25.8705	25.931	26.1142	26.3372	25.672	25.9752	Q61644;Q543Y7;Q3TYF2;A0A384DVB1	346;346;346;189	Q61644	Q61644	Protein kinase C and casein kinase substrate in neurons protein 1	PACSIN1	GS(-77)VS(-24)S(24)Y(-24)DR	GSVSSYDR	sp|Q61644|PACN1_MOUSE Protein kinase C and casein kinase substrate in neurons protein 1 OS=Mus musculus OX=10090 GN=Pacsin1 PE=1 SV=1;tr|Q543Y7|Q543Y7_MOUSE Protein kinase C and casein kinase substrate in neurons protein 1 OS=Mus musculus OX=10090 GN=Pacsi	0.99142	0.000684799	23.6378	9.73e-13	154.85	120.66	142.36	0.603674	3.84699	0.00448779	112.3	0.816205	6.52894	0.0044865	106.16	0.808954	6.3309	0.00448613	104.39	0.946885	12.7566	0.00265366	120.76	0.794226	6.7186
ALDOC_36_1	21.4606	22.8997	21.5529	22.9556	24.1637	23.5839	23.4582	26.2687	22.0949	22.825	22.3295	20.9789	21.0221	21.1722	22.4229	P05063	36	P05063	P05063	Fructose-bisphosphate aldolase C	ALDOC	GILAADES(11)VGS(-11)MAK	GILAADESVGSMAK	sp|P05063|ALDOC_MOUSE Fructose-bisphosphate aldolase C OS=Mus musculus OX=10090 GN=Aldoc PE=1 SV=4	0.926501	0.00870137	11.0056	0.000914302	131.66	116.79	131.66	0.926501	11.0056	0.000914302	131.66	0.654981	2.78387	0.00148125	95.631	0	0	NA	NA	0	0	NA	NA	0.845238	7.37314
TRIM28_473_1	22.3449	22.4149	21.5587	22.6649	22.0166	22.5968	22.0307	22.7628	22.9491	23.092	23.4598	23.8234	23.4897	23.3515	23.2431	Q62318;Q5EBP9;Q3UDN8;Q62318-2	473;473;270;473	Q62318	Q62318	Transcription intermediary factor 1-beta	TRIM28	S(34)GEGEVS(-34)GLLR	SGEGEVSGLLR	sp|Q62318|TIF1B_MOUSE Transcription intermediary factor 1-beta OS=Mus musculus OX=10090 GN=Trim28 PE=1 SV=3;tr|Q5EBP9|Q5EBP9_MOUSE Tripartite motif-containing 28 OS=Mus musculus OX=10090 GN=Trim28 PE=2 SV=1;tr|Q3UDN8|Q3UDN8_MOUSE Transcription intermediary	0.999622	2.37e-05	34.2197	0.00106091	125.28	87.853	91.937	0.893185	9.22307	0.0395278	45.879	0.970419	15.1595	0.00167724	101.62	0	0	NA	NA	0	0	NA	NA	0	0
ADGRB3_1411_1	20.5389	22.341	21.9638	21.5471	22.0638	21.3577	22.1376	22.1693	23.0252	23.4385	23.3125	23.0463	22.6724	22.8557	22.6251	Q80ZF8;Q68FL1;Q8K0A3;Q499E3;Q8BJ13;Q8BIW2	1411;1171;903;1411;541;298	Q80ZF8;Q8BIW2	Q80ZF8	Adhesion G protein-coupled receptor B3	ADGRB3	S(-120)ET(-100)GS(-71)T(-64)IS(-31)MS(-7.5)S(7.5)LER	SETGSTISMSSLER	sp|Q80ZF8|AGRB3_MOUSE Adhesion G protein-coupled receptor B3 OS=Mus musculus OX=10090 GN=Adgrb3 PE=1 SV=2;tr|Q68FL1|Q68FL1_MOUSE Adhesion G protein-coupled receptor B3 (Fragment) OS=Mus musculus OX=10090 GN=Adgrb3 PE=1 SV=1;tr|Q8K0A3|Q8K0A3_MOUSE Bai3 prot	0.849819	0.0210981	7.54893	2.94e-102	232.28	203.38	232.28	0	0	NA	NA	NA	NA	NA	NA	NA	NA	NA	NA	NA	NA	NA	NA	NA	NA
JMY_108_1	22.7837	22.7047	22.3289	22.384	22.5587	21.6311	22.7373	22.0842	23.4579	23.7291	23.5515	23.8122	23.0741	23.1423	23.005	Q9QXM1;A0A1Y7VLC3;A0A0R4J0V4;Q9QXM1-2;Q9QXM1-3	108;108;108;108;108	Q9QXM1	Q9QXM1	Junction-mediating and -regulatory protein	JMY	S(-46)QAWAEGGS(46)PR	SQAWAEGGSPR	sp|Q9QXM1|JMY_MOUSE Junction-mediating and -regulatory protein OS=Mus musculus OX=10090 GN=Jmy PE=1 SV=1;tr|A0A1Y7VLC3|A0A1Y7VLC3_MOUSE Junction-mediating and regulatory protein OS=Mus musculus OX=10090 GN=Jmy PE=1 SV=1;tr|A0A0R4J0V4|A0A0R4J0V4_MOUSE Junct	0.999973	1.02e-06	45.6493	0.00158741	108.59	83.74	108.59	0	0	NA	NA	0.899523	9.51946	0.0516003	41.401	0.995086	23.064	0.00331577	81.494	0.970498	15.1715	0.0164074	57.802	0.999109	30.4981
SLC20A2_253_2	21.5365	24.0348	23.2101	23.4597	23.8119	28.2539	28.3524	27.9624	26.6787	26.303	26.8051	25.3772	27.5485	27.6182	27.5545	Q80UP8	253	Q80UP8	Q80UP8	Sodium-dependent phosphate transporter 2	SLC20A2	ES(-19)ALS(6.6)RAS(-6.6)DES(10)LRK	ESALSRASDESLRK	sp|Q80UP8|S20A2_MOUSE Sodium-dependent phosphate transporter 2 OS=Mus musculus OX=10090 GN=Slc20a2 PE=1 SV=2	0.826599	0.024973	6.64813	0.000262649	124.29	111.73	56.553	0.510624	0.441861	0.000262649	124.29	0.537763	1.15781	0.0136456	43.208	0	0	NA	NA	0.493524	1.05829	0.00158942	86.748	0	0
MAP1A_1606_1	22.5468	23.2184	23.1574	23.349	23.3492	23.9094	24.705	24.8276	25.7642	24.6827	25.2615	23.7934	24.2778	25.2483	25.1048	Q9QYR6;A2ARP8;Q9QYR6-2	1606;1844;1830	Q9QYR6	Q9QYR6	Microtubule-associated protein 1A;MAP1A heavy chain;MAP1 light chain LC2	MAP1A	ALGLEES(170)PEEEGK	ALGLEESPEEEGK	sp|Q9QYR6|MAP1A_MOUSE Microtubule-associated protein 1A OS=Mus musculus OX=10090 GN=Map1a PE=1 SV=2;tr|A2ARP8|A2ARP8_MOUSE Microtubule-associated protein 1 A OS=Mus musculus OX=10090 GN=Map1a PE=1 SV=1;sp|Q9QYR6-2|MAP1A_MOUSE Isoform 2 of Microtubule-assoc	1	0	166.045	3.45e-100	245.03	245.03	245.03	1	9.82649	0.0378083	43.991	NA	NA	NA	NA	1	11.9991	0.0253096	52.555	1	30.8052	0.00145208	83.204	1	12.8726
UIMC1_665_1	24.3187	24.3414	24.3529	24.3858	24.3559	24.3501	24.3492	24.3291	21.0366	19.5563	21.4285	24.2064	20.2191	24.3104	24.2484	Q5U5Q9;A0A0R4J183;E9Q577;A0A0R4J073;Q5U5Q9-3	665;384;665;665;384	Q5U5Q9	Q5U5Q9	BRCA1-A complex subunit RAP80	UIMC1	MPS(14)PEVEEAS(-14)CS(-14)R	MPSPEVEEASCSR	sp|Q5U5Q9|UIMC1_MOUSE BRCA1-A complex subunit RAP80 OS=Mus musculus OX=10090 GN=Uimc1 PE=1 SV=2;tr|A0A0R4J183|A0A0R4J183_MOUSE BRCA1-A complex subunit RAP80 OS=Mus musculus OX=10090 GN=Uimc1 PE=1 SV=1;tr|E9Q577|E9Q577_MOUSE BRCA1-A complex subunit RAP80 OS	0.930126	0.00832662	14.2526	0.0284915	50.897	37.218	50.897	NA	NA	NA	NA	NA	NA	NA	NA	NA	NA	NA	NA	NA	NA	NA	NA	NA	NA
MTPN_31_1	24.6461	25.0401	24.8846	25.0291	24.9441	25.0358	24.905	24.0339	22.5323	24.2241	23.3307	24.0837	23.5328	23.7523	23.4733	P62774;A0A0J9YV46	31;24	P62774	P62774	Myotrophin	MTPN	GEDVNRT(33)LEGGRK	GEDVNRTLEGGRK	sp|P62774|MTPN_MOUSE Myotrophin OS=Mus musculus OX=10090 GN=Mtpn PE=1 SV=2;tr|A0A0J9YV46|A0A0J9YV46_MOUSE Myotrophin (Fragment) OS=Mus musculus OX=10090 GN=Mtpn PE=1 SV=1	1	0	32.9931	0.00435374	88.427	63.498	72.446	1	15.4769	0.021334	65.225	0	0	NA	NA	1	16.8695	0.0370988	52.254	0	0	NA	NA	1	30.2281
CTNND2_1082_1	20.1626	19.5058	19.7898	20.6386	19.6788	19.3512	20.2528	20.4686	21.0957	21.0826	21.2588	21.1889	21.0825	20.8595	20.9473	O35927;B7ZNF6;E9QKH8;O35927-2;Q3USD8;Q3TPK9;Q3US07	1082;1056;1081;1057;465;109;208	O35927	O35927	Catenin delta-2	CTNND2	T(-35)PS(-19)IS(19)PVR	TPSISPVR	sp|O35927|CTND2_MOUSE Catenin delta-2 OS=Mus musculus OX=10090 GN=Ctnnd2 PE=1 SV=1;tr|B7ZNF6|B7ZNF6_MOUSE Catenin delta 2 OS=Mus musculus OX=10090 GN=Ctnnd2 PE=1 SV=1;tr|E9QKH8|E9QKH8_MOUSE Catenin delta 2 OS=Mus musculus OX=10090 GN=Ctnnd2 PE=1 SV=1;sp|O3	0.985839	0.0013171	18.5297	0.00862763	78.655	25.328	73.499	0	0	NA	NA	0.658592	3.60773	0.0551879	45.161	0	0	NA	NA	0.917429	10.5599	0.00958457	77.662	NA	NA
KIDINS220_1578_1	25.866	25.763	25.6663	25.3951	25.4303	24.7258	24.7217	24.6778	25.7699	25.883	25.5849	25.9101	25.9562	25.802	26.073	E9Q9B7;Q8K0P2;A0A076N9K6;A0A076N1C3;Q52KP9;A0A076N402;A0A076NBC4;A0A076N8A1;A0A076N9K1;Q80SX9;B2RXL7;A0A1Y7VMH7;Q80TG7;A0A1Y7VME9	1578;24;435;446;464;473;484;503;514;1339;1457;1457;1478;1548	E9Q9B7	E9Q9B7		KIDINS220	S(78)PEHS(-78)VEPIR	SPEHSVEPIR	tr|E9Q9B7|E9Q9B7_MOUSE Kinase D-interacting substrate 220 OS=Mus musculus OX=10090 GN=Kidins220 PE=1 SV=1;tr|Q8K0P2|Q8K0P2_MOUSE Kidins220 protein (Fragment) OS=Mus musculus OX=10090 GN=Kidins220 PE=2 SV=1;tr|A0A076N9K6|A0A076N9K6_MOUSE Truncated Kidins220	1	2.13e-10	78.3886	5.74e-40	199.03	138.39	163.9	1	71.7959	0.000378822	131.12	1	72.4502	5.74e-40	199.03	0.999999	60.2958	1.17e-07	147.91	NA	NA	NA	NA	1	65.7319
NLGN3_722_1	25.2036	24.82	24.9603	24.4172	23.1829	23.9308	23.4954	23.9574	22.8496	24.0206	23.3767	24.1005	23.2567	23.6069	23.3524	Q8BYM5;A2AGI3;B2RWZ9;A0A5S9EES2;A0A5S9EER5;A2AGI2;Q69ZI4	722;608;722;722;722;742;773	Q8BYM5	Q8BYM5	Neuroligin-3	NLGN3	QEPLRQPS(21)PQR	QEPLRQPSPQR	sp|Q8BYM5|NLGN3_MOUSE Neuroligin-3 OS=Mus musculus OX=10090 GN=Nlgn3 PE=1 SV=2;tr|A2AGI3|A2AGI3_MOUSE Neuroligin 3 OS=Mus musculus OX=10090 GN=Nlgn3 PE=1 SV=1;tr|B2RWZ9|B2RWZ9_MOUSE Neuroligin 3 OS=Mus musculus OX=10090 GN=Nlgn3 PE=2 SV=1;tr|A0A5S9EES2|A0A	1	0	21.1928	0.00192121	86.467	74.993	59.607	1	11.2712	0.00722214	62.891	1	9.06755	0.00978649	59.185	1	22.6205	0.0152638	53.869	0	0	NA	NA	1	16.1309
RAB3GAP2_567_1	22.7419	23.579	22.7164	23.1988	22.6181	22.8468	22.7806	23.0429	20.8547	22.0874	22.0367	22.1367	22.0454	21.6501	22.1453	E9QKE4;Q8BMG7;A0A0A6YWM5	567;566;567	E9QKE4	E9QKE4	Rab3 GTPase-activating protein non-catalytic subunit	RAB3GAP2	S(16)PRPDS(-16)FET(-17)EIK	SPRPDSFETEIK	tr|E9QKE4|E9QKE4_MOUSE RAB3 GTPase activating protein subunit 2 OS=Mus musculus OX=10090 GN=Rab3gap2 PE=1 SV=1;sp|Q8BMG7|RBGPR_MOUSE Rab3 GTPase-activating protein non-catalytic subunit OS=Mus musculus OX=10090 GN=Rab3gap2 PE=1 SV=2;tr|A0A0A6YWM5|A0A0A6YWM	0.95605	0.00511051	15.5621	0.00171785	81.494	49.486	81.494	0.64047	5.51794	0.0504994	45.257	0.872801	10.5434	0.0036706	73.466	0	0	NA	NA	0.872801	10.5434	0.0254103	54.524	0	0
SRRM2_454_2	26.895	27.0891	27.5565	26.9986	26.9532	27.7092	27.0134	27.5446	26.2244	26.4669	26.1	26.6024	26.2804	26.4389	26.3275	Q8BTI8;Q8BTI8-2;Q8BTI8-3	454;358;454	Q8BTI8	Q8BTI8	Serine/arginine repetitive matrix protein 2	SRRM2	REIS(2.2)S(-2.2)S(10)PT(-14)S(-18)K	REISSSPTSK	sp|Q8BTI8|SRRM2_MOUSE Serine/arginine repetitive matrix protein 2 OS=Mus musculus OX=10090 GN=Srrm2 PE=1 SV=3;sp|Q8BTI8-2|SRRM2_MOUSE Isoform 2 of Serine/arginine repetitive matrix protein 2 OS=Mus musculus OX=10090 GN=Srrm2;sp|Q8BTI8-3|SRRM2_MOUSE Isoform	0.896727	0.0123894	10.2046	0.000572377	120.6	84.938	60.49	NA	NA	NA	NA	0.867272	9.32946	0.000714103	120.6	0.872486	9.19677	0.000744505	119.96	0.75896	5.64249	0.00138297	109.44	0.747937	5.41064
OPALIN_90_1	25.484	25.5407	25.445	25.392	25.1175	25.5373	24.3795	24.8178	22.7581	23.8667	23.7184	24.1256	22.2776	24.7542	23.3918	Q7M750;Q3USW3	90;90	Q7M750	Q7M750	Opalin	OPALIN	S(33)PT(-33)HEMNPR	SPTHEMNPR	sp|Q7M750|OPALI_MOUSE Opalin OS=Mus musculus OX=10090 GN=Opalin PE=1 SV=1;tr|Q3USW3|Q3USW3_MOUSE Opalin OS=Mus musculus OX=10090 GN=Opalin PE=1 SV=1	0.999503	3.05e-05	33.0367	1.86e-53	213.81	179.03	157.97	0.993101	21.5819	1.27e-07	146.71	0.9968	24.9352	2.07e-24	178.54	0.982361	17.458	5.47e-08	147.3	0.994866	22.8729	1.48e-08	152.64	0.993599	21.9095
CACNG2_249_2	25.6658	24.7492	25.3161	24.2122	24.2778	24.2817	23.4415	24.8203	26.1657	26.3958	26.5964	24.5817	26.3557	25.9223	26.007	O88602;Q3ZB20	249;249	O88602	O88602	Voltage-dependent calcium channel gamma-2 subunit	CACNG2	S(-23)T(-22)EPS(-12)HS(12)RDAS(39)PVGVK	STEPSHSRDASPVGVK	sp|O88602|CCG2_MOUSE Voltage-dependent calcium channel gamma-2 subunit OS=Mus musculus OX=10090 GN=Cacng2 PE=1 SV=1;tr|Q3ZB20|Q3ZB20_MOUSE Voltage-dependent calcium channel gamma-2 subunit OS=Mus musculus OX=10090 GN=Cacng2 PE=1 SV=1	0.926658	0.00866647	11.7447	3.38e-05	132.9	114.58	132.9	0.535368	0.63381	0.0164129	44.587	0	0	NA	NA	0	0	NA	NA	0	0	NA	NA	0	0
LIMCH1_231_1	27.0445	27.2914	27.2266	26.7839	27.2502	26.6267	26.242	26.6032	25.693	26.1908	24.7562	26.1342	25.8366	25.7435	26.2379	Q3UH68;D3Z589;A0A571BG24;D3YU22;A0A5F8MPN3;Q3UH68-2;F6X3N8;D3YV55	231;72;231;231;75;75;84;75	Q3UH68	Q3UH68	LIM and calponin homology domains-containing protein 1	LIMCH1	GS(-40)S(-11)DGRGS(11)DS(-20)ES(-68)DLPHR	GSSDGRGSDSESDLPHR	sp|Q3UH68|LIMC1_MOUSE LIM and calponin homology domains-containing protein 1 OS=Mus musculus OX=10090 GN=Limch1 PE=1 SV=2;tr|D3Z589|D3Z589_MOUSE LIM and calponin homology domains 1 OS=Mus musculus OX=10090 GN=Limch1 PE=1 SV=2;tr|A0A571BG24|A0A571BG24_MOUSE	0.917716	0.0101584	11.0121	2.79e-50	208.27	204.05	208.27	0.66353	4.6479	8.6e-08	130.05	0.777398	8.04987	1.24e-08	141.31	0.692766	5.30895	2.49e-18	136.49	0.47664	0.527695	0.00015974	65.454	0.917716	11.0121
NSD2_618_1	24.3187	24.3414	24.3529	24.3858	24.3559	24.3501	24.3492	24.3291	22.6378	22.2215	22.3572	21.9673	23.0996	24.3104	24.2484	D3Z3E4;B2RY48	618;619	D3Z3E4	D3Z3E4		NSD2	S(-8.7)S(-8.7)S(8.7)PS(-21)AS(-25)LT(-28)EHEVK	SSSPSASLTEHEVK	tr|D3Z3E4|D3Z3E4_MOUSE Nuclear receptor binding SET domain protein 2 OS=Mus musculus OX=10090 GN=Nsd2 PE=1 SV=1;tr|B2RY48|B2RY48_MOUSE Whsc1 protein OS=Mus musculus OX=10090 GN=Nsd2 PE=2 SV=1	0.778394	0.0329797	8.65769	0.00506065	76.588	61.616	76.588	NA	NA	NA	NA	NA	NA	NA	NA	NA	NA	NA	NA	NA	NA	NA	NA	NA	NA
NUCB1_368_1	20.7475	21.748	23.8478	21.4789	23.9177	23.8677	24.1724	23.7362	20.6562	20.0295	20.1374	23.3154	19.5948	20.3049	20.2339	Q02819;A0A1C7CYU3;Q8BRD3;A0A1B0GR41	368;368;368;235	Q02819	Q02819	Nucleobindin-1	NUCB1	AQRLS(24)QET(-24)EALGR	AQRLSQETEALGR	sp|Q02819|NUCB1_MOUSE Nucleobindin-1 OS=Mus musculus OX=10090 GN=Nucb1 PE=1 SV=2;tr|A0A1C7CYU3|A0A1C7CYU3_MOUSE Nucleobindin-1 OS=Mus musculus OX=10090 GN=Nucb1 PE=1 SV=1;tr|Q8BRD3|Q8BRD3_MOUSE Nucleobindin-1 OS=Mus musculus OX=10090 GN=Nucb1 PE=2 SV=1;tr|	0.995961	0.000322608	23.9202	0.000977201	119.32	90.551	95.067	0.647739	2.64536	0.0264444	43.297	0.995961	23.9202	0.000977201	95.067	0	0	NA	NA	0.841118	7.23784	0.0092753	58.671	0.953111	13.0808
OPALIN_100_1	21.9593	22.5028	21.9512	22.047	25.0333	24.6404	24.9715	24.7141	21.7299	22.2323	20.5825	25.8825	22.3982	22.2835	22.2068	Q7M750;Q3USW3	100;100	Q7M750	Q7M750	Opalin	OPALIN	GS(100)QEGHIY(-100)VK	GSQEGHIYVK	sp|Q7M750|OPALI_MOUSE Opalin OS=Mus musculus OX=10090 GN=Opalin PE=1 SV=1;tr|Q3USW3|Q3USW3_MOUSE Opalin OS=Mus musculus OX=10090 GN=Opalin PE=1 SV=1	1	1.31e-12	99.6721	1.28e-10	155.26	114.77	152.69	1	65.6486	0.0019506	116.55	1	69.9637	1.22e-07	147.62	0	0	NA	NA	0.999995	53.2224	0.0019506	116.55	0.999992	50.9359
SRSF7_210_1	22.7308	21.5601	22.2169	22.664	22.7637	22.983	24.0113	23.1619	23.3734	23.6861	23.3453	23.983	23.8719	23.8026	23.6034	Q8BL97;A0A3Q4L393;Q3THA6;Q8BL97-4;Q8BL97-2;A0A3Q4EGP0	210;181;181;181;181;97	Q8BL97	Q8BL97	Serine/arginine-rich splicing factor 7	SRSF7	S(31)RS(16)GS(-16)IIGS(-47)R	SRSGSIIGSR	sp|Q8BL97|SRSF7_MOUSE Serine/arginine-rich splicing factor 7 OS=Mus musculus OX=10090 GN=Srsf7 PE=1 SV=1;tr|A0A3Q4L393|A0A3Q4L393_MOUSE Serine and arginine-rich splicing factor 7 OS=Mus musculus OX=10090 GN=Srsf7 PE=1 SV=1;tr|Q3THA6|Q3THA6_MOUSE Serine/arg	0.974734	0.00276602	15.8641	9.77e-13	154.81	12.251	119.39	0	0	NA	NA	0.899641	9.52521	0.0173951	69.915	0	0	NA	NA	0	0	NA	NA	0	0
MARCKS_171_1	27.5296	27.3798	27.4845	27.2977	28.2743	28.8128	27.7017	28.5485	28.6975	28.3588	29.2526	28.7772	28.5002	28.2082	28.4733	P26645;A0A0A1HAM8	171;171	P26645	P26645	Myristoylated alanine-rich C-kinase substrate	MARCKS	KES(200)GEGAEAEGAT(-200)AEGAK	KESGEGAEAEGATAEGAK	sp|P26645|MARCS_MOUSE Myristoylated alanine-rich C-kinase substrate OS=Mus musculus OX=10090 GN=Marcks PE=1 SV=2;tr|A0A0A1HAM8|A0A0A1HAM8_MOUSE Myristoylated alanine-rich C-kinase substrate OS=Mus musculus OX=10090 GN=Marcks PE=2 SV=1	1	0	201.507	0	462.76	401.69	425.91	1	201.762	0	409.42	1	213.049	0	398.99	1	151.423	0	348.6	1	124.191	1.08e-303	316.8	1	63.2119
SLC16A1_461_1	25.8653	26.0242	26.3494	26.3636	25.4834	26.3682	25.1127	26.0637	27.1644	26.7428	27.6558	26.7315	27.2888	26.7944	26.7761	P53986;Q8BPS5;Q8C2E6;Q544N9;Q3TRK9;Q3UWP4	461;317;461;461;461;194	P53986	P53986	Monocarboxylate transporter 1	SLC16A1	EGKEDEAS(63)T(63)DVDEKPK	EGKEDEASTDVDEKPK	sp|P53986|MOT1_MOUSE Monocarboxylate transporter 1 OS=Mus musculus OX=10090 GN=Slc16a1 PE=1 SV=1;tr|Q8BPS5|Q8BPS5_MOUSE Uncharacterized protein OS=Mus musculus OX=10090 GN=Slc16a1 PE=2 SV=2;tr|Q8C2E6|Q8C2E6_MOUSE Monocarboxylate transporter 1 OS=Mus muscul	1	0	62.8033	0	329.6	291.8	136.81	1	6.88155	4.71e-119	248.67	0.703309	3.74842	1.42e-31	170.95	0.5	0	0.0240087	46.069	1	10.7386	0.0263306	52.254	0.998181	27.3926
PGAM1_14_1	25.2251	25.779	24.8225	25.7047	25.8256	25.2608	25.8796	25.0845	24.9746	25.0534	24.748	24.2614	23.7351	24.744	23.8249	Q9DBJ1;Q3U7Z6	14;14	Q9DBJ1	Q9DBJ1	Phosphoglycerate mutase 1;Phosphoglycerate mutase	PGAM1	HGES(11)AWNLENR	HGESAWNLENR	sp|Q9DBJ1|PGAM1_MOUSE Phosphoglycerate mutase 1 OS=Mus musculus OX=10090 GN=Pgam1 PE=1 SV=3;tr|Q3U7Z6|Q3U7Z6_MOUSE Phosphoglycerate mutase OS=Mus musculus OX=10090 GN=Pgam1 PE=1 SV=1	1	0	10.5675	6.06e-81	234.9	213.2	41.092	1	64.6153	7.42e-05	137.84	1	52.2404	0.000870418	115.8	1	5.77812	1.26e-10	164.68	1	129.743	7.69e-52	214.23	1	150.683
RBM12B2_681_1	22.3568	22.8502	24.3529	24.3858	22.2719	21.9509	21.9888	21.9175	24.2742	22.6636	24.2918	24.2064	24.247	24.3104	24.2484	Q66JV4;Q80YR9;B2RPV4;Q66JV4-2	681;683;681;465	Q66JV4	Q66JV4	RNA-binding protein 12B-B;RNA-binding protein 12B-A	RBM12B2	RVS(24)VEDLR	RVSVEDLR	sp|Q66JV4|R12BB_MOUSE RNA-binding protein 12B-B OS=Mus musculus OX=10090 GN=Rbm12b2 PE=2 SV=2;sp|Q80YR9|R12BA_MOUSE RNA-binding protein 12B-A OS=Mus musculus OX=10090 GN=Rbm12b1 PE=1 SV=2;tr|B2RPV4|B2RPV4_MOUSE C430048L16Rik protein OS=Mus musculus OX=1009	1	0	23.9642	0.0204567	61.65	22.628	57.785	1	21.7995	0.0204567	61.65	1	14.9572	0.0401185	45.368	NA	NA	NA	NA	NA	NA	NA	NA	1	21.7995
HNRNPA1_4_2	25.2712	25.474	25.2858	24.0511	26.6402	26.5482	26.1512	26.1019	24.6131	25.5098	24.8006	25.9442	26.0179	25.5654	26.1464	P49312;Q5EBP8;Q3U7F3;Q3TIK8;Q3UK83;P49312-2;Q3TFB1	4;4;4;4;4;4;4	P49312	P49312	Heterogeneous nuclear ribonucleoprotein A1;Heterogeneous nuclear ribonucleoprotein A1, N-terminally processed;RRM domain-containing protein	HNRNPA1	S(120)ES(120)PKEPEQLRK	SESPKEPEQLRK	sp|P49312|ROA1_MOUSE Heterogeneous nuclear ribonucleoprotein A1 OS=Mus musculus OX=10090 GN=Hnrnpa1 PE=1 SV=2;tr|Q5EBP8|Q5EBP8_MOUSE Heterogeneous nuclear ribonucleoprotein A1 OS=Mus musculus OX=10090 GN=Hnrnpa1 PE=1 SV=1;tr|Q3U7F3|Q3U7F3_MOUSE RRM domain-	1	0	115.036	1.46e-16	147.7	132.06	140.77	1	105.809	0.000202206	132.81	1	16.3271	0.0125514	95.631	1	16.1309	0.00336176	66.965	0	0	NA	NA	1	107.709
HNRNPA1_6_2	25.2712	25.474	25.2858	24.0511	26.6402	26.5482	26.1512	26.1019	24.6131	25.5098	24.8006	25.9442	26.0179	25.5654	26.1464	P49312;Q5EBP8;Q3U7F3;Q3TIK8;Q3UK83;P49312-2;Q3TFB1	6;6;6;6;6;6;6	P49312	P49312	Heterogeneous nuclear ribonucleoprotein A1;Heterogeneous nuclear ribonucleoprotein A1, N-terminally processed;RRM domain-containing protein	HNRNPA1	S(120)ES(120)PKEPEQLRK	SESPKEPEQLRK	sp|P49312|ROA1_MOUSE Heterogeneous nuclear ribonucleoprotein A1 OS=Mus musculus OX=10090 GN=Hnrnpa1 PE=1 SV=2;tr|Q5EBP8|Q5EBP8_MOUSE Heterogeneous nuclear ribonucleoprotein A1 OS=Mus musculus OX=10090 GN=Hnrnpa1 PE=1 SV=1;tr|Q3U7F3|Q3U7F3_MOUSE RRM domain-	1	0	115.036	6.63e-52	209.6	167.64	140.77	1	105.809	0.000202206	132.81	1	16.3271	2.04e-29	188.59	1	16.1309	5.12e-10	164.15	0.999417	32.3435	0.000187693	134.37	1	107.709
IRF2BPL_526_1	23.608	23.9437	23.7524	23.901	22.4407	21.5564	23.1844	22.1612	22.4812	22.9695	22.6861	22.7957	22.7207	22.4785	23.2003	Q8K3X4	526	Q8K3X4	Q8K3X4	Probable E3 ubiquitin-protein ligase IRF2BPL	IRF2BPL	KAS(73)PEPPDS(-73)AES(-89)ALK	KASPEPPDSAESALK	sp|Q8K3X4|I2BPL_MOUSE Probable E3 ubiquitin-protein ligase IRF2BPL OS=Mus musculus OX=10090 GN=Irf2bpl PE=1 SV=1	1	8.6e-10	72.7961	1.03e-33	191.93	152.28	185.33	1	67.4125	3.55e-24	177.44	0.999322	32.9557	8.56e-05	120.63	0.995212	25.2104	0.00114447	87.49	0.999997	55.8396	4.01e-07	144.5	0.987226	21.1797
DPYSL3_522_1	26.0364	27.1315	25.9312	25.8573	26.2794	26.8439	25.8983	26.1635	23.1218	24.2465	22.4996	27.117	23.6187	24.697	24.1691	Q62188;Q3TT92;E9PWE8;Q3TAS8	522;520;635;267	Q62188	Q62188	Dihydropyrimidinase-related protein 3;Amidohydrolase-related domain-containing protein	DPYSL3	GS(23)PT(-23)RPNPPVR	GSPTRPNPPVR	sp|Q62188|DPYL3_MOUSE Dihydropyrimidinase-related protein 3 OS=Mus musculus OX=10090 GN=Dpysl3 PE=1 SV=1;tr|Q3TT92|Q3TT92_MOUSE Dihydropyrimidinase-like 3 OS=Mus musculus OX=10090 GN=Dpysl3 PE=1 SV=1;tr|E9PWE8|E9PWE8_MOUSE Dihydropyrimidinase-like 3 OS=Mus	0.99453	0.00043611	22.5963	3.88e-07	89.629	75.913	73.36	0.565961	0.576432	0.000287771	70.091	0.994291	22.4099	0.000985138	89.629	0	0	NA	NA	0.692483	3.52539	0.0348112	41.644	0.692483	3.52539
CDK16_75_1	24.4758	23.9821	24.7086	24.0125	25.3058	24.3546	23.7135	24.5665	25.706	25.7632	25.4838	25.765	25.4162	25.4981	25.0277	Q3TM24;Q543G3;Q04735;Q3UPI3;Q04735-2;Q91WP4	75;110;110;110;75;110	Q3TM24	Q3TM24	Protein kinase domain-containing protein;Cyclin-dependent kinase 16	CDK16	KIS(32)T(-32)EDINK	KISTEDINK	tr|Q3TM24|Q3TM24_MOUSE Protein kinase domain-containing protein OS=Mus musculus OX=10090 GN=Cdk16 PE=2 SV=1;tr|Q543G3|Q543G3_MOUSE Protein kinase domain-containing protein OS=Mus musculus OX=10090 GN=Cdk16 PE=2 SV=1;sp|Q04735|CDK16_MOUSE Cyclin-dependent k	0.999395	3.8e-05	32.1813	3.43e-67	225.79	149.5	225.79	0.848075	7.46804	0.000449865	128.08	0.698916	3.65738	0.000454609	128.01	0.836942	7.10353	0.00195882	108.72	0.833028	6.98015	0.0019698	108.35	0.853357	7.64871
DEK_33_1	25.2095	24.5069	25.7003	25.1231	22.9596	24.766	24.0105	24.8433	23.2342	23.3901	22.8615	23.978	23.9388	23.5233	23.666	Q7TNV0;Q3U4W4;E9Q8Y1;D3YVJ6	33;33;33;33	Q7TNV0	Q7TNV0	Protein DEK;SAP domain-containing protein	DEK	EPEMPGPREES(13)EEEEEDDEDDDEEDEEEEK	EPEMPGPREESEEEEEDDEDDDEEDEEEEK	sp|Q7TNV0|DEK_MOUSE Protein DEK OS=Mus musculus OX=10090 GN=Dek PE=1 SV=1;tr|Q3U4W4|Q3U4W4_MOUSE SAP domain-containing protein (Fragment) OS=Mus musculus OX=10090 GN=Dek PE=2 SV=1;tr|E9Q8Y1|E9Q8Y1_MOUSE DEK proto-oncogene (Fragment) OS=Mus musculus OX=1009	1	0	13.0923	8.74e-113	233.63	224.8	76.237	1	67.3665	1.03e-53	192.55	0	0	NA	NA	1	7.91125	9.29e-24	152.71	1	10.2597	0.000882234	54.764	1	1.57761
TRA2B_95_3	24.5637	25.2023	24.2572	23.8396	26.6431	26.4127	25.5043	25.8833	23.0706	25.3996	23.9483	24.1927	23.2635	24.3679	24.2165	P62996;Q5PR75	95;95	P62996	P62996	Transformer-2 protein homolog beta	TRA2B	RHS(40)HS(14)HS(-5.5)PMS(4.7)T(-4.7)R	RHSHSHSPMSTR	sp|P62996|TRA2B_MOUSE Transformer-2 protein homolog beta OS=Mus musculus OX=10090 GN=Tra2b PE=1 SV=1;tr|Q5PR75|Q5PR75_MOUSE Sfrs10 protein OS=Mus musculus OX=10090 GN=Tra2b PE=2 SV=1	0.999905	5e-06	39.5017	0.000137662	130.02	116.61	130.02	0.999691	36.4155	0.00123239	99.069	0.99969	34.8349	0.00190284	94.845	0.999621	35.4656	0.0115759	69.975	0	0	NA	NA	0.99899	29.5798
TRA2B_97_3	24.5637	25.2023	24.2572	23.8396	26.6431	26.4127	25.5043	25.8833	23.0706	25.3996	23.9483	24.1927	23.2635	24.3679	24.2165	P62996;Q5PR75	97;97	P62996	P62996	Transformer-2 protein homolog beta	TRA2B	RHS(36)HS(27)HS(8.9)PMS(-8.9)T(-17)R	RHSHSHSPMSTR	sp|P62996|TRA2B_MOUSE Transformer-2 protein homolog beta OS=Mus musculus OX=10090 GN=Tra2b PE=1 SV=1;tr|Q5PR75|Q5PR75_MOUSE Sfrs10 protein OS=Mus musculus OX=10090 GN=Tra2b PE=2 SV=1	0.997775	0.000160342	26.9902	0.000137662	130.02	116.61	76.586	0.997775	26.9902	0.00653133	76.586	0.996879	24.7401	0.00190284	94.845	0.987613	19.3002	0.0115759	69.975	0	0	NA	NA	0.989127	20.3288
CAP2_311_1	28.3941	28.6877	28.6667	28.5113	28.9121	28.3305	28.493	28.1214	27.3926	28.0918	26.8865	25.9193	26.3537	28.2113	26.4707	Q9CYT6;Q8BKZ3;A0A286YCS6;D3YTR7	311;256;256;199	Q9CYT6	Q9CYT6	Adenylyl cyclase-associated protein 2;C-CAP/cofactor C-like domain-containing protein;Adenylyl cyclase-associated protein	CAP2	T(-97)HT(-58)PS(-32)PT(-16)S(16)PK	THTPSPTSPK	sp|Q9CYT6|CAP2_MOUSE Adenylyl cyclase-associated protein 2 OS=Mus musculus OX=10090 GN=Cap2 PE=1 SV=1;tr|Q8BKZ3|Q8BKZ3_MOUSE C-CAP/cofactor C-like domain-containing protein OS=Mus musculus OX=10090 GN=Cap2 PE=2 SV=1;tr|A0A286YCS6|A0A286YCS6_MOUSE Cyclase a	0.975885	0.00262689	16.1838	7.41e-12	164.48	125.9	117.86	0.907894	10.0453	3.4e-08	152.67	0.566483	1.25758	7.41e-12	164.48	0.557606	1.17114	9.17e-11	158.06	0.850903	7.63882	7.32e-05	135.1	0.698995	3.79214
RAB11FIP5_307_1	25.073	25.0427	24.8619	24.7662	25.2153	24.2972	24.7685	24.2499	25.6858	25.9018	25.7558	25.5652	25.4664	25.7646	25.1553	A0A0N4SW73;Q6ZQ33;Q8R361;Q3UM85	307;342;307;180	A0A0N4SW73	A0A0N4SW73	Rab11 family-interacting protein 5;FIP-RBD domain-containing protein	RAB11FIP5	T(-26)Y(-24)S(24)DEAS(-44)QLR	TYSDEASQLR	tr|A0A0N4SW73|A0A0N4SW73_MOUSE RAB11 family interacting protein 5 (class I) OS=Mus musculus OX=10090 GN=Rab11fip5 PE=1 SV=1;tr|Q6ZQ33|Q6ZQ33_MOUSE MKIAA0857 protein (Fragment) OS=Mus musculus OX=10090 GN=Rab11fip5 PE=2 SV=1;sp|Q8R361|RFIP5_MOUSE Rab11 fami	0.993221	0.000540739	23.7545	3.57e-21	180.11	131.16	101.39	0.566636	2.97967	0.00244958	81.431	0.860271	9.85893	0.000536149	119.32	0	0	NA	NA	0.558668	3.13168	0.00312605	75.479	0.813994	7.57265
CTNNBL1_545_1	23.6778	24.1787	23.7794	23.9791	23.7718	23.0505	23.5903	23.7439	23.3672	22.5156	22.5011	22.644	22.9552	22.6459	23.097	Q9CWL8;Q3UJX2;Q3UKS4	545;545;545	Q9CWL8	Q9CWL8	Beta-catenin-like protein 1;Beta-catenin-like protein 1 N-terminal domain-containing protein	CTNNBL1	EY(-24)AENIGDGRS(24)PEFR	EYAENIGDGRSPEFR	sp|Q9CWL8|CTBL1_MOUSE Beta-catenin-like protein 1 OS=Mus musculus OX=10090 GN=Ctnnbl1 PE=1 SV=1;tr|Q3UJX2|Q3UJX2_MOUSE Beta-catenin-like protein 1 N-terminal domain-containing protein OS=Mus musculus OX=10090 GN=Ctnnbl1 PE=2 SV=1;tr|Q3UKS4|Q3UKS4_MOUSE Bet	0.995593	0.000358722	23.5394	7.03e-06	105.77	101.59	105.77	0.969528	15.0266	0.0044747	67.43	0.993393	21.7709	0.00419675	80.316	0.846046	7.40004	0.0056903	59.898	0.944816	12.3353	0.00454205	66.965	0.904907	9.78458
ADD3_42_1	20.1467	19.4137	19.5661	20.5195	18.651	18.4766	19.9955	20.3432	21.496	20.9279	21.3151	21.1731	21.1015	20.5139	20.9015	Q9QYB5;Q05C56;A0A494BAX9;A0A494BBK1;Q9QYB5-2;Q05DT0;Q3UNK1;Q8BJH2;A0A494B9K4;Q8BM29	42;42;42;42;42;42;42;42;42;42	Q9QYB5;Q9QYB5-2	Q9QYB5	Gamma-adducin;Class II aldolase/adducin N-terminal domain-containing protein	ADD3	NMS(42)PDLR	NMSPDLR	sp|Q9QYB5|ADDG_MOUSE Gamma-adducin OS=Mus musculus OX=10090 GN=Add3 PE=1 SV=2;tr|Q05C56|Q05C56_MOUSE Add3 protein (Fragment) OS=Mus musculus OX=10090 GN=Add3 PE=2 SV=1;tr|A0A494BAX9|A0A494BAX9_MOUSE Adducin 3 (Fragment) OS=Mus musculus OX=10090 GN=Add3 PE=	1	0	42.3125	0.0070138	93.178	83.428	66.299	0	0	NA	NA	0	0	NA	NA	NA	NA	NA	NA	NA	NA	NA	NA	0	0
TRIO_1818_1	24.1745	24.5624	24.2215	24.2477	23.6767	24.0393	23.9591	24.5531	25.9546	24.7397	25.121	24.8286	25.0874	25.0677	25.318	Q0KL02;Q0KL02-4;Q0KL02-3;Q0KL02-2;A0A2I3BRP6;A0A2I3BQT2	1818;1818;1818;1818;1759;674	Q0KL02	Q0KL02	Triple functional domain protein	TRIO	S(-43)ADAGS(-19)QKDS(19)DDS(-27)AAT(-83)PQDET(-120)IEER	SADAGSQKDSDDSAATPQDETIEER	sp|Q0KL02|TRIO_MOUSE Triple functional domain protein OS=Mus musculus OX=10090 GN=Trio PE=1 SV=3;sp|Q0KL02-4|TRIO_MOUSE Isoform 4 of Triple functional domain protein OS=Mus musculus OX=10090 GN=Trio;sp|Q0KL02-3|TRIO_MOUSE Isoform 3 of Triple functional dom	0.985753	0.00133464	18.9987	4.74e-74	195.58	177.97	164.08	0.393473	0	1.92e-06	67.217	NA	NA	NA	NA	NA	NA	NA	NA	NA	NA	NA	NA	0.384469	0
PDHA1_232_1	23.205	23.5012	23.0024	23.5338	20.9255	21.1866	22.922	21.0906	23.1513	22.9737	22.972	22.3073	22.1868	21.9522	22.9161	P35486;Q3UFJ3	232;232	P35486	P35486	Pyruvate dehydrogenase E1 component subunit alpha, somatic form, mitochondrial;Pyruvate dehydrogenase E1 component subunit alpha	PDHA1	Y(-58)GMGT(-7.4)S(7.4)VER	YGMGTSVER	sp|P35486|ODPA_MOUSE Pyruvate dehydrogenase E1 component subunit alpha, somatic form, mitochondrial OS=Mus musculus OX=10090 GN=Pdha1 PE=1 SV=1;tr|Q3UFJ3|Q3UFJ3_MOUSE Pyruvate dehydrogenase E1 component subunit alpha OS=Mus musculus OX=10090 GN=Pdha1 PE=1	0.845037	0.0219655	7.36651	0.00269503	107.83	83.742	107.06	0.65811	2.93832	0.0437156	41.704	0.687663	3.42952	0.00805533	73.499	0.682536	3.32868	0.00790707	73.781	0.654604	2.90166	0.0246019	54.198	0.499885	0
SEPTIN3_816_1	21.4302	20.0765	19.2732	20.9843	19.4258	21.1187	19.1804	20.3775	21.6716	22.3174	22.2014	22.1222	21.6472	21.7422	21.8958	A0A571BE69	816	A0A571BE69	A0A571BE69	Neuronal-specific septin-3	SEPTIN3	RS(24)GEGFNL	RSGEGFNL	tr|A0A571BE69|A0A571BE69_MOUSE Neuronal-specific septin-3 OS=Mus musculus OX=10090 GN=Septin3 PE=1 SV=1	1	0	23.9642	0.00382552	100.48	90.49	79.974	NA	NA	NA	NA	1	10.3152	0.0455036	43.282	0	0	NA	NA	NA	NA	NA	NA	0	0
SRSF2_26_1	28.5451	28.4456	28.9454	29.01	29.0243	28.8474	28.844	28.7662	26.8781	28.1914	27.0689	28.7031	27.5981	27.9487	27.602	Q62093;Q8C671;Q06477	26;26;72	Q62093	Q62093	Serine/arginine-rich splicing factor 2	SRSF2	T(-14)S(14)PDT(-56)LRR	TSPDTLRR	sp|Q62093|SRSF2_MOUSE Serine/arginine-rich splicing factor 2 OS=Mus musculus OX=10090 GN=Srsf2 PE=1 SV=4;tr|Q8C671|Q8C671_MOUSE Serine/arginine-rich splicing factor 2 OS=Mus musculus OX=10090 GN=Srsf2 PE=2 SV=1;tr|Q06477|Q06477_MOUSE IFN-response element b	0.962146	0.00443628	14.0516	0.00330441	105.36	63.932	104.42	0	0	NA	NA	0.706775	3.822	0.0620189	59.35	NA	NA	NA	NA	0.853398	7.65047	0.00399317	99.855	0.626829	2.25241
PSD3_339_1	23.2028	22.8359	22.5057	24.4105	22.3677	22.6791	22.4378	23.3627	23.5164	24.2697	24.1669	24.6963	25.4178	23.9037	24.7422	Q2PFD7;F6Z9E6;A0A1D5RLK2;A0A1D5RMH7;Q2PFD7-5;Q2PFD7-2;Q2PFD7-3;Q2PFD7-4;E9PUC5	1000;968;998;1252;967;999;481;952;339	Q2PFD7;E9PUC5	E9PUC5	PH and SEC7 domain-containing protein 3	PSD3	S(-38)HS(34)S(-34)PS(-80)LNPDAS(54)PVT(-54)AK	SHSSPSLNPDASPVTAK	sp|Q2PFD7|PSD3_MOUSE PH and SEC7 domain-containing protein 3 OS=Mus musculus OX=10090 GN=Psd3 PE=1 SV=2;tr|F6Z9E6|F6Z9E6_MOUSE Pleckstrin and Sec7 domain containing 3 OS=Mus musculus OX=10090 GN=Psd3 PE=1 SV=2;tr|A0A1D5RLK2|A0A1D5RLK2_MOUSE Pleckstrin and	0.999437	3.64e-05	33.8776	0	333.92	304.2	327.62	0.443261	2.54652	0.00356263	61.097	0.350569	0.141508	0.00366085	60.474	0.583511	4.47141	0.0025492	68.481	0.631955	5.83599	0.000265238	96.666	0.62111	5.88531
FMN2_724_1	24.929	24.4596	24.8671	24.9132	24.0978	24.9372	24.769	24.7122	26.0551	25.2407	26.0533	25.4285	25.7289	25.2403	25.6249	Q9JL04	724	Q9JL04	Q9JL04	Formin-2	FMN2	S(-87)IQT(-31)S(20)PT(-20)EEGR	SIQTSPTEEGR	sp|Q9JL04|FMN2_MOUSE Formin-2 OS=Mus musculus OX=10090 GN=Fmn2 PE=1 SV=2	0.988529	0.000974721	19.6727	1.56e-09	160.52	138.29	142.97	0.899082	10.2773	0.000307064	129.34	0.664564	6.00823	0.0197533	79.492	0.754922	6.57972	0.00237475	90.793	0.900547	10.032	0.00134731	110.31	0.773233	6.49917
EVA1C_364_1	20.7196	19.8578	20.4331	20.2404	20.1925	20.1606	20.6012	20.2088	20.3912	21.3524	21.5002	21.7525	21.3904	21.0531	21.7834	P58659;Q8CAX0;B2RXT2;A0A338P750;A0A384DV69;P58659-3;P58659-2	364;39;257;257;370;269;316	P58659	P58659	Protein eva-1 homolog C;EVA1 domain-containing protein	EVA1C	EHLVLGS(36)DK	EHLVLGSDK	sp|P58659|EVA1C_MOUSE Protein eva-1 homolog C OS=Mus musculus OX=10090 GN=Eva1c PE=2 SV=2;tr|Q8CAX0|Q8CAX0_MOUSE EVA1 domain-containing protein OS=Mus musculus OX=10090 GN=Eva1c PE=2 SV=1;tr|B2RXT2|B2RXT2_MOUSE 4931408A02Rik protein OS=Mus musculus OX=1009	1	0	35.9958	0.00275743	106.29	40.985	85.958	0	0	NA	NA	NA	NA	NA	NA	1	12.8559	0.0264237	51.268	0	0	NA	NA	0	0
SF3B2_414_3	25.7708	23.2608	25.8764	24.1348	25.9811	27.1989	26.8813	26.7646	24.4901	25.0468	24.562	26.2568	26.1273	26.3204	26.6512	Q3UJB0	414	Q3UJB0	Q3UJB0	Splicing factor 3B subunit 2	SF3B2	GFEEEHKDS(46)DDDS(46)S(46)DDEQEK	GFEEEHKDSDDDSSDDEQEK	sp|Q3UJB0|SF3B2_MOUSE Splicing factor 3B subunit 2 OS=Mus musculus OX=10090 GN=Sf3b2 PE=2 SV=1	1	0	45.7568	1.24e-21	153.82	153.82	152.88	1	34.0077	1.04e-05	81.726	0	0	NA	NA	1	27.8336	7.55e-05	56.947	1	12.8204	0.0752604	40.428	1	14.7699
SF3B2_418_3	25.7708	23.2608	25.8764	24.1348	25.9811	27.1989	26.8813	26.7646	24.4901	25.0468	24.562	26.2568	26.1273	26.3204	26.6512	Q3UJB0	418	Q3UJB0	Q3UJB0	Splicing factor 3B subunit 2	SF3B2	GFEEEHKDS(46)DDDS(46)S(46)DDEQEK	GFEEEHKDSDDDSSDDEQEK	sp|Q3UJB0|SF3B2_MOUSE Splicing factor 3B subunit 2 OS=Mus musculus OX=10090 GN=Sf3b2 PE=2 SV=1	1	0	45.7568	1.24e-21	153.82	153.82	152.88	1	34.0077	1.04e-05	81.726	0	0	NA	NA	1	27.8336	7.55e-05	56.947	1	12.8204	0.0752604	40.428	1	14.7699
SF3B2_419_3	25.7708	23.2608	25.8764	24.1348	25.9811	27.1989	26.8813	26.7646	24.4901	25.0468	24.562	26.2568	26.1273	26.3204	26.6512	Q3UJB0	419	Q3UJB0	Q3UJB0	Splicing factor 3B subunit 2	SF3B2	GFEEEHKDS(46)DDDS(46)S(46)DDEQEK	GFEEEHKDSDDDSSDDEQEK	sp|Q3UJB0|SF3B2_MOUSE Splicing factor 3B subunit 2 OS=Mus musculus OX=10090 GN=Sf3b2 PE=2 SV=1	1	0	45.7568	1.24e-21	153.82	153.82	152.88	1	34.0077	1.04e-05	81.726	0	0	NA	NA	1	27.8336	7.55e-05	56.947	1	12.8204	0.0752604	40.428	1	14.7699
SLC4A4_86_1	24.3187	24.3414	24.3529	24.3858	24.3559	24.3501	24.3492	24.3291	19.9149	20.2722	20.1952	24.2064	24.247	19.2529	19.4345	A0A668KM61;A7E1Z5;E9Q8N8;A2VDF7;A0A571BE55	86;86;86;86;121	A0A668KM61;A7E1Z5;E9Q8N8	E9Q8N8	Anion exchange protein	SLC4A4	PLIS(10)PAAER	PLISPAAER	tr|A0A668KM61|A0A668KM61_MOUSE Anion exchange protein OS=Mus musculus OX=10090 GN=Slc4a4 PE=1 SV=1;tr|A7E1Z5|A7E1Z5_MOUSE Anion exchange protein OS=Mus musculus OX=10090 GN=Slc4a4 PE=1 SV=1;tr|E9Q8N8|E9Q8N8_MOUSE Anion exchange protein OS=Mus musculus OX=1	1	0	10.3152	0.0206719	60.518	24.185	43.282	NA	NA	NA	NA	NA	NA	NA	NA	NA	NA	NA	NA	NA	NA	NA	NA	NA	NA
NF1_2804_1	22.0913	22.194	22.1041	22.3423	22.5855	22.4391	22.9655	22.1931	22.7987	23.4217	22.9783	23.2267	23.4423	22.9004	23.1843	Q04690;Q04690-2;Q8CCE8;Q5SYH9;Q8BQG3	2804;2783;789;789;422	Q04690;Q8CCE8	Q04690	Neurofibromin	NF1	ENVELS(27)PT(-27)AGHCNS(-64)GR	ENVELSPTAGHCNSGR	sp|Q04690|NF1_MOUSE Neurofibromin OS=Mus musculus OX=10090 GN=Nf1 PE=1 SV=1;sp|Q04690-2|NF1_MOUSE Isoform I of Neurofibromin OS=Mus musculus OX=10090 GN=Nf1;tr|Q8CCE8|Q8CCE8_MOUSE Neurofibromin (Fragment) OS=Mus musculus OX=10090 GN=Nf1 PE=2 SV=1;tr|Q5SYH9	0.997771	0.000162034	26.5101	2.02e-25	183.31	164.72	183.31	0	0	NA	NA	0.863535	8.24135	0.00176321	86.8	NA	NA	NA	NA	0	0	NA	NA	0	0
HIVEP2_900_1	24.3187	24.3414	24.3529	24.3858	24.3559	24.3501	24.3492	24.3291	24.5893	24.2447	23.3552	24.2064	19.8293	21.3939	19.9071	Q3UHF7;B2RWU2	900;900	Q3UHF7	Q3UHF7	Transcription factor HIVEP2	HIVEP2	EKEAPT(34)KEPEK	EKEAPTKEPEK	sp|Q3UHF7|ZEP2_MOUSE Transcription factor HIVEP2 OS=Mus musculus OX=10090 GN=Hivep2 PE=1 SV=1;tr|B2RWU2|B2RWU2_MOUSE Immunodeficiency virus type I enhancer binding protein 2 OS=Mus musculus OX=10090 GN=Hivep2 PE=2 SV=1	1	0	33.5934	0.00811092	108.56	51.389	80.245	NA	NA	NA	NA	NA	NA	NA	NA	NA	NA	NA	NA	NA	NA	NA	NA	NA	NA
CPNE6_68_1	24.3187	24.3414	24.3529	24.3858	24.3559	24.3501	23.1636	22.9255	21.2981	23.2514	22.508	24.2847	24.247	23.9251	24.2484	Q9Z140;Q3UYN2;Q3UN71;E9QA77	68;68;68;68	Q9Z140	Q9Z140	Copine-6	CPNE6	S(-41)CS(-18)S(18)PVFS(-29)R	SCSSPVFSR	sp|Q9Z140|CPNE6_MOUSE Copine-6 OS=Mus musculus OX=10090 GN=Cpne6 PE=1 SV=1;tr|Q3UYN2|Q3UYN2_MOUSE Copine VI OS=Mus musculus OX=10090 GN=Cpne6 PE=1 SV=1;tr|Q3UN71|Q3UN71_MOUSE Copine-6 OS=Mus musculus OX=10090 GN=Cpne6 PE=2 SV=1;tr|E9QA77|E9QA77_MOUSE Copin	0.984094	0.00157262	18.2633	0.00272646	107.06	71.544	107.06	NA	NA	NA	NA	0.618653	2.96494	0.211317	56.359	NA	NA	NA	NA	0.649095	3.02875	0.198508	57.348	NA	NA
ZFP37_590_1	23.8428	22.4434	22.5657	24.0141	24.5611	22.3316	23.6653	24.9232	25.8662	25.8191	25.2907	25.6748	25.1535	24.4803	25.4041	P17141;A0A1Y7VJ69;Q8R1B1;A0A1Y7VJF3;Q8CCM5;Q6P3Z4;A0A1Y7VLM5	590;236;522;549;586;586;587	P17141	P17141	Zinc finger protein 37	ZFP37	IHS(-40)EEQS(40)EEED	IHSEEQSEEED	sp|P17141|ZFP37_MOUSE Zinc finger protein 37 OS=Mus musculus OX=10090 GN=Zfp37 PE=2 SV=4;tr|A0A1Y7VJ69|A0A1Y7VJ69_MOUSE Zinc finger protein 37 OS=Mus musculus OX=10090 GN=Zfp37 PE=1 SV=1;tr|Q8R1B1|Q8R1B1_MOUSE Zfp37 protein (Fragment) OS=Mus musculus OX=10	0.999893	6.01e-06	39.6863	1.33e-06	151.79	147.18	151.79	NA	NA	NA	NA	0	0	NA	NA	0	0	NA	NA	NA	NA	NA	NA	NA	NA
HID1_593_1	21.4957	22.3416	22.0336	22.4578	24.0727	24.6719	24.9707	25.1188	20.9385	22.1055	19.604	24.6875	20.564	20.8822	20.6558	Q8R1F6;Q8C7D7;Q3UU20;Q8R1F6-2	593;52;592;592	Q8R1F6	Q8R1F6	Protein HID1	HID1	T(-26)GS(26)QEGT(-54)S(-65)MEGS(-73)RPAAPAEPGT(-84)LK	TGSQEGTSMEGSRPAAPAEPGTLK	sp|Q8R1F6|HID1_MOUSE Protein HID1 OS=Mus musculus OX=10090 GN=Hid1 PE=1 SV=1;tr|Q8C7D7|Q8C7D7_MOUSE Protein HID1 (Fragment) OS=Mus musculus OX=10090 GN=Hid1 PE=2 SV=1;tr|Q3UU20|Q3UU20_MOUSE Protein HID1 OS=Mus musculus OX=10090 GN=Hid1 PE=2 SV=1;sp|Q8R1F6-	0.997753	0.000163739	26.4834	4.16e-36	159.13	147.71	142.72	0.930094	11.2763	4.92e-24	122.35	0.994482	22.5601	5.9e-31	149.16	0.397265	2.74828	0.000149814	55.413	0.997753	26.4834	3.67e-28	142.72	0.912167	11.1
SRSF4_453_3	25.0629	23.5876	24.3535	24.1812	25.609	25.4945	25.1656	25.4745	23.1088	24.2695	23.9779	24.2064	23.9841	23.9794	24.7762	Q8VE97;Q542V3;Q8K3A8	453;455;453	Q8VE97	Q8VE97	Serine/arginine-rich splicing factor 4	SRSF4	PNVPAES(24)RS(24)RS(24)K	PNVPAESRSRSK	sp|Q8VE97|SRSF4_MOUSE Serine/arginine-rich splicing factor 4 OS=Mus musculus OX=10090 GN=Srsf4 PE=2 SV=1;tr|Q542V3|Q542V3_MOUSE Serine and arginine-rich splicing factor 4 OS=Mus musculus OX=10090 GN=Srsf4 PE=1 SV=1;tr|Q8K3A8|Q8K3A8_MOUSE Sfrs4 protein OS=M	1	0	24.1474	0.0066985	64.798	57.867	48.532	0	0	NA	NA	0.899332	9.51031	0.0377528	46.706	0	0	NA	NA	0	0	NA	NA	1	21.1928
SRSF4_455_3	25.0629	23.5876	24.3535	24.1812	25.609	25.4945	25.1656	25.4745	23.1088	24.2695	23.9779	24.2064	23.9841	23.9794	24.7762	Q8VE97;Q542V3;Q8K3A8	455;457;455	Q8VE97	Q8VE97	Serine/arginine-rich splicing factor 4	SRSF4	PNVPAES(24)RS(24)RS(24)K	PNVPAESRSRSK	sp|Q8VE97|SRSF4_MOUSE Serine/arginine-rich splicing factor 4 OS=Mus musculus OX=10090 GN=Srsf4 PE=2 SV=1;tr|Q542V3|Q542V3_MOUSE Serine and arginine-rich splicing factor 4 OS=Mus musculus OX=10090 GN=Srsf4 PE=1 SV=1;tr|Q8K3A8|Q8K3A8_MOUSE Sfrs4 protein OS=M	1	0	24.1474	0.0066985	64.798	57.867	48.532	NA	NA	NA	NA	0	0	NA	NA	0	0	NA	NA	0	0	NA	NA	1	21.1928
SRSF4_457_3	25.0629	23.5876	24.3535	24.1812	25.609	25.4945	25.1656	25.4745	23.1088	24.2695	23.9779	24.2064	23.9841	23.9794	24.7762	Q8VE97;Q542V3;Q8K3A8	457;459;457	Q8VE97	Q8VE97	Serine/arginine-rich splicing factor 4	SRSF4	PNVPAES(24)RS(24)RS(24)K	PNVPAESRSRSK	sp|Q8VE97|SRSF4_MOUSE Serine/arginine-rich splicing factor 4 OS=Mus musculus OX=10090 GN=Srsf4 PE=2 SV=1;tr|Q542V3|Q542V3_MOUSE Serine and arginine-rich splicing factor 4 OS=Mus musculus OX=10090 GN=Srsf4 PE=1 SV=1;tr|Q8K3A8|Q8K3A8_MOUSE Sfrs4 protein OS=M	1	0	24.1474	0.0066985	64.798	57.867	48.532	NA	NA	NA	NA	0	0	NA	NA	0	0	NA	NA	0	0	NA	NA	1	21.1928
DIDO1_8_1	23.535	23.5476	23.7656	23.5016	23.6594	22.9907	23.281	23.6008	23.0427	22.9294	23.0284	22.7248	22.6201	22.8507	22.5038	Q8C9B9;Q8C9B9-2;Q8C9B9-3	8;8;8	Q8C9B9	Q8C9B9	Death-inducer obliterator 1	DIDO1	GHLS(26)NEEAPK	GHLSNEEAPK	sp|Q8C9B9|DIDO1_MOUSE Death-inducer obliterator 1 OS=Mus musculus OX=10090 GN=Dido1 PE=1 SV=4;sp|Q8C9B9-2|DIDO1_MOUSE Isoform 2 of Death-inducer obliterator 1 OS=Mus musculus OX=10090 GN=Dido1;sp|Q8C9B9-3|DIDO1_MOUSE Isoform 3 of Death-inducer obliterator	1	0	26.3458	0.00361001	98.156	77.286	58.172	0	0	NA	NA	0	0	NA	NA	1	49.8424	0.00361001	98.156	0	0	NA	NA	1	45.0037
NEFL_520_2	23.4407	23.0968	23.4955	23.1598	22.9495	24.7657	23.0826	23.9858	24.4949	24.2402	24.3596	24.4997	25.3819	24.6667	25.3667	P08551	520	P08551	P08551	Neurofilament light polypeptide	NEFL	DES(-31)EDT(-25)KEEEEGGEGEEEDT(25)KES(31)EEEEK	DESEDTKEEEEGGEGEEEDTKESEEEEK	sp|P08551|NFL_MOUSE Neurofilament light polypeptide OS=Mus musculus OX=10090 GN=Nefl PE=1 SV=5	0.995658	0.000349492	24.94	1.01e-44	123.73	118.76	123.73	0	0	NA	NA	0	0	NA	NA	0	0	NA	NA	0	0	NA	NA	0	0
SNRK_569_1	24.6327	24.934	24.8224	24.9238	25.6917	25.1504	25.1175	25.158	25.8579	25.5867	26.2686	25.5456	26.0414	25.5626	25.5925	Q8VDU5;A0AUN3	569;128	Q8VDU5	Q8VDU5	SNF-related serine/threonine-protein kinase	SNRK	RDS(11)S(-11)EGPPGS(-92)EGDGGGQS(-210)K	RDSSEGPPGSEGDGGGQSK	sp|Q8VDU5|SNRK_MOUSE SNF-related serine/threonine-protein kinase OS=Mus musculus OX=10090 GN=Snrk PE=1 SV=1;tr|A0AUN3|A0AUN3_MOUSE Snrk protein (Fragment) OS=Mus musculus OX=10090 GN=Snrk PE=2 SV=1	0.930844	0.00822703	11.2905	0	325.43	301.94	325.43	0.896653	9.38352	2.33e-26	167.45	0.891894	9.16581	1.76e-20	162.32	0.837749	7.21063	8.28e-09	106.49	0.371936	0	0.00104757	51.211	0.76969	5.25435
THRAP3_320_1	25.6665	24.6532	25.428	25.042	24.9133	24.7245	25.3933	25.3141	24.047	24.4495	23.9612	24.4603	24.1105	24.3906	23.9571	Q569Z6;Q8BZN7;Q8BV76;Q8R353	320;320;320;320	Q569Z6	Q569Z6	Thyroid hormone receptor-associated protein 3	THRAP3	S(43)PPAT(-43)GS(-59)AY(-60)GS(-62)S(-63)QK	SPPATGSAYGSSQK	sp|Q569Z6|TR150_MOUSE Thyroid hormone receptor-associated protein 3 OS=Mus musculus OX=10090 GN=Thrap3 PE=1 SV=1;tr|Q8BZN7|Q8BZN7_MOUSE Thyroid hormone receptor associated protein 3 OS=Mus musculus OX=10090 GN=Thrap3 PE=1 SV=1;tr|Q8BV76|Q8BV76_MOUSE Thyroi	0.99995	2.09e-06	43.3368	3.02e-12	159.52	135.49	151.74	0.649964	9.10524	0.0269049	43.761	0.975151	17.7754	0.00691309	67.136	0	0	NA	NA	0.998076	27.7583	3.02e-12	131.53	0.99855	28.6412
PAGR1A_147_2	25.6492	25.9266	25.8779	24.9053	25.8637	25.7268	25.1048	23.6701	23.2267	23.8374	23.3232	24.0661	24.5708	24.6359	24.5889	Q99L02;A0A0J9YUB4	147;147	Q99L02	Q99L02	PAXIP1-associated glutamate-rich protein 1A	PAGR1A	RPPT(19)PEAQS(19)EEERS(19)DEEPEAK	RPPTPEAQSEEERSDEEPEAK	sp|Q99L02|PGR1A_MOUSE PAXIP1-associated glutamate-rich protein 1A OS=Mus musculus OX=10090 GN=Pagr1a PE=1 SV=1;tr|A0A0J9YUB4|A0A0J9YUB4_MOUSE Predicted gene 42742 (Fragment) OS=Mus musculus OX=10090 GN=Gm42742 PE=1 SV=1	1	0	19.2228	1.57e-12	106.88	83.631	64.583	0.79281	8.01545	1.57e-12	106.88	0.600605	0.107591	1.15e-06	80.132	1	9.05915	1.13e-10	102.21	0.779472	7.05949	2.24e-12	104.33	0.691712	2.22607
KCNQ2_448_2	20.7258	21.7809	21.3973	21.7794	21.2852	21.7695	21.2321	22.6335	23.1768	22.4964	23.1347	22.6083	23	22.3994	22.565	Q9Z351;B7ZBV8;B7ZBW1;A0A0G2JFQ2;B7ZBW2;F6UC55;B7ZBV4;B7ZBV6;B7ZBV9;Q3UY10;B7ZBV3;Q9Z351-12;Q9Z351-4;Q9Z351-13;B7ZBV7;Q9Z351-3;Q9Z351-2;B7ZBV5;Q9Z351-5;Q9Z351-6;A0A0G2JGA6	448;436;458;448;446;402;448;448;476;332;332;476;448;458;448;436;448;448;448;448;155	Q9Z351	Q9Z351	Potassium voltage-gated channel subfamily KQT member 2	KCNQ2	RS(-36)PS(-34)ADQS(-27)LDDS(17)PS(-17)K	RSPSADQSLDDSPSK	sp|Q9Z351|KCNQ2_MOUSE Potassium voltage-gated channel subfamily KQT member 2 OS=Mus musculus OX=10090 GN=Kcnq2 PE=1 SV=1;tr|B7ZBV8|B7ZBV8_MOUSE Potassium voltage-gated channel, subfamily Q, member 2 OS=Mus musculus OX=10090 GN=Kcnq2 PE=1 SV=1;tr|B7ZBW1|B7Z	0.978271	0.00235558	17.0924	5.25e-05	131.56	116.58	94.569	0.879115	8.65409	0.000561242	98.573	0.858958	7.8794	5.25e-05	131.56	0.874148	9.47227	0.00440182	76.151	0.613356	3.81777	0.00907791	51.147	0.962432	15.9623
RBMXL1_163_1	27.1258	27.3148	27.2588	27.4115	27.9185	27.3747	27.826	27.6724	24.1048	26.8252	22.6898	25.5663	23.695	26.5864	25.2976	Q91VM5;A0A2I3BRL8	163;163	Q91VM5	Q91VM5	RNA binding motif protein, X-linked-like-1	RBMXL1	RS(-44)T(36)PS(-36)GPVR	RSTPSGPVR	sp|Q91VM5|RMXL1_MOUSE RNA binding motif protein, X-linked-like-1 OS=Mus musculus OX=10090 GN=Rbmxl1 PE=2 SV=1;tr|A0A2I3BRL8|A0A2I3BRL8_MOUSE Predicted gene 7324 OS=Mus musculus OX=10090 GN=Gm7324 PE=4 SV=1	0.999686	1.94e-05	35.585	3.71e-23	178.7	104.71	156.14	0.999686	35.585	3.08e-11	156.14	0.925396	10.959	0.0539199	100.69	0.933818	11.5017	0.0512445	105.36	0.997328	28.5305	0.00759253	130.1	0.991924	20.8968
SRSF10_119_3	27.5676	27.221	27.3805	27.272	27.6081	27.3402	27.1546	27.1284	24.3607	26.6274	25.9929	26.4309	25.8421	26.6684	26.2607	Q9R0U0;Q3UYX6;Q9R0U0-2;Q3UXS8;Q3UA07;Q3TFP0;Q3UDH7;Q9R0U0-3	119;119;119;119;119;119;119;119	Q9R0U0	Q9R0U0	Serine/arginine-rich splicing factor 10;RRM domain-containing protein	SRSF10	S(48)RS(28)RS(11)Y(-11)ER	SRSRSYER	sp|Q9R0U0|SRS10_MOUSE Serine/arginine-rich splicing factor 10 OS=Mus musculus OX=10090 GN=Srsf10 PE=1 SV=2;tr|Q3UYX6|Q3UYX6_MOUSE RRM domain-containing protein OS=Mus musculus OX=10090 GN=Srsf10 PE=2 SV=1;sp|Q9R0U0-2|SRS10_MOUSE Isoform 2 of Serine/arginin	0.999984	5.64e-07	47.5584	0.00550499	85.813	52.181	85.813	0.999984	47.5584	0.00550499	85.813	0	0	NA	NA	0	0	NA	NA	0	0	NA	NA	0.991724	19.8218
SRSF10_121_3	27.5676	27.221	27.3805	27.272	27.6081	27.3402	27.1546	27.1284	24.3607	26.6274	25.9929	26.4309	25.8421	26.6684	26.2607	Q9R0U0;Q3UYX6;Q9R0U0-2;Q3UXS8;Q3UA07;Q3TFP0;Q3UDH7;Q9R0U0-3	121;121;121;121;121;121;121;121	Q9R0U0	Q9R0U0	Serine/arginine-rich splicing factor 10;RRM domain-containing protein	SRSF10	S(43)RS(31)RS(9.7)Y(-9.7)ER	SRSRSYER	sp|Q9R0U0|SRS10_MOUSE Serine/arginine-rich splicing factor 10 OS=Mus musculus OX=10090 GN=Srsf10 PE=1 SV=2;tr|Q3UYX6|Q3UYX6_MOUSE RRM domain-containing protein OS=Mus musculus OX=10090 GN=Srsf10 PE=2 SV=1;sp|Q9R0U0-2|SRS10_MOUSE Isoform 2 of Serine/arginin	0.999325	4.18e-05	31.2577	0.00550499	85.813	52.181	66.023	0.998564	28.0704	0.00550499	85.813	0	0	NA	NA	0	0	NA	NA	0	0	NA	NA	0.967038	13.82
SRSF10_123_3	27.5676	27.221	27.3805	27.272	27.6081	27.3402	27.1546	27.1284	24.3607	26.6274	25.9929	26.4309	25.8421	26.6684	26.2607	Q9R0U0;Q3UYX6;Q9R0U0-2;Q3UXS8;Q3UA07;Q3TFP0;Q3UDH7;Q9R0U0-3	123;123;123;123;123;123;123;123	Q9R0U0	Q9R0U0	Serine/arginine-rich splicing factor 10;RRM domain-containing protein	SRSF10	S(48)RS(28)RS(11)Y(-11)ER	SRSRSYER	sp|Q9R0U0|SRS10_MOUSE Serine/arginine-rich splicing factor 10 OS=Mus musculus OX=10090 GN=Srsf10 PE=1 SV=2;tr|Q3UYX6|Q3UYX6_MOUSE RRM domain-containing protein OS=Mus musculus OX=10090 GN=Srsf10 PE=2 SV=1;sp|Q9R0U0-2|SRS10_MOUSE Isoform 2 of Serine/arginin	0.922101	0.00956324	10.7257	0.00550499	85.813	52.181	85.813	0.922101	10.7257	0.00550499	85.813	0	0	NA	NA	0	0	NA	NA	0	0	NA	NA	0.835606	6.84135
ZC3H18_75_2	23.7237	21.6254	23.1816	21.9507	24.6215	27.1949	24.6164	26.5682	23.1326	23.1175	22.6871	25.5085	23.7624	22.9886	23.3647	Q0P678;H3BIW0;G3X8T2;Q0P678-2;H3BKL4	75;75;75;75;75	Q0P678	Q0P678	Zinc finger CCCH domain-containing protein 18	ZC3H18	S(75)QDQDS(36)EAHELS(-36)R	SQDQDSEAHELSR	sp|Q0P678|ZCH18_MOUSE Zinc finger CCCH domain-containing protein 18 OS=Mus musculus OX=10090 GN=Zc3h18 PE=1 SV=1;tr|H3BIW0|H3BIW0_MOUSE Zinc finger CCCH-type containing 18 OS=Mus musculus OX=10090 GN=Zc3h18 PE=1 SV=1;tr|G3X8T2|G3X8T2_MOUSE Zinc finger CCCH	1	4.88e-10	74.7365	2.42e-21	179.56	159.35	151.44	0.999907	40.2785	0.00260961	108.34	0.880138	9.51372	0.0353733	58.21	0.835314	8.07686	0.0437785	58.83	0.992501	21.5179	0.00149026	101.62	0.993979	23.0798
GPKOW_348_1	24.2	24.4214	24.3894	24.5442	24.6522	24.3731	23.8839	24.0327	22.5768	23.7746	23.6003	23.4023	23.3963	23.212	23.4992	Q56A08;F6XU64	348;95	Q56A08	Q56A08	G-patch domain and KOW motifs-containing protein	GPKOW	HS(26)PDRQDGPVPK	HSPDRQDGPVPK	sp|Q56A08|GPKOW_MOUSE G-patch domain and KOW motifs-containing protein OS=Mus musculus OX=10090 GN=Gpkow PE=1 SV=2;tr|F6XU64|F6XU64_MOUSE G-patch domain and KOW motifs-containing protein (Fragment) OS=Mus musculus OX=10090 GN=Gpkow PE=1 SV=1	1	0	25.8303	0.00305427	70.134	45.679	48.044	1	27.0497	0.0415038	57.788	NA	NA	NA	NA	NA	NA	NA	NA	0	0	NA	NA	1	31.4304
MAP1B_934_1	23.302	25.4369	25.2354	25.4343	26.0213	26.5537	26.4111	27.2521	27.4864	26.3588	26.778	26.2313	26.7813	27.6245	27.7189	P14873;B2RQQ5	934;934	P14873	P14873	Microtubule-associated protein 1B;MAP1B heavy chain;MAP1 light chain LC1	MAP1B	FEDEGAGFEES(-14)S(11)ET(-11)GDY(-23)EEK	FEDEGAGFEESSETGDYEEK	sp|P14873|MAP1B_MOUSE Microtubule-associated protein 1B OS=Mus musculus OX=10090 GN=Map1b PE=1 SV=2;tr|B2RQQ5|B2RQQ5_MOUSE Microtubule-associated protein 1B OS=Mus musculus OX=10090 GN=Map1b PE=2 SV=1	0.884271	0.014741	10.5787	1.41e-199	278.34	257.6	237.89	0	0	NA	NA	NA	NA	NA	NA	0.801367	7.13742	1.94e-111	233.49	0.525934	2.71961	2.31e-09	101.15	0.351272	1.24491
GPM6B_16_1	22.3691	22.2906	22.2389	22.0783	21.4178	21.3855	21.4427	21.2148	22.8873	22.0786	22.3405	21.7727	22.2351	21.4378	21.6553	P35803;A2AEG6;Q3US81;P35803-8;P35803-2;A2AEG3;P35803-4;H3BIV8;P35803-6;P35803-7	16;16;16;16;16;16;16;16;16;16	P35803	P35803	Neuronal membrane glycoprotein M6-b	GPM6B	PAMET(-16)AAEENT(-12)EQS(12)QER	PAMETAAEENTEQSQER	sp|P35803|GPM6B_MOUSE Neuronal membrane glycoprotein M6-b OS=Mus musculus OX=10090 GN=Gpm6b PE=1 SV=2;tr|A2AEG6|A2AEG6_MOUSE Glycoprotein m6b OS=Mus musculus OX=10090 GN=Gpm6b PE=1 SV=1;tr|Q3US81|Q3US81_MOUSE Neuronal membrane glycoprotein M6-b OS=Mus musc	0.923071	0.00923613	12.3523	3.91e-13	139.98	121.73	50.87	0.452924	0	0.00776707	66.797	0.903261	9.8511	3.91e-13	139.98	0.580304	2.98757	0.000215461	60.602	0.494416	1.207	0.00207133	41.711	0.449974	0.988784
ATP2B2_18_1	23.4097	25.2074	23.6713	23.7069	23.9168	24.7172	22.9412	24.9131	22.2172	21.6675	22.7493	21.9826	22.8763	21.7604	22.8226	Q9R0K7;Q3UHH0;Q3UHJ3;F8WHB1;D5L240;Q6DIB8;S4R1C4	18;18;18;18;18;18;18	Q9R0K7;S4R1C4	Q9R0K7	Plasma membrane calcium-transporting ATPase 2;Calcium-transporting ATPase	ATP2B2	NES(11)S(-11)HGGEFGCT(-51)MEELR	NESSHGGEFGCTMEELR	sp|Q9R0K7|AT2B2_MOUSE Plasma membrane calcium-transporting ATPase 2 OS=Mus musculus OX=10090 GN=Atp2b2 PE=1 SV=2;tr|Q3UHH0|Q3UHH0_MOUSE Calcium-transporting ATPase OS=Mus musculus OX=10090 GN=Atp2b2 PE=1 SV=1;tr|Q3UHJ3|Q3UHJ3_MOUSE Calcium-transporting ATP	0.925215	0.00884209	10.9247	1.56e-10	148.56	124.95	148.56	0.718296	4.06745	0.000825004	75.611	0.778522	5.4594	4.45e-09	111.45	NA	NA	NA	NA	0	0	NA	NA	0.489497	0
HDGFL2_635_2	22.4076	21.1274	22.2538	21.8821	22.0398	22.4708	23.2184	22.5926	22.9256	23.0867	22.6336	23.1175	23.5593	23.3222	23.6191	Q3UMU9;Q3UMU9-3	635;644	Q3UMU9	Q3UMU9	Hepatoma-derived growth factor-related protein 2	HDGFL2	GGS(-77)S(-64)EELHDS(64)PR	GGSSEELHDSPR	sp|Q3UMU9|HDGR2_MOUSE Hepatoma-derived growth factor-related protein 2 OS=Mus musculus OX=10090 GN=Hdgfl2 PE=1 SV=1;sp|Q3UMU9-3|HDGR2_MOUSE Isoform 3 of Hepatoma-derived growth factor-related protein 2 OS=Mus musculus OX=10090 GN=Hdgfl2	1	1.27e-08	64.0449	7.36e-21	181.67	135.76	181.67	0.99997	48.2034	0.00193269	79.614	0	0	NA	NA	0.999401	35.23	0.00056913	105.19	0.958556	16.342	0.0534162	42.317	0	0
SRRM2_926_2	26.6884	26.0798	26.5054	26.1688	26.1962	26.5421	26.3594	26.4182	25.7013	25.6612	25.7763	25.5777	25.5319	25.7804	25.7196	Q8BTI8;Q8BTI8-2;Q8BTI8-3	926;830;926	Q8BTI8	Q8BTI8	Serine/arginine repetitive matrix protein 2	SRRM2	S(-14)RS(14)IS(31)PCPK	SRSISPCPK	sp|Q8BTI8|SRRM2_MOUSE Serine/arginine repetitive matrix protein 2 OS=Mus musculus OX=10090 GN=Srrm2 PE=1 SV=3;sp|Q8BTI8-2|SRRM2_MOUSE Isoform 2 of Serine/arginine repetitive matrix protein 2 OS=Mus musculus OX=10090 GN=Srrm2;sp|Q8BTI8-3|SRRM2_MOUSE Isoform	0.96265	0.00437732	14.1081	0.012652	88.338	73.669	88.338	0.902425	9.63983	0.0403519	69.864	0.902425	9.63983	0.014413	81.92	0.845909	7.37428	0.012652	88.338	0	0	NA	NA	0.916816	10.4108
SRRM2_928_2	26.6884	26.0798	26.5054	26.1688	26.1962	26.5421	26.3594	26.4182	25.7013	25.6612	25.7763	25.5777	25.5319	25.7804	25.7196	Q8BTI8;Q8BTI8-2;Q8BTI8-3	928;832;928	Q8BTI8	Q8BTI8	Serine/arginine repetitive matrix protein 2	SRRM2	S(-14)RS(14)IS(31)PCPK	SRSISPCPK	sp|Q8BTI8|SRRM2_MOUSE Serine/arginine repetitive matrix protein 2 OS=Mus musculus OX=10090 GN=Srrm2 PE=1 SV=3;sp|Q8BTI8-2|SRRM2_MOUSE Isoform 2 of Serine/arginine repetitive matrix protein 2 OS=Mus musculus OX=10090 GN=Srrm2;sp|Q8BTI8-3|SRRM2_MOUSE Isoform	0.999181	5.29e-05	30.6985	0.012652	88.338	73.669	88.338	0.99567	23.1678	0.0403519	69.864	0.99567	23.1678	0.014413	81.92	0.995885	23.1086	0.012652	88.338	0	0	NA	NA	0.99755	25.7189
CEP170B_1341_1	22.7852	23.0772	22.87	22.9023	23.0622	22.9339	23.0654	22.9126	23.4678	23.8718	24.1644	23.0401	22.9622	23.1598	23.1401	Q80U49;B9EIX2;Q80U49-2	1341;1306;425	Q80U49	Q80U49	Centrosomal protein of 170 kDa protein B	CEP170B	EIHDVAGDGDS(-17)LGS(17)PGPT(-17)R	EIHDVAGDGDSLGSPGPTR	sp|Q80U49|C170B_MOUSE Centrosomal protein of 170 kDa protein B OS=Mus musculus OX=10090 GN=Cep170b PE=1 SV=2;tr|B9EIX2|B9EIX2_MOUSE AW555464 protein OS=Mus musculus OX=10090 GN=Cep170b PE=1 SV=1;sp|Q80U49-2|C170B_MOUSE Isoform 2 of Centrosomal protein of 1	0.961383	0.00447606	16.9715	3.29e-26	167.14	142.2	167.14	0	0	NA	NA	0.478029	2.51653	0.00188429	45.784	NA	NA	NA	NA	NA	NA	NA	NA	0.422283	0
HSP90B1_306_1	21.3726	21.79	21.5506	21.9207	22.4927	22.0729	22.5787	22.1938	22.6747	22.4298	22.9476	22.4057	22.439	22.2393	22.509	P08113;Q91V38;Q3UAD6;Q3UBU0;Q3TUD6;Q8CCY5;F7C312;Q8C2R2	306;306;306;306;129;119;21;236	P08113	P08113	Endoplasmin	HSP90B1	EEKEES(45)DDEAAVEEEEEEK	EEKEESDDEAAVEEEEEEK	sp|P08113|ENPL_MOUSE Endoplasmin OS=Mus musculus OX=10090 GN=Hsp90b1 PE=1 SV=2;tr|Q91V38|Q91V38_MOUSE Endoplasmin OS=Mus musculus OX=10090 GN=Hsp90b1 PE=2 SV=1;tr|Q3UAD6|Q3UAD6_MOUSE Endoplasmin OS=Mus musculus OX=10090 GN=Hsp90b1 PE=1 SV=1;tr|Q3UBU0|Q3UBU	1	0	45.3546	1.32e-20	162.83	151.53	129.32	0	0	NA	NA	1	28.3646	0.00611629	64.2	0	0	NA	NA	NA	NA	NA	NA	0	0
SRRM2_1927_3	28.5713	28.6896	29.0584	28.359	28.8122	28.7385	28.7885	28.7855	27.8117	27.8475	27.8967	28.4943	28.1053	28.2656	27.9176	Q8BTI8;Q8BTI8-2;Q8BTI8-3	1927;1831;1927	Q8BTI8	Q8BTI8	Serine/arginine repetitive matrix protein 2	SRRM2	S(49)RT(-25)S(25)PVT(-44)R	SRTSPVTR	sp|Q8BTI8|SRRM2_MOUSE Serine/arginine repetitive matrix protein 2 OS=Mus musculus OX=10090 GN=Srrm2 PE=1 SV=3;sp|Q8BTI8-2|SRRM2_MOUSE Isoform 2 of Serine/arginine repetitive matrix protein 2 OS=Mus musculus OX=10090 GN=Srrm2;sp|Q8BTI8-3|SRRM2_MOUSE Isoform	0.996987	0.000230654	25.2601	1.02e-18	168.19	57.734	135.1	0.963643	14.2474	1.31e-07	149	0.994245	22.4771	0.0100709	120.75	0.978977	18.1927	0.000152442	138.42	0.995896	24.4928	1.02e-18	168.19	0.994249	23.3595
ABLIM1_376_1	22.2317	22.7964	21.8541	22.7274	23.4753	23.4789	23.4592	23.0405	19.5187	20.3633	20.2886	23.9206	19.9531	20.0478	20.0576	Q8K4G5-4;Q8K4G5-2;E9Q9C1;E9Q9C0;E9Q9C4;Q3UP03;E9Q9C2;B9EIV0;E9Q9C7;E9QK41;Q8K4G5;E9Q030;Q8K4G5-3;E9Q9D2;E9Q9Q7;E9Q9D1;Q3TAG5;Q8K278	376;376;417;389;404;376;452;452;376;496;496;180;180;164;110;136;375;7	Q8K4G5-4	Q8K4G5-4	Actin-binding LIM protein 1;LIM zinc-binding domain-containing protein	ABLIM1	S(-15)T(-15)S(15)QGS(-46)INS(-65)PVY(-72)S(-74)R	STSQGSINSPVYSR	sp|Q8K4G5-4|ABLM1_MOUSE Isoform 4 of Actin-binding LIM protein 1 OS=Mus musculus OX=10090 GN=Ablim1;sp|Q8K4G5-2|ABLM1_MOUSE Isoform 2 of Actin-binding LIM protein 1 OS=Mus musculus OX=10090 GN=Ablim1;tr|E9Q9C1|E9Q9C1_MOUSE Actin-binding LIM protein 1 OS=Mu	0.945776	0.00646498	15.428	0.000377858	134.61	115.54	134.61	0.317915	0	0.00719238	66.262	0.438132	3.3863	0.0131888	56.648	0	0	NA	NA	0	0	NA	NA	0	0
SRRM1_463_1	23.2547	23.7311	23.1053	23.8728	23.1398	23.4258	23.6385	22.972	27.6197	27.4884	27.7931	23.5681	27.5457	22.3397	27.6395	E9PUK6;Q52KI8;A2A8V9;E9QKA4;A2A8V8;Q52KI8-2	463;463;458;463;463;463	E9PUK6	E9PUK6	Serine/arginine repetitive matrix protein 1	SRRM1	KVELS(120)ES(120)EEDK	KVELSESEEDK	tr|E9PUK6|E9PUK6_MOUSE Serine/arginine repetitive matrix 1 OS=Mus musculus OX=10090 GN=Srrm1 PE=1 SV=1;sp|Q52KI8|SRRM1_MOUSE Serine/arginine repetitive matrix protein 1 OS=Mus musculus OX=10090 GN=Srrm1 PE=1 SV=2;tr|A2A8V9|A2A8V9_MOUSE Serine/arginine repe	1	0	118.84	4.17e-37	172.09	139.47	172.09	0.808792	6.26331	0.00241062	81.904	0.681247	3.29851	0.00166893	103.76	0.5	0	0.0173819	53.034	0.661792	2.91538	0.00239834	82.069	1	24.1474
SRRM2_1647_2	25.3518	25.141	25.4909	25.2573	25.7906	25.8469	25.2221	25.3024	24.0635	24.534	24.2332	24.0796	24.295	25.4394	24.2125	Q8BTI8;Q8BTI8-2;Q8BTI8-3	1647;1551;1647	Q8BTI8	Q8BTI8	Serine/arginine repetitive matrix protein 2	SRRM2	RS(-6.9)S(6.9)RS(-5.5)S(5.5)PELT(-30)R	RSSRSSPELTR	sp|Q8BTI8|SRRM2_MOUSE Serine/arginine repetitive matrix protein 2 OS=Mus musculus OX=10090 GN=Srrm2 PE=1 SV=3;sp|Q8BTI8-2|SRRM2_MOUSE Isoform 2 of Serine/arginine repetitive matrix protein 2 OS=Mus musculus OX=10090 GN=Srrm2;sp|Q8BTI8-3|SRRM2_MOUSE Isoform	0.804659	0.0282378	6.88354	0.0014439	93.494	62.063	80.632	0	0	NA	NA	0.718037	4.49753	0.0014439	85.493	0.709058	4.30949	0.00406602	69.261	0.625079	4.03087	0.00379307	67.136	0.804659	6.88354
ARHGEF6_679_1	19.5925	20.0899	19.7784	21.0344	20.8006	20.9845	19.4725	20.6656	22.1886	21.9152	21.9064	20.6845	21.3847	21.7438	22.3685	Q8K4I3;F6WMJ3;A2AFJ8	679;703;391	Q8K4I3	Q8K4I3	Rho guanine nucleotide exchange factor 6	ARHGEF6	KDS(6.2)VPQVLLPEEEK	KDSVPQVLLPEEEK	sp|Q8K4I3|ARHG6_MOUSE Rho guanine nucleotide exchange factor 6 OS=Mus musculus OX=10090 GN=Arhgef6 PE=1 SV=1;tr|F6WMJ3|F6WMJ3_MOUSE Rac/Cdc42 guanine nucleotide exchange factor (GEF) 6 OS=Mus musculus OX=10090 GN=Arhgef6 PE=1 SV=1;tr|A2AFJ8|A2AFJ8_MOUSE Ra	1	0	6.19054	0.00829284	58.487	44.824	47.532	0	0	NA	NA	NA	NA	NA	NA	0	0	NA	NA	0	0	NA	NA	0	0
CADM3_386_1	23.2927	24.208	23.9054	23.0603	24.3348	24.3218	23.6637	24.9549	26.3383	24.9916	25.9682	24.2024	24.315	25.4809	25.6226	Q99N28;K4DI58	386;420	Q99N28	Q99N28	Cell adhesion molecule 3	CADM3	GS(-100)DDAPDADT(-82)AIINAEGGQS(82)GGDDKK	GSDDAPDADTAIINAEGGQSGGDDKK	sp|Q99N28|CADM3_MOUSE Cell adhesion molecule 3 OS=Mus musculus OX=10090 GN=Cadm3 PE=1 SV=1;tr|K4DI58|K4DI58_MOUSE Cell adhesion molecule 3 OS=Mus musculus OX=10090 GN=Cadm3 PE=1 SV=1	1	1.1e-10	81.7036	5.83e-54	171.23	157.66	171.23	0	0	NA	NA	0	0	NA	NA	0	0	NA	NA	0	0	NA	NA	0	0
U2SURP_811_1	25.2175	26.623	25.576	26.0682	25.8731	25.256	25.7818	25.0961	24.2149	24.8036	23.5631	23.9586	24.7109	24.6809	25.1343	Q6NV83;Q6NV83-3;Q6NV83-2	811;767;810	Q6NV83	Q6NV83	U2 snRNP-associated SURP motif-containing protein	U2SURP	S(91)EEHHLY(-91)S(-100)NPVR	SEEHHLYSNPVR	sp|Q6NV83|SR140_MOUSE U2 snRNP-associated SURP motif-containing protein OS=Mus musculus OX=10090 GN=U2surp PE=1 SV=3;sp|Q6NV83-3|SR140_MOUSE Isoform 3 of U2 snRNP-associated SURP motif-containing protein OS=Mus musculus OX=10090 GN=U2surp;sp|Q6NV83-2|SR140	1	8.5e-12	91.2004	1.92e-16	171.26	162.87	157.09	1	71.8461	2.35e-14	171.26	1	77.8767	1.4e-15	147	0.999995	53.5108	0.000212032	132.24	0.999993	52.3474	0.000192896	127.36	0.999999	59.2809
ANK2_1889_1	23.552	24.2123	23.8612	23.2441	23.6694	24.0865	24.1742	23.3693	24.5725	25.2443	24.6113	26.0557	25.0561	24.9808	24.3951	Q8C8R3-2;Q8C8R3-4;S4R2R5;Q8C8R3;Q8C8R3-5;S4R2F3	1917;1889;1835;1889;1835;1922	Q8C8R3-2;Q8C8R3-4;S4R2F3	Q8C8R3-4	Ankyrin-2	ANK2	HPPVS(90)PGK	HPPVSPGK	sp|Q8C8R3-2|ANK2_MOUSE Isoform 2 of Ankyrin-2 OS=Mus musculus OX=10090 GN=Ank2;sp|Q8C8R3-4|ANK2_MOUSE Isoform 4 of Ankyrin-2 OS=Mus musculus OX=10090 GN=Ank2;tr|S4R2R5|S4R2R5_MOUSE Ankyrin 2, brain OS=Mus musculus OX=10090 GN=Ank2 PE=1 SV=3;sp|Q8C8R3|ANK2_	1	0	89.6086	0.00099491	128.91	93.467	122.96	1	62.8686	0.00608413	98.044	NA	NA	NA	NA	1	55.2486	0.00448716	109.29	1	59.0525	0.00810163	91.087	1	62.8686
PHC3_269_1	24.7152	25.161	25.0258	24.8251	25.0953	24.9948	24.7364	24.6815	23.3545	24.0431	23.3195	25.0358	23.556	23.6644	23.4805	Q8CHP6;F8WIN6;E9QPT4;D3YY34;B7ZNA5;Q8CHP6-2	269;281;248;236;281;248	Q8CHP6	Q8CHP6	Polyhomeotic-like protein 3	PHC3	KGGS(30)PGLES(-30)R	KGGSPGLESR	sp|Q8CHP6|PHC3_MOUSE Polyhomeotic-like protein 3 OS=Mus musculus OX=10090 GN=Phc3 PE=1 SV=2;tr|F8WIN6|F8WIN6_MOUSE Polyhomeotic 3 OS=Mus musculus OX=10090 GN=Phc3 PE=1 SV=1;tr|E9QPT4|E9QPT4_MOUSE Polyhomeotic 3 OS=Mus musculus OX=10090 GN=Phc3 PE=1 SV=1;tr	0.9989	6.88e-05	29.5831	0.00829291	64.827	49.566	64.224	NA	NA	NA	NA	0.981647	17.2824	0.0568055	48.513	NA	NA	NA	NA	0.996133	24.1093	0.00829291	64.827	NA	NA
SRRM1_645_2	25.2919	25.4711	26.0381	26.2532	25.0869	24.3203	24.9613	24.5169	24.401	25.056	24.8819	24.3911	24.3189	24.8922	24.5367	E9PUK6;Q52KI8;A2A8V9;E9QKA4;A2A8V8;Q52KI8-2;F6UK16	645;645;640;645;631;645;91	E9PUK6	E9PUK6	Serine/arginine repetitive matrix protein 1	SRRM1	RRAS(28)PS(28)PPPK	RRASPSPPPK	tr|E9PUK6|E9PUK6_MOUSE Serine/arginine repetitive matrix 1 OS=Mus musculus OX=10090 GN=Srrm1 PE=1 SV=1;sp|Q52KI8|SRRM1_MOUSE Serine/arginine repetitive matrix protein 1 OS=Mus musculus OX=10090 GN=Srrm1 PE=1 SV=2;tr|A2A8V9|A2A8V9_MOUSE Serine/arginine repe	1	0	27.8455	0.0068541	61.375	32.076	48.704	1	14.3075	0.0157779	46.706	0	0	NA	NA	1	14.3075	0.0068541	61.375	1	21.8948	0.0108089	54.276	1	23.371
SRRM1_647_2	25.2919	25.4711	26.0381	26.2532	25.0869	24.3203	24.9613	24.5169	24.401	25.056	24.8819	24.3911	24.3189	24.8922	24.5367	E9PUK6;Q52KI8;A2A8V9;E9QKA4;A2A8V8;Q52KI8-2;F6UK16	647;647;642;647;633;647;93	E9PUK6	E9PUK6	Serine/arginine repetitive matrix protein 1	SRRM1	RRAS(28)PS(28)PPPK	RRASPSPPPK	tr|E9PUK6|E9PUK6_MOUSE Serine/arginine repetitive matrix 1 OS=Mus musculus OX=10090 GN=Srrm1 PE=1 SV=1;sp|Q52KI8|SRRM1_MOUSE Serine/arginine repetitive matrix protein 1 OS=Mus musculus OX=10090 GN=Srrm1 PE=1 SV=2;tr|A2A8V9|A2A8V9_MOUSE Serine/arginine repe	1	0	27.8455	0.0068541	61.375	32.076	48.704	1	14.3075	0.0157779	46.706	0	0	NA	NA	1	14.3075	0.0068541	61.375	1	21.8948	0.0108089	54.276	1	23.371
[truncated: 1,729 more rows]
[truncated: 203 more columns]
