# Supplementary material for: Alpha-ketoglutarate mitigates insulin resistance and metabolic inflexibility in a mouse model of Ataxia-Telangiectasia
Source: Nat Commun. 2025 Oct 21;16:9312. doi: 10.1038/s41467-025-64360-8 (PMC12540671; doi:10.1038/s41467-025-64360-8)
Supplement: Supplementary file 4 — Supplementary Dataset 2 [file 41467_2025_64360_MOESM4_ESM.xlsx]

## Sheet: Sheet 1
Supplementary Dataset 2. Summary of the list of total peptides reproducibly found in quantitative label-free phosphoproteomics analysis. Treatment group labelling: UWT = “WT – Glargine”; SWT = “WT + Glargine”; UKO = “KO – Glargine” and SKO = “KO + Glargine”.
name	SKO_1	SKO_2	SKO_3	SKO_4	SWT_1	SWT_2	SWT_3	SWT_4	UKO_1	UKO_2	UKO_3	UWT_1	UWT_2	UWT_3	UWT_4	Protein.IDs	Majority.protein.IDs	Peptide.counts..all.	Peptide.counts..razor.unique.	Peptide.counts..unique.	Protein.names	Gene.names	Fasta.headers	Number.of.proteins	Peptides	Razor...unique.peptides	Unique.peptides	Peptides.St.KO1	Peptides.St.KO2	Peptides.St.KO3	Peptides.St.KO4	Peptides.St.WT1	Peptides.St.WT2	Peptides.St.WT3	Peptides.St.WT4	Peptides.Un.KO1	Peptides.Un.KO2	Peptides.Un.KO3	Peptides.Un.WT1	Peptides.Un.WT2	Peptides.Un.WT3	Peptides.Un.WT4	Razor...unique.peptides.St.KO1	Razor...unique.peptides.St.KO2	Razor...unique.peptides.St.KO3	Razor...unique.peptides.St.KO4	Razor...unique.peptides.St.WT1	Razor...unique.peptides.St.WT2	Razor...unique.peptides.St.WT3
GRIK2	26.45	26.2741	26.2757	26.2943	26.3366	26.2733	26.3334	26.2737	21.7512	21.7015	21.6325	21.7093	21.6157	21.7046	21.7832	P39087;P39087-2;A3KMF1;A0A1W2P6S5;A3KMF0;Q6PAQ0;A0A1B0GSI4;Q8BRT2;F6QF13;A0A2I3BQM2;Q3UZT1;F6Z3M4;Q8BRQ3;Q8C9A0;A0A2I3BPT2;Q60934;B1AS29;A0A2I3BRJ1;E9Q2Y1;Q8K0C2;A0A1W2P868	P39087;P39087-2;A3KMF1;A0A1W2P6S5;A3KMF0;Q6PAQ0	4;4;4;4;4;2;1;1;1;1;1;1;1;1;1;1;1;1;1;1;1	4;4;4;4;4;2;1;1;1;1;1;1;1;1;1;1;1;1;1;1;1	4;4;4;4;4;2;1;1;1;1;1;1;1;1;1;1;1;1;1;1;1	Glutamate receptor ionotropic, kainate 2;Glutamate receptor	GRIK2	sp|P39087|GRIK2_MOUSE Glutamate receptor ionotropic, kainate 2 OS=Mus musculus OX=10090 GN=Grik2 PE=1 SV=4;sp|P39087-2|GRIK2_MOUSE Isoform GluR6-2 of Glutamate receptor ionotropic, kainate 2 OS=Mus musculus OX=10090 GN=Grik2;tr|A3KMF1|A3KMF1_MOUSE Glutamat	21	4	4	4	0	0	0	0	0	0	0	0	2	3	4	2	1	2	1	0	0	0	0	0	0	0
SEPTIN7	29.0281	29.0323	29.0406	29.0765	25.6735	25.7117	25.6075	25.7067	29.1291	29.1801	29.0865	25.8139	25.7292	25.6948	25.8234	E9Q1G8;O55131;Q8C2A3;E9Q9F5;Q3UNN1;Q5DTS3;Q3UGE0;Q8C752;Q9DA97;S4R2P6	E9Q1G8;O55131;Q8C2A3;E9Q9F5;Q3UNN1;Q5DTS3	23;22;22;22;20;18;5;3;1;1	22;21;21;21;19;17;5;2;1;1	21;20;20;20;18;16;5;2;0;0	Septin;Septin-7	SEPTIN7	tr|E9Q1G8|E9Q1G8_MOUSE Septin OS=Mus musculus OX=10090 GN=Septin7 PE=1 SV=2;sp|O55131|SEPT7_MOUSE Septin-7 OS=Mus musculus OX=10090 GN=Septin7 PE=1 SV=1;tr|Q8C2A3|Q8C2A3_MOUSE Septin OS=Mus musculus OX=10090 GN=Septin7 PE=2 SV=1;tr|E9Q9F5|E9Q9F5_MOUSE Sept	10	23	22	21	13	16	16	16	16	14	17	15	21	20	20	18	18	21	20	13	16	16	16	16	14	17
TOP2B	26.45	26.2741	26.2757	26.2943	26.3366	26.2733	26.3334	26.2737	23.0265	22.9344	22.9051	22.9275	22.9696	22.8659	23.0563	Q64511;F6XX57;Q8BRY5;Q3TR62;Q01320;Q6PET9;Q8CCE5	Q64511	14;4;3;3;2;1;1	14;4;3;3;2;1;1	14;4;3;3;2;1;1	DNA topoisomerase 2-beta	TOP2B	sp|Q64511|TOP2B_MOUSE DNA topoisomerase 2-beta OS=Mus musculus OX=10090 GN=Top2b PE=1 SV=2	7	14	14	14	0	0	0	1	0	0	1	1	6	5	8	6	8	4	9	0	0	0	1	0	0	1
GM21985	22.7519	22.725	22.7591	22.7953	22.8349	22.7415	22.784	22.7301	22.7664	22.7585	22.7748	19.7519	19.725	19.7591	19.7952	Q6P6P5;Q924N4;Q924N4-2;Q3V0N8;A2AGJ9;Q3UVD1	Q6P6P5;Q924N4;Q924N4-2;Q3V0N8;A2AGJ9	9;8;8;8;6;3	5;4;4;4;4;1	4;3;3;3;3;0	Solute carrier family 12 member 6	GM21985;SLC12A6	tr|Q6P6P5|Q6P6P5_MOUSE Predicted gene 21985 OS=Mus musculus OX=10090 GN=Gm21985 PE=2 SV=1;sp|Q924N4|S12A6_MOUSE Solute carrier family 12 member 6 OS=Mus musculus OX=10090 GN=Slc12a6 PE=1 SV=2;sp|Q924N4-2|S12A6_MOUSE Isoform 2 of Solute carrier family 12 me	6	9	5	4	5	5	4	4	5	5	6	5	9	8	8	5	6	6	7	1	2	1	1	2	2	2
UBE2D3	25.2602	25.4143	25.4478	25.4067	25.3871	25.2938	25.5319	25.4515	22.2463	21.9423	22.1157	21.9593	22.0101	22.1418	22.1715	P61079;A0A0G2JE32;Q9D7F5;Q9D1S1;Q4QQL2;Q3U5V6;A0A0G2JGL0;A0A0G2JF40;Q05CK8;A0A0G2JGZ3	P61079;A0A0G2JE32;Q9D7F5;Q9D1S1;Q4QQL2;Q3U5V6;A0A0G2JGL0	3;3;3;3;3;3;3;1;1;1	3;3;3;3;3;3;3;1;1;1	1;1;1;1;1;1;1;1;1;1	Ubiquitin-conjugating enzyme E2 D3	UBE2D3	sp|P61079|UB2D3_MOUSE Ubiquitin-conjugating enzyme E2 D3 OS=Mus musculus OX=10090 GN=Ube2d3 PE=1 SV=1;tr|A0A0G2JE32|A0A0G2JE32_MOUSE Ubiquitin-conjugating enzyme E2 D3 (Fragment) OS=Mus musculus OX=10090 GN=Ube2d3 PE=1 SV=1;tr|Q9D7F5|Q9D7F5_MOUSE Ubiquitin	10	3	3	1	3	3	3	3	3	2	3	3	2	2	1	3	1	3	1	3	3	3	3	3	2	3
USP39	26.45	26.2741	26.2757	26.2943	26.3366	26.2733	26.3334	26.2737	24.1693	24.2692	24.2079	24.1941	24.2671	24.2469	24.3053	Q3TIX9	Q3TIX9	6	6	6	Ubiquitin carboxyl-terminal hydrolase 39	USP39	sp|Q3TIX9|UBP39_MOUSE Ubiquitin carboxyl-terminal hydrolase 39 OS=Mus musculus OX=10090 GN=Usp39 PE=1 SV=2	1	6	6	6	3	3	3	2	3	3	3	3	6	5	5	4	5	5	4	3	3	3	2	3	3	3
FGA	26.45	26.2741	26.2757	26.2943	26.3366	26.2733	26.3334	26.2737	24.3207	24.1126	24.2188	24.2079	24.2967	24.1697	24.1602	E9PV24;E9PV24-2;Q08284	E9PV24;E9PV24-2;Q08284	6;6;4	6;6;4	6;6;4	Fibrinogen alpha chain;Fibrinopeptide A;Fibrinogen alpha chain	FGA	sp|E9PV24|FIBA_MOUSE Fibrinogen alpha chain OS=Mus musculus OX=10090 GN=Fga PE=1 SV=1;sp|E9PV24-2|FIBA_MOUSE Isoform 2 of Fibrinogen alpha chain OS=Mus musculus OX=10090 GN=Fga;tr|Q08284|Q08284_MOUSE Fibrinogen A-alpha-chain (Fragment) OS=Mus musculus OX=1	3	6	6	6	0	0	0	0	0	0	0	0	3	4	3	5	3	4	3	0	0	0	0	0	0	0
AHSG	26.45	26.2741	26.2757	26.2943	26.3366	26.2733	26.3334	26.2737	24.4037	24.3815	24.4253	24.4141	24.3603	24.345	24.4882	P29699;Q3UEK9;Q3UEK5;Q3TIU3;A0A338P703;A0A338P7G1;A0A338P7H5;O35399;A0A338P6Y6	P29699;Q3UEK9;Q3UEK5;Q3TIU3;A0A338P703;A0A338P7G1;A0A338P7H5;O35399	6;6;6;6;5;5;5;4;1	6;6;6;6;5;5;5;4;1	6;6;6;6;5;5;5;4;1	Alpha-2-HS-glycoprotein	AHSG	sp|P29699|FETUA_MOUSE Alpha-2-HS-glycoprotein OS=Mus musculus OX=10090 GN=Ahsg PE=1 SV=1;tr|Q3UEK9|Q3UEK9_MOUSE Alpha-2-HS-glycoprotein OS=Mus musculus OX=10090 GN=Ahsg PE=1 SV=1;tr|Q3UEK5|Q3UEK5_MOUSE Alpha-2-HS-glycoprotein OS=Mus musculus OX=10090 GN=Ah	9	6	6	6	0	2	0	2	1	1	1	0	3	3	5	5	4	6	6	0	2	0	2	1	1	1
KNG1	26.45	26.2741	26.2757	26.2943	26.3366	26.2733	26.3334	26.2737	24.3918	24.4778	24.4548	24.4552	24.4904	24.4201	24.4336	O08677;O08677-2;D3YTY9;A0A0R4J038;O08677-3;D3Z2B2	O08677;O08677-2;D3YTY9;A0A0R4J038;O08677-3	7;7;7;7;7;3	7;7;7;7;7;3	7;7;7;7;7;3	Kininogen-1;Kininogen-1 heavy chain;Bradykinin;Kininogen-1 light chain	KNG1	sp|O08677|KNG1_MOUSE Kininogen-1 OS=Mus musculus OX=10090 GN=Kng1 PE=1 SV=1;sp|O08677-2|KNG1_MOUSE Isoform LMW of Kininogen-1 OS=Mus musculus OX=10090 GN=Kng1;tr|D3YTY9|D3YTY9_MOUSE Kininogen 1 OS=Mus musculus OX=10090 GN=Kng1 PE=1 SV=1;tr|A0A0R4J038|A0A0R	6	7	7	7	0	0	0	0	0	0	0	0	6	3	6	5	3	4	6	0	0	0	0	0	0	0
SLC4A1	26.45	26.2741	26.2757	26.2943	26.3366	26.2733	26.3334	26.2737	24.0879	24.1545	23.9779	24.0284	23.8329	24.1014	24.1536	P04919;Q53ZN9;Q3U065;Q3TZJ1;Q3TNL6;P04919-2;Q3TZG9;Q3TZ29;Q3TZ12;Q3TAJ4;Q3TA19;Q3TNH7	P04919;Q53ZN9;Q3U065;Q3TZJ1;Q3TNL6;P04919-2;Q3TZG9;Q3TZ29;Q3TZ12;Q3TAJ4;Q3TA19	8;8;8;8;8;8;7;7;7;7;6;2	8;8;8;8;8;8;7;7;7;7;6;2	8;8;8;8;8;8;7;7;7;7;6;2	Band 3 anion transport protein;Anion exchange protein	SLC4A1	sp|P04919|B3AT_MOUSE Band 3 anion transport protein OS=Mus musculus OX=10090 GN=Slc4a1 PE=1 SV=1;tr|Q53ZN9|Q53ZN9_MOUSE Anion exchange protein OS=Mus musculus OX=10090 GN=Slc4a1 PE=2 SV=1;tr|Q3U065|Q3U065_MOUSE Anion exchange protein OS=Mus musculus OX=100	12	8	8	8	0	0	0	0	0	0	0	0	4	4	4	5	4	6	5	0	0	0	0	0	0	0
FGG	26.45	26.2741	26.2757	26.2943	26.3366	26.2733	26.3334	26.2737	24.3695	24.4587	24.4897	24.4589	24.5625	24.5555	24.3583	Q8VCM7;Q3UER8;Q3UEM7	Q8VCM7;Q3UER8;Q3UEM7	8;8;8	8;8;8	8;8;8	Fibrinogen gamma chain;Fibrinogen C-terminal domain-containing protein	FGG	sp|Q8VCM7|FIBG_MOUSE Fibrinogen gamma chain OS=Mus musculus OX=10090 GN=Fgg PE=1 SV=1;tr|Q3UER8|Q3UER8_MOUSE Fibrinogen gamma chain OS=Mus musculus OX=10090 GN=Fgg PE=1 SV=1;tr|Q3UEM7|Q3UEM7_MOUSE Fibrinogen C-terminal domain-containing protein OS=Mus musc	3	8	8	8	0	0	0	0	0	0	0	0	4	8	6	5	5	6	6	0	0	0	0	0	0	0
FGB	26.45	26.2741	26.2757	26.2943	26.3366	26.2733	26.3334	26.2737	24.6127	24.6268	24.6779	24.6749	24.775	24.6514	24.6339	Q8K0E8;Q3TGR2;CON__P02676	Q8K0E8;Q3TGR2	9;9;1	9;9;1	9;9;1	Fibrinogen beta chain;Fibrinopeptide B;Fibrinogen beta chain;Fibrinogen C-terminal domain-containing protein	FGB	sp|Q8K0E8|FIBB_MOUSE Fibrinogen beta chain OS=Mus musculus OX=10090 GN=Fgb PE=1 SV=1;tr|Q3TGR2|Q3TGR2_MOUSE Fibrinogen C-terminal domain-containing protein OS=Mus musculus OX=10090 GN=Fgb PE=1 SV=1	3	9	9	9	0	0	0	0	0	0	0	1	5	6	5	4	2	5	4	0	0	0	0	0	0	0
IGHG2B	26.45	26.2741	26.2757	26.2943	26.3366	26.2733	26.3334	26.2737	24.5356	24.6152	24.6848	24.669	24.4507	24.6449	24.6832	A0A4V6JA63;A0A075B5P3;A0A0A6YVP0;A0A0F7R1P3;A0A0F7QZE4;Q91Z05;Q8R3H6;Q569X1;P01867-2;P01867;Q5R3X7;Q5R3X8;Q5R3Y0	A0A4V6JA63;A0A075B5P3;A0A0A6YVP0;A0A0F7R1P3;A0A0F7QZE4;Q91Z05;Q8R3H6;Q569X1;P01867-2;P01867	8;8;8;8;8;7;7;7;6;6;2;2;1	8;8;8;8;8;7;7;7;6;6;2;2;1	7;7;7;7;7;6;6;6;6;6;2;2;1	Immunoglobulin heavy constant gamma 2B	IGHG2B;HC;IGHG	tr|A0A4V6JA63|A0A4V6JA63_MOUSE IgG2b OS=Mus musculus OX=10090 GN=Ighg2b PE=4 SV=1;tr|A0A075B5P3|A0A075B5P3_MOUSE Immunoglobulin heavy constant gamma 2B (Fragment) OS=Mus musculus OX=10090 GN=Ighg2b PE=1 SV=1;tr|A0A0A6YVP0|A0A0A6YVP0_MOUSE Immunoglobulin he	13	8	8	7	0	0	0	0	0	0	0	0	4	5	3	7	6	5	8	0	0	0	0	0	0	0
APOA1	26.45	26.2741	26.2757	26.2943	26.3366	26.2733	26.3334	26.2737	27.4705	27.674	27.5957	27.597	27.4246	27.487	27.6154	Q00623;Q3V2G1;Q58EV2;A0A1L1STX7;CON__P15497	Q00623;Q3V2G1;Q58EV2	11;11;9;2;1	11;11;9;2;1	11;11;9;2;1	Apolipoprotein A-I;Proapolipoprotein A-I;Truncated apolipoprotein A-I;Apolipoprotein A-I	APOA1	sp|Q00623|APOA1_MOUSE Apolipoprotein A-I OS=Mus musculus OX=10090 GN=Apoa1 PE=1 SV=2;tr|Q3V2G1|Q3V2G1_MOUSE Apolipoprotein A-I OS=Mus musculus OX=10090 GN=Apoa1 PE=2 SV=1;tr|Q58EV2|Q58EV2_MOUSE Apolipoprotein A-I OS=Mus musculus OX=10090 GN=Apoa1 PE=2 SV=1	5	11	11	11	0	0	0	0	0	0	0	0	8	10	9	10	10	10	10	0	0	0	0	0	0	0
NRCAM	27.3631	26.9601	26.9969	27.1143	26.8852	26.9911	26.5884	27.0443	28.1027	27.7478	27.9731	27.8417	27.8424	27.9233	27.9451	Q810U4-2;Q810U4;Q6QRP1;Q6P9Y5;A0A1W2P7X4	Q810U4-2;Q810U4	29;28;3;3;3	29;28;3;3;3	3;2;2;2;2	Neuronal cell adhesion molecule	NRCAM	sp|Q810U4-2|NRCAM_MOUSE Isoform 2 of Neuronal cell adhesion molecule OS=Mus musculus OX=10090 GN=Nrcam;sp|Q810U4|NRCAM_MOUSE Neuronal cell adhesion molecule OS=Mus musculus OX=10090 GN=Nrcam PE=1 SV=2	5	29	29	3	22	17	21	20	18	25	18	23	23	25	22	22	22	24	22	22	17	21	20	18	25	18
PPP1R7	28.9609	29.3074	29.0533	29.0538	29.1755	29.2653	29.1963	29.0022	28.2632	28.3174	28.3933	28.6387	28.5807	28.4722	28.4161	Q3UM45;F6TGJ2;A0A087WRA7	Q3UM45	21;8;4	21;8;4	21;8;4	Protein phosphatase 1 regulatory subunit 7	PPP1R7	sp|Q3UM45|PP1R7_MOUSE Protein phosphatase 1 regulatory subunit 7 OS=Mus musculus OX=10090 GN=Ppp1r7 PE=1 SV=2	3	21	21	21	19	19	16	17	17	15	18	18	17	19	13	17	14	16	16	19	19	16	17	17	15	18
ATP2B1	27.6726	27.5643	27.6595	27.6991	26.9574	27.2814	27.0939	27.3092	28.3958	28.3466	28.3189	27.8921	28.3259	27.8216	28.253	G5E829;Q8K314;A0A1W2P7C7;Q3TC38;Q3TDJ2;Q05CJ5;A0A1W2P867;A0A1W2P7R3	G5E829;Q8K314	38;27;12;11;11;11;6;4	25;16;10;9;9;9;5;4	16;10;7;6;6;6;5;4	Plasma membrane calcium-transporting ATPase 1	ATP2B1	sp|G5E829|AT2B1_MOUSE Plasma membrane calcium-transporting ATPase 1 OS=Mus musculus OX=10090 GN=Atp2b1 PE=1 SV=1;tr|Q8K314|Q8K314_MOUSE Atp2b1 protein (Fragment) OS=Mus musculus OX=10090 GN=Atp2b1 PE=2 SV=1	8	38	25	16	29	27	29	28	25	28	25	26	31	28	29	26	27	31	27	19	17	18	18	15	18	14
CS	31.3872	31.1421	31.1234	31.1697	31.2673	31.1651	31.4138	31.1545	30.4399	30.7035	30.3347	30.5506	30.1188	30.3102	30.1359	Q9CZU6;Q0QEL9	Q9CZU6	20;9	20;9	12;6	Citrate synthase, mitochondrial	CS	sp|Q9CZU6|CISY_MOUSE Citrate synthase, mitochondrial OS=Mus musculus OX=10090 GN=Cs PE=1 SV=1	2	20	20	12	16	19	20	19	19	19	17	18	14	15	14	14	15	15	16	16	19	20	19	19	19	17
NIPSNAP2	28.4507	28.3135	28.297	28.3456	28.3468	28.4013	28.255	28.3329	27.7617	27.8157	27.7742	27.5611	27.7158	27.8372	27.8564	Q7TMG8;Q3TD78;O55126;A0A0G2JEV1	Q7TMG8;Q3TD78;O55126	13;13;12;3	13;13;12;3	13;13;12;3	NIPSNAP domain-containing protein;Protein NipSnap homolog 2	NIPSNAP2	tr|Q7TMG8|Q7TMG8_MOUSE Glioblastoma amplified sequence OS=Mus musculus OX=10090 GN=Nipsnap2 PE=1 SV=1;tr|Q3TD78|Q3TD78_MOUSE NIPSNAP domain-containing protein OS=Mus musculus OX=10090 GN=Nipsnap2 PE=2 SV=1;sp|O55126|NIPS2_MOUSE Protein NipSnap homolog 2 OS	4	13	13	13	12	12	12	12	12	12	13	12	11	11	9	10	8	10	9	12	12	12	12	12	12	13
SEPTIN3	26.9343	26.8915	26.6653	27.1036	26.6263	27.2798	26.8792	26.9728	27.923	27.926	28.0658	28.2906	27.7147	28.3939	28.1943	A0A5F8MPL6;Q9Z1S5	A0A5F8MPL6;Q9Z1S5	22;21	22;21	0;0	Neuronal-specific septin-3	SEPTIN3	tr|A0A5F8MPL6|A0A5F8MPL6_MOUSE Neuronal-specific septin-3 OS=Mus musculus OX=10090 GN=Septin3 PE=1 SV=1;sp|Q9Z1S5|SEPT3_MOUSE Neuronal-specific septin-3 OS=Mus musculus OX=10090 GN=Septin3 PE=1 SV=2	2	22	22	0	15	11	15	14	14	14	13	15	15	18	17	19	19	20	16	15	11	15	14	14	14	13
VSNL1	29.5782	28.5127	29.0458	28.7114	28.2922	28.9065	29.0038	29.2269	30.4169	30.1828	30.5018	30.4176	30.6497	30.5878	30.6478	P62761;Q4W4C9;Q3TVC0	P62761;Q4W4C9;Q3TVC0	15;15;14	15;15;14	1;1;0	Visinin-like protein 1	VSNL1	sp|P62761|VISL1_MOUSE Visinin-like protein 1 OS=Mus musculus OX=10090 GN=Vsnl1 PE=1 SV=2;tr|Q4W4C9|Q4W4C9_MOUSE Visinin-like protein 1 OS=Mus musculus OX=10090 GN=Vsnl1 PE=1 SV=1;tr|Q3TVC0|Q3TVC0_MOUSE Visinin-like protein 1 OS=Mus musculus OX=10090 GN=Vsn	3	15	15	1	12	13	13	13	12	14	13	13	12	13	13	12	12	14	13	12	13	13	13	12	14	13
ADD2	25.4345	25.3016	25.231	25.5128	24.8806	25.6173	25.1235	25.5991	26.1663	26.295	26.1627	26.5543	26.5552	26.2772	26.5182	Q9QYB8;Q8C0Y2;Q9QYB8-2;Q9QYB8-3;A0A0N4SWF0	Q9QYB8;Q8C0Y2;Q9QYB8-2;Q9QYB8-3	23;22;16;12;5	22;21;15;12;5	22;21;15;12;5	Beta-adducin;Class II aldolase/adducin N-terminal domain-containing protein	ADD2	sp|Q9QYB8|ADDB_MOUSE Beta-adducin OS=Mus musculus OX=10090 GN=Add2 PE=1 SV=4;tr|Q8C0Y2|Q8C0Y2_MOUSE Class II aldolase/adducin N-terminal domain-containing protein (Fragment) OS=Mus musculus OX=10090 GN=Add2 PE=2 SV=1;sp|Q9QYB8-2|ADDB_MOUSE Isoform 2 of Bet	5	23	22	22	13	13	13	16	13	17	12	13	20	17	21	16	18	18	19	12	12	12	15	12	16	11
NEFH	30.2273	29.9191	29.9302	30.0088	29.3141	29.9204	29.166	30.2265	31.1585	31.0502	31.0272	31.1307	31.0481	31.1613	31.1541	P19246;Q80TQ3;Q3TTY5;Q9CRS6;Q9CV13;Q61764;CON__Q7RTS7;CON__Q32MB2;CON__Q3TTY5;B2RTP7	P19246;Q80TQ3	71;69;1;1;1;1;1;1;1;1	71;69;1;1;1;1;1;1;1;1	67;65;0;0;0;0;0;0;0;0	Neurofilament heavy polypeptide	NEFH	sp|P19246|NFH_MOUSE Neurofilament heavy polypeptide OS=Mus musculus OX=10090 GN=Nefh PE=1 SV=3;tr|Q80TQ3|Q80TQ3_MOUSE MKIAA0845 protein (Fragment) OS=Mus musculus OX=10090 GN=Nefh PE=2 SV=1	10	71	71	67	40	40	38	43	41	43	39	45	64	48	53	45	48	51	52	40	40	38	43	41	43	39
PHB2	27.5686	27.2526	27.3556	27.2011	26.6082	27.1392	26.9156	27.2984	28.4358	28.1305	27.8804	28.4012	28.2177	28.2121	28.1311	O35129;Q3V235;F6QPR1;Q3V2V2;F6Q8V7	O35129;Q3V235;F6QPR1	12;12;8;5;4	12;12;8;5;4	12;12;8;5;4	Prohibitin-2;Prohibitin	PHB2	sp|O35129|PHB2_MOUSE Prohibitin-2 OS=Mus musculus OX=10090 GN=Phb2 PE=1 SV=1;tr|Q3V235|Q3V235_MOUSE Prohibitin OS=Mus musculus OX=10090 GN=Phb2 PE=1 SV=1;tr|F6QPR1|F6QPR1_MOUSE Prohibitin (Fragment) OS=Mus musculus OX=10090 GN=Phb2 PE=1 SV=1	5	12	12	12	11	9	12	11	10	11	10	11	10	9	10	11	10	10	11	11	9	12	11	10	11	10
SEPTIN5	27.0233	26.9872	27.22	27.6581	26.9416	27.6887	27.3903	27.2812	28.151	28.3816	28.3734	28.5577	28.3541	28.5564	28.5275	A0A338P769;A0A338P6R8;A0A338P755;Q68FM0;Q8BYR1;A2ARU0;Q8BYR1-2	A0A338P769;A0A338P6R8	20;19;7;7;1;1;1	19;18;7;7;1;1;1	1;1;0;0;0;0;0	Septin	SEPTIN5;GM49601	tr|A0A338P769|A0A338P769_MOUSE Septin OS=Mus musculus OX=10090 GN=Septin5 PE=1 SV=1;tr|A0A338P6R8|A0A338P6R8_MOUSE Septin OS=Mus musculus OX=10090 GN=Gm49601 PE=3 SV=1	7	20	19	1	17	13	15	14	14	17	16	15	17	17	16	18	19	17	16	16	13	14	14	14	16	16
SPTBN2	28.5901	28.037	28.3018	28.1686	28.0303	28.018	27.9353	28.0727	28.9289	28.8855	29.0109	28.6869	28.8863	28.7703	28.8434	Q68FG2;Q3UGZ4;Q6A087;Q68FM2;Q80ZK2;A0A494BBH5;A0A5F8MPM8	Q68FG2;Q3UGZ4;Q6A087	123;122;103;46;44;10;10	113;112;101;46;44;5;5	113;112;101;46;44;5;5	Spectrin beta chain	SPTBN2	tr|Q68FG2|Q68FG2_MOUSE Spectrin beta chain OS=Mus musculus OX=10090 GN=Sptbn2 PE=1 SV=1;tr|Q3UGZ4|Q3UGZ4_MOUSE Spectrin beta chain OS=Mus musculus OX=10090 GN=Sptbn2 PE=2 SV=1;tr|Q6A087|Q6A087_MOUSE MKIAA0302 protein (Fragment) OS=Mus musculus OX=10090 GN=	7	123	113	113	94	95	96	84	89	85	87	91	102	108	103	105	96	105	92	86	88	89	77	83	78	79
MAOB	26.1504	26.2827	26.1145	26.5011	25.961	25.7903	25.974	25.8088	26.8244	26.7549	27.3341	26.8905	27.1212	26.7648	27.0199	Q8BW75;E9Q3X6;E9PVL9	Q8BW75	13;4;2	13;4;2	13;4;2	Amine oxidase [flavin-containing] B	MAOB	sp|Q8BW75|AOFB_MOUSE Amine oxidase [flavin-containing] B OS=Mus musculus OX=10090 GN=Maob PE=1 SV=4	3	13	13	13	8	6	7	10	9	7	8	7	10	11	9	9	11	11	9	8	6	7	10	9	7	8
GK	25.2928	24.9446	25.5995	25.0483	24.2321	24.9292	24.629	25.3214	26.2194	26.6444	26.627	26.18	26.2488	26.2276	26.4896	Q64516;Q64516-1;Q64516-2;Q3TEN9;Q3TET2;B1ASZ3;Q9CVH5;Q9WU65;Q8BW08;Q8C635;Q9WU64;Q0VDQ2	Q64516;Q64516-1;Q64516-2;Q3TEN9;Q3TET2;B1ASZ3;Q9CVH5	18;18;18;17;17;17;11;6;6;3;3;3	18;18;18;17;17;17;11;6;6;3;3;3	18;18;18;17;17;17;11;6;6;3;3;3	Glycerol kinase;glycerol kinase	GK	sp|Q64516|GLPK_MOUSE Glycerol kinase OS=Mus musculus OX=10090 GN=Gk PE=1 SV=2;sp|Q64516-1|GLPK_MOUSE Isoform 1 of Glycerol kinase OS=Mus musculus OX=10090 GN=Gk;sp|Q64516-2|GLPK_MOUSE Isoform 2 of Glycerol kinase OS=Mus musculus OX=10090 GN=Gk;tr|Q3TEN9|Q3	12	18	18	18	7	4	9	7	5	6	6	6	13	16	13	14	13	16	12	7	4	9	7	5	6	6
CYC1	28.3042	27.6521	28.0448	27.8496	27.2221	27.5557	27.6993	27.8498	28.6402	29.1654	28.7405	29.1785	28.7657	29.0181	28.8497	Q9D0M3;Q9D0M3-2;A0A2R8VHK1	Q9D0M3;Q9D0M3-2;A0A2R8VHK1	11;11;7	11;11;7	11;11;7	Cytochrome c1, heme protein, mitochondrial	CYC1	sp|Q9D0M3|CY1_MOUSE Cytochrome c1, heme protein, mitochondrial OS=Mus musculus OX=10090 GN=Cyc1 PE=1 SV=1;sp|Q9D0M3-2|CY1_MOUSE Isoform 2 of Cytochrome c1, heme protein, mitochondrial OS=Mus musculus OX=10090 GN=Cyc1;tr|A0A2R8VHK1|A0A2R8VHK1_MOUSE Cytochro	3	11	11	11	10	11	11	11	9	11	11	10	11	11	11	10	10	11	10	10	11	11	11	9	11	11
FLOT2	24.9609	24.689	24.6305	25.164	23.8988	24.8447	25.0635	24.7628	26.1792	25.9374	26.0445	26.1149	26.2386	26.1787	26.1074	Q60634;Q9DC36;Q8CDE0;Q5SS83;Q3UEG9;Q60634-3;Q60634-2	Q60634;Q9DC36;Q8CDE0;Q5SS83;Q3UEG9;Q60634-3;Q60634-2	15;15;15;14;14;14;14	15;15;15;14;14;14;14	15;15;15;14;14;14;14	Flotillin-2;Flotillin	FLOT2	sp|Q60634|FLOT2_MOUSE Flotillin-2 OS=Mus musculus OX=10090 GN=Flot2 PE=1 SV=2;tr|Q9DC36|Q9DC36_MOUSE Flotillin OS=Mus musculus OX=10090 GN=Flot2 PE=2 SV=1;tr|Q8CDE0|Q8CDE0_MOUSE Flotillin OS=Mus musculus OX=10090 GN=Flot2 PE=2 SV=1;tr|Q5SS83|Q5SS83_MOUSE F	7	15	15	15	7	8	6	6	7	7	5	9	11	11	14	7	9	12	10	7	8	6	6	7	7	5
GPD1	29.4303	29.2099	29.2293	29.3601	29.6187	29.4813	29.6008	29.5062	28.8362	29.0319	28.9594	28.9022	28.6925	28.8924	28.6058	P13707;E0CXN5	P13707;E0CXN5	24;24	24;24	23;23	Glycerol-3-phosphate dehydrogenase [NAD(+)], cytoplasmic;Glycerol-3-phosphate dehydrogenase [NAD(+)]	GPD1	sp|P13707|GPDA_MOUSE Glycerol-3-phosphate dehydrogenase [NAD(+)], cytoplasmic OS=Mus musculus OX=10090 GN=Gpd1 PE=1 SV=3;tr|E0CXN5|E0CXN5_MOUSE Glycerol-3-phosphate dehydrogenase [NAD(+)] OS=Mus musculus OX=10090 GN=Gpd1 PE=1 SV=1	2	24	24	23	22	23	23	24	24	23	24	23	17	20	20	20	17	18	15	22	23	23	24	24	23	24
CACNB4	25.0181	24.0996	24.5585	23.7233	23.1684	23.8725	23.6567	24.4264	26.0148	26.1281	25.8619	25.7731	25.592	25.5543	25.5007	Q8R0S4;Q8R0S4-1;Q3TYI5;Q8R0S4-2;A2ATZ8;I2FKE4;A2A543;A2A545;Q3U2N3;Q8R3Z5-4;Q6DD95;Q8R3Z5-3;O54985;Q8R3Z5-2;A2A542;Q8R3Z5;Q8CC27-4;Q8CC27;Q8CC27-2;Q8CC27-3;A0A0A6YWX5;A0A0A7NQN9;A0A9E9EN88;C7IVS7;Q32MF3;O88518	Q8R0S4;Q8R0S4-1;Q3TYI5;Q8R0S4-2;A2ATZ8	14;14;14;14;14;4;4;4;4;4;4;4;4;4;4;4;3;3;3;3;3;3;3;3;3;2	14;14;14;14;14;4;4;4;4;4;4;4;4;4;4;4;3;3;3;3;3;3;3;3;3;2	12;12;12;12;12;2;2;2;2;2;2;2;4;2;2;2;1;1;1;1;1;1;1;1;1;0	Voltage-dependent L-type calcium channel subunit beta-4;SH3 domain-containing protein	CACNB4	sp|Q8R0S4|CACB4_MOUSE Voltage-dependent L-type calcium channel subunit beta-4 OS=Mus musculus OX=10090 GN=Cacnb4 PE=1 SV=2;sp|Q8R0S4-1|CACB4_MOUSE Isoform 1 of Voltage-dependent L-type calcium channel subunit beta-4 OS=Mus musculus OX=10090 GN=Cacnb4;tr|Q3	26	14	14	12	8	4	7	6	3	7	4	8	8	10	9	8	7	9	8	8	4	7	6	3	7	4
CHMP4B	25.4928	25.0629	25.6507	25.1586	24.6449	24.9006	24.2447	25.645	26.8746	26.5074	26.4295	26.6007	26.8818	26.5279	26.9742	Q9D8B3	Q9D8B3	9	9	9	Charged multivesicular body protein 4b	CHMP4B	sp|Q9D8B3|CHM4B_MOUSE Charged multivesicular body protein 4b OS=Mus musculus OX=10090 GN=Chmp4b PE=1 SV=2	1	9	9	9	5	6	5	5	5	6	4	6	8	7	7	7	8	6	8	5	6	5	5	5	6	4
GRIA2	25.7743	25.0894	25.6029	25.7442	24.8492	25.5296	24.9704	25.5339	26.6674	26.8231	26.9374	26.3422	26.7039	26.2611	26.3214	P23819-4;Q4LG64;E9QKC0;P23819;P23819-3;G5E8H1;C9K0Z0;C9K0Z1;A0A0A6YW90;P23819-2;Q80VM6;Q9JI80	P23819-4;Q4LG64;E9QKC0;P23819;P23819-3;G5E8H1;C9K0Z0;C9K0Z1;A0A0A6YW90;P23819-2;Q80VM6	24;23;23;22;22;22;22;19;19;19;12;1	24;23;23;22;22;22;22;19;19;19;12;1	16;16;16;16;14;16;16;14;14;14;12;1	Glutamate receptor 2;Glutamate receptor	GRIA2	sp|P23819-4|GRIA2_MOUSE Isoform 4 of Glutamate receptor 2 OS=Mus musculus OX=10090 GN=Gria2;tr|Q4LG64|Q4LG64_MOUSE Glutamate receptor OS=Mus musculus OX=10090 GN=Gria2 PE=2 SV=1;tr|E9QKC0|E9QKC0_MOUSE Glutamate receptor OS=Mus musculus OX=10090 GN=Gria2 PE	12	24	24	16	13	12	11	9	8	11	11	12	16	18	16	18	17	18	17	13	12	11	9	8	11	11
NDUFS7	26.0687	25.9514	26.1199	26.7222	25.405	25.9416	25.7055	26.0844	27.3283	27.3236	27.1284	26.7848	27.3299	27.1826	27.2825	Q9DC70	Q9DC70	4	4	4	NADH dehydrogenase [ubiquinone] iron-sulfur protein 7, mitochondrial	NDUFS7	sp|Q9DC70|NDUS7_MOUSE NADH dehydrogenase [ubiquinone] iron-sulfur protein 7, mitochondrial OS=Mus musculus OX=10090 GN=Ndufs7 PE=1 SV=1	1	4	4	4	4	4	4	4	3	4	3	3	4	4	4	4	4	4	4	4	4	4	4	3	4	3
PSIP1	25.2805	25.0841	25.4654	25.5903	24.8088	25.2935	25.3905	26.0093	25.9946	26.0248	26.3192	26.8623	26.8897	26.8707	27.0322	Q99JF8	Q99JF8	17	17	5	PC4 and SFRS1-interacting protein	PSIP1	sp|Q99JF8|PSIP1_MOUSE PC4 and SFRS1-interacting protein OS=Mus musculus OX=10090 GN=Psip1 PE=1 SV=1	1	17	17	5	8	8	8	12	6	10	10	10	10	12	11	12	13	14	14	8	8	8	12	6	10	10
PLCB4	26.181	25.9067	25.8613	26.1849	25.7014	25.8994	25.7046	26.0943	25.7316	25.7291	25.6422	26.5842	26.9033	26.5739	26.7912	Q91UZ1;V9GXQ9;A2AT91;Q5FWA6;Q6P8L2;Q8BXH1;Q9Z2T3	Q91UZ1;V9GXQ9;A2AT91;Q5FWA6	39;35;32;30;17;13;1	39;35;32;30;17;13;1	34;34;32;30;17;9;1	1-phosphatidylinositol 4,5-bisphosphate phosphodiesterase;Phosphoinositide phospholipase C	PLCB4	tr|Q91UZ1|Q91UZ1_MOUSE 1-phosphatidylinositol 4,5-bisphosphate phosphodiesterase OS=Mus musculus OX=10090 GN=Plcb4 PE=1 SV=1;tr|V9GXQ9|V9GXQ9_MOUSE Phosphoinositide phospholipase C OS=Mus musculus OX=10090 GN=Plcb4 PE=1 SV=1;tr|A2AT91|A2AT91_MOUSE Phosphoi	7	39	39	34	24	22	30	25	21	23	22	23	20	21	20	30	23	29	29	24	22	30	25	21	23	22
ADD3	26.1739	25.8316	25.769	26.1165	25.6156	25.6845	25.4615	26.3001	27.1071	27.1051	27.3781	26.6772	27.1644	26.6818	27.1857	Q9QYB5;Q05C56;A0A494BAX9;A0A494BBK1;A0A494B969	Q9QYB5;Q05C56	23;23;7;5;2	23;23;7;5;2	1;1;0;0;0	Gamma-adducin	ADD3	sp|Q9QYB5|ADDG_MOUSE Gamma-adducin OS=Mus musculus OX=10090 GN=Add3 PE=1 SV=2;tr|Q05C56|Q05C56_MOUSE Add3 protein (Fragment) OS=Mus musculus OX=10090 GN=Add3 PE=2 SV=1	5	23	23	1	16	14	14	13	15	16	14	16	19	16	17	16	16	16	15	16	14	14	13	15	16	14
CISD1	27.0923	27.0953	27.3993	27.1029	27.1258	27.3724	26.9454	27.2318	26.8089	27.138	27.0441	28.1166	28.1204	27.819	27.9008	Q91WS0	Q91WS0	4	4	4	CDGSH iron-sulfur domain-containing protein 1	CISD1	sp|Q91WS0|CISD1_MOUSE CDGSH iron-sulfur domain-containing protein 1 OS=Mus musculus OX=10090 GN=Cisd1 PE=1 SV=1	1	4	4	4	4	4	4	4	4	4	4	4	4	4	4	4	3	4	4	4	4	4	4	4	4	4
CTNNB1	26.3072	26.0448	26.301	26	25.3253	25.8911	25.3121	25.8959	26.6803	27.0754	27.0074	26.5653	26.859	26.7268	26.6095	Q02248;Q3UZT7;E9Q6A9;Q80VE7;F7CRC6;F7BAC9;D3YUH4;F6QZ47;D3Z5Q1;E9PW26;D3Z7S6	Q02248;Q3UZT7;E9Q6A9;Q80VE7	25;25;18;17;7;6;6;3;2;2;1	25;25;18;17;7;6;6;3;2;2;1	23;23;18;15;5;5;6;3;2;2;1	Catenin beta-1	CTNNB1	sp|Q02248|CTNB1_MOUSE Catenin beta-1 OS=Mus musculus OX=10090 GN=Ctnnb1 PE=1 SV=1;tr|Q3UZT7|Q3UZT7_MOUSE Catenin beta-1 OS=Mus musculus OX=10090 GN=Ctnnb1 PE=2 SV=1;tr|E9Q6A9|E9Q6A9_MOUSE Catenin beta-1 OS=Mus musculus OX=10090 GN=Ctnnb1 PE=1 SV=1;tr|Q80VE	11	25	25	23	17	16	16	17	11	9	10	15	15	16	18	18	13	18	14	17	16	16	17	11	9	10
GSTM1	31.8503	31.5301	31.4708	31.3756	31.6634	31.5363	31.6791	31.4476	31.0739	31.1271	30.991	30.8576	30.7521	30.8469	30.8869	P10649;A2AE89;A2AE91;Q7M0F3	P10649;A2AE89	21;20;3;2	21;20;3;2	3;2;0;0	Glutathione S-transferase Mu 1;Glutathione S-transferase	GSTM1	sp|P10649|GSTM1_MOUSE Glutathione S-transferase Mu 1 OS=Mus musculus OX=10090 GN=Gstm1 PE=1 SV=2;tr|A2AE89|A2AE89_MOUSE Glutathione S-transferase OS=Mus musculus OX=10090 GN=Gstm1 PE=1 SV=2	4	21	21	3	20	19	18	19	20	18	18	17	18	17	17	19	16	16	16	20	19	18	19	20	18	18
NCAM1	28.502	28.3606	28.366	28.6791	27.976	28.6887	28.0092	28.6025	29.392	29.2569	29.2361	29.3298	29.4738	29.4332	29.4391	A0A0A6YY91	A0A0A6YY91	39	39	3		NCAM1	tr|A0A0A6YY91|A0A0A6YY91_MOUSE Neural cell adhesion molecule 1 (Fragment) OS=Mus musculus OX=10090 GN=Ncam1 PE=1 SV=1	1	39	39	3	33	28	30	31	27	31	28	29	36	38	37	34	36	33	36	33	28	30	31	27	31	28
SMARCC2	26.0638	25.9963	26.2768	25.6211	25.4076	25.4817	25.654	25.9541	27.1895	27.0117	27.4117	26.4854	27.3601	26.9078	27.3815	Q6PDG5;Q3UID0;Q6PDG5-2;A0A1W2P6N7	Q6PDG5;Q3UID0;Q6PDG5-2	23;23;23;2	23;23;23;2	20;20;20;2	SWI/SNF complex subunit SMARCC2	SMARCC2	sp|Q6PDG5|SMRC2_MOUSE SWI/SNF complex subunit SMARCC2 OS=Mus musculus OX=10090 GN=Smarcc2 PE=1 SV=2;tr|Q3UID0|Q3UID0_MOUSE SWI/SNF related, matrix associated, actin dependent regulator of chromatin, subfamily c, member 2 OS=Mus musculus OX=10090 GN=Smarcc2	4	23	23	20	6	8	10	6	6	7	9	9	14	17	15	11	15	13	15	6	8	10	6	6	7	9
CNTN1	28.2685	28.049	28.0528	28.3083	27.5936	28.2531	27.669	28.1666	28.7906	28.7127	28.8646	28.9177	29.1105	28.9998	28.9769	P12960	P12960	41	41	41	Contactin-1	CNTN1	sp|P12960|CNTN1_MOUSE Contactin-1 OS=Mus musculus OX=10090 GN=Cntn1 PE=1 SV=1	1	41	41	41	29	29	24	27	28	27	29	29	32	34	34	34	32	32	33	29	29	24	27	28	27	29
NDUFS8	27.1582	25.992	26.5089	26.7703	26.1709	26.6374	25.8944	26.5418	28.1849	27.7223	28.0226	27.5478	28.1975	27.9454	28.1772	Q8K3J1;Q8VC72;Q5M9P5;Q3UY05;A0A494BAW8	Q8K3J1;Q8VC72;Q5M9P5;Q3UY05	5;5;5;5;1	5;5;5;5;1	5;5;5;5;1	NADH dehydrogenase [ubiquinone] iron-sulfur protein 8, mitochondrial	NDUFS8	sp|Q8K3J1|NDUS8_MOUSE NADH dehydrogenase [ubiquinone] iron-sulfur protein 8, mitochondrial OS=Mus musculus OX=10090 GN=Ndufs8 PE=1 SV=1;tr|Q8VC72|Q8VC72_MOUSE NADH dehydrogenase [ubiquinone] iron-sulfur protein 8, mitochondrial OS=Mus musculus OX=10090 GN=	5	5	5	5	3	2	3	3	3	2	3	3	4	5	3	5	3	4	4	3	2	3	3	3	2	3
DENR	26.45	26.2741	26.2757	26.2943	26.3366	26.2733	26.3334	26.2737	24.0301	25.2313	24.8553	25.2863	25.7011	24.92	25.0851	Q9CQJ6;E9Q0G1	Q9CQJ6;E9Q0G1	5;4	5;4	5;4	Density-regulated protein	DENR	sp|Q9CQJ6|DENR_MOUSE Density-regulated protein OS=Mus musculus OX=10090 GN=Denr PE=1 SV=1;tr|E9Q0G1|E9Q0G1_MOUSE Density-regulated protein (Fragment) OS=Mus musculus OX=10090 GN=Denr PE=1 SV=8	2	5	5	5	0	0	0	0	0	0	0	0	5	3	4	3	3	3	3	0	0	0	0	0	0	0
RPL26	25.6501	25.2227	25.2525	25.138	25.2441	25.3015	25.3009	25.4085	25.9856	26.3099	26.2213	25.7807	25.8352	25.9208	25.7876	P61255;B1ARA3;Q4FZH2;B1ARA5;Q3U7N1	P61255;B1ARA3;Q4FZH2;B1ARA5;Q3U7N1	3;3;3;2;2	3;3;3;2;2	3;3;3;2;2	Large ribosomal subunit protein uL24	RPL26	sp|P61255|RL26_MOUSE Large ribosomal subunit protein uL24 OS=Mus musculus OX=10090 GN=Rpl26 PE=1 SV=1;tr|B1ARA3|B1ARA3_MOUSE Large ribosomal subunit protein uL24 (Fragment) OS=Mus musculus OX=10090 GN=Rpl26 PE=1 SV=1;tr|Q4FZH2|Q4FZH2_MOUSE Large ribosomal	5	3	3	3	1	2	2	2	1	2	2	2	2	3	2	3	1	2	2	1	2	2	2	1	2	2
PLCB1	24.909	24.3959	24.9936	24.7082	24.3926	24.7742	23.9835	25.0365	25.9522	26.1325	26.1084	25.4614	26.0073	25.91	25.998	Q9Z1B3;Q9Z1B3-3;Q2M4J2;Q9Z1B3-2;Q6ZQ92;Q3UPW0	Q9Z1B3;Q9Z1B3-3;Q2M4J2;Q9Z1B3-2;Q6ZQ92;Q3UPW0	34;33;32;31;25;18	34;33;32;31;25;18	34;33;32;31;25;18	1-phosphatidylinositol 4,5-bisphosphate phosphodiesterase beta-1;Phosphoinositide phospholipase C	PLCB1;MKIAA0581	sp|Q9Z1B3|PLCB1_MOUSE 1-phosphatidylinositol 4,5-bisphosphate phosphodiesterase beta-1 OS=Mus musculus OX=10090 GN=Plcb1 PE=1 SV=2;sp|Q9Z1B3-3|PLCB1_MOUSE Isoform C of 1-phosphatidylinositol 4,5-bisphosphate phosphodiesterase beta-1 OS=Mus musculus OX=1009	6	34	34	34	14	12	14	13	11	16	8	16	25	24	27	20	20	28	21	14	12	14	13	11	16	8
COX7A2	28.3457	27.5881	27.7605	27.5514	27.2969	27.8519	27.0331	27.3176	28.6808	28.8527	28.7461	28.7109	29.0809	28.588	29.2404	P48771	P48771	2	2	2	Cytochrome c oxidase subunit 7A2, mitochondrial	COX7A2	sp|P48771|CX7A2_MOUSE Cytochrome c oxidase subunit 7A2, mitochondrial OS=Mus musculus OX=10090 GN=Cox7a2 PE=1 SV=2	1	2	2	2	2	2	2	2	2	2	2	2	2	2	2	2	2	2	2	2	2	2	2	2	2	2
NDUFS2	27.8185	26.7993	27.3188	27.1589	26.3696	27.0661	26.8662	27.2197	28.4537	28.3949	28.5553	27.99	28.1552	28.2307	28.2711	Q91WD5;D3YXT0;A0A0A6YW30;A0A0A6YXD3	Q91WD5;D3YXT0	19;17;9;5	19;17;9;5	19;17;9;5	NADH dehydrogenase [ubiquinone] iron-sulfur protein 2, mitochondrial	NDUFS2	sp|Q91WD5|NDUS2_MOUSE NADH dehydrogenase [ubiquinone] iron-sulfur protein 2, mitochondrial OS=Mus musculus OX=10090 GN=Ndufs2 PE=1 SV=1;tr|D3YXT0|D3YXT0_MOUSE NADH dehydrogenase [ubiquinone] iron-sulfur protein 2, mitochondrial OS=Mus musculus OX=10090 GN=	4	19	19	19	16	12	14	13	12	12	14	13	13	16	14	14	15	17	14	16	12	14	13	12	12	14
MAP4.1	27.0817	26.66	26.8673	26.7665	26.8276	26.6079	26.6688	26.9959	27.9929	27.6509	28.0453	27.4394	27.7835	27.304	27.9125	P27546;P27546-2;P27546-3;A0A0G2JFH2;A0A140T8T5;A0A0G2JG35;A0A0G2JFT4;Q78TF3;A0A0G2JFK3;A0A0G2JDY5;A0A0G2JE57;A0A0G2JDU1	P27546;P27546-2;P27546-3	32;32;31;12;8;7;6;4;3;3;1;1	32;32;31;12;8;7;6;4;3;3;1;1	20;20;19;2;1;0;0;4;0;0;0;0	Microtubule-associated protein 4	MAP4	sp|P27546|MAP4_MOUSE Microtubule-associated protein 4 OS=Mus musculus OX=10090 GN=Map4 PE=1 SV=3;sp|P27546-2|MAP4_MOUSE Isoform 2 of Microtubule-associated protein 4 OS=Mus musculus OX=10090 GN=Map4;sp|P27546-3|MAP4_MOUSE Isoform 3 of Microtubule-associate	12	32	32	20	19	10	14	14	11	11	15	16	25	25	26	21	22	24	19	19	10	14	14	11	11	15
TOMM40	24.7045	24.5151	24.8954	24.8131	24.3991	24.0508	24.6358	24.8409	26.2291	25.4495	25.6863	25.4111	25.8477	25.7388	25.5965	Q9QYA2;Q3UQD0;G3UY77	Q9QYA2;Q3UQD0	6;4;1	6;4;1	6;4;1	Mitochondrial import receptor subunit TOM40 homolog	TOMM40	sp|Q9QYA2|TOM40_MOUSE Mitochondrial import receptor subunit TOM40 homolog OS=Mus musculus OX=10090 GN=Tomm40 PE=1 SV=3;tr|Q3UQD0|Q3UQD0_MOUSE Mitochondrial import receptor subunit TOM40 homolog (Fragment) OS=Mus musculus OX=10090 GN=Tomm40 PE=2 SV=1	3	6	6	6	2	0	2	3	1	3	1	2	4	5	4	5	5	5	5	2	0	2	3	1	3	1
CD82	24.7229	24.5384	24.7254	24.7397	24.6774	24.7662	24.972	24.696	25.9496	26.2707	25.4235	25.4361	25.7699	25.5833	26.2661	P40237;Q3UII2;A2AIJ1;A2AIJ2	P40237;Q3UII2;A2AIJ1	5;5;3;1	5;5;3;1	5;5;3;1	CD82 antigen;Tetraspanin	CD82	sp|P40237|CD82_MOUSE CD82 antigen OS=Mus musculus OX=10090 GN=Cd82 PE=1 SV=1;tr|Q3UII2|Q3UII2_MOUSE Tetraspanin OS=Mus musculus OX=10090 GN=Cd82 PE=1 SV=1;tr|A2AIJ1|A2AIJ1_MOUSE Tetraspanin (Fragment) OS=Mus musculus OX=10090 GN=Cd82 PE=1 SV=1	4	5	5	5	3	3	2	3	2	2	1	2	4	4	3	5	5	5	5	3	3	2	3	2	2	1
LYN	24.3364	24.2638	24.2022	24.4434	23.8535	23.7819	23.4777	24.4951	25.718	25.5965	25.3316	24.1938	24.9089	24.7498	24.8126	P25911;P25911-2;Q8CEI0;Q3U6Q5;Q3TCS3;Q05DV0	P25911;P25911-2;Q8CEI0;Q3U6Q5;Q3TCS3;Q05DV0	9;9;9;9;9;6	7;7;7;7;7;4	7;7;7;7;7;4	Tyrosine-protein kinase Lyn;Tyrosine-protein kinase	LYN	sp|P25911|LYN_MOUSE Tyrosine-protein kinase Lyn OS=Mus musculus OX=10090 GN=Lyn PE=1 SV=4;sp|P25911-2|LYN_MOUSE Isoform 2 of Tyrosine-protein kinase Lyn OS=Mus musculus OX=10090 GN=Lyn;tr|Q8CEI0|Q8CEI0_MOUSE Tyrosine-protein kinase OS=Mus musculus OX=10090	6	9	7	7	7	3	6	3	3	4	4	4	7	6	6	6	5	6	6	5	1	5	3	2	3	4
ALDH1L1	27.7314	27.7814	27.6216	27.7121	27.9915	27.7473	27.8096	27.7234	27.3889	27.474	27.5023	27.2014	27.2929	27.2465	27.3154	Q8R0Y6;Q8CIF2;A0A0N4SW56;Q8BLE0;Q9CVJ8;A0A0N4SVT2	Q8R0Y6;Q8CIF2	51;50;18;13;5;4	51;50;18;13;5;4	46;45;17;13;5;4	Cytosolic 10-formyltetrahydrofolate dehydrogenase;10-formyltetrahydrofolate dehydrogenase	ALDH1L1	sp|Q8R0Y6|AL1L1_MOUSE Cytosolic 10-formyltetrahydrofolate dehydrogenase OS=Mus musculus OX=10090 GN=Aldh1l1 PE=1 SV=1;tr|Q8CIF2|Q8CIF2_MOUSE 10-formyltetrahydrofolate dehydrogenase OS=Mus musculus OX=10090 GN=Aldh1l1 PE=2 SV=1	6	51	51	46	47	44	43	43	46	44	43	45	36	33	40	38	33	41	32	47	44	43	43	46	44	43
ATAD1	25.0389	24.3363	24.5647	24.718	24.1672	24.8136	24.5487	25.0045	25.8072	26.0328	26.1904	25.7752	25.4798	25.1645	25.7872	Q9D5T0;A0A494BAB5;Q9D9C1;A0A494B9Y0;A0A494B9L7	Q9D5T0;A0A494BAB5;Q9D9C1;A0A494B9Y0;A0A494B9L7	8;8;6;6;4	8;8;6;6;4	8;8;6;6;4	Outer mitochondrial transmembrane helix translocase;ATPase family AAA domain-containing protein 1	ATAD1	sp|Q9D5T0|ATAD1_MOUSE Outer mitochondrial transmembrane helix translocase OS=Mus musculus OX=10090 GN=Atad1 PE=1 SV=1;tr|A0A494BAB5|A0A494BAB5_MOUSE Outer mitochondrial transmembrane helix translocase OS=Mus musculus OX=10090 GN=Atad1 PE=1 SV=1;tr|Q9D9C1|Q	5	8	8	8	5	3	2	2	2	1	2	3	8	5	7	5	4	4	6	5	3	2	2	2	1	2
TUFM	29.2082	29.3072	29.1919	29.1784	29.2149	29.0144	29.2811	29.0431	28.6288	28.4386	28.7934	28.6083	28.6124	28.7858	28.6736	Q8BFR5;Q8BFR5-2;A0A0U1RPC4	Q8BFR5;Q8BFR5-2	28;23;5	28;23;5	20;15;5	Elongation factor Tu, mitochondrial	TUFM	sp|Q8BFR5|EFTU_MOUSE Elongation factor Tu, mitochondrial OS=Mus musculus OX=10090 GN=Tufm PE=1 SV=1;sp|Q8BFR5-2|EFTU_MOUSE Isoform 2 of Elongation factor Tu, mitochondrial OS=Mus musculus OX=10090 GN=Tufm	3	28	28	20	26	25	25	21	24	25	23	23	25	24	23	23	19	24	22	26	25	25	21	24	25	23
ALDH1A1	28.8117	28.5158	28.4399	28.4773	28.7394	28.4314	28.7281	28.4329	27.9668	28.1221	28.149	28.0721	27.6888	27.8325	27.8182	P24549;A0A286YCZ0	P24549	23;7	23;7	14;3	Aldehyde dehydrogenase 1A1	ALDH1A1	sp|P24549|AL1A1_MOUSE Aldehyde dehydrogenase 1A1 OS=Mus musculus OX=10090 GN=Aldh1a1 PE=1 SV=5	2	23	23	14	21	21	21	22	21	20	21	21	16	19	15	19	18	18	18	21	21	21	22	21	20	21
STMN1	26.3356	26.2056	26.0544	26.1565	25.8644	26.2293	26.034	26.0816	26.8589	26.355	26.6622	26.87	26.7124	26.76	26.9709	P54227;Q9DCP3;Q91XT3;Q545B6;D3Z1Z8;D3Z5N2;Q9CYU5;Q9CXQ8;Q8C2H3	P54227;Q9DCP3;Q91XT3;Q545B6;D3Z1Z8;D3Z5N2;Q9CYU5;Q9CXQ8;Q8C2H3	10;10;10;10;9;9;9;9;9	10;10;10;10;9;9;9;9;9	5;5;5;5;4;4;4;4;4	Stathmin	STMN1	sp|P54227|STMN1_MOUSE Stathmin OS=Mus musculus OX=10090 GN=Stmn1 PE=1 SV=2;tr|Q9DCP3|Q9DCP3_MOUSE Stathmin OS=Mus musculus OX=10090 GN=Stmn1 PE=2 SV=1;tr|Q91XT3|Q91XT3_MOUSE Stathmin OS=Mus musculus OX=10090 GN=Stmn1 PE=2 SV=1;tr|Q545B6|Q545B6_MOUSE Stathm	9	10	10	5	9	8	8	7	8	9	9	7	8	7	8	7	7	8	8	9	8	8	7	8	9	9
ALDH7A1	27.808	27.5607	27.6836	27.7075	27.7309	27.7962	27.7148	27.4344	27.3059	27.1503	27.1761	27.0581	27.0957	27.2744	27.0392	Q9DBF1-2;Q9DBF1;G3UYR8;G3UY72;E9Q1H3;E9Q1G1	Q9DBF1-2;Q9DBF1;G3UYR8	18;16;12;7;4;3	18;16;12;7;4;3	18;16;12;7;4;3	Alpha-aminoadipic semialdehyde dehydrogenase;aldehyde dehydrogenase (NAD(+))	ALDH7A1	sp|Q9DBF1-2|AL7A1_MOUSE Isoform 2 of Alpha-aminoadipic semialdehyde dehydrogenase OS=Mus musculus OX=10090 GN=Aldh7a1;sp|Q9DBF1|AL7A1_MOUSE Alpha-aminoadipic semialdehyde dehydrogenase OS=Mus musculus OX=10090 GN=Aldh7a1 PE=1 SV=4;tr|G3UYR8|G3UYR8_MOUSE al	6	18	18	18	14	17	16	17	17	15	15	17	15	14	10	16	13	18	15	14	17	16	17	17	15	15
ANK1	27.3753	27.3041	27.5083	27.0872	26.8403	26.798	27.0348	27.1654	27.537	27.8419	27.6697	27.6735	27.6976	27.6213	27.6713	A0A0R4J1N7;Q02357-6;E9QNT8;D3Z5M4;D3YTV8;Q02357;Q02357-5;Q02357-4;Q02357-2;B7ZW98;G5E8J2;Q0VGY9;Q02357-3;G8JL84;F7D1P5;Q61304;G3UY11;D6RJ51;Q02357-7	A0A0R4J1N7;Q02357-6;E9QNT8;D3Z5M4;D3YTV8;Q02357;Q02357-5;Q02357-4;Q02357-2;B7ZW98;G5E8J2;Q0VGY9;Q02357-3;G8JL84;F7D1P5;Q61304;G3UY11	65;65;63;63;63;63;63;62;62;62;62;62;61;61;39;38;36;18;2	63;63;61;61;61;61;61;60;60;60;60;60;59;59;38;37;34;17;2	62;62;60;60;60;60;60;59;59;59;59;59;58;58;38;37;33;16;2	Ankyrin-1	ANK1	tr|A0A0R4J1N7|A0A0R4J1N7_MOUSE Ankyrin 1, erythroid OS=Mus musculus OX=10090 GN=Ank1 PE=1 SV=1;sp|Q02357-6|ANK1_MOUSE Isoform 6 of Ankyrin-1 OS=Mus musculus OX=10090 GN=Ank1;tr|E9QNT8|E9QNT8_MOUSE Ankyrin 1, erythroid OS=Mus musculus OX=10090 GN=Ank1 PE=1	19	65	63	62	45	46	44	44	34	41	43	47	47	52	49	48	44	54	41	43	45	42	42	32	39	41
ERLIN2	26.4666	26.1964	26.2194	26.3818	25.9283	26.2461	26.0727	26.5918	26.9372	27.0696	26.9187	26.9187	26.8473	26.9992	26.8469	Q8BFZ9;A0A1B0GT70;A0A1B0GSD8;A0A1B0GQZ0;A0A1B0GT43;A0A1B0GRQ1;A0A1B0GRG7;Q91X78;E9PUH5	Q8BFZ9;A0A1B0GT70;A0A1B0GSD8	14;8;7;6;4;4;3;2;1	14;8;7;6;4;4;3;2;1	14;8;7;6;4;4;3;2;1	Erlin-2;Erlin	ERLIN2	sp|Q8BFZ9|ERLN2_MOUSE Erlin-2 OS=Mus musculus OX=10090 GN=Erlin2 PE=1 SV=1;tr|A0A1B0GT70|A0A1B0GT70_MOUSE Erlin (Fragment) OS=Mus musculus OX=10090 GN=Erlin2 PE=1 SV=1;tr|A0A1B0GSD8|A0A1B0GSD8_MOUSE Erlin (Fragment) OS=Mus musculus OX=10090 GN=Erlin2 PE=1	9	14	14	14	8	7	9	10	7	10	8	10	8	9	10	11	11	8	9	8	7	9	10	7	10	8
FAHD2	27.6256	27.4551	27.8608	27.9293	28.0102	27.6895	28.2653	27.9864	27.1874	27.389	27.5862	26.8264	26.9557	27.0769	27.1268	Q3TC72	Q3TC72	11	11	11	Fumarylacetoacetate hydrolase domain-containing protein 2A	FAHD2	sp|Q3TC72|FAH2A_MOUSE Oxaloacetate tautomerase Fahd2a, mitochondrial OS=Mus musculus OX=10090 GN=Fahd2a PE=1 SV=2	1	11	11	11	9	9	9	9	9	9	9	9	8	10	8	9	6	9	6	9	9	9	9	9	9	9
GSTM5	27.4446	27.6184	27.2793	27.5817	27.6466	27.6528	27.7559	27.5006	26.5398	27.2184	26.791	26.6197	26.94	26.8274	26.8956	P48774;E9PVM7;E9PV63;E9Q024;E9Q5L9	P48774;E9PVM7;E9PV63	20;18;12;6;2	19;17;11;6;2	19;17;11;6;2	Glutathione S-transferase Mu 5;Glutathione S-transferase;glutathione transferase	GSTM5	sp|P48774|GSTM5_MOUSE Glutathione S-transferase Mu 5 OS=Mus musculus OX=10090 GN=Gstm5 PE=1 SV=1;tr|E9PVM7|E9PVM7_MOUSE Glutathione S-transferase (Fragment) OS=Mus musculus OX=10090 GN=Gstm5 PE=1 SV=1;tr|E9PV63|E9PV63_MOUSE glutathione transferase OS=Mus m	5	20	19	19	17	16	16	17	17	18	17	16	13	16	14	14	12	14	13	16	15	15	16	16	17	16
MYEF2	27.5778	27.0907	27.2391	27.1656	27.4554	27.1833	27.337	27.3085	26.7908	26.8448	26.4751	26.6787	26.5122	26.7035	26.6291	Q8C854;Q8C854-3;A2ATP5;A2ATP6;G8JL68;A7UQY4;Q8C854-2;Q8C854-1;F6XJA1	Q8C854;Q8C854-3;A2ATP5;A2ATP6;G8JL68;A7UQY4;Q8C854-2;Q8C854-1;F6XJA1	22;22;21;21;19;19;18;17;15	22;22;21;21;19;19;18;17;15	22;22;21;21;19;19;18;17;15	Myelin expression factor 2;RRM domain-containing protein	MYEF2	sp|Q8C854|MYEF2_MOUSE Myelin expression factor 2 OS=Mus musculus OX=10090 GN=Myef2 PE=1 SV=1;sp|Q8C854-3|MYEF2_MOUSE Isoform 2 of Myelin expression factor 2 OS=Mus musculus OX=10090 GN=Myef2;tr|A2ATP5|A2ATP5_MOUSE Myelin basic protein expression factor 2,	9	22	22	22	17	16	20	19	20	18	20	19	17	15	16	15	16	17	16	17	16	20	19	20	18	20
PSD3	26.0576	26.1703	26.3684	25.807	25.3533	26.0783	25.0588	26.1696	26.7516	26.5081	26.8339	27.0826	27.5691	27.0366	27.7171	E9PUC5;Q8C0E9	E9PUC5;Q8C0E9	11;8	11;8	1;1		PSD3	tr|E9PUC5|E9PUC5_MOUSE Pleckstrin and Sec7 domain containing 3 OS=Mus musculus OX=10090 GN=Psd3 PE=1 SV=1;tr|Q8C0E9|Q8C0E9_MOUSE Pleckstrin and Sec7 domain containing 3 OS=Mus musculus OX=10090 GN=Psd3 PE=1 SV=1	2	11	11	1	7	5	5	7	6	8	6	8	8	8	8	10	9	11	9	7	5	5	7	6	8	6
ECHS1	28.649	28.5741	28.1657	28.5035	28.3381	28.3755	28.2501	28.1343	27.599	27.9267	27.6064	27.8272	27.7635	27.6895	27.9356	Q8BH95	Q8BH95	10	10	6	Enoyl-CoA hydratase, mitochondrial	ECHS1	sp|Q8BH95|ECHM_MOUSE Enoyl-CoA hydratase, mitochondrial OS=Mus musculus OX=10090 GN=Echs1 PE=1 SV=1	1	10	10	6	8	9	8	9	7	9	8	9	8	7	5	6	6	9	7	8	9	8	9	7	9	8
NDUFB7	26.424	26.4946	26.0409	26.0449	25.7098	26.0958	25.8288	26.2824	26.4116	26.7135	26.6971	27.0874	26.8173	27.0002	27.2149	Q9CR61	Q9CR61	6	6	6	NADH dehydrogenase [ubiquinone] 1 beta subcomplex subunit 7	NDUFB7	sp|Q9CR61|NDUB7_MOUSE NADH dehydrogenase [ubiquinone] 1 beta subcomplex subunit 7 OS=Mus musculus OX=10090 GN=Ndufb7 PE=1 SV=3	1	6	6	6	4	5	6	4	4	5	4	5	4	4	5	6	5	6	5	4	5	6	4	4	5	4
ACADS	25.5012	25.2123	25.3057	25.1849	25.252	25.5369	25.7073	25.0275	24.5797	24.5394	24.9554	24.592	24.0958	24.5531	24.3598	Q07417	Q07417	10	10	10	Short-chain specific acyl-CoA dehydrogenase, mitochondrial	ACADS	sp|Q07417|ACADS_MOUSE Short-chain specific acyl-CoA dehydrogenase, mitochondrial OS=Mus musculus OX=10090 GN=Acads PE=1 SV=2	1	10	10	10	7	8	6	6	7	6	5	6	9	7	7	7	7	6	8	7	8	6	6	7	6	5
ANKFY1	24.6822	24.367	24.5957	24.3747	24.6788	24.9781	24.5066	24.712	24.318	23.9055	23.8846	24.0352	23.9108	23.8534	23.9335	Q810B6;B7ZP20;Q810B6-2	Q810B6;B7ZP20	7;6;1	7;6;1	7;6;1	Rabankyrin-5	ANKFY1	sp|Q810B6|ANFY1_MOUSE Rabankyrin-5 OS=Mus musculus OX=10090 GN=Ankfy1 PE=1 SV=2;tr|B7ZP20|B7ZP20_MOUSE Ankyrin repeat and FYVE domain containing 1 OS=Mus musculus OX=10090 GN=Ankfy1 PE=2 SV=1	3	7	7	7	3	3	3	2	4	4	2	2	3	3	3	4	2	4	2	3	3	3	2	4	4	2
COX5A	29.0507	28.4899	28.6997	28.5393	27.9778	28.7035	28.1016	29.0055	28.734	28.7998	29.0839	29.7756	29.946	29.6494	30.066	P12787	P12787	7	7	7	Cytochrome c oxidase subunit 5A, mitochondrial	COX5A	sp|P12787|COX5A_MOUSE Cytochrome c oxidase subunit 5A, mitochondrial OS=Mus musculus OX=10090 GN=Cox5a PE=1 SV=2	1	7	7	7	5	5	6	6	5	4	4	5	4	5	4	4	6	5	5	5	5	6	6	5	4	4
IGSF8	27.7387	27.8076	27.6715	27.9054	27.0025	27.8013	27.3758	27.6508	28.2413	28.6358	28.3183	28.4155	28.2312	28.3697	28.3928	G3UYZ1;A0A0R4J117;Q8R366;D3Z4Q8;A0A0A6YVX9;A0A0A6YWK7	G3UYZ1;A0A0R4J117;Q8R366	12;12;11;2;1;1	12;12;11;2;1;1	12;12;11;2;1;1	Immunoglobulin superfamily member 8	IGSF8	tr|G3UYZ1|G3UYZ1_MOUSE Immunoglobulin superfamily, member 8 OS=Mus musculus OX=10090 GN=Igsf8 PE=1 SV=1;tr|A0A0R4J117|A0A0R4J117_MOUSE Immunoglobulin superfamily, member 8 OS=Mus musculus OX=10090 GN=Igsf8 PE=1 SV=1;sp|Q8R366|IGSF8_MOUSE Immunoglobulin sup	6	12	12	12	8	7	10	10	8	8	9	9	10	12	10	10	12	11	10	8	7	10	10	8	8	9
NHERF1	27.2778	27.1004	26.9983	27.1467	26.6098	26.6729	25.9576	26.6026	27.8013	27.5236	27.7334	27.4344	27.6798	27.0302	27.7253	P70441;Q3TG37;Q9R1A1;P70441-2	P70441;Q3TG37	16;16;5;1	16;16;5;1	16;16;5;1	Na(+)/H(+) exchange regulatory cofactor NHE-RF1;Na(+)/H(+) exchange regulatory cofactor NHE-RF	NHERF1	sp|P70441|NHRF1_MOUSE Na(+)/H(+) exchange regulatory cofactor NHE-RF1 OS=Mus musculus OX=10090 GN=Nherf1 PE=1 SV=3;tr|Q3TG37|Q3TG37_MOUSE Na(+)/H(+) exchange regulatory cofactor NHE-RF OS=Mus musculus OX=10090 GN=Nherf1 PE=2 SV=1	4	16	16	16	9	8	7	9	10	9	8	10	10	13	12	11	10	11	12	9	8	7	9	10	9	8
PEBP1	31.3796	31.2287	31.3747	31.3732	31.535	31.3092	31.559	31.5366	30.9294	31.057	31.018	31	30.9546	31.0519	31.0353	P70296;Q5EBQ2;Q3TGC5;D3Z1V4;D6RHS6	P70296;Q5EBQ2;Q3TGC5;D3Z1V4;D6RHS6	13;13;13;12;9	13;13;13;12;9	13;13;13;12;9	Phosphatidylethanolamine-binding protein 1;Hippocampal cholinergic neurostimulating peptide;Phosphatidylethanolamine-binding protein 1	PEBP1	sp|P70296|PEBP1_MOUSE Phosphatidylethanolamine-binding protein 1 OS=Mus musculus OX=10090 GN=Pebp1 PE=1 SV=3;tr|Q5EBQ2|Q5EBQ2_MOUSE Phosphatidylethanolamine binding protein 1 OS=Mus musculus OX=10090 GN=Pebp1 PE=1 SV=1;tr|Q3TGC5|Q3TGC5_MOUSE Phosphatidylet	5	13	13	13	11	10	11	10	10	10	10	10	12	9	11	9	10	9	9	11	10	11	10	10	10	10
PHYHIP	28.6053	28.486	28.0301	27.9887	28.3246	28.0822	28.2964	28.3661	27.5719	27.8003	27.3519	27.483	27.4684	27.5511	27.4315	Q8K0S0;B9EIC7;E0CXJ1	Q8K0S0;B9EIC7	15;15;5	12;12;3	12;12;3	Phytanoyl-CoA hydroxylase-interacting protein	PHYHIP	sp|Q8K0S0|PHYIP_MOUSE Phytanoyl-CoA hydroxylase-interacting protein OS=Mus musculus OX=10090 GN=Phyhip PE=1 SV=1;tr|B9EIC7|B9EIC7_MOUSE Phytanoyl-CoA hydroxylase-interacting protein OS=Mus musculus OX=10090 GN=Phyhip PE=1 SV=1	3	15	12	12	12	13	14	15	15	15	15	13	9	12	11	12	12	12	9	10	10	11	12	12	12	12
PICALM	26.2452	26.5938	26.5035	26.295	26.4361	26.2731	26.518	26.3386	25.3394	25.9579	25.3095	25.9051	25.8031	25.9061	25.7682	Q570Z8;Q7M6Y3-5;Q7M6Y3-2;Q3TD51;Q7M6Y3-3;A0A140LHQ8;A0A140LHG9	Q570Z8;Q7M6Y3-5;Q7M6Y3-2;Q3TD51;Q7M6Y3-3;A0A140LHQ8	17;17;15;15;15;11;4	15;15;13;13;13;11;2	2;2;2;2;2;2;0	Phosphatidylinositol-binding clathrin assembly protein;ENTH domain-containing protein	PICALM	tr|Q570Z8|Q570Z8_MOUSE MKIAA4114 protein (Fragment) OS=Mus musculus OX=10090 GN=Picalm PE=2 SV=1;sp|Q7M6Y3-5|PICAL_MOUSE Isoform 5 of Phosphatidylinositol-binding clathrin assembly protein OS=Mus musculus OX=10090 GN=Picalm;sp|Q7M6Y3-2|PICAL_MOUSE Isoform	7	17	15	2	14	14	11	13	13	12	12	13	7	9	7	11	9	8	7	12	12	9	11	11	10	10
PKP4	24.5674	24.1433	25.0432	23.9525	23.6378	23.2072	24.0887	24.0498	25.1574	25.264	25.1483	25.0496	25.4453	25.1484	25.1077	Q68FH0;Q68FH0-2;A2AS45;Q3UIX3;A2AS44;Q05D18;A2AS47;Q68FH0-3;V9GXG7	Q68FH0;Q68FH0-2;A2AS45;Q3UIX3;A2AS44;Q05D18;A2AS47	19;19;19;15;15;15;14;7;1	18;18;18;14;14;14;13;6;1	18;18;18;14;14;14;13;6;1	Plakophilin-4	PKP4	sp|Q68FH0|PKP4_MOUSE Plakophilin-4 OS=Mus musculus OX=10090 GN=Pkp4 PE=1 SV=1;sp|Q68FH0-2|PKP4_MOUSE Isoform 2 of Plakophilin-4 OS=Mus musculus OX=10090 GN=Pkp4;tr|A2AS45|A2AS45_MOUSE Plakophilin 4 OS=Mus musculus OX=10090 GN=Pkp4 PE=1 SV=1;tr|Q3UIX3|Q3UIX	9	19	18	18	8	9	11	10	5	7	3	12	12	17	13	14	11	18	12	7	9	11	9	5	7	3
RPS18	27.1893	27.238	27.111	27.0168	27.278	27.0001	27.1299	27.1236	26.0574	26.641	26.3282	26.8001	26.4937	26.764	26.4992	P62270;Q561N5;F6YVP7;S4R1N6;Q3TW65;A0A3Q4EGP3	P62270;Q561N5;F6YVP7;S4R1N6;Q3TW65	6;6;6;5;5;2	6;6;6;5;5;2	6;6;6;5;5;2	Small ribosomal subunit protein uS13	RPS18;RPS18-PS6	sp|P62270|RS18_MOUSE Small ribosomal subunit protein uS13 OS=Mus musculus OX=10090 GN=Rps18 PE=1 SV=3;tr|Q561N5|Q561N5_MOUSE Small ribosomal subunit protein uS13 OS=Mus musculus OX=10090 GN=Rps18 PE=2 SV=1;tr|F6YVP7|F6YVP7_MOUSE Small ribosomal subunit pro	6	6	6	6	6	6	6	6	6	5	6	6	6	6	5	5	5	6	5	6	6	6	6	6	5	6
RPS27	27.1882	26.9617	26.8461	27.1462	26.8226	26.5689	26.4727	26.4453	26.464	26.2641	26.1799	26.391	26.3662	26.3851	26.4585	Q6ZWU9;A0A0G2JDW7;A0A0G2JG29;A0A0G2JEX7	Q6ZWU9;A0A0G2JDW7;A0A0G2JG29	3;3;2;1	3;3;2;1	1;1;1;0	Small ribosomal subunit protein eS27;40S ribosomal protein S27	RPS27	sp|Q6ZWU9|RS27_MOUSE Small ribosomal subunit protein eS27 OS=Mus musculus OX=10090 GN=Rps27 PE=1 SV=3;tr|A0A0G2JDW7|A0A0G2JDW7_MOUSE 40S ribosomal protein S27 (Fragment) OS=Mus musculus OX=10090 GN=Rps27 PE=1 SV=1;tr|A0A0G2JG29|A0A0G2JG29_MOUSE 40S ribosom	4	3	3	1	3	3	3	3	3	3	3	3	3	2	2	3	3	2	3	3	3	3	3	3	3	3
SLC2A3	25.8754	25.9595	25.8341	25.6123	25.0322	25.8416	25.3672	25.7443	27.1777	26.2825	27.0155	26.6549	26.7378	26.4188	26.4663	P32037;Q8BLF7;Q4FJP8;Q3TPL8;Q61607	P32037;Q8BLF7;Q4FJP8;Q3TPL8	6;6;6;6;2	6;6;6;6;2	6;6;6;6;2	Solute carrier family 2, facilitated glucose transporter member 3	SLC2A3	sp|P32037|GTR3_MOUSE Solute carrier family 2, facilitated glucose transporter member 3 OS=Mus musculus OX=10090 GN=Slc2a3 PE=1 SV=1;tr|Q8BLF7|Q8BLF7_MOUSE Solute carrier family 2, facilitated glucose transporter member 3 OS=Mus musculus OX=10090 GN=Slc2a3	5	6	6	6	5	4	5	6	5	5	5	5	6	6	6	5	6	6	6	5	4	5	6	5	5	5
SLC4A10	26.3126	26.033	26.4676	26.5341	25.8723	26.046	26.0537	26.3575	27.0359	27.0458	26.8767	26.9302	26.8416	26.5518	26.7447	Q5DTL9;Q5DTL9-4;Q8C943;B1AWV9;J7H264;Q5DTL9-2;Q5DTL9-3;Q5DTL9-10;Q5DTL9-6;Q5DTL9-8;Q5DTL9-9;Q5DTL9-5;Q5DTL9-7	Q5DTL9;Q5DTL9-4;Q8C943;B1AWV9;J7H264;Q5DTL9-2;Q5DTL9-3;Q5DTL9-10;Q5DTL9-6;Q5DTL9-8;Q5DTL9-9;Q5DTL9-5;Q5DTL9-7	18;18;17;17;17;17;17;17;17;17;16;16;16	17;17;16;16;16;16;16;16;16;16;15;15;15	1;1;1;1;1;1;1;1;1;1;1;1;1	Sodium-driven chloride bicarbonate exchanger;Anion exchange protein	SLC4A10	sp|Q5DTL9|S4A10_MOUSE Sodium-driven chloride bicarbonate exchanger OS=Mus musculus OX=10090 GN=Slc4a10 PE=1 SV=2;sp|Q5DTL9-4|S4A10_MOUSE Isoform 4 of Sodium-driven chloride bicarbonate exchanger OS=Mus musculus OX=10090 GN=Slc4a10;tr|Q8C943|Q8C943_MOUSE An	13	18	17	1	16	16	14	14	14	13	15	14	16	16	15	15	14	16	12	15	15	13	13	13	12	14
SLC7A5	25.5653	25.8571	25.5563	26.1834	24.3478	25.4018	25.1351	25.462	26.6625	26.344	26.1755	26.5473	26.3732	26.7657	26.7132	Q9Z127;Q3UQM7;Q3UG45	Q9Z127;Q3UQM7	3;3;1	3;3;1	3;3;1	Large neutral amino acids transporter small subunit 1	SLC7A5	sp|Q9Z127|LAT1_MOUSE Large neutral amino acids transporter small subunit 1 OS=Mus musculus OX=10090 GN=Slc7a5 PE=1 SV=2;tr|Q3UQM7|Q3UQM7_MOUSE Large neutral amino acids transporter small subunit 1 OS=Mus musculus OX=10090 GN=Slc7a5 PE=2 SV=1	3	3	3	3	2	2	2	3	2	2	1	2	3	3	3	3	3	3	3	2	2	2	3	2	2	1
SLK	25.2867	24.9535	25.1615	24.9238	24.3182	24.6185	24.595	24.9911	25.8592	25.4748	25.8104	25.2234	25.6964	25.4269	25.6044	O54988;A2RRK3;O54988-2;A0A5F8MPV2;O55098;Q3UG53;A1A553;Q5DTS2	O54988;A2RRK3;O54988-2	23;23;23;2;1;1;1;1	23;23;23;2;1;1;1;1	23;23;23;2;1;1;1;1	STE20-like serine/threonine-protein kinase;non-specific serine/threonine protein kinase	SLK	sp|O54988|SLK_MOUSE STE20-like serine/threonine-protein kinase OS=Mus musculus OX=10090 GN=Slk PE=1 SV=2;tr|A2RRK3|A2RRK3_MOUSE non-specific serine/threonine protein kinase OS=Mus musculus OX=10090 GN=Slk PE=2 SV=1;sp|O54988-2|SLK_MOUSE Isoform 2 of STE20-	8	23	23	23	9	11	9	9	4	9	6	14	15	15	14	7	17	10	16	9	11	9	9	4	9	6
TSPAN2	27.1552	27.0261	27.0535	27.107	27.4799	27.2861	26.6266	27.3885	28.1111	27.8478	28.7083	28.3229	28.3098	27.8866	28.4988	Q922J6;A0A0G2JDX4;A0A0G2JEZ7;Q8C0C9;Q9D1X8	Q922J6;A0A0G2JDX4;A0A0G2JEZ7;Q8C0C9;Q9D1X8	2;2;2;2;2	2;2;2;2;2	2;2;2;2;2	Tetraspanin-2;Tetraspanin	TSPAN2	sp|Q922J6|TSN2_MOUSE Tetraspanin-2 OS=Mus musculus OX=10090 GN=Tspan2 PE=1 SV=1;tr|A0A0G2JDX4|A0A0G2JDX4_MOUSE Tetraspanin 2 (Fragment) OS=Mus musculus OX=10090 GN=Tspan2 PE=1 SV=1;tr|A0A0G2JEZ7|A0A0G2JEZ7_MOUSE Tetraspanin 2 OS=Mus musculus OX=10090 GN=Ts	5	2	2	2	2	2	2	2	2	2	2	2	2	2	2	2	2	2	2	2	2	2	2	2	2	2
UQCRFS1	29.0345	28.5176	28.6165	28.5655	28.0946	28.1007	28.1872	28.4271	29.2427	28.936	28.8901	29.0581	29.2293	29.0406	28.9045	Q9CR68	Q9CR68	17	17	17	Cytochrome b-c1 complex subunit Rieske, mitochondrial;Cytochrome b-c1 complex subunit 9	UQCRFS1	sp|Q9CR68|UCRI_MOUSE Cytochrome b-c1 complex subunit Rieske, mitochondrial OS=Mus musculus OX=10090 GN=Uqcrfs1 PE=1 SV=1	1	17	17	17	15	11	14	12	13	12	12	15	15	11	13	16	13	15	14	15	11	14	12	13	12	12
PSAT1	28.4014	28.1116	28.0153	28.0046	28.2395	28.1149	28.1969	28.0593	27.6761	27.5627	27.9452	27.5775	27.4344	27.3603	27.5678	Q99K85;Q8BTJ1;Q543K5;Q3ULZ3;Q3U6K9;E9Q6P1;Q99JU9	Q99K85;Q8BTJ1;Q543K5;Q3ULZ3;Q3U6K9	15;15;15;15;13;6;4	15;15;15;15;13;6;4	15;15;15;15;13;6;4	Phosphoserine aminotransferase	PSAT1	sp|Q99K85|SERC_MOUSE Phosphoserine aminotransferase OS=Mus musculus OX=10090 GN=Psat1 PE=1 SV=1;tr|Q8BTJ1|Q8BTJ1_MOUSE Phosphoserine aminotransferase OS=Mus musculus OX=10090 GN=Psat1 PE=2 SV=1;tr|Q543K5|Q543K5_MOUSE Phosphoserine aminotransferase OS=Mus m	7	15	15	15	15	15	14	14	14	15	15	15	12	14	12	15	12	14	12	15	15	14	14	14	15	15
SLC3A2	28.1963	27.5385	28.1931	28.0466	27.27	27.7295	27.3409	27.751	28.7585	28.3992	28.6076	28.5894	28.663	28.2776	28.784	P10852-2;P10852;Q3TN39;Q8BTJ9;Q60849;Q3U144;A0A0U1RP98;A0A0U1RPK4;Q3TIP1;A0A0U1RPL8;A0A0U1RPG5;A0A0U1RP32;A0A0U1RPQ7	P10852-2;P10852;Q3TN39;Q8BTJ9;Q60849;Q3U144;A0A0U1RP98	18;17;16;14;14;12;10;7;5;4;4;4;1	18;17;16;14;14;12;10;7;5;4;4;4;1	18;17;16;14;14;12;10;7;5;4;4;4;1	Amino acid transporter heavy chain SLC3A2;Glycosyl hydrolase family 13 catalytic domain-containing protein	SLC3A2	sp|P10852-2|4F2_MOUSE Isoform 2 of Amino acid transporter heavy chain SLC3A2 OS=Mus musculus OX=10090 GN=Slc3a2;sp|P10852|4F2_MOUSE Amino acid transporter heavy chain SLC3A2 OS=Mus musculus OX=10090 GN=Slc3a2 PE=1 SV=1;tr|Q3TN39|Q3TN39_MOUSE Glycosyl hydro	13	18	18	18	17	14	15	16	13	15	15	15	14	16	14	17	14	18	15	17	14	15	16	13	15	15
GSN	25.2778	25.7006	25.7133	25.6517	26.0397	26.365	25.7341	25.4379	26.746	26.4103	26.4198	26.5632	26.6274	26.7642	26.712	P13020;Q6PAC1;P13020-2;Q3UCW8;Q3U9Q8;Q3TGJ9;A0A0J9YUQ8;CON__Q3SX14;A6PWS5;A0A0J9YUJ8	P13020;Q6PAC1;P13020-2;Q3UCW8;Q3U9Q8;Q3TGJ9;A0A0J9YUQ8	17;17;17;16;16;16;13;7;5;3	17;17;17;16;16;16;13;7;5;3	17;17;17;16;16;16;13;7;5;3	Gelsolin	GSN	sp|P13020|GELS_MOUSE Gelsolin OS=Mus musculus OX=10090 GN=Gsn PE=1 SV=3;tr|Q6PAC1|Q6PAC1_MOUSE Gelsolin OS=Mus musculus OX=10090 GN=Gsn PE=2 SV=1;sp|P13020-2|GELS_MOUSE Isoform 2 of Gelsolin OS=Mus musculus OX=10090 GN=Gsn;tr|Q3UCW8|Q3UCW8_MOUSE Gelsolin O	10	17	17	17	5	9	8	10	7	10	7	11	11	9	9	13	13	14	12	5	9	8	10	7	10	7
ALDH4A1	26.1435	26.025	25.9151	25.987	26.1281	26.1973	25.8589	25.6689	25.5393	25.3555	25.488	25.4784	25.1962	25.3811	25.3324	Q8CHT0;Q6P9Q7;Q8BU44	Q8CHT0	14;4;1	14;4;1	14;4;1	Delta-1-pyrroline-5-carboxylate dehydrogenase, mitochondrial	ALDH4A1	sp|Q8CHT0|AL4A1_MOUSE Delta-1-pyrroline-5-carboxylate dehydrogenase, mitochondrial OS=Mus musculus OX=10090 GN=Aldh4a1 PE=1 SV=3	3	14	14	14	9	12	7	10	12	10	9	11	8	9	8	6	9	8	9	9	12	7	10	12	10	9
DLG1.1	26.3845	26.3367	26.5948	26.1243	26.0477	26.217	25.8679	26.1112	27.1938	27.0337	27.3427	26.4461	27.0922	26.6818	27.2431	Q811D0;H7BWY4;Q3UP61	Q811D0;H7BWY4;Q3UP61	26;26;26	22;22;22	1;1;1	Disks large homolog 1	DLG1	sp|Q811D0|DLG1_MOUSE Disks large homolog 1 OS=Mus musculus OX=10090 GN=Dlg1 PE=1 SV=1;tr|H7BWY4|H7BWY4_MOUSE Disks large homolog 1 OS=Mus musculus OX=10090 GN=Dlg1 PE=1 SV=1;tr|Q3UP61|Q3UP61_MOUSE Disks large homolog 1 OS=Mus musculus OX=10090 GN=Dlg1 PE=2	3	26	22	1	19	17	16	14	17	16	13	17	24	21	19	22	18	16	20	15	13	12	10	13	12	9
GLS	28.1748	27.8787	28.0352	27.9109	28.0708	27.877	28.0956	28.0999	27.6444	27.6332	27.6837	27.2975	27.5731	27.313	27.5797	D3Z7P3;D3Z7P4;F6U529;F7B327;F6RDM4	D3Z7P3;D3Z7P4	29;24;8;7;1	29;24;8;7;1	6;6;0;6;0	Glutaminase kidney isoform, mitochondrial;Glutaminase kidney isoform, mitochondrial 68 kDa chain;Glutaminase kidney isoform, mitochondrial 65 kDa chain;glutaminase	GLS	sp|D3Z7P3|GLSK_MOUSE Glutaminase kidney isoform, mitochondrial OS=Mus musculus OX=10090 GN=Gls PE=1 SV=1;tr|D3Z7P4|D3Z7P4_MOUSE glutaminase OS=Mus musculus OX=10090 GN=Gls PE=1 SV=1	5	29	29	6	23	24	26	28	26	24	25	26	18	21	20	19	17	23	15	23	24	26	28	26	24	25
GNAZ	25.7178	25.1652	25.2847	25.7212	24.8413	25.4968	24.6896	25.3075	26.431	26.3528	26.2258	25.8207	26.2255	26.0293	26.3459	O70443;Q542R8;Q3UYF9	O70443;Q542R8;Q3UYF9	11;11;10	10;10;9	10;10;9	Guanine nucleotide-binding protein G(z) subunit alpha;Guanine nucleotide-binding protein G(Z) subunit alpha	GNAZ	sp|O70443|GNAZ_MOUSE Guanine nucleotide-binding protein G(z) subunit alpha OS=Mus musculus OX=10090 GN=Gnaz PE=1 SV=4;tr|Q542R8|Q542R8_MOUSE Guanine nucleotide-binding protein G(Z) subunit alpha OS=Mus musculus OX=10090 GN=Gnaz PE=1 SV=1;tr|Q3UYF9|Q3UYF9_M	3	11	10	10	7	7	6	7	6	7	7	8	6	6	7	7	8	8	7	6	6	6	6	5	7	6
KCNA1	25.3269	25.8216	25.2212	24.9132	24.653	25.0012	24.4043	25.2127	25.3272	25.8943	25.7281	26.4209	26.1212	26.3688	26.1165	P16388;Q8CA58;Q2KHP0;Q3TZ64;Q61762;Q61762-3;Q61423;Q61762-2;B2RQA1	P16388;Q8CA58;Q2KHP0;Q3TZ64	15;14;14;13;2;2;1;1;1	10;9;9;8;1;1;0;1;0	10;9;9;8;1;1;0;1;0	Potassium voltage-gated channel subfamily A member 1;BTB domain-containing protein	KCNA1	sp|P16388|KCNA1_MOUSE Potassium voltage-gated channel subfamily A member 1 OS=Mus musculus OX=10090 GN=Kcna1 PE=1 SV=1;tr|Q8CA58|Q8CA58_MOUSE BTB domain-containing protein OS=Mus musculus OX=10090 GN=Kcna1 PE=2 SV=1;tr|Q2KHP0|Q2KHP0_MOUSE Potassium voltage	9	15	10	10	7	8	10	11	6	9	8	7	9	9	9	10	9	12	7	4	5	6	7	4	6	5
L1CAM	26.7646	26.5317	26.5402	26.6409	26.1859	26.5712	26.3961	26.1948	27.2571	27.1654	27.7348	26.9957	27.7383	27.0639	27.5118	Q6PGJ3;A2AFG7;A2AFG8;P11627;Q9QYQ7;F7A5H7;Q684Q2;F6UIL7;B7ZCD3	Q6PGJ3;A2AFG7;A2AFG8;P11627	19;17;17;15;8;3;3;2;1	18;17;17;14;8;3;3;2;1	18;17;17;14;8;3;3;2;1	Neural cell adhesion molecule L1	L1CAM	tr|Q6PGJ3|Q6PGJ3_MOUSE L1 cell adhesion molecule OS=Mus musculus OX=10090 GN=L1cam PE=1 SV=1;tr|A2AFG7|A2AFG7_MOUSE L1 cell adhesion molecule OS=Mus musculus OX=10090 GN=L1cam PE=1 SV=1;tr|A2AFG8|A2AFG8_MOUSE L1 cell adhesion molecule OS=Mus musculus OX=10	9	19	18	18	10	14	10	14	9	11	10	12	13	15	15	15	14	14	12	10	14	10	14	9	11	10
SDHA	29.5331	29.5055	29.4753	29.5007	29.5009	29.4634	29.3264	29.5445	29.1502	28.9509	29.0548	29.228	29.0025	29.0186	28.9869	Q8K2B3;A0A1Y7VJ55;Q6IWE1	Q8K2B3	26;7;1	26;7;1	26;7;1	Succinate dehydrogenase [ubiquinone] flavoprotein subunit, mitochondrial	SDHA	sp|Q8K2B3|SDHA_MOUSE Succinate dehydrogenase [ubiquinone] flavoprotein subunit, mitochondrial OS=Mus musculus OX=10090 GN=Sdha PE=1 SV=1	3	26	26	26	22	20	24	21	23	25	23	24	19	23	23	21	22	20	22	22	20	24	21	23	25	23
ADAM23	25.5652	25.7233	25.7578	25.8352	24.9085	25.5664	25.2674	25.8485	26.0761	26.7182	26.6158	26.3899	26.5029	26.3744	26.616	Q9R1V7;Q9R1V7-4;Q9R1V7-3;Q9R1V7-2	Q9R1V7;Q9R1V7-4;Q9R1V7-3;Q9R1V7-2	7;7;7;7	7;7;7;7	7;7;7;7	Disintegrin and metalloproteinase domain-containing protein 23	ADAM23	sp|Q9R1V7|ADA23_MOUSE Disintegrin and metalloproteinase domain-containing protein 23 OS=Mus musculus OX=10090 GN=Adam23 PE=1 SV=1;sp|Q9R1V7-4|ADA23_MOUSE Isoform Delta of Disintegrin and metalloproteinase domain-containing protein 23 OS=Mus musculus OX=100	4	7	7	7	3	3	3	4	2	1	5	5	5	5	6	6	4	6	5	3	3	3	4	2	1	5
CAND1	28.1446	28.0943	28.141	28.1071	28.2228	28.2741	28.3458	27.995	27.7686	27.8142	27.8669	27.6625	27.8183	27.6036	27.6587	Q6ZQ38;Q3UMI9;D3YWC5;Q6ZQ73;Q3TD19;Q3UM57	Q6ZQ38;Q3UMI9	38;21;5;1;1;1	38;21;5;1;1;1	38;21;5;1;1;1	Cullin-associated NEDD8-dissociated protein 1	CAND1	sp|Q6ZQ38|CAND1_MOUSE Cullin-associated NEDD8-dissociated protein 1 OS=Mus musculus OX=10090 GN=Cand1 PE=1 SV=2;tr|Q3UMI9|Q3UMI9_MOUSE Cullin-associated NEDD8-dissociated protein 1 (Fragment) OS=Mus musculus OX=10090 GN=Cand1 PE=2 SV=1	6	38	38	38	31	32	32	29	31	32	32	32	25	27	26	27	27	27	27	31	32	32	29	31	32	32
MAP1B	26.9464	27.0288	26.9141	27.3052	26.3497	27.1787	26.5015	27.1506	27.5443	27.62	27.4947	27.7782	28.0768	27.8196	28.1125	P14873;B2RQQ5;Q8CFR9;A0PJ96;Q3TZM8;Q3TYV8;Q8CAI9;Q3UPV4;Q3UF78	P14873;B2RQQ5	104;102;24;24;17;13;12;10;8	104;102;24;24;17;13;12;10;8	103;101;24;24;17;13;12;10;7	Microtubule-associated protein 1B;MAP1B heavy chain;MAP1 light chain LC1	MAP1B	sp|P14873|MAP1B_MOUSE Microtubule-associated protein 1B OS=Mus musculus OX=10090 GN=Map1b PE=1 SV=2;tr|B2RQQ5|B2RQQ5_MOUSE Microtubule-associated protein 1B OS=Mus musculus OX=10090 GN=Map1b PE=2 SV=1	9	104	104	103	68	71	70	80	68	77	64	79	87	85	81	82	90	87	91	68	71	70	80	68	77	64
NDUFS6	28.6406	28.1163	28.3047	28.3313	27.7008	27.9426	27.764	28.1866	28.6636	29.4791	28.9826	30.1332	29.0759	30.0482	29.0657	P52503;A0A1Y7VM38;A0A1Y7VKP8	P52503;A0A1Y7VM38;A0A1Y7VKP8	5;4;3	5;4;3	5;4;3	NADH dehydrogenase [ubiquinone] iron-sulfur protein 6, mitochondrial	NDUFS6	sp|P52503|NDUS6_MOUSE NADH dehydrogenase [ubiquinone] iron-sulfur protein 6, mitochondrial OS=Mus musculus OX=10090 GN=Ndufs6 PE=1 SV=2;tr|A0A1Y7VM38|A0A1Y7VM38_MOUSE NADH dehydrogenase [ubiquinone] iron-sulfur protein 6, mitochondrial OS=Mus musculus OX=1	3	5	5	5	5	5	5	5	5	5	4	5	5	5	5	5	5	5	5	5	5	5	5	5	5	4
SEPTIN9	26.45	26.2741	26.2757	26.2943	26.3366	26.2733	26.3334	26.2737	25.1208	26.251	24.6503	24.6292	24.7574	23.9037	25.1016	Q80UG5;Q80UG5-3;Q3TDR9;A2A6U3;Q80UG5-2;A2A6U5	Q80UG5;Q80UG5-3;Q3TDR9;A2A6U3;Q80UG5-2	3;3;3;3;3;1	3;3;3;3;3;1	3;3;3;3;3;1	Septin-9;Septin-type G domain-containing protein	SEPTIN9	sp|Q80UG5|SEPT9_MOUSE Septin-9 OS=Mus musculus OX=10090 GN=Septin9 PE=1 SV=1;sp|Q80UG5-3|SEPT9_MOUSE Isoform 3 of Septin-9 OS=Mus musculus OX=10090 GN=Septin9;tr|Q3TDR9|Q3TDR9_MOUSE Septin-type G domain-containing protein OS=Mus musculus OX=10090 GN=Septin	6	3	3	3	0	0	0	0	0	0	0	0	3	2	2	3	2	3	3	0	0	0	0	0	0	0
COMTD1	24.5078	23.8592	24.5222	24.7624	24.2317	24.5711	24.5467	25.0365	26.1816	25.408	25.9037	25.1475	25.5566	25.5729	25.3571	Q8BIG7;H3BJ37	Q8BIG7;H3BJ37	3;3	3;3	3;3	Catechol O-methyltransferase domain-containing protein 1	COMTD1	sp|Q8BIG7|CMTD1_MOUSE Catechol O-methyltransferase domain-containing protein 1 OS=Mus musculus OX=10090 GN=Comtd1 PE=1 SV=1;tr|H3BJ37|H3BJ37_MOUSE Catechol-O-methyltransferase domain containing 1 OS=Mus musculus OX=10090 GN=Comtd1 PE=1 SV=1	2	3	3	3	3	2	2	2	2	1	2	3	3	2	3	3	2	3	3	3	2	2	2	2	1	2
ALDOC	32.2176	31.8572	31.8604	31.8328	32.0633	31.9114	31.9643	31.9374	31.3766	31.6261	31.291	31.3202	31.0991	31.4851	31.4188	P05063	P05063	36	36	29	Fructose-bisphosphate aldolase C	ALDOC	sp|P05063|ALDOC_MOUSE Fructose-bisphosphate aldolase C OS=Mus musculus OX=10090 GN=Aldoc PE=1 SV=4	1	36	36	29	32	32	30	30	32	32	31	31	30	26	30	28	29	29	29	32	32	30	30	32	32	31
CENPV	27.0341	26.8272	27.1401	27.1048	26.841	26.9539	27.1088	27.3848	27.915	27.5893	27.8397	27.4836	28.0741	27.7526	28.0297	Q9CXS4;F6SS03;Q9CXS4-2	Q9CXS4	9;2;2	9;2;2	9;2;2	Centromere protein V	CENPV	sp|Q9CXS4|CENPV_MOUSE Centromere protein V OS=Mus musculus OX=10090 GN=Cenpv PE=1 SV=2	3	9	9	9	9	7	8	8	6	7	5	7	6	8	6	8	5	8	6	9	7	8	8	6	7	5
IDH3G	29.7133	29.4998	29.5972	29.5936	29.8841	29.5611	29.9474	29.6615	29.4862	29.154	29.0958	28.7992	29.1237	28.9909	29.1302	P70404;Q3TKM5;Q3TGZ3;Q684I8;Q9CW65	P70404;Q3TKM5;Q3TGZ3;Q684I8	14;14;14;13;3	14;14;14;13;3	14;14;14;13;3	Isocitrate dehydrogenase [NAD] subunit gamma 1, mitochondrial;Isocitrate dehydrogenase [NAD] subunit, mitochondrial	IDH3G	sp|P70404|IDHG1_MOUSE Isocitrate dehydrogenase [NAD] subunit gamma 1, mitochondrial OS=Mus musculus OX=10090 GN=Idh3g PE=1 SV=1;tr|Q3TKM5|Q3TKM5_MOUSE Isocitrate dehydrogenase [NAD] subunit, mitochondrial OS=Mus musculus OX=10090 GN=Idh3g PE=2 SV=1;tr|Q3TG	5	14	14	14	13	12	12	13	12	11	11	13	10	11	11	12	10	11	10	13	12	12	13	12	11	11
GMPPB	25.2741	25.6954	25.5066	25.6164	25.6252	25.3308	25.3574	25.0853	24.5057	24.92	24.9269	24.5281	24.786	24.7922	24.7835	Q8BTZ7	Q8BTZ7	3	3	3	Mannose-1-phosphate guanyltransferase beta	GMPPB	sp|Q8BTZ7|GMPPB_MOUSE Mannose-1-phosphate guanylyltransferase catalytic subunit beta OS=Mus musculus OX=10090 GN=Gmppb PE=1 SV=1	1	3	3	3	2	2	2	2	2	2	2	3	2	1	3	2	3	1	2	2	2	2	2	2	2	2
GLUL	32.2846	32.3459	32.0497	32.1728	32.1823	32.1972	32.2461	31.9799	31.727	31.7614	31.7342	31.7648	31.7616	31.8113	31.7604	P15105;D3YVK1;V9GZP0	P15105	20;8;5	20;8;5	7;3;0	Glutamine synthetase	GLUL	sp|P15105|GLNA_MOUSE Glutamine synthetase OS=Mus musculus OX=10090 GN=Glul PE=1 SV=6	3	20	20	7	17	17	17	17	17	17	16	17	15	15	15	15	14	14	14	17	17	17	17	17	17	16
SCN2A	25.1912	24.8231	25.2974	25.3953	24.3809	24.9362	24.2708	24.9496	25.5741	25.964	25.9993	25.7902	26.1589	25.5915	26.5375	B1AWN6;A0A5H1ZRM8;A0A0R5RP29;A0A0R5RP28;A0A668KM74;Q62242;Q8CAJ8;Q8CCS4;A2ASI5;A2ASI5-3;A2ASI5-2;F7AMU5;B1AYL0;A0A0R5RP26;A0A0R5RP35;B7ZWN0;B2RY06;Q8C274;Q62206;A0A0J9YVF2;Q62205;A0A571BFW3;Q68V26;Q68V27;A0A571BEB6;A0A571BG54;A9JQD3;A2APX9;Q05BQ0;A0A0J9YTX0;G3X8T7;Q9ER60	B1AWN6;A0A5H1ZRM8;A0A0R5RP29;A0A0R5RP28	23;23;21;19;9;7;7;7;7;7;7;4;3;3;3;3;3;3;3;3;3;2;2;2;2;2;2;1;1;1;1;1	23;23;21;19;9;7;7;7;7;7;7;4;3;3;3;3;3;3;3;3;3;2;2;2;2;2;2;1;1;1;1;1	16;16;14;13;8;2;4;4;1;1;1;3;0;0;0;0;0;3;0;0;0;1;0;0;1;1;2;0;0;1;0;0	Sodium channel protein type 2 subunit alpha;Sodium channel protein	SCN2A	sp|B1AWN6|SCN2A_MOUSE Sodium channel protein type 2 subunit alpha OS=Mus musculus OX=10090 GN=Scn2a PE=1 SV=1;tr|A0A5H1ZRM8|A0A5H1ZRM8_MOUSE Sodium channel protein OS=Mus musculus OX=10090 GN=Scn2a PE=1 SV=1;tr|A0A0R5RP29|A0A0R5RP29_MOUSE Sodium channel pr	32	23	23	16	13	13	15	13	9	12	9	14	19	20	19	17	19	15	17	13	13	15	13	9	12	9
CACNA2D1	24.0821	24.3274	24.2235	25.043	24.4727	24.4425	24.3032	24.1231	25.0195	25.55	25.7667	26.2395	25.9244	25.2671	25.4425	Q14BH8;A0A411ACY8;O08532-4;O08532-5;O08532;O08532-3;O08532-2;Q8C6Y3	Q14BH8;A0A411ACY8;O08532-4;O08532-5;O08532;O08532-3;O08532-2	18;18;18;18;17;17;17;3	17;17;17;17;16;16;16;3	17;17;17;17;16;16;16;3	Voltage-dependent calcium channel subunit alpha-2/delta-1;Voltage-dependent calcium channel subunit alpha-2-1;Voltage-dependent calcium channel subunit delta-1	CACNA2D1	tr|Q14BH8|Q14BH8_MOUSE Cacna2d1 protein OS=Mus musculus OX=10090 GN=Cacna2d1 PE=2 SV=1;tr|A0A411ACY8|A0A411ACY8_MOUSE Voltage-dependent calcium channel alpha2/delta-1 transcript variant 2 OS=Mus musculus OX=10090 GN=Cacna2d1 PE=2 SV=1;sp|O08532-4|CA2D1_MOU	8	18	17	17	2	7	4	7	2	5	4	3	11	14	13	14	8	11	13	2	6	3	7	2	4	4
HSPE1	29.796	29.7641	29.5547	29.3717	29.7793	29.7431	29.5607	29.3711	28.656	29.0219	28.9427	29.1777	29.1519	29.1509	29.1706	Q64433;Q4KL76;Q9JI95	Q64433;Q4KL76;Q9JI95	9;9;8	9;9;8	9;9;8	10 kDa heat shock protein, mitochondrial	HSPE1;HSPE1-RS1	sp|Q64433|CH10_MOUSE 10 kDa heat shock protein, mitochondrial OS=Mus musculus OX=10090 GN=Hspe1 PE=1 SV=2;tr|Q4KL76|Q4KL76_MOUSE 10 kDa heat shock protein, mitochondrial OS=Mus musculus OX=10090 GN=Hspe1 PE=1 SV=1;tr|Q9JI95|Q9JI95_MOUSE CPN10-like protein	3	9	9	9	7	8	7	8	8	8	9	8	8	7	7	6	7	6	6	7	8	7	8	8	8	9
SYT12	26.8227	26.4648	26.602	26.6922	26.0029	26.0026	25.947	26.5796	27.0943	27.175	27.3423	26.5045	26.8938	26.9069	26.9339	Q920N7;Q14AG7	Q920N7;Q14AG7	13;13	13;13	13;13	Synaptotagmin-12	SYT12	sp|Q920N7|SYT12_MOUSE Synaptotagmin-12 OS=Mus musculus OX=10090 GN=Syt12 PE=1 SV=1;tr|Q14AG7|Q14AG7_MOUSE Synaptotagmin XII OS=Mus musculus OX=10090 GN=Syt12 PE=1 SV=1	2	13	13	13	10	9	9	11	8	8	7	9	11	11	13	10	10	11	10	10	9	9	11	8	8	7
NDUFB6	25.3152	25.1317	25.2217	24.9979	24.4163	25.0395	24.7869	25.5777	26.0995	25.5957	25.1662	26.2107	26.3034	26.5815	26.5047	Q3UIU2;A2AP31;A2AP32	Q3UIU2;A2AP31;A2AP32	7;7;6	7;7;6	7;7;6	NADH dehydrogenase [ubiquinone] 1 beta subcomplex subunit 6	NDUFB6	sp|Q3UIU2|NDUB6_MOUSE NADH dehydrogenase [ubiquinone] 1 beta subcomplex subunit 6 OS=Mus musculus OX=10090 GN=Ndufb6 PE=1 SV=3;tr|A2AP31|A2AP31_MOUSE NADH dehydrogenase [ubiquinone] 1 beta subcomplex subunit 6 OS=Mus musculus OX=10090 GN=Ndufb6 PE=1 SV=1;t	3	7	7	7	4	3	4	5	3	5	4	4	3	3	4	4	5	6	5	4	3	4	5	3	5	4
SEC31A	26.4075	26.4763	26.4959	26.3351	26.5976	26.7657	26.7526	26.6239	25.8581	26.1592	26.2638	26.0372	26.19	26.2138	26.1258	Q3UPL0;Q3UPL0-2;S4R2A9;S4R256;Q9CVL3;S4R1T5;Q3UPL0-3;S4R192;Q05DS7;S4R1Y8	Q3UPL0;Q3UPL0-2;S4R2A9	18;17;14;7;5;5;5;3;3;1	18;17;14;7;5;5;5;3;3;1	18;17;14;7;5;5;5;3;3;1	Protein transport protein Sec31A	SEC31A	sp|Q3UPL0|SC31A_MOUSE Protein transport protein Sec31A OS=Mus musculus OX=10090 GN=Sec31a PE=1 SV=2;sp|Q3UPL0-2|SC31A_MOUSE Isoform 2 of Protein transport protein Sec31A OS=Mus musculus OX=10090 GN=Sec31a;tr|S4R2A9|S4R2A9_MOUSE Protein transport protein Se	10	18	18	18	12	12	13	12	12	13	13	14	7	7	10	9	6	10	8	12	12	13	12	12	13	13
UBE2N	29.0144	29.2754	29.3497	29.3419	29.3838	29.357	29.3184	29.2604	28.2246	28.9284	27.9111	28.4654	28.3009	28.6899	28.1978	P61089;A2RTT4;A0A1W2P7Z3;Q9CQ37;A0A087WPV1	P61089;A2RTT4	7;7;3;1;1	7;7;3;1;1	7;7;3;1;1	Ubiquitin-conjugating enzyme E2 N;E2 ubiquitin-conjugating enzyme	UBE2N	sp|P61089|UBE2N_MOUSE Ubiquitin-conjugating enzyme E2 N OS=Mus musculus OX=10090 GN=Ube2n PE=1 SV=1;tr|A2RTT4|A2RTT4_MOUSE E2 ubiquitin-conjugating enzyme OS=Mus musculus OX=10090 GN=Ube2n PE=1 SV=1	5	7	7	7	6	6	6	7	6	6	6	6	5	6	6	7	7	6	4	6	6	6	7	6	6	6
SRC	27.8914	27.45	28.3714	27.8006	27.9796	28.2075	28.0093	28.0049	28.7216	28.8482	28.6101	29.1143	29.026	28.7206	28.589	P05480;P05480-1;Q3UKD6;P16056;Q62190;Q922K9;Q62270;Q8BQI4;Q8BPC1;Q0VBH4;A4FUV7;B2RUR6;A4FUV6;F8VQL0	P05480;P05480-1;Q3UKD6	10;10;9;1;1;1;1;1;1;1;1;1;1;1	10;10;9;1;1;1;1;1;1;1;1;1;1;1	6;6;5;1;1;1;1;1;1;1;1;1;1;1	Proto-oncogene tyrosine-protein kinase Src;Tyrosine-protein kinase	SRC	sp|P05480|SRC_MOUSE Proto-oncogene tyrosine-protein kinase Src OS=Mus musculus OX=10090 GN=Src PE=1 SV=5;sp|P05480-1|SRC_MOUSE Isoform 2 of Proto-oncogene tyrosine-protein kinase Src OS=Mus musculus OX=10090 GN=Src;tr|Q3UKD6|Q3UKD6_MOUSE Tyrosine-protein k	14	10	10	6	3	3	2	2	3	4	1	5	8	6	5	5	7	8	6	3	3	2	2	3	4	1
OXCT1	29.0136	28.9292	28.8038	28.9755	28.7968	28.6969	28.8893	29.0824	28.7753	28.5315	28.6839	28.1699	28.4544	28.274	28.3211	Q9D0K2;Q3UK61;Q3UJQ9;Q3U9P7;Q9CRF4;A1E285	Q9D0K2;Q3UK61;Q3UJQ9;Q3U9P7;Q9CRF4	19;18;17;17;10;7	19;18;17;17;10;7	19;18;17;17;10;7	Succinyl-CoA:3-ketoacid coenzyme A transferase 1, mitochondrial;Succinyl-CoA:3-ketoacid-coenzyme A transferase;3-oxoacid CoA-transferase	OXCT1	sp|Q9D0K2|SCOT1_MOUSE Succinyl-CoA:3-ketoacid coenzyme A transferase 1, mitochondrial OS=Mus musculus OX=10090 GN=Oxct1 PE=1 SV=1;tr|Q3UK61|Q3UK61_MOUSE Succinyl-CoA:3-ketoacid-coenzyme A transferase OS=Mus musculus OX=10090 GN=Oxct1 PE=2 SV=1;tr|Q3UJQ9|Q3	6	19	19	19	16	16	17	15	19	15	16	14	13	14	14	13	13	14	14	16	16	17	15	19	15	16
CBR1	28.4414	28.4257	28.2406	28.0924	28.5332	28.2773	28.4224	28.2839	27.0798	27.7727	27.6605	27.7596	27.7091	27.5606	27.907	P48758;B2RXY7;A0A338P684	P48758;B2RXY7;A0A338P684	17;17;10	17;17;10	10;10;8	Carbonyl reductase [NADPH] 1;Carbonyl reductase (NADPH)	CBR1	sp|P48758|CBR1_MOUSE Carbonyl reductase [NADPH] 1 OS=Mus musculus OX=10090 GN=Cbr1 PE=1 SV=3;tr|B2RXY7|B2RXY7_MOUSE Carbonyl reductase (NADPH) OS=Mus musculus OX=10090 GN=Cbr1 PE=1 SV=1;tr|A0A338P684|A0A338P684_MOUSE Carbonyl reductase 1 OS=Mus musculus OX	3	17	17	10	16	15	14	14	15	16	16	16	12	13	12	14	12	11	11	16	15	14	14	15	16	16
NONO	27.7338	27.4559	27.6433	27.3317	27.4741	27.1113	27.1028	27.7831	28.3015	28.2293	28.1622	28.0534	27.988	28.2807	28.2592	Q99K48;Q4FK11;Q3UM20;Q3TF40;Q3TTV7;Q3TFC2;Q3TMM5;Q99K48-2;B1AXT0	Q99K48;Q4FK11;Q3UM20;Q3TF40;Q3TTV7;Q3TFC2;Q3TMM5	19;19;19;19;18;18;16;7;2	18;18;18;18;17;17;15;6;2	18;18;18;18;17;17;15;6;2	Non-POU domain-containing octamer-binding protein;RRM domain-containing protein	NONO	sp|Q99K48|NONO_MOUSE Non-POU domain-containing octamer-binding protein OS=Mus musculus OX=10090 GN=Nono PE=1 SV=3;tr|Q4FK11|Q4FK11_MOUSE Nono protein OS=Mus musculus OX=10090 GN=Nono PE=2 SV=1;tr|Q3UM20|Q3UM20_MOUSE RRM domain-containing protein OS=Mus mus	9	19	18	18	14	14	13	13	13	12	11	15	14	14	14	15	14	16	14	13	13	13	12	12	12	10
HNRNPA1	28.4664	27.9951	28.2185	27.8611	28.3413	27.898	28.1666	28.5157	26.9972	26.8453	27.5185	27.4794	26.8605	27.4497	26.7722	P49312;Q5EBP8;Q3U7F3;Q3TIK8;Q3UK83;P49312-2;Q3TFB1;B7ZWG9	P49312;Q5EBP8;Q3U7F3;Q3TIK8;Q3UK83;P49312-2;Q3TFB1	19;19;19;19;19;17;16;6	16;16;16;16;16;14;13;6	16;16;16;16;16;14;13;6	Heterogeneous nuclear ribonucleoprotein A1;Heterogeneous nuclear ribonucleoprotein A1, N-terminally processed;RRM domain-containing protein	HNRNPA1	sp|P49312|ROA1_MOUSE Heterogeneous nuclear ribonucleoprotein A1 OS=Mus musculus OX=10090 GN=Hnrnpa1 PE=1 SV=2;tr|Q5EBP8|Q5EBP8_MOUSE Heterogeneous nuclear ribonucleoprotein A1 OS=Mus musculus OX=10090 GN=Hnrnpa1 PE=1 SV=1;tr|Q3U7F3|Q3U7F3_MOUSE RRM domain-	8	19	16	16	15	13	14	13	14	14	17	15	16	16	16	15	14	14	14	13	12	13	12	13	12	14
NPTN	29.608	29.2843	29.3221	29.4582	28.672	29.0192	28.6628	29.1819	29.7172	29.4829	29.5381	29.7394	29.8531	29.5179	29.761	P97300;P97300-1;H3BIX4;A0A0A0MQN8;H3BKA7;P97300-4	P97300;P97300-1;H3BIX4	12;9;7;4;4;4	12;9;7;4;4;4	5;2;0;0;2;2	Neuroplastin	NPTN	sp|P97300|NPTN_MOUSE Neuroplastin OS=Mus musculus OX=10090 GN=Nptn PE=1 SV=3;sp|P97300-1|NPTN_MOUSE Isoform 1 of Neuroplastin OS=Mus musculus OX=10090 GN=Nptn;tr|H3BIX4|H3BIX4_MOUSE Neuroplastin (Fragment) OS=Mus musculus OX=10090 GN=Nptn PE=1 SV=1	6	12	12	5	10	8	8	8	7	9	6	8	9	8	10	10	8	10	7	10	8	8	8	7	9	6
NRXN1	24.6861	24.0825	24.2283	24.7415	23.6953	23.7429	23.5116	24.706	25.0578	25.3932	25.5594	25.2588	25.0382	25.4417	25.2706	Q9CS84;E0CY11;Q9CS84-4;Q9CS84-3;Q9CS84-2;Q9CS84-5;A0A0H2UH29;P0DI97;A0A0G2JES8;H3BK41;A0A0G2JE65;E0CZA5	Q9CS84;E0CY11;Q9CS84-4;Q9CS84-3;Q9CS84-2;Q9CS84-5	20;20;20;20;20;18;5;5;4;4;3;3	20;20;20;20;20;18;5;5;4;4;3;3	17;17;17;17;17;16;4;4;4;4;3;3	Neurexin-1	NRXN1	sp|Q9CS84|NRX1A_MOUSE Neurexin-1 OS=Mus musculus OX=10090 GN=Nrxn1 PE=1 SV=3;tr|E0CY11|E0CY11_MOUSE Neurexin-1 OS=Mus musculus OX=10090 GN=Nrxn1 PE=1 SV=2;sp|Q9CS84-4|NRX1A_MOUSE Isoform 4a of Neurexin-1 OS=Mus musculus OX=10090 GN=Nrxn1;sp|Q9CS84-3|NRX1A_	12	20	20	17	8	6	6	5	2	4	5	6	12	13	13	13	12	14	11	8	6	6	5	2	4	5
ATP2B2	30.4224	30.0543	30.3331	30.1125	29.5331	29.6944	29.3728	29.986	30.3923	30.5034	30.3738	30.3319	30.3061	30.3209	30.3517	Q9R0K7;Q3UHH0;Q3UHJ3;F8WHB1;D5L240;Q6DIB8	Q9R0K7;Q3UHH0;Q3UHJ3;F8WHB1;D5L240	45;45;45;45;45;21	45;45;45;45;45;21	4;4;4;4;4;0	Plasma membrane calcium-transporting ATPase 2;Calcium-transporting ATPase	ATP2B2	sp|Q9R0K7|AT2B2_MOUSE Plasma membrane calcium-transporting ATPase 2 OS=Mus musculus OX=10090 GN=Atp2b2 PE=1 SV=2;tr|Q3UHH0|Q3UHH0_MOUSE Calcium-transporting ATPase OS=Mus musculus OX=10090 GN=Atp2b2 PE=1 SV=1;tr|Q3UHJ3|Q3UHJ3_MOUSE Calcium-transporting ATP	6	45	45	4	37	34	37	37	38	35	34	32	40	35	39	37	36	37	38	37	34	37	37	38	35	34
NDUFS4	26.95	26.8514	26.7956	26.7626	25.7468	25.9572	26.6098	26.933	28.4145	28.0888	28.742	27.3549	28.7858	27.3173	28.5388	Q9CXZ1;Q923F9;E9QPX3;A0A338P7A0;Q9CTT4	Q9CXZ1;Q923F9;E9QPX3	5;5;5;2;2	5;5;5;2;2	5;5;5;2;2	NADH dehydrogenase [ubiquinone] iron-sulfur protein 4, mitochondrial	NDUFS4	sp|Q9CXZ1|NDUS4_MOUSE NADH dehydrogenase [ubiquinone] iron-sulfur protein 4, mitochondrial OS=Mus musculus OX=10090 GN=Ndufs4 PE=1 SV=3;tr|Q923F9|Q923F9_MOUSE NADH dehydrogenase [ubiquinone] iron-sulfur protein 4, mitochondrial OS=Mus musculus OX=10090 GN=	5	5	5	5	4	4	4	3	3	3	3	3	5	5	5	5	4	4	4	4	4	4	3	3	3	3
PTGES3	28.2626	27.889	28.1293	28.3359	28.4668	28.0967	28.5506	28.1572	27.6136	27.75	27.5492	27.6755	27.6525	27.5781	27.2846	Q9R0Q7;Q3TJG6;D3Z7C6;Q9CRH1	Q9R0Q7;Q3TJG6;D3Z7C6;Q9CRH1	7;7;5;5	7;7;5;5	7;7;5;5	Prostaglandin E synthase 3	PTGES3	sp|Q9R0Q7|TEBP_MOUSE Prostaglandin E synthase 3 OS=Mus musculus OX=10090 GN=Ptges3 PE=1 SV=1;tr|Q3TJG6|Q3TJG6_MOUSE Prostaglandin E synthase 3 OS=Mus musculus OX=10090 GN=Ptges3 PE=2 SV=1;tr|D3Z7C6|D3Z7C6_MOUSE Prostaglandin E synthase 3 OS=Mus musculus OX	4	7	7	7	5	6	6	4	6	5	5	6	5	6	5	5	5	5	5	5	6	6	4	6	5	5
PYCR3	25.8424	26.0529	26.0721	26.3197	26.4485	26.5446	25.9916	26.4502	24.3367	25.5824	24.0593	25.0481	24.7368	25.4907	25.1281	Q9DCC4	Q9DCC4	4	4	4	Pyrroline-5-carboxylate reductase 3	PYCR3	sp|Q9DCC4|P5CR3_MOUSE Pyrroline-5-carboxylate reductase 3 OS=Mus musculus OX=10090 GN=Pycr3 PE=1 SV=2	1	4	4	4	2	4	4	4	4	3	4	4	2	2	3	4	3	3	2	2	4	4	4	4	3	4
CNP	30.7965	30.465	30.6253	30.5484	30.1459	30.4461	30.2895	30.9093	31.1249	31.1865	31.0623	31.2503	31.2574	31.2318	31.1758	P16330;Q3TYV5;Q3TYL9;P16330-2;Q09J73	P16330;Q3TYV5;Q3TYL9;P16330-2	31;31;29;29;5	31;31;29;29;5	31;31;29;29;5	2,3-cyclic-nucleotide 3-phosphodiesterase	CNP	sp|P16330|CN37_MOUSE 2,3-cyclic-nucleotide 3-phosphodiesterase OS=Mus musculus OX=10090 GN=Cnp PE=1 SV=3;tr|Q3TYV5|Q3TYV5_MOUSE 2,3-cyclic-nucleotide 3-phosphodiesterase OS=Mus musculus OX=10090 GN=Cnp PE=2 SV=1;tr|Q3TYL9|Q3TYL9_MOUSE 2,3-cyclic-nu	5	31	31	31	29	29	28	29	27	28	26	26	27	26	28	29	27	27	29	29	29	28	29	27	28	26
ADK	27.1476	27.4486	26.9191	27.0338	27.4247	27.0088	27.0969	26.9812	26.4592	26.5002	26.2785	26.5081	26.0021	26.6298	26.1747	P55264;P55264-2;Q8BMC5;A0A286YCD7;A0A286YCN3;Q8BWS6;Q3TZR1;Q99PB8	P55264;P55264-2;Q8BMC5;A0A286YCD7	15;14;11;9;6;4;3;1	15;14;11;9;6;4;3;1	15;14;11;9;6;4;3;1	Adenosine kinase	ADK	sp|P55264|ADK_MOUSE Adenosine kinase OS=Mus musculus OX=10090 GN=Adk PE=1 SV=2;sp|P55264-2|ADK_MOUSE Isoform 2 of Adenosine kinase OS=Mus musculus OX=10090 GN=Adk;tr|Q8BMC5|Q8BMC5_MOUSE Adenosine kinase OS=Mus musculus OX=10090 GN=Adk PE=2 SV=1;tr|A0A286YC	8	15	15	15	12	11	13	14	11	13	10	12	10	13	11	10	11	10	8	12	11	13	14	11	13	10
NDUFB9	27.6106	27.5933	27.9748	27.6848	27.5322	27.8937	27.8184	27.7754	27.6686	27.5627	27.553	28.4338	28.762	28.2087	28.2474	Q9CQJ8;Q9EPK3	Q9CQJ8	8;1	8;1	8;1	NADH dehydrogenase [ubiquinone] 1 beta subcomplex subunit 9	NDUFB9	sp|Q9CQJ8|NDUB9_MOUSE NADH dehydrogenase [ubiquinone] 1 beta subcomplex subunit 9 OS=Mus musculus OX=10090 GN=Ndufb9 PE=1 SV=3	2	8	8	8	2	5	7	7	4	4	5	4	2	3	4	7	6	7	7	2	5	7	7	4	4	5
EIF5A	27.7233	28.0327	27.9667	27.6397	28.3002	28.2214	28.3235	27.9209	27.1832	27.47	27.3695	27.7586	27.6306	27.8292	27.5704	P63242;A0A0A0MQM0;J3QPS8	P63242;A0A0A0MQM0	9;9;4	9;9;4	4;4;4	Eukaryotic translation initiation factor 5A-1;Eukaryotic translation initiation factor 5A	EIF5A	sp|P63242|IF5A1_MOUSE Eukaryotic translation initiation factor 5A-1 OS=Mus musculus OX=10090 GN=Eif5a PE=1 SV=2;tr|A0A0A0MQM0|A0A0A0MQM0_MOUSE Eukaryotic translation initiation factor 5A (Fragment) OS=Mus musculus OX=10090 GN=Eif5a PE=1 SV=1	3	9	9	4	7	7	8	8	9	7	8	8	8	8	8	9	9	8	8	7	7	8	8	9	7	8
HTRA2	25.2873	25.5949	25.4233	25.1554	25.9369	25.3373	25.9335	25.6226	25.03	25.0728	24.7335	24.7764	24.9004	24.9441	24.7924	Q9JIY5;D3YX28;D3YX27;Q3TXN0;Q80V84;Q3UJR3;F6TCV0;F6XUR8;S4R1B3	Q9JIY5;D3YX28;D3YX27;Q3TXN0;Q80V84;Q3UJR3;F6TCV0;F6XUR8;S4R1B3	5;5;5;5;5;5;4;3;3	5;5;5;5;5;5;4;3;3	5;5;5;5;5;5;4;3;3	Serine protease HTRA2, mitochondrial;PDZ domain-containing protein	HTRA2	sp|Q9JIY5|HTRA2_MOUSE Serine protease HTRA2, mitochondrial OS=Mus musculus OX=10090 GN=Htra2 PE=1 SV=2;tr|D3YX28|D3YX28_MOUSE HtrA serine peptidase 2 OS=Mus musculus OX=10090 GN=Htra2 PE=1 SV=1;tr|D3YX27|D3YX27_MOUSE HtrA serine peptidase 2 OS=Mus musculus	9	5	5	5	1	3	3	4	3	5	3	2	1	1	2	3	2	1	2	1	3	3	4	3	5	3
RAC1	28.0177	28.0703	27.9424	28.1473	27.9171	28.2493	27.9129	27.9658	27.0421	27.1326	27.4105	28.2782	27.7636	28.0811	27.7255	P63001;K7Q7T7;Q8BPG5;Q3TLP8;Q9D859;P60764;Q14A12;Q8C4N8;Q8QZS2;A2AC13;Q05144;A0A2R8VHH0;G3UZM2;Q8CEV8;D3Z3L1;Q8R527;A0A2R8VH29	P63001;K7Q7T7;Q8BPG5;Q3TLP8;Q9D859;P60764;Q14A12;Q8C4N8;Q8QZS2;A2AC13;Q05144	8;8;8;8;7;6;6;6;5;5;5;3;1;1;1;1;1	7;7;7;7;6;5;5;6;5;5;4;3;0;0;0;0;0	7;7;7;7;6;5;5;6;5;5;4;3;0;0;0;0;0	Ras-related C3 botulinum toxin substrate 1;Ras-related C3 botulinum toxin substrate 3;Ras-related C3 botulinum toxin substrate 2	RAC1;RAC3;RAC2	sp|P63001|RAC1_MOUSE Ras-related C3 botulinum toxin substrate 1 OS=Mus musculus OX=10090 GN=Rac1 PE=1 SV=1;tr|K7Q7T7|K7Q7T7_MOUSE Ras-related C3 botulinum toxin substrate 1 OS=Mus musculus OX=10090 GN=Rac1 PE=1 SV=1;tr|Q8BPG5|Q8BPG5_MOUSE Ras-related C3 bo	17	8	7	7	6	7	8	6	7	8	7	7	7	7	6	7	7	8	7	6	7	7	6	7	7	7
SLC25A12	29.1879	28.5581	28.9825	28.8387	28.2581	28.5427	28.3575	28.9288	29.3343	29.42	29.4445	29.2977	29.3073	29.4373	29.4404	Q8BH59;V9GXX9	Q8BH59	31;4	31;4	27;4	Electrogenic aspartate/glutamate antiporter SLC25A12, mitochondrial	SLC25A12	sp|Q8BH59|S2512_MOUSE Electrogenic aspartate/glutamate antiporter SLC25A12, mitochondrial OS=Mus musculus OX=10090 GN=Slc25a12 PE=1 SV=1	2	31	31	27	25	24	26	23	25	25	20	28	26	27	25	26	25	25	25	25	24	26	23	25	25	20
ABLIM2	26.2106	25.3488	25.7165	25.2613	25.7113	24.8098	24.7107	25.1549	26.5343	26.7572	26.4743	26.2303	26.5585	26.0154	26.5319	Q8BL65;Q8BL65-2;Q19VH2;E9Q4K0;Q8BL65-3;E9Q0W6;Q8BL65-5;Q3U409;F6VVW4;F7A5C5;F6UI99;Q8BKD1;F6W6N3	Q8BL65;Q8BL65-2;Q19VH2;E9Q4K0;Q8BL65-3;E9Q0W6;Q8BL65-5;Q3U409	19;18;17;17;17;16;15;14;9;7;3;3;2	19;18;17;17;17;16;15;14;9;7;3;3;2	2;2;1;1;1;1;1;1;1;1;0;0;0	Actin-binding LIM protein 2	ABLIM2	sp|Q8BL65|ABLM2_MOUSE Actin-binding LIM protein 2 OS=Mus musculus OX=10090 GN=Ablim2 PE=1 SV=1;sp|Q8BL65-2|ABLM2_MOUSE Isoform 2 of Actin-binding LIM protein 2 OS=Mus musculus OX=10090 GN=Ablim2;tr|Q19VH2|Q19VH2_MOUSE Actin-binding LIM protein 2 OS=Mus mus	13	19	19	2	9	11	12	9	9	8	7	10	17	17	14	18	18	18	16	9	11	12	9	9	8	7
MYO5A	27.157	26.9451	26.9099	27.0146	26.8902	27.0672	26.7451	26.9409	27.6337	27.3693	27.5565	27.2733	27.563	27.3105	27.6127	D3YZ62;D3Z4J3;Q99104;F6TDE5;B8JK05;F6Z2S4;P21271;G5E8G6;G3X9Y9;P21271-3;A0A1L1SUF0;D6RFU0;D3Z135	D3YZ62;D3Z4J3;Q99104	63;63;62;23;10;9;7;7;7;7;3;2;1	63;63;62;23;10;9;7;7;7;7;3;2;1	56;56;55;23;10;9;3;3;3;3;0;1;0	Unconventional myosin-Va	MYO5A	tr|D3YZ62|D3YZ62_MOUSE Myosin VA OS=Mus musculus OX=10090 GN=Myo5a PE=1 SV=1;tr|D3Z4J3|D3Z4J3_MOUSE Myosin VA OS=Mus musculus OX=10090 GN=Myo5a PE=1 SV=1;sp|Q99104|MYO5A_MOUSE Unconventional myosin-Va OS=Mus musculus OX=10090 GN=Myo5a PE=1 SV=2	13	63	63	56	39	50	46	48	38	47	46	46	47	46	50	47	49	51	49	39	50	46	48	38	47	46
LGI1	26.0675	25.4972	25.5714	25.5188	24.7388	25.3541	24.8847	25.2818	26.5527	26.1344	26.0083	26.2708	26.3396	26.2806	25.7322	Q9JIA1;A0A0G2JGB7;A0A0G2JGE8;Q9JIA1-3;A0A0G2JEY8	Q9JIA1;A0A0G2JGB7;A0A0G2JGE8	11;11;10;5;1	11;11;10;5;1	11;11;10;5;1	Leucine-rich glioma-inactivated protein 1	LGI1	sp|Q9JIA1|LGI1_MOUSE Leucine-rich glioma-inactivated protein 1 OS=Mus musculus OX=10090 GN=Lgi1 PE=1 SV=1;tr|A0A0G2JGB7|A0A0G2JGB7_MOUSE Leucine-rich glioma-inactivated protein 1 OS=Mus musculus OX=10090 GN=Lgi1 PE=1 SV=1;tr|A0A0G2JGE8|A0A0G2JGE8_MOUSE Leu	5	11	11	11	7	8	7	6	6	9	6	7	9	10	9	9	9	9	10	7	8	7	6	6	9	6
SAMM50	26.5749	26.4391	26.8045	26.8954	25.5997	26.6424	26.2339	26.8592	26.7788	27.7753	27.3746	27.8757	27.895	27.8386	27.8426	Q8BGH2	Q8BGH2	19	19	19	Sorting and assembly machinery component 50 homolog	SAMM50	sp|Q8BGH2|SAM50_MOUSE Sorting and assembly machinery component 50 homolog OS=Mus musculus OX=10090 GN=Samm50 PE=1 SV=1	1	19	19	19	13	6	11	7	6	9	6	7	10	12	10	15	13	14	11	13	6	11	7	6	9	6
GRIA1	25.3199	25.5002	25.2738	25.4936	24.8366	24.8514	24.61	25.1465	26.1216	25.6417	25.8917	25.4551	25.6528	25.1398	25.6546	P23818;C9K0Y3;F6YNQ1;G5CJW6;G5CJW7;G5CJW8;Q9CUV0;C9K0Y8	P23818;C9K0Y3;F6YNQ1	23;23;22;6;5;5;3;3	18;18;17;6;5;5;3;1	1;1;1;0;0;0;0;0	Glutamate receptor 1;Glutamate receptor	GRIA1	sp|P23818|GRIA1_MOUSE Glutamate receptor 1 OS=Mus musculus OX=10090 GN=Gria1 PE=1 SV=1;tr|C9K0Y3|C9K0Y3_MOUSE Glutamate receptor OS=Mus musculus OX=10090 GN=Gria1 PE=2 SV=1;tr|F6YNQ1|F6YNQ1_MOUSE Glutamate receptor OS=Mus musculus OX=10090 GN=Gria1 PE=1 SV	8	23	18	1	16	13	13	12	11	14	13	14	13	18	14	15	14	17	16	12	9	10	9	8	9	8
SRCIN1	26.7371	26.3911	26.7142	26.5104	26.1814	26.4715	25.998	26.5399	27.2173	26.9718	27.0375	26.9185	27.0902	26.8633	27.0241	B1AQX9;A0A571BDG0;B1AQX7;B1AQX6;A0A571BDG6;A0A571BG39;A0A571BG20;Q9QWI6;Q9QWI6-2;Q9QWI6-3;B1AQX8	B1AQX9;A0A571BDG0;B1AQX7;B1AQX6;A0A571BDG6;A0A571BG39;A0A571BG20;Q9QWI6;Q9QWI6-2;Q9QWI6-3	41;41;39;39;39;39;38;36;36;34;10	41;41;39;39;39;39;38;36;36;34;10	41;41;39;39;39;39;38;36;36;34;10	SRC kinase signaling inhibitor 1	SRCIN1	tr|B1AQX9|B1AQX9_MOUSE SRC kinase signaling inhibitor 1 OS=Mus musculus OX=10090 GN=Srcin1 PE=1 SV=1;tr|A0A571BDG0|A0A571BDG0_MOUSE SRC kinase signaling inhibitor 1 OS=Mus musculus OX=10090 GN=Srcin1 PE=1 SV=1;tr|B1AQX7|B1AQX7_MOUSE SRC kinase signaling in	11	41	41	41	29	23	24	24	20	21	19	22	29	31	24	29	19	28	24	29	23	24	24	20	21	19
RASA3	24.0336	24.0963	23.8642	24.2026	24.4472	23.6176	24.4138	23.622	24.881	25.1852	25.1285	24.8743	25.3756	24.7014	25.0148	Q60790;Q3UGJ5;Q8C6G4;P58069;Q3U405	Q60790;Q3UGJ5	17;17;8;1;1	17;17;8;1;1	17;17;8;1;1	Ras GTPase-activating protein 3	RASA3	sp|Q60790|RASA3_MOUSE Ras GTPase-activating protein 3 OS=Mus musculus OX=10090 GN=Rasa3 PE=1 SV=2;tr|Q3UGJ5|Q3UGJ5_MOUSE Ras GTPase-activating protein 3 OS=Mus musculus OX=10090 GN=Rasa3 PE=2 SV=1	5	17	17	17	8	5	6	4	3	4	3	8	12	13	12	9	11	11	9	8	5	6	4	3	4	3
ATP6V1A	29.6316	29.2412	29.4202	29.4834	29.4737	29.4204	29.5334	29.4353	29.0443	29.1422	29.0313	28.9752	28.9728	29.0977	29.0356	P50516;P50516-2;D3Z1B9;D3YWH3;D3YZ23	P50516;P50516-2	33;26;11;8;2	33;26;11;8;2	33;26;11;8;2	V-type proton ATPase catalytic subunit A	ATP6V1A	sp|P50516|VATA_MOUSE V-type proton ATPase catalytic subunit A OS=Mus musculus OX=10090 GN=Atp6v1a PE=1 SV=2;sp|P50516-2|VATA_MOUSE Isoform 2 of V-type proton ATPase catalytic subunit A OS=Mus musculus OX=10090 GN=Atp6v1a	5	33	33	33	28	28	31	30	29	29	30	30	28	28	29	27	27	26	26	28	28	31	30	29	29	30
IPO5	26.0442	25.7529	25.873	25.8747	25.8183	25.914	26.0009	25.9125	25.8459	25.9778	25.6811	25.3069	25.2689	25.5028	25.4331	Q8BKC5;Q8BKC5-2;Q3TT04;Q7TN23;Q6NZC1;Q9CYG6	Q8BKC5;Q8BKC5-2;Q3TT04;Q7TN23	28;26;22;20;8;5	28;26;22;20;8;5	27;25;21;19;8;5	Importin-5;Importin N-terminal domain-containing protein	IPO5	sp|Q8BKC5|IPO5_MOUSE Importin-5 OS=Mus musculus OX=10090 GN=Ipo5 PE=1 SV=3;sp|Q8BKC5-2|IPO5_MOUSE Isoform 2 of Importin-5 OS=Mus musculus OX=10090 GN=Ipo5;tr|Q3TT04|Q3TT04_MOUSE Importin N-terminal domain-containing protein OS=Mus musculus OX=10090 GN=Ipo5	6	28	28	27	13	23	19	17	15	19	17	15	20	18	16	12	14	16	15	13	23	19	17	15	19	17
ENSA	25.0468	24.7304	24.6344	24.5762	24.7212	24.6478	24.4203	25.0417	25.8649	25.3994	25.5735	25.3592	25.5114	25.1445	25.7601	P60840;P60840-2;P60840-3	P60840;P60840-2	6;6;2	6;6;2	5;5;2	Alpha-endosulfine	ENSA	sp|P60840|ENSA_MOUSE Alpha-endosulfine OS=Mus musculus OX=10090 GN=Ensa PE=1 SV=1;sp|P60840-2|ENSA_MOUSE Isoform 2 of Alpha-endosulfine OS=Mus musculus OX=10090 GN=Ensa	3	6	6	5	4	6	5	5	6	5	5	6	3	5	3	4	5	6	4	4	6	5	5	6	5	5
HSP90B1	28.4949	28.6549	28.4628	28.5069	28.8917	28.5729	28.7213	28.6544	28.2601	28.3238	28.3465	28.2096	28.2241	28.1718	28.2627	P08113;Q91V38;Q3UAD6;Q3UBU0;Q3TUD6;Q8CCY5;F7C312;Q8C2R2;Q9CW12	P08113;Q91V38;Q3UAD6;Q3UBU0;Q3TUD6;Q8CCY5;F7C312	36;36;36;35;26;26;20;15;3	35;35;35;34;26;26;20;14;3	35;35;35;34;26;26;20;14;3	Endoplasmin	HSP90B1	sp|P08113|ENPL_MOUSE Endoplasmin OS=Mus musculus OX=10090 GN=Hsp90b1 PE=1 SV=2;tr|Q91V38|Q91V38_MOUSE Endoplasmin OS=Mus musculus OX=10090 GN=Hsp90b1 PE=2 SV=1;tr|Q3UAD6|Q3UAD6_MOUSE Endoplasmin OS=Mus musculus OX=10090 GN=Hsp90b1 PE=1 SV=1;tr|Q3UBU0|Q3UBU	9	36	35	35	30	30	30	30	33	31	32	32	28	30	26	31	27	29	28	29	29	29	29	32	30	31
PURA	29.6471	29.2493	29.1159	29.1793	29.2889	28.9038	29.2769	29.0996	28.5978	28.6622	28.4162	28.6793	28.6678	28.7996	28.739	P42669;Q8C6E9	P42669;Q8C6E9	17;13	17;13	16;12	Transcriptional activator protein Pur-alpha	PURA	sp|P42669|PURA_MOUSE Transcriptional activator protein Pur-alpha OS=Mus musculus OX=10090 GN=Pura PE=1 SV=1;tr|Q8C6E9|Q8C6E9_MOUSE Transcriptional activator protein Pur-alpha OS=Mus musculus OX=10090 GN=Pura PE=2 SV=1	2	17	17	16	14	15	12	14	14	15	14	13	12	12	11	12	12	11	13	14	15	12	14	14	15	14
TMEM266	24.3221	24.3564	24.6623	23.9186	23.9382	23.6279	24.4877	24.2002	24.8939	25.069	24.8786	25.126	24.8835	25.0932	25.3047	Q8BZB3;Q8BZB3-2;A0A915V7Z1	Q8BZB3;Q8BZB3-2	7;5;2	7;5;2	7;5;2	Transmembrane protein 266	TMEM266	sp|Q8BZB3|TM266_MOUSE Transmembrane protein 266 OS=Mus musculus OX=10090 GN=Tmem266 PE=1 SV=3;sp|Q8BZB3-2|TM266_MOUSE Isoform 2 of Transmembrane protein 266 OS=Mus musculus OX=10090 GN=Tmem266	3	7	7	7	3	4	7	5	1	2	2	6	4	6	6	4	4	4	3	3	4	7	5	1	2	2
ATP5F1B	32.0111	31.5293	31.715	31.5602	31.0279	31.3684	31.2857	31.458	31.7068	31.9097	31.9149	32.0779	32.1935	31.9291	32.0748	P56480	P56480	28	28	28	ATP synthase subunit beta, mitochondrial	ATP5F1B	sp|P56480|ATPB_MOUSE ATP synthase subunit beta, mitochondrial OS=Mus musculus OX=10090 GN=Atp5f1b PE=1 SV=2	1	28	28	28	25	24	26	26	25	26	24	22	26	25	24	25	23	24	23	25	24	26	26	25	26	24
CKM	28.6016	28.8039	28.8211	28.9313	29.0503	28.577	29.0702	28.7857	28.2349	28.4073	28.5196	27.9807	28.0679	28.3605	28.1812	P07310;Q9D6U7;A2RTA0;A0A0J9YKD4	P07310;Q9D6U7;A2RTA0;A0A0J9YKD4	15;15;15;13	13;13;13;11	13;13;13;11	Creatine kinase M-type	CKM	sp|P07310|KCRM_MOUSE Creatine kinase M-type OS=Mus musculus OX=10090 GN=Ckm PE=1 SV=1;tr|Q9D6U7|Q9D6U7_MOUSE Creatine kinase M-type OS=Mus musculus OX=10090 GN=Ckm PE=2 SV=1;tr|A2RTA0|A2RTA0_MOUSE Creatine kinase M-type OS=Mus musculus OX=10090 GN=Ckm PE=1	4	15	13	13	5	6	4	6	5	6	4	5	12	11	11	13	12	13	11	3	4	3	5	3	4	2
NDUFA3	27.8006	26.9747	27.1172	27.5258	26.3765	27.7862	27.3604	27.2975	28.8507	28.3734	28.6956	28.2577	28.3319	28.5795	28.2448	Q9CQ91;D3Z670	Q9CQ91;D3Z670	3;2	3;2	3;2	NADH dehydrogenase [ubiquinone] 1 alpha subcomplex subunit 3	NDUFA3	sp|Q9CQ91|NDUA3_MOUSE NADH dehydrogenase [ubiquinone] 1 alpha subcomplex subunit 3 OS=Mus musculus OX=10090 GN=Ndufa3 PE=1 SV=1;tr|D3Z670|D3Z670_MOUSE NADH dehydrogenase [ubiquinone] 1 alpha subcomplex subunit 3 OS=Mus musculus OX=10090 GN=Ndufa3 PE=1 SV=1	2	3	3	3	2	2	2	2	2	1	2	1	3	2	2	3	1	2	1	2	2	2	2	2	1	2
PTBP2	26.7321	26.1356	26.3478	26.2474	26.4946	26.2225	26.6054	26.6064	25.9409	25.7659	25.7143	25.8008	25.9099	25.8964	25.78	Q91Z31;Q91Z31-2;A0A0G2JGW0;Q3V328;A0A0G2JFV8	Q91Z31;Q91Z31-2;A0A0G2JGW0	15;15;9;5;3	15;15;9;5;3	15;15;9;5;3	Polypyrimidine tract-binding protein 2	PTBP2	sp|Q91Z31|PTBP2_MOUSE Polypyrimidine tract-binding protein 2 OS=Mus musculus OX=10090 GN=Ptbp2 PE=1 SV=2;sp|Q91Z31-2|PTBP2_MOUSE Isoform 2 of Polypyrimidine tract-binding protein 2 OS=Mus musculus OX=10090 GN=Ptbp2;tr|A0A0G2JGW0|A0A0G2JGW0_MOUSE Polypyrimi	5	15	15	15	9	12	12	13	13	13	11	11	8	10	7	12	11	13	10	9	12	12	13	13	13	11
UBA1	29.8612	29.5398	29.5639	29.4523	29.6549	29.6316	29.6884	29.5071	29.1211	29.3264	29.1755	29.0273	29.253	29.1081	29.0563	Q02053;B9EHN0;A0A1S6GWH5;P31254;Q61341	Q02053;B9EHN0;A0A1S6GWH5	46;46;46;10;2	46;46;46;10;2	46;46;46;10;2	Ubiquitin-like modifier-activating enzyme 1	UBA1	sp|Q02053|UBA1_MOUSE Ubiquitin-like modifier-activating enzyme 1 OS=Mus musculus OX=10090 GN=Uba1 PE=1 SV=1;tr|B9EHN0|B9EHN0_MOUSE Ubiquitin-like modifier-activating enzyme 1 OS=Mus musculus OX=10090 GN=Uba1 PE=1 SV=1;tr|A0A1S6GWH5|A0A1S6GWH5_MOUSE Ubiquit	5	46	46	46	38	41	41	41	45	41	42	41	36	36	36	38	35	39	36	38	41	41	41	45	41	42
AIFM1	27.278	26.8899	26.8329	26.5228	25.8957	26.1445	26.3432	26.8551	27.4567	27.5489	27.1752	27.3497	27.3566	27.4247	27.3535	Q9Z0X1;B1AU25;Q2QKE3;Q9Z0X1-2	Q9Z0X1;B1AU25;Q2QKE3	18;18;9;7	18;18;9;7	18;18;9;7	Apoptosis-inducing factor 1, mitochondrial	AIFM1;PDCD8	sp|Q9Z0X1|AIFM1_MOUSE Apoptosis-inducing factor 1, mitochondrial OS=Mus musculus OX=10090 GN=Aifm1 PE=1 SV=1;tr|B1AU25|B1AU25_MOUSE Apoptosis-inducing factor, mitochondrion-associated 1 OS=Mus musculus OX=10090 GN=Aifm1 PE=1 SV=1;tr|Q2QKE3|Q2QKE3_MOUSE Apo	4	18	18	18	15	13	13	10	11	9	14	13	14	12	13	12	16	17	15	15	13	13	10	11	9	14
LDHB	32.2076	32.1334	31.7738	32.0379	31.9746	31.9567	32.0936	31.949	31.2573	31.6713	31.3778	31.4331	31.5538	31.6609	31.5395	P16125;A0A6I8MX27;Q5M8R7;D3Z7F0;A0A0N4SVV8	P16125;A0A6I8MX27;Q5M8R7;D3Z7F0	18;18;9;9;5	18;18;9;9;5	17;17;9;8;4	L-lactate dehydrogenase B chain;L-lactate dehydrogenase	LDHB	sp|P16125|LDHB_MOUSE L-lactate dehydrogenase B chain OS=Mus musculus OX=10090 GN=Ldhb PE=1 SV=2;tr|A0A6I8MX27|A0A6I8MX27_MOUSE L-lactate dehydrogenase OS=Mus musculus OX=10090 GN=Ldhb PE=1 SV=1;tr|Q5M8R7|Q5M8R7_MOUSE Ldhb protein OS=Mus musculus OX=10090 G	5	18	18	17	16	17	17	16	17	17	17	17	16	16	16	16	16	16	17	16	17	17	16	17	17	17
SHANK2	25.655	24.9425	25.15	24.5921	24.1975	23.964	22.5007	23.9325	25.591	25.3998	25.6905	25.3887	25.4936	24.9506	25.4383	D3Z5K8;Q80Z38;A0A1L1SQP7	D3Z5K8;Q80Z38	31;29;8	30;28;7	2;0;2	SH3 and multiple ankyrin repeat domains protein 2	SHANK2	tr|D3Z5K8|D3Z5K8_MOUSE SH3 and multiple ankyrin repeat domains 2 OS=Mus musculus OX=10090 GN=Shank2 PE=1 SV=1;sp|Q80Z38|SHAN2_MOUSE SH3 and multiple ankyrin repeat domains protein 2 OS=Mus musculus OX=10090 GN=Shank2 PE=1 SV=2	3	31	30	2	20	13	16	8	8	9	3	11	20	18	19	18	18	15	20	19	12	15	7	8	8	2
SNAP91	29.1815	29.008	28.9742	29.0749	29.0746	29.2651	29.1203	29.2538	28.6303	28.7516	28.805	28.4388	28.6009	28.6172	28.8661	Q61548;Q61548-3;Q61548-2;E9Q9A3;E9QQ05;A0A5F8MPL3;E9QLK9;Q3UI39;Q3TWS4;Q8BQA2;A0A087WSI9;Q7TT20;Q8CHE0	Q61548;Q61548-3;Q61548-2;E9Q9A3;E9QQ05;A0A5F8MPL3;E9QLK9;Q3UI39;Q3TWS4;Q8BQA2	23;23;23;22;22;22;22;21;20;12;9;9;7	23;23;23;22;22;22;22;21;20;12;9;9;7	21;21;21;20;20;20;20;19;18;10;7;9;7	Clathrin coat assembly protein AP180;ENTH domain-containing protein	SNAP91	sp|Q61548|AP180_MOUSE Clathrin coat assembly protein AP180 OS=Mus musculus OX=10090 GN=Snap91 PE=1 SV=1;sp|Q61548-3|AP180_MOUSE Isoform 3 of Clathrin coat assembly protein AP180 OS=Mus musculus OX=10090 GN=Snap91;sp|Q61548-2|AP180_MOUSE Isoform Short of Cl	13	23	23	21	21	21	21	18	20	19	19	20	17	19	18	19	17	21	19	21	21	21	18	20	19	19
CDC5L	24.1429	24.4696	23.9915	24.3908	24.4969	24.2266	23.9268	24.2171	25.0622	24.9659	24.9229	24.5821	24.6819	24.5177	24.6345	Q6A068;Q3UCF2;A0A1W2P855;A0A1W2P7Z8;A0A1W2P7H4;A0A1W2P6Q8;A0A1W2P7S8;Q05DT4	Q6A068;Q3UCF2;A0A1W2P855;A0A1W2P7Z8;A0A1W2P7H4;A0A1W2P6Q8;A0A1W2P7S8;Q05DT4	16;16;12;12;12;12;11;10	16;16;12;12;12;12;11;10	16;16;12;12;12;12;11;10	Cell division cycle 5-like protein	CDC5L;CDC5LRT8;CDC5LRT7;CDC5LRT9;CDC5LRT6;CDC5LRT1	sp|Q6A068|CDC5L_MOUSE Cell division cycle 5-like protein OS=Mus musculus OX=10090 GN=Cdc5l PE=1 SV=2;tr|Q3UCF2|Q3UCF2_MOUSE Cell division cycle 5-like protein OS=Mus musculus OX=10090 GN=Cdc5l PE=1 SV=1;tr|A0A1W2P855|A0A1W2P855_MOUSE Cell division cycle 5	8	16	16	16	4	2	4	1	3	3	3	4	13	11	13	7	8	7	7	4	2	4	1	3	3	3
HK1	29.2545	28.7996	28.9076	28.8631	28.7344	29.0253	28.8235	28.713	29.4835	29.333	29.5876	29.2599	29.4349	29.2892	29.3773	P17710;Q3TJE3;Q6GQU1;G3UVV4;P17710-3;P17710-4;P17710-2;Q3UPC4;Q3UE51;Q3TTB4;D3YYR4;D3Z365;Q91W97;E9Q5B5;O08528;D3Z105;E9Q3Z4;Q08EC2;E9Q8S8;Q3TVQ4;B4YB29;Q3TQE0;E9Q9M6;Q3TRM8;Q149C8;Q3TBG9;Q3TCB2	P17710;Q3TJE3;Q6GQU1;G3UVV4;P17710-3;P17710-4;P17710-2;Q3UPC4;Q3UE51;Q3TTB4	46;46;46;46;46;46;45;44;41;36;9;9;5;4;4;2;1;1;1;1;1;1;1;1;1;1;1	46;46;46;46;46;46;45;44;41;36;9;9;5;4;4;2;1;1;1;1;1;1;1;1;1;1;1	46;46;46;46;46;46;45;44;41;36;9;9;5;4;4;2;1;1;1;1;1;1;1;1;1;1;1	Hexokinase-1	HK1	sp|P17710|HXK1_MOUSE Hexokinase-1 OS=Mus musculus OX=10090 GN=Hk1 PE=1 SV=3;tr|Q3TJE3|Q3TJE3_MOUSE Hexokinase-1 OS=Mus musculus OX=10090 GN=Hk1 PE=2 SV=1;tr|Q6GQU1|Q6GQU1_MOUSE Hexokinase-1 OS=Mus musculus OX=10090 GN=Hk1 PE=2 SV=1;tr|G3UVV4|G3UVV4_MOUSE H	27	46	46	46	41	39	38	41	39	38	38	38	40	42	40	40	37	41	37	41	39	38	41	39	38	38
CACNA1A	24.217	23.4544	24.0446	23.865	23.0017	23.2999	23.3204	23.4901	24.6317	24.4265	24.3651	23.805	24.3885	23.8098	24.2983	P97445;Q8R5M6;Q3UHN4;A0A571BET0;E9Q1R5;A0A1L1SQZ2;Q8R5M7;Q3UHA5;A0A571BEF0;Q8C734;Q9R0P8;Q76N29;A0A571BE75;A0A571BF18;Q3UYN6	P97445;Q8R5M6;Q3UHN4;A0A571BET0;E9Q1R5;A0A1L1SQZ2;Q8R5M7;Q3UHA5;A0A571BEF0	21;21;21;21;20;20;20;19;11;4;3;2;2;1;1	21;21;21;21;20;20;20;19;11;4;3;2;2;1;1	18;18;18;18;17;17;17;16;10;2;2;2;2;0;0	Voltage-dependent P/Q-type calcium channel subunit alpha-1A;Voltage-dependent P/Q-type calcium channel subunit alpha	CACNA1A	sp|P97445|CAC1A_MOUSE Voltage-dependent P/Q-type calcium channel subunit alpha-1A OS=Mus musculus OX=10090 GN=Cacna1a PE=1 SV=2;tr|Q8R5M6|Q8R5M6_MOUSE Voltage-dependent P/Q-type calcium channel subunit alpha OS=Mus musculus OX=10090 GN=Cacna1a PE=2 SV=1;tr	15	21	21	18	11	10	12	9	9	11	9	11	12	16	12	15	10	13	14	11	10	12	9	9	11	9
DPYSL2	31.7149	31.6849	31.6054	31.7126	31.7402	31.8153	31.918	31.5967	30.7832	31.2167	31.2141	31.1727	31.4217	31.2489	31.5064	A0AAQ4VMY7;O08553	A0AAQ4VMY7;O08553	37;30	37;30	33;26	Dihydropyrimidinase-related protein 2	DPYSL2	tr|A0AAQ4VMY7|A0AAQ4VMY7_MOUSE Dihydropyrimidinase-like 2 OS=Mus musculus OX=10090 GN=Dpysl2 PE=4 SV=1;sp|O08553|DPYL2_MOUSE Dihydropyrimidinase-related protein 2 OS=Mus musculus OX=10090 GN=Dpysl2 PE=1 SV=2	2	37	37	33	31	34	32	34	32	36	34	33	28	32	30	30	32	32	32	31	34	32	34	32	36	34
AFG3L2	25.7798	25.6978	25.5632	25.3779	24.6252	24.8217	23.9591	25.1527	25.7762	25.6526	25.8757	25.732	25.646	25.4518	25.659	Q8JZQ2;Q3UDQ7;Q3U7C0;Q8R5F1;Q920A7;Q9D736;Q920A7-2	Q8JZQ2;Q3UDQ7;Q3U7C0	19;19;18;9;1;1;1	19;19;18;9;1;1;1	19;19;18;9;1;1;1	AFG3-like protein 2;AAA+ ATPase domain-containing protein	AFG3L2	sp|Q8JZQ2|AFG32_MOUSE Mitochondrial inner membrane m-AAA protease component AFG3L2 OS=Mus musculus OX=10090 GN=Afg3l2 PE=1 SV=1;tr|Q3UDQ7|Q3UDQ7_MOUSE AAA+ ATPase domain-containing protein OS=Mus musculus OX=10090 GN=Afg3l2 PE=2 SV=1;tr|Q3U7C0|Q3U7C0_MOUSE	7	19	19	19	11	10	12	9	7	9	4	14	16	15	14	15	12	15	14	11	10	12	9	7	9	4
KRT8	26.45	26.2741	26.2757	26.2943	26.3366	26.2733	26.3334	26.2737	23.2388	23.2495	23.2704	26.1771	26.3031	26.1925	23.257	P11679	P11679	7	5	3	Keratin, type II cytoskeletal 8	KRT8	sp|P11679|K2C8_MOUSE Keratin, type II cytoskeletal 8 OS=Mus musculus OX=10090 GN=Krt8 PE=1 SV=4	1	7	5	3	2	2	2	2	2	2	2	2	5	5	6	2	2	2	2	0	0	0	0	0	0	0
SIRT2	28.3381	28.2731	28.3035	28.3738	28.0667	28.1968	28.1304	28.1175	27.5936	28.0144	27.7285	27.8941	27.9145	27.8553	27.9583	Q8VDQ8;Q8VDQ8-2;A0A140LHL5;Q3UJK6;Q8VDQ8-4;Q8VDQ8-3	Q8VDQ8;Q8VDQ8-2;A0A140LHL5;Q3UJK6;Q8VDQ8-4;Q8VDQ8-3	22;22;22;21;19;13	22;22;22;21;19;13	22;22;22;21;19;13	NAD-dependent protein deacetylase sirtuin-2;NAD-dependent protein deacetylase	SIRT2	sp|Q8VDQ8|SIR2_MOUSE NAD-dependent protein deacetylase sirtuin-2 OS=Mus musculus OX=10090 GN=Sirt2 PE=1 SV=2;sp|Q8VDQ8-2|SIR2_MOUSE Isoform 2 of NAD-dependent protein deacetylase sirtuin-2 OS=Mus musculus OX=10090 GN=Sirt2;tr|A0A140LHL5|A0A140LHL5_MOUSE NA	6	22	22	22	20	20	19	20	20	18	18	19	18	18	19	17	19	17	19	20	20	19	20	20	18	18
TNC	26.389	26.3833	26.2434	26.509	26.5244	26.1757	26.0659	26.1279	25.9176	25.5998	25.9631	25.5346	25.9027	25.5299	25.6981	Q80YX1;Q80YX1-2;Q148T5;Q148T4;Q80YX1-5;Q80YX1-4;Q80YX1-3;Q80YX0;Q8C9Z1	Q80YX1;Q80YX1-2;Q148T5;Q148T4;Q80YX1-5;Q80YX1-4;Q80YX1-3	35;35;34;34;34;34;34;14;1	35;35;34;34;34;34;34;14;1	35;35;34;34;34;34;34;14;1	Tenascin	TNC	sp|Q80YX1|TENA_MOUSE Tenascin OS=Mus musculus OX=10090 GN=Tnc PE=1 SV=1;sp|Q80YX1-2|TENA_MOUSE Isoform 2 of Tenascin OS=Mus musculus OX=10090 GN=Tnc;tr|Q148T5|Q148T5_MOUSE Tnc protein OS=Mus musculus OX=10090 GN=Tnc PE=2 SV=1;tr|Q148T4|Q148T4_MOUSE Tnc pro	9	35	35	35	21	24	21	21	23	21	26	27	19	23	24	21	16	21	19	21	24	21	21	23	21	26
EPB41L2	26.0105	26.2572	26.4035	26.5679	25.8366	26.5194	25.9885	26.07	26.7719	26.718	26.7701	26.8422	27.1407	26.8957	26.8834	Q80UE4;Q80UE5;B6ZHC7;B6ZHC5;Q3UNQ6;Q811B2;B6ZHC6;Q8C928;A0A1W2P6I5;Q8CGJ6;Q811C0;A0A1W2P7I4;A0A1W2P7H7;Q7TPN6;A0A1W2P896;A0A1W2P8C0;Q9EPM8;A0A1W2P6H2;Q8BSR4;Q9EPM7	Q80UE4;Q80UE5;B6ZHC7;B6ZHC5;Q3UNQ6;Q811B2;B6ZHC6;Q8C928;A0A1W2P6I5;Q8CGJ6	31;30;30;30;29;28;26;24;22;22;11;8;6;4;4;2;2;2;2;1	28;27;27;27;26;25;23;21;19;19;9;8;6;4;4;2;2;2;2;1	2;1;2;2;0;1;1;0;0;0;1;0;0;0;0;1;1;0;0;1	FERM domain-containing protein	EPB41L2	tr|Q80UE4|Q80UE4_MOUSE Epb4.1l2 protein OS=Mus musculus OX=10090 GN=Epb41l2 PE=1 SV=1;tr|Q80UE5|Q80UE5_MOUSE Epb4.1l2 protein OS=Mus musculus OX=10090 GN=Epb41l2 PE=1 SV=1;tr|B6ZHC7|B6ZHC7_MOUSE Erythrocyte protein band 4.1-like 2 OS=Mus musculus OX=10090	20	31	28	2	19	18	16	20	16	21	18	25	22	24	23	20	23	20	21	16	15	13	17	13	18	15
RAB1B	27.2869	26.9621	26.6022	26.8103	26.7738	26.7693	26.7398	26.666	27.8104	27.7493	27.3199	27.2806	27.4492	27.2997	27.1329	Q9D1G1;Q0PD66;A0A494B945;A0A494BA38;Q3V3C2;A0A494BBL7	Q9D1G1;Q0PD66;A0A494B945;A0A494BA38;Q3V3C2;A0A494BBL7	8;8;8;7;7;5	3;3;3;2;3;0	3;3;3;2;3;0	Ras-related protein Rab-1B;small monomeric GTPase	RAB1B	sp|Q9D1G1|RAB1B_MOUSE Ras-related protein Rab-1B OS=Mus musculus OX=10090 GN=Rab1b PE=1 SV=1;tr|Q0PD66|Q0PD66_MOUSE small monomeric GTPase OS=Mus musculus OX=10090 GN=Rab1b PE=1 SV=1;tr|A0A494B945|A0A494B945_MOUSE small monomeric GTPase (Fragment) OS=Mus m	6	8	3	3	7	7	7	8	6	7	7	7	5	7	7	8	6	8	6	3	3	3	3	3	3	3
RAB8B	25.7977	25.3619	25.3699	25.5315	25.207	25.3606	25.1648	25.4363	25.93	26.0235	26.4074	25.6859	25.8023	25.9385	25.6918	P61028;Q0PD49;Q8BKQ0	P61028;Q0PD49;Q8BKQ0	7;7;5	3;3;1	3;3;1	Ras-related protein Rab-8B	RAB8B	sp|P61028|RAB8B_MOUSE Ras-related protein Rab-8B OS=Mus musculus OX=10090 GN=Rab8b PE=1 SV=1;tr|Q0PD49|Q0PD49_MOUSE Ras-related protein Rab-8B OS=Mus musculus OX=10090 GN=Rab8b PE=1 SV=1;tr|Q8BKQ0|Q8BKQ0_MOUSE Ras-related protein Rab-8B OS=Mus musculus OX=	3	7	3	3	4	5	7	3	5	4	6	5	6	6	5	6	5	5	5	2	2	3	0	2	1	2
CTBP1	28.623	28.7219	28.7209	28.3857	28.6044	28.5861	28.5788	28.306	28.0724	28.1632	28.2322	27.8035	28.2571	27.6941	27.886	O88712;O88712-2;A0A0J9YU62;A0A0J9YUM4;O88712-3;A0A0J9YUR5;A0A0J9YVI3;A0A0J9YTW3;A0A0J9YU66;A0A0J9YVC3	O88712;O88712-2;A0A0J9YU62;A0A0J9YUM4;O88712-3	16;15;14;13;9;7;6;6;4;1	16;15;14;13;9;7;6;6;4;1	12;11;10;9;8;4;3;5;1;0	C-terminal-binding protein 1	CTBP1	sp|O88712|CTBP1_MOUSE C-terminal-binding protein 1 OS=Mus musculus OX=10090 GN=Ctbp1 PE=1 SV=2;sp|O88712-2|CTBP1_MOUSE Isoform 2 of C-terminal-binding protein 1 OS=Mus musculus OX=10090 GN=Ctbp1;tr|A0A0J9YU62|A0A0J9YU62_MOUSE C-terminal binding protein 1 O	10	16	16	12	10	10	15	11	16	12	11	14	12	10	10	11	9	11	10	10	10	15	11	16	12	11
DIP2B	24.8391	24.7302	24.9623	24.5121	24.6608	25.2582	24.8935	24.8984	25.9293	25.4506	25.3748	25.3213	25.7704	25.491	25.7421	Q3UH60;Q3UH60-2	Q3UH60;Q3UH60-2	19;10	19;10	9;0	Disco-interacting protein 2 homolog B	DIP2B	sp|Q3UH60|DIP2B_MOUSE Disco-interacting protein 2 homolog B OS=Mus musculus OX=10090 GN=Dip2b PE=1 SV=1;sp|Q3UH60-2|DIP2B_MOUSE Isoform 2 of Disco-interacting protein 2 homolog B OS=Mus musculus OX=10090 GN=Dip2b	2	19	19	9	5	5	6	7	5	7	8	7	10	12	10	13	11	12	10	5	5	6	7	5	7	8
LYPLA2	27.0226	26.6344	26.9037	27.0661	26.9722	27.0325	26.9891	26.5912	26.1136	26.3973	25.8204	25.7759	26.0808	26.5287	26.0272	Q9WTL7	Q9WTL7	7	7	7	Acyl-protein thioesterase 2	LYPLA2	sp|Q9WTL7|LYPA2_MOUSE Acyl-protein thioesterase 2 OS=Mus musculus OX=10090 GN=Lypla2 PE=1 SV=1	1	7	7	7	6	6	6	6	6	5	7	6	4	5	3	4	3	6	3	6	6	6	6	6	5	7
DMXL2	26.9139	26.9199	26.7839	26.8407	26.9679	26.8913	27.0312	26.9453	26.8162	26.6784	26.8097	26.461	26.5949	26.4225	26.5741	Q8BPN8;Q8BPN8-2;B0V2P5;F6RYL8;B0V2P6;Q8BPN8-3;Q05CM4	Q8BPN8;Q8BPN8-2;B0V2P5;F6RYL8;B0V2P6	75;75;74;49;39;29;1	75;75;74;49;39;29;1	74;74;73;48;39;29;1	DmX-like protein 2	DMXL2	sp|Q8BPN8|DMXL2_MOUSE DmX-like protein 2 OS=Mus musculus OX=10090 GN=Dmxl2 PE=1 SV=3;sp|Q8BPN8-2|DMXL2_MOUSE Isoform 2 of DmX-like protein 2 OS=Mus musculus OX=10090 GN=Dmxl2;tr|B0V2P5|B0V2P5_MOUSE Dmx-like 2 OS=Mus musculus OX=10090 GN=Dmxl2 PE=1 SV=1;tr|	7	75	75	74	46	49	53	48	55	53	60	56	41	50	48	45	41	51	44	46	49	53	48	55	53	60
AP2B1	29.3636	29.0751	29.1092	29.2072	29.0845	29.2162	29.2468	29.1496	28.7183	28.8793	28.714	28.8742	28.7269	28.8024	28.8522	Q9DBG3;Q5SWR1;Q9DBG3-2;H3BIY9;H3BKM0;H3BJ06	Q9DBG3;Q5SWR1;Q9DBG3-2;H3BIY9;H3BKM0	42;42;42;40;39;11	42;42;42;40;39;11	22;22;22;20;22;4	AP-2 complex subunit beta;AP complex subunit beta	AP2B1	sp|Q9DBG3|AP2B1_MOUSE AP-2 complex subunit beta OS=Mus musculus OX=10090 GN=Ap2b1 PE=1 SV=1;tr|Q5SWR1|Q5SWR1_MOUSE AP complex subunit beta OS=Mus musculus OX=10090 GN=Ap2b1 PE=2 SV=1;sp|Q9DBG3-2|AP2B1_MOUSE Isoform 2 of AP-2 complex subunit beta OS=Mus mus	6	42	42	22	36	38	37	39	39	37	39	37	27	35	33	34	32	35	29	36	38	37	39	39	37	39
ARF6	26.1012	26.1481	26.004	25.8479	26.0908	25.6086	26.0849	26.5639	26.8442	26.9389	26.9889	26.4815	26.6446	26.6619	26.897	P62331;Q3U0D7	P62331;Q3U0D7	5;5	5;5	5;5	ADP-ribosylation factor 6	ARF6	sp|P62331|ARF6_MOUSE ADP-ribosylation factor 6 OS=Mus musculus OX=10090 GN=Arf6 PE=1 SV=2;tr|Q3U0D7|Q3U0D7_MOUSE ADP-ribosylation factor 6 OS=Mus musculus OX=10090 GN=Arf6 PE=1 SV=1	2	5	5	5	4	5	5	2	5	4	4	3	5	5	5	4	3	4	4	4	5	5	2	5	4	4
ANXA7	25.4744	25.4965	25.6553	25.6564	25.178	25.6279	25.2554	25.3407	26.0533	26.4649	25.8708	26.2488	25.8322	25.9756	26.0755	Q07076;Q922A2;Q3TJ49;A0A2C9F2D2;Q8BP75;Q3UYL7;Q8CCV9;A0A286YCW4	Q07076;Q922A2;Q3TJ49;A0A2C9F2D2;Q8BP75;Q3UYL7;Q8CCV9	13;13;13;13;12;12;9;2	13;13;13;13;12;12;9;2	13;13;13;13;12;12;9;2	Annexin A7;Annexin	ANXA7	sp|Q07076|ANXA7_MOUSE Annexin A7 OS=Mus musculus OX=10090 GN=Anxa7 PE=1 SV=2;tr|Q922A2|Q922A2_MOUSE Annexin OS=Mus musculus OX=10090 GN=Anxa7 PE=2 SV=1;tr|Q3TJ49|Q3TJ49_MOUSE Annexin OS=Mus musculus OX=10090 GN=Anxa7 PE=2 SV=1;tr|A0A2C9F2D2|A0A2C9F2D2_MOUS	8	13	13	13	8	9	7	8	9	7	7	8	6	8	9	8	9	8	11	8	9	7	8	9	7	7
PABPC1	27.0181	27.0792	26.8355	26.7854	27.2162	26.9683	27.1127	26.7661	25.807	26.3897	26.4525	26.3437	26.496	26.4105	26.0831	P29341;Q8BN32;Q3U8U8;Q99KL3;Q9D4E6;Q792Y0;Q62029;Q9DBE3;Q3V2M1;A0A2I3BR37;A2A5N3;Q05DT1;F6ZAX1;B2RXY9;Q921B8;Q3TSA5;Q8C7D3	P29341;Q8BN32;Q3U8U8;Q99KL3	20;20;20;15;9;6;6;6;4;4;2;2;2;2;1;1;1	20;20;20;15;9;6;6;6;4;4;2;2;2;2;1;1;1	15;15;15;11;7;3;3;4;2;3;1;1;1;1;1;0;1	Polyadenylate-binding protein 1;Polyadenylate-binding protein	PABPC1	sp|P29341|PABP1_MOUSE Polyadenylate-binding protein 1 OS=Mus musculus OX=10090 GN=Pabpc1 PE=1 SV=2;tr|Q8BN32|Q8BN32_MOUSE Polyadenylate-binding protein OS=Mus musculus OX=10090 GN=Pabpc1 PE=2 SV=1;tr|Q3U8U8|Q3U8U8_MOUSE Polyadenylate-binding protein OS=Mus	17	20	20	15	19	17	18	17	18	19	17	18	12	16	14	16	11	14	10	19	17	18	17	18	19	17
FH	29.463	29.2565	29.2294	29.1797	29.2521	29.2096	29.3304	29.321	28.3985	29.0688	28.6097	28.7813	28.471	28.82	28.5743	P97807;P97807-2;H3BKG7	P97807;P97807-2	18;18;3	18;18;3	18;18;3	Fumarate hydratase, mitochondrial	FH	sp|P97807|FUMH_MOUSE Fumarate hydratase, mitochondrial OS=Mus musculus OX=10090 GN=Fh PE=1 SV=3;sp|P97807-2|FUMH_MOUSE Isoform Cytoplasmic of Fumarate hydratase, mitochondrial OS=Mus musculus OX=10090 GN=Fh	3	18	18	18	16	17	18	16	16	16	17	17	17	16	15	16	16	16	16	16	17	18	16	16	16	17
ATP2B3	29.1078	28.5553	28.9175	28.5751	28.0986	28.2349	27.7574	28.452	29.0156	29.0206	29.1315	28.8089	29.0218	28.7518	28.991	A2ALL9;Q0VF54;Q8C048	A2ALL9;Q0VF54;Q8C048	45;41;41	33;32;29	4;4;0	Calcium-transporting ATPase	ATP2B3	tr|A2ALL9|A2ALL9_MOUSE Calcium-transporting ATPase OS=Mus musculus OX=10090 GN=Atp2b3 PE=1 SV=1;tr|Q0VF54|Q0VF54_MOUSE Calcium-transporting ATPase OS=Mus musculus OX=10090 GN=Atp2b3 PE=2 SV=1;tr|Q8C048|Q8C048_MOUSE Calcium-transporting ATPase OS=Mus muscul	3	45	33	4	33	31	33	30	29	28	30	30	36	35	38	33	38	34	34	25	22	23	22	20	20	21
MFN2	25.1531	24.6687	24.3766	24.9472	24.5763	24.1557	24.6058	24.3819	26.0599	25.3859	25.9888	24.8651	25.5919	24.8796	25.3541	Q80U63;Q3TEX7;Q3UGM1;Q80U63-2;A8Y5E5;A2A7Y8	Q80U63;Q3TEX7;Q3UGM1;Q80U63-2	13;13;12;12;2;1	13;13;12;12;2;1	13;13;12;12;2;1	Mitofusin-2;Dynamin-type G domain-containing protein	MFN2	sp|Q80U63|MFN2_MOUSE Mitofusin-2 OS=Mus musculus OX=10090 GN=Mfn2 PE=1 SV=3;tr|Q3TEX7|Q3TEX7_MOUSE Dynamin-type G domain-containing protein OS=Mus musculus OX=10090 GN=Mfn2 PE=2 SV=1;tr|Q3UGM1|Q3UGM1_MOUSE Dynamin-type G domain-containing protein OS=Mus mu	6	13	13	13	4	3	4	3	2	4	2	9	10	7	8	9	7	9	6	4	3	4	3	2	4	2
NPTX1	26.5237	26.1442	26.2405	26.2259	26.3639	25.9671	25.7707	26.0423	27.4603	26.998	26.8591	26.5376	26.8344	26.302	26.8558	Q62443;A2ACL9;Q3UST4	Q62443;A2ACL9;Q3UST4	14;14;11	14;14;11	14;14;11	Neuronal pentraxin-1	NPTX1	sp|Q62443|NPTX1_MOUSE Neuronal pentraxin-1 OS=Mus musculus OX=10090 GN=Nptx1 PE=1 SV=1;tr|A2ACL9|A2ACL9_MOUSE Neuronal pentraxin 1 OS=Mus musculus OX=10090 GN=Nptx1 PE=1 SV=1;tr|Q3UST4|Q3UST4_MOUSE Neuronal pentraxin-1 (Fragment) OS=Mus musculus OX=10090 G	3	14	14	14	9	7	10	8	8	7	10	8	8	8	7	8	6	10	6	9	7	10	8	8	7	10
NRXN3	24.9209	24.7747	24.9598	25.3004	24.6043	24.6311	24.9374	24.855	25.8176	25.3137	25.6028	25.4083	25.6594	25.2645	25.8331	Q6P9K9;E9Q2X2;Q6ZQ56;Q6P9K9-2;A0A087WPQ9;Q8C985;E9Q3Q4;A0A5F8MPQ9	Q6P9K9;E9Q2X2;Q6ZQ56;Q6P9K9-2;A0A087WPQ9	12;12;11;10;9;4;3;3	10;10;9;10;9;4;3;3	9;9;8;9;8;4;3;3	Neurexin-3	NRXN3;MKIAA0743	sp|Q6P9K9|NRX3A_MOUSE Neurexin-3 OS=Mus musculus OX=10090 GN=Nrxn3 PE=1 SV=2;tr|E9Q2X2|E9Q2X2_MOUSE Neurexin III OS=Mus musculus OX=10090 GN=Nrxn3 PE=1 SV=1;tr|Q6ZQ56|Q6ZQ56_MOUSE MKIAA0743 protein (Fragment) OS=Mus musculus OX=10090 GN=mKIAA0743 PE=3 SV=1	8	12	10	9	2	3	4	2	4	4	5	3	6	6	7	6	6	7	5	1	2	3	1	3	3	3
PSMB1	27.1443	27.3691	27.161	27.2283	27.6378	26.9623	27.381	27.2203	26.2914	26.4388	26.7754	26.7723	26.0879	26.6499	26.1097	O09061;Q6RI64;A0A338P7C0;A0A338P7F1	O09061;Q6RI64;A0A338P7C0	10;10;8;4	10;10;8;4	10;10;8;4	Proteasome subunit beta type-1;Proteasome subunit beta	PSMB1	sp|O09061|PSB1_MOUSE Proteasome subunit beta type-1 OS=Mus musculus OX=10090 GN=Psmb1 PE=1 SV=1;tr|Q6RI64|Q6RI64_MOUSE Proteasome subunit beta OS=Mus musculus OX=10090 GN=Psmb1 PE=1 SV=1;tr|A0A338P7C0|A0A338P7C0_MOUSE Proteasome (prosome, macropain) subuni	4	10	10	10	9	6	6	5	6	7	6	7	6	5	7	5	6	6	6	9	6	6	5	6	7	6
PTBP1	24.7649	24.325	24.6314	24.2457	24.9583	24.955	24.8777	24.9431	23.9558	24.2696	24.0868	24.2284	23.9203	24.5235	23.9335	Q3TQW3;Q3T984;P17225-2;E9PZ39;Q8K144;Q5RJV5;P17225;Q8R509;Q3UBR5;Q80T07;Q6NZB8;Q8CB58;Q3U5I2;Q8C2R5;E9QMW9;E9Q0W3;Q923A7;G8JL74;G3UXA6;F7C521;F7AXP1;F7DCW4;Q8BHD7-2;Q8BHD7	Q3TQW3;Q3T984;P17225-2;E9PZ39;Q8K144;Q5RJV5;P17225;Q8R509;Q3UBR5;Q80T07;Q6NZB8;Q8CB58;Q3U5I2;Q8C2R5;E9QMW9	7;7;7;7;7;7;7;7;7;6;6;5;5;4;4;2;2;1;1;1;1;1;1;1	7;7;7;7;7;7;7;7;7;6;6;5;5;4;4;2;2;1;1;1;1;1;1;1	7;7;7;7;7;7;7;7;7;6;6;5;5;4;4;2;2;1;1;1;1;1;1;1	Polypyrimidine tract-binding protein 1	PTBP1	tr|Q3TQW3|Q3TQW3_MOUSE Polypyrimidine tract-binding protein 1 OS=Mus musculus OX=10090 GN=Ptbp1 PE=2 SV=1;tr|Q3T984|Q3T984_MOUSE Polypyrimidine tract-binding protein 1 OS=Mus musculus OX=10090 GN=Ptbp1 PE=2 SV=1;sp|P17225-2|PTBP1_MOUSE Isoform 2 of Polypyr	24	7	7	7	4	4	5	6	5	6	6	3	2	5	3	6	2	4	2	4	4	5	6	5	6	6
DPYSL4	28.2135	28.3138	28.3114	28.1561	28.5055	28.1379	28.5519	28.149	27.9032	27.6824	28.0108	27.8044	27.8277	27.6091	27.6538	O35098;Q3TMU8;A0A0R4J1N0;O35098-2;D3Z360	O35098;Q3TMU8;A0A0R4J1N0;O35098-2	30;30;30;30;8	29;29;29;29;8	29;29;29;29;8	Dihydropyrimidinase-related protein 4	DPYSL4	sp|O35098|DPYL4_MOUSE Dihydropyrimidinase-related protein 4 OS=Mus musculus OX=10090 GN=Dpysl4 PE=1 SV=1;tr|Q3TMU8|Q3TMU8_MOUSE Dihydropyrimidinase-like 4 OS=Mus musculus OX=10090 GN=Dpysl4 PE=1 SV=1;tr|A0A0R4J1N0|A0A0R4J1N0_MOUSE Dihydropyrimidinase-like	5	30	29	29	25	27	27	27	26	25	25	25	22	21	20	22	22	22	18	24	26	26	26	25	24	24
DAGLA	25.2594	25.0926	25.1805	24.9243	24.5394	25.5062	24.5929	25.8559	26.4828	26.2443	26.5958	25.9201	26.2368	25.8137	26.1874	Q6WQJ1;A4FU75	Q6WQJ1;A4FU75	20;20	20;20	20;20	Diacylglycerol lipase-alpha;sn-1-specific diacylglycerol lipase	DAGLA	sp|Q6WQJ1|DGLA_MOUSE Diacylglycerol lipase-alpha OS=Mus musculus OX=10090 GN=Dagla PE=1 SV=2;tr|A4FU75|A4FU75_MOUSE sn-1-specific diacylglycerol lipase (Fragment) OS=Mus musculus OX=10090 GN=Dagla PE=2 SV=1	2	20	20	20	11	12	9	11	11	9	10	12	13	14	13	13	12	13	11	11	12	9	11	11	9	10
ATP6V1H	29.2194	28.8844	28.9303	29.0089	29.0609	29.0515	29.2905	29.1139	28.7592	28.7214	28.7569	28.4661	28.7222	28.454	28.6778	A0A0A6YX18;Q8BVE3;A0A0A6YWP6;Q3U9S9;A0A0A6YVU0;A0A0A6YW86	A0A0A6YX18;Q8BVE3;A0A0A6YWP6	26;25;23;7;7;4	26;25;23;7;7;4	26;25;23;7;7;4	V-type proton ATPase subunit H	ATP6V1H	tr|A0A0A6YX18|A0A0A6YX18_MOUSE V-type proton ATPase subunit H OS=Mus musculus OX=10090 GN=Atp6v1h PE=1 SV=1;sp|Q8BVE3|VATH_MOUSE V-type proton ATPase subunit H OS=Mus musculus OX=10090 GN=Atp6v1h PE=1 SV=1;tr|A0A0A6YWP6|A0A0A6YWP6_MOUSE V-type proton ATPas	6	26	26	26	22	23	22	23	21	20	23	22	20	21	15	20	16	20	16	22	23	22	23	21	20	23
ADD1	27.6429	27.4402	27.5363	27.489	27.1464	27.275	27.2849	27.545	27.5975	27.9488	27.747	28.0047	27.9277	27.7717	27.9759	Q9QYC0;Q9QYC0-2;F8WHZ9;F8WGR0;Q8K232;F6RDR0	Q9QYC0;Q9QYC0-2;F8WHZ9;F8WGR0;Q8K232	33;32;32;32;32;14	33;32;32;32;32;14	1;1;1;1;1;1	Alpha-adducin	ADD1	sp|Q9QYC0|ADDA_MOUSE Alpha-adducin OS=Mus musculus OX=10090 GN=Add1 PE=1 SV=2;sp|Q9QYC0-2|ADDA_MOUSE Isoform 2 of Alpha-adducin OS=Mus musculus OX=10090 GN=Add1;tr|F8WHZ9|F8WHZ9_MOUSE Adducin 1 OS=Mus musculus OX=10090 GN=Add1 PE=1 SV=1;tr|F8WGR0|F8WGR0_MO	6	33	33	1	26	24	24	25	23	25	23	25	29	28	28	28	30	28	30	26	24	24	25	23	25	23
GNAQ	28.3572	28.2445	28.4169	28.1695	27.7445	27.7205	27.6997	28.1505	28.3937	28.6151	28.3934	28.267	28.4461	28.3659	28.4852	P21279;Q3UHH5;P30677;Q8C3M7;A0A494BBL5;Q8CBT5	P21279;Q3UHH5	15;15;3;3;2;2	15;15;3;3;2;2	10;10;1;1;1;1	Guanine nucleotide-binding protein G(q) subunit alpha	GNAQ	sp|P21279|GNAQ_MOUSE Guanine nucleotide-binding protein G(q) subunit alpha OS=Mus musculus OX=10090 GN=Gnaq PE=1 SV=4;tr|Q3UHH5|Q3UHH5_MOUSE Guanine nucleotide-binding protein subunit alpha OS=Mus musculus OX=10090 GN=Gnaq PE=1 SV=1	6	15	15	10	13	13	12	10	12	12	12	12	12	13	11	13	11	12	12	13	13	12	10	12	12	12
MYH14	25.1397	25.0319	25.0715	24.6591	24.5084	24.42	22.8163	24.7182	26	25.8648	26.0431	25.6079	26.0017	25.5051	25.7062	Q6URW6;Q6URW6-2;Q6URW6-3;A0A140LI60;Q7TQH2;A0A140LHX1	Q6URW6;Q6URW6-2;Q6URW6-3;A0A140LI60	47;46;45;26;15;1	39;38;37;22;13;1	38;37;36;22;13;1	Myosin-14	MYH14	sp|Q6URW6|MYH14_MOUSE Myosin-14 OS=Mus musculus OX=10090 GN=Myh14 PE=1 SV=1;sp|Q6URW6-2|MYH14_MOUSE Isoform 2 of Myosin-14 OS=Mus musculus OX=10090 GN=Myh14;sp|Q6URW6-3|MYH14_MOUSE Isoform 3 of Myosin-14 OS=Mus musculus OX=10090 GN=Myh14;tr|A0A140LI60|A0A1	6	47	39	38	18	11	20	13	17	15	8	17	29	27	30	23	24	23	22	12	8	14	9	11	10	4
NDUFA12	27.4443	27.3674	27.2761	27.3177	26.1294	26.34	27.4991	27.1364	28.243	28.3672	28.2307	28.1562	27.5611	27.9258	27.7404	Q7TMF3;Q8BME2;A0A0R4J275;Q5M9K5;F6RBR6	Q7TMF3;Q8BME2;A0A0R4J275;Q5M9K5;F6RBR6	8;7;7;6;4	8;7;7;6;4	8;7;7;6;4	NADH dehydrogenase [ubiquinone] 1 alpha subcomplex subunit 12	NDUFA12	sp|Q7TMF3|NDUAC_MOUSE NADH dehydrogenase [ubiquinone] 1 alpha subcomplex subunit 12 OS=Mus musculus OX=10090 GN=Ndufa12 PE=1 SV=2;tr|Q8BME2|Q8BME2_MOUSE NADH dehydrogenase [ubiquinone] 1 alpha subcomplex subunit 12 OS=Mus musculus OX=10090 GN=Ndufa12 PE=2	5	8	8	8	5	5	4	4	3	5	4	5	6	8	6	8	7	8	5	5	5	4	4	3	5	4
WDR13	25.2855	24.964	24.8064	25.3325	25.4451	25.2774	25.3512	25.0286	24.4573	24.7566	24.4859	24.3622	24.3321	24.6531	24.7528	Q91V09;Q8K412;Q32P16;S4R225;A2AC24	Q91V09;Q8K412;Q32P16;S4R225	7;7;7;6;3	7;7;7;6;3	7;7;7;6;3	WD repeat-containing protein 13	WDR13	sp|Q91V09|WDR13_MOUSE WD repeat-containing protein 13 OS=Mus musculus OX=10090 GN=Wdr13 PE=1 SV=1;tr|Q8K412|Q8K412_MOUSE Memory-related protein OS=Mus musculus OX=10090 GN=Wdr13 PE=2 SV=1;tr|Q32P16|Q32P16_MOUSE WD repeat domain 13 OS=Mus musculus OX=10090	5	7	7	7	5	4	3	3	2	3	5	4	3	2	4	3	4	3	3	5	4	3	3	2	3	5
DPP10	25.8003	25.6316	25.6186	25.3456	24.8325	25.0772	24.9742	25.4829	26.6471	25.8774	26.3146	25.8202	26.1545	25.5462	26.0247	Q6NXK7;E9QN98;D3Z5I7;A0A5F8MPK1	Q6NXK7;E9QN98;D3Z5I7;A0A5F8MPK1	17;17;16;16	15;15;14;14	15;15;14;14	Inactive dipeptidyl peptidase 10	DPP10	sp|Q6NXK7|DPP10_MOUSE Inactive dipeptidyl peptidase 10 OS=Mus musculus OX=10090 GN=Dpp10 PE=1 SV=1;tr|E9QN98|E9QN98_MOUSE Dipeptidylpeptidase 10 OS=Mus musculus OX=10090 GN=Dpp10 PE=1 SV=1;tr|D3Z5I7|D3Z5I7_MOUSE Dipeptidylpeptidase 10 OS=Mus musculus OX=10	4	17	15	15	5	9	8	8	5	9	6	8	8	12	6	14	7	12	9	5	8	8	7	5	8	6
GPD1L	26.6396	26.7519	26.4773	26.7708	26.6125	26.663	26.7487	26.6431	26.3306	26.034	26.3173	26.2788	26.2497	26.1741	26.349	Q3ULJ0;B2RSR7;Q3ULJ0-2;D3Z0L6;Q6NXY9	Q3ULJ0;B2RSR7;Q3ULJ0-2	16;16;16;3;1	15;15;15;3;1	15;15;15;3;1	Glycerol-3-phosphate dehydrogenase 1-like protein;Glycerol-3-phosphate dehydrogenase [NAD(+)]	GPD1L	sp|Q3ULJ0|GPD1L_MOUSE Glycerol-3-phosphate dehydrogenase 1-like protein OS=Mus musculus OX=10090 GN=Gpd1l PE=1 SV=2;tr|B2RSR7|B2RSR7_MOUSE Glycerol-3-phosphate dehydrogenase [NAD(+)] OS=Mus musculus OX=10090 GN=Gpd1l PE=2 SV=1;sp|Q3ULJ0-2|GPD1L_MOUSE Isofo	5	16	15	15	11	9	9	9	9	9	9	11	11	10	10	9	10	10	9	10	8	8	8	8	8	8
ME1	26.3019	26.3284	26.1685	26.4138	26.707	26.4761	26.3911	26.405	26.4715	26.5786	26.6067	26.0293	26.0236	26.0472	26.1031	P06801;Q3TQP6;Q99LF5;Q921S3;Q3TQW1;Q61829	P06801;Q3TQP6;Q99LF5;Q921S3;Q3TQW1	25;24;24;24;14;3	25;24;24;24;14;3	25;24;24;24;14;3	NADP-dependent malic enzyme;Malic enzyme	ME1	sp|P06801|MAOX_MOUSE NADP-dependent malic enzyme OS=Mus musculus OX=10090 GN=Me1 PE=1 SV=2;tr|Q3TQP6|Q3TQP6_MOUSE Malic enzyme OS=Mus musculus OX=10090 GN=Me1 PE=1 SV=1;tr|Q99LF5|Q99LF5_MOUSE NADP-dependent malic enzyme OS=Mus musculus OX=10090 GN=Me1 PE=2	6	25	25	25	21	20	18	19	20	22	20	17	16	19	18	15	16	18	19	21	20	18	19	20	22	20
RPS2	26.7456	27.1618	26.8965	26.8476	26.7516	26.7468	27.193	26.6867	26.0017	26.8265	26.1899	25.8656	26.1598	25.8097	26.0962	P25444;Q9DC49;Q58EU3;Q3TXS9;Q3TLE5;Q3TXR5;D3YVC1;Q3TL20;Q3TI78;Q3UB36;D3YWJ3;O89072;Q3V2B9	P25444;Q9DC49;Q58EU3;Q3TXS9;Q3TLE5;Q3TXR5;D3YVC1;Q3TL20;Q3TI78;Q3UB36;D3YWJ3;O89072	8;8;8;8;8;7;7;7;7;7;7;5;3	8;8;8;8;8;7;7;7;7;7;7;5;3	8;8;8;8;8;7;7;7;7;7;7;5;3	Small ribosomal subunit protein uS5;40S ribosomal protein S2	RPS2	sp|P25444|RS2_MOUSE Small ribosomal subunit protein uS5 OS=Mus musculus OX=10090 GN=Rps2 PE=1 SV=3;tr|Q9DC49|Q9DC49_MOUSE 40S ribosomal protein S2 OS=Mus musculus OX=10090 GN=Rps2 PE=2 SV=1;tr|Q58EU3|Q58EU3_MOUSE Small ribosomal subunit protein uS5 OS=Mus	13	8	8	8	8	7	7	7	7	6	8	8	5	5	5	7	6	7	6	8	7	7	7	7	6	8
CNRIP1	28.4742	27.6472	27.9366	27.8015	27.9597	27.7441	28.1619	27.7453	26.9499	27.4094	26.8381	27.3138	27.0892	27.3249	26.9593	Q5M8N0;Q9CW19;F7C0H6	Q5M8N0;Q9CW19;F7C0H6	4;4;4	4;4;4	4;4;4	CB1 cannabinoid receptor-interacting protein 1	CNRIP1	sp|Q5M8N0|CNRP1_MOUSE CB1 cannabinoid receptor-interacting protein 1 OS=Mus musculus OX=10090 GN=Cnrip1 PE=1 SV=1;tr|Q9CW19|Q9CW19_MOUSE CB1 cannabinoid receptor-interacting protein 1 (Fragment) OS=Mus musculus OX=10090 GN=Cnrip1 PE=2 SV=1;tr|F7C0H6|F7C0H6	3	4	4	4	3	4	4	4	4	4	4	4	4	3	4	3	4	3	4	3	4	4	4	4	4	4
ADAM11	24.9296	24.4341	24.7313	24.9671	23.9044	24.2071	24.6485	25.0349	25.9535	25.8467	25.3304	25.4252	25.9697	25.2679	25.8249	Q9R1V4;Q3TZE2;Q7TQG7	Q9R1V4;Q3TZE2;Q7TQG7	8;8;8	8;8;8	8;8;8	Disintegrin and metalloproteinase domain-containing protein 11	ADAM11	sp|Q9R1V4|ADA11_MOUSE Disintegrin and metalloproteinase domain-containing protein 11 OS=Mus musculus OX=10090 GN=Adam11 PE=1 SV=2;tr|Q3TZE2|Q3TZE2_MOUSE Disintegrin and metalloproteinase domain-containing protein 11 (Fragment) OS=Mus musculus OX=10090 GN=A	3	8	8	8	4	2	5	1	2	3	1	3	8	4	7	4	5	5	3	4	2	5	1	2	3	1
NPEPPS	27.879	28.0449	27.9255	27.976	28.2005	27.962	28.1245	27.9407	27.5311	27.8157	27.3957	27.4327	27.5678	27.6665	27.4944	Q11011;E9Q039;F6QYF8;E9Q6F4;F6V7K3;F7ANF4;F2Z3V5	Q11011;E9Q039;F6QYF8;E9Q6F4	46;41;40;30;10;6;3	46;41;40;30;10;6;3	46;41;40;30;10;6;3	Puromycin-sensitive aminopeptidase;Aminopeptidase	NPEPPS	sp|Q11011|PSA_MOUSE Puromycin-sensitive aminopeptidase OS=Mus musculus OX=10090 GN=Npepps PE=1 SV=2;tr|E9Q039|E9Q039_MOUSE Aminopeptidase OS=Mus musculus OX=10090 GN=Npepps PE=1 SV=1;tr|F6QYF8|F6QYF8_MOUSE Aminopeptidase (Fragment) OS=Mus musculus OX=10090	7	46	46	46	35	40	40	40	39	40	42	36	31	36	32	38	34	31	33	35	40	40	40	39	40	42
FAM107B	26.4822	26.4691	26.5112	26.0728	26.7212	26.147	26.3659	26.5145	27.1566	27.0557	27.0811	27.0815	27.1567	26.7409	26.8748	Q3TGF2;H9H9T1;A0A2I3BR29;H3BLM7;H3BLE6	Q3TGF2;H9H9T1;A0A2I3BR29;H3BLM7	7;6;6;4;2	7;6;6;4;2	7;6;6;4;2	Protein FAM107B	FAM107B	sp|Q3TGF2|F107B_MOUSE Protein FAM107B OS=Mus musculus OX=10090 GN=Fam107b PE=1 SV=2;tr|H9H9T1|H9H9T1_MOUSE Family with sequence similarity 107, member B OS=Mus musculus OX=10090 GN=Fam107b PE=1 SV=1;tr|A0A2I3BR29|A0A2I3BR29_MOUSE Family with sequence simil	5	7	7	7	6	5	4	5	5	5	5	6	6	5	6	6	6	6	5	6	5	4	5	5	5	5
DPYSL5	28.0524	28.1648	27.864	28.1542	28.1766	28.3686	28.3883	27.962	27.6094	27.7169	27.5053	27.8091	27.6538	27.7531	27.4943	Q9EQF6;Q3SYJ1	Q9EQF6	23;3	23;3	23;3	Dihydropyrimidinase-related protein 5	DPYSL5	sp|Q9EQF6|DPYL5_MOUSE Dihydropyrimidinase-related protein 5 OS=Mus musculus OX=10090 GN=Dpysl5 PE=1 SV=1	2	23	23	23	19	21	22	20	20	22	21	19	17	19	18	15	16	19	17	19	21	22	20	20	22	21
PSPC1	25.7819	26.3686	25.6161	26.2952	25.5979	25.2782	25.7016	25.9159	26.531	26.4519	26.9179	26.4323	26.6112	26.4797	26.8676	Q8R326;Q8R326-2;F7D909	Q8R326;Q8R326-2	9;9;2	9;9;2	5;5;2	Paraspeckle component 1	PSPC1	sp|Q8R326|PSPC1_MOUSE Paraspeckle component 1 OS=Mus musculus OX=10090 GN=Pspc1 PE=1 SV=1;sp|Q8R326-2|PSPC1_MOUSE Isoform 2 of Paraspeckle component 1 OS=Mus musculus OX=10090 GN=Pspc1	3	9	9	5	2	3	3	3	4	3	2	6	6	6	7	6	5	7	8	2	3	3	3	4	3	2
INPP4A	27.1369	27.0075	26.8941	26.6433	26.7073	26.6534	26.7083	26.6691	26.7131	26.5963	26.5374	26.221	26.4234	26.2226	26.372	F6V2U0;E9Q9A0;D3YUL8;D3Z230;Q9EPW0;A0A0A6YXS5	F6V2U0;E9Q9A0;D3YUL8;D3Z230;Q9EPW0	30;29;29;29;25;8	30;29;29;29;25;8	1;1;1;1;1;1	phosphatidylinositol-3,4-bisphosphate 4-phosphatase;Inositol polyphosphate-4-phosphatase type I A	INPP4A	tr|F6V2U0|F6V2U0_MOUSE phosphatidylinositol-3,4-bisphosphate 4-phosphatase OS=Mus musculus OX=10090 GN=Inpp4a PE=1 SV=1;tr|E9Q9A0|E9Q9A0_MOUSE phosphatidylinositol-3,4-bisphosphate 4-phosphatase OS=Mus musculus OX=10090 GN=Inpp4a PE=1 SV=2;tr|D3YUL8|D3YUL8	6	30	30	1	20	24	25	22	21	22	21	24	17	19	17	17	21	20	16	20	24	25	22	21	22	21
PLPBP	25.6549	25.618	25.6585	25.5425	25.9948	25.9074	25.8961	25.7178	24.7146	25.0415	25.4617	25.3715	24.9006	25.3339	25.1443	Q9Z2Y8;Q544R1;Q3UYN1;A0A1B0GRP7;Q6P8V7;A0A1B0GRR5;Q80ZV3;A0A1B0GQY5;A0A1B0GSP5;A0A1B0GSA1	Q9Z2Y8;Q544R1;Q3UYN1;A0A1B0GRP7;Q6P8V7;A0A1B0GRR5;Q80ZV3	9;9;9;9;6;5;5;4;3;2	9;9;9;9;6;5;5;4;3;2	9;9;9;9;6;5;5;4;3;2	Pyridoxal phosphate homeostasis protein	PLPBP	sp|Q9Z2Y8|PLPHP_MOUSE Pyridoxal phosphate homeostasis protein OS=Mus musculus OX=10090 GN=Plpbp PE=1 SV=1;tr|Q544R1|Q544R1_MOUSE Pyridoxal phosphate homeostasis protein OS=Mus musculus OX=10090 GN=Plpbp PE=1 SV=1;tr|Q3UYN1|Q3UYN1_MOUSE Pyridoxal phosphate	10	9	9	9	7	7	7	9	5	7	5	5	6	5	5	6	5	6	4	7	7	7	9	5	7	5
RTN1.1	29.3945	29.3137	29.3862	29.2956	29.385	29.2527	29.0777	29.1375	28.9623	28.8269	28.8116	29.0211	28.995	29.0173	29.0525	Q8K0T0;Q4FJL2;Q4FZ95;Q05CD8	Q8K0T0;Q4FJL2	34;34;13;3	34;34;13;3	26;26;5;0	Reticulon-1;Reticulon	RTN1	sp|Q8K0T0|RTN1_MOUSE Reticulon-1 OS=Mus musculus OX=10090 GN=Rtn1 PE=1 SV=1;tr|Q4FJL2|Q4FJL2_MOUSE Reticulon OS=Mus musculus OX=10090 GN=Rtn1 PE=1 SV=1	4	34	34	26	28	29	28	26	28	29	31	29	29	28	28	28	28	28	28	28	29	28	26	28	29	31
TWF2	25.9959	25.9673	26.02	25.8802	26.0796	25.6827	26.0397	26.0544	25.3784	25.6256	25.6514	25.293	25.4086	25.5164	25.5894	Q9Z0P5;Q9Z0P5-2;A0A1L1STC8;A0A1L1SU53;A0A087WRG4	Q9Z0P5;Q9Z0P5-2;A0A1L1STC8;A0A1L1SU53	16;15;10;9;1	16;15;10;9;1	12;11;6;8;1	Twinfilin-2	TWF2	sp|Q9Z0P5|TWF2_MOUSE Twinfilin-2 OS=Mus musculus OX=10090 GN=Twf2 PE=1 SV=1;sp|Q9Z0P5-2|TWF2_MOUSE Isoform 2 of Twinfilin-2 OS=Mus musculus OX=10090 GN=Twf2;tr|A0A1L1STC8|A0A1L1STC8_MOUSE Twinfilin actin binding protein 2 (Fragment) OS=Mus musculus OX=1009	5	16	16	12	8	9	8	9	10	7	10	10	8	9	7	10	6	8	8	8	9	8	9	10	7	10
RPSA	28.5523	28.1942	28.3515	28.3055	28.3597	28.6893	28.5957	28.5484	27.9836	28.0727	28.1797	27.7177	27.9895	27.8532	28.1292	P14206;B2CY77;A0A1L1SRW0;A0A1L1SUK3	P14206;B2CY77;A0A1L1SRW0	9;9;5;3	9;9;5;3	9;9;5;3	Small ribosomal subunit protein uS2;40S ribosomal protein SA	RPSA	sp|P14206|RSSA_MOUSE Small ribosomal subunit protein uS2 OS=Mus musculus OX=10090 GN=Rpsa PE=1 SV=4;tr|B2CY77|B2CY77_MOUSE 40S ribosomal protein SA (Fragment) OS=Mus musculus OX=10090 GN=Rpsa PE=2 SV=1;tr|A0A1L1SRW0|A0A1L1SRW0_MOUSE 40S ribosomal protein S	4	9	9	9	9	9	9	9	9	9	9	8	9	8	9	9	9	9	8	9	9	9	9	9	9	9
DYNC1LI1	26.7165	27.0031	26.7282	26.6717	26.9509	26.8364	27.0989	26.5925	26.3383	26.3368	26.3342	26.3591	26.427	26.3387	26.3764	Q8R1Q8;Q3TWG5;Q3TVT4;A2VDF8	Q8R1Q8;Q3TWG5	22;22;8;5	22;22;8;5	21;21;8;4	Cytoplasmic dynein 1 light intermediate chain 1;Dynein light intermediate chain	DYNC1LI1	sp|Q8R1Q8|DC1L1_MOUSE Cytoplasmic dynein 1 light intermediate chain 1 OS=Mus musculus OX=10090 GN=Dync1li1 PE=1 SV=1;tr|Q3TWG5|Q3TWG5_MOUSE Dynein light intermediate chain OS=Mus musculus OX=10090 GN=Dync1li1 PE=1 SV=1	4	22	22	21	18	19	18	19	18	19	18	20	12	15	11	16	13	16	14	18	19	18	19	18	19	18
GNB1	30.4696	29.8575	29.9344	29.7293	29.3943	29.7974	29.762	30.1273	30.7825	30.6381	30.9586	30.2658	30.4249	30.6843	30.5836	P62874;Q3TQ70;Q3U1B1;H3BKR2;H3BLF7;Q61011;Q8BMQ1;Q54AE3	P62874;Q3TQ70;Q3U1B1;H3BKR2	14;14;13;10;6;2;2;2	8;8;8;6;2;0;0;0	6;6;6;4;2;0;0;0	Guanine nucleotide-binding protein G(I)/G(S)/G(T) subunit beta-1	GNB1	sp|P62874|GBB1_MOUSE Guanine nucleotide-binding protein G(I)/G(S)/G(T) subunit beta-1 OS=Mus musculus OX=10090 GN=Gnb1 PE=1 SV=3;tr|Q3TQ70|Q3TQ70_MOUSE Guanine nucleotide-binding protein G(I)/G(S)/G(T) subunit beta-1 OS=Mus musculus OX=10090 GN=Gnb1 PE=1 S	8	14	8	6	14	13	13	12	13	14	13	13	13	13	13	14	13	14	14	8	8	7	7	8	8	7
STOML2	24.8678	24.7913	24.723	24.153	24.1115	23.3477	23.9679	24.593	25.4216	25.3089	25.7363	24.8386	25.5458	24.947	25.0084	Q99JB2;A2AG39;F6WI02;A2AG41	Q99JB2;A2AG39;F6WI02	9;6;6;3	9;6;6;3	9;6;6;3	Stomatin-like protein 2, mitochondrial	STOML2	sp|Q99JB2|STML2_MOUSE Stomatin-like protein 2, mitochondrial OS=Mus musculus OX=10090 GN=Stoml2 PE=1 SV=1;tr|A2AG39|A2AG39_MOUSE Stomatin (Epb7.2)-like 2 (Fragment) OS=Mus musculus OX=10090 GN=Stoml2 PE=1 SV=1;tr|F6WI02|F6WI02_MOUSE Stomatin (Epb7.2)-like	4	9	9	9	7	2	4	4	3	3	3	3	8	6	6	7	7	4	5	7	2	4	4	3	3	3
SEC23A	26.1174	25.7956	26.2119	26.3501	26.0225	26.4036	26.2258	26.057	25.7013	25.8622	25.9148	25.4061	25.3487	25.693	25.4846	Q01405;E9Q1S3;Q8C1E4;A2AN97	Q01405;E9Q1S3;Q8C1E4	20;20;18;1	20;20;18;1	19;19;17;0	Protein transport protein Sec23A;Protein transport protein SEC23	SEC23A	sp|Q01405|SC23A_MOUSE Protein transport protein Sec23A OS=Mus musculus OX=10090 GN=Sec23a PE=1 SV=2;tr|E9Q1S3|E9Q1S3_MOUSE Protein transport protein SEC23 OS=Mus musculus OX=10090 GN=Sec23a PE=1 SV=1;tr|Q8C1E4|Q8C1E4_MOUSE Protein transport protein SEC23 O	4	20	20	19	15	11	10	11	15	12	15	9	14	13	10	12	10	10	10	15	11	10	11	15	12	15
INA.1	29.0441	29.2377	28.1039	28.2241	27.5128	27.6246	27.6017	28.6353	29.539	29.2506	29.7454	29.3352	29.6903	29.051	30.2276	Q3UMG4	Q3UMG4	26	2	2	IF rod domain-containing protein	INA	tr|Q3UMG4|Q3UMG4_MOUSE IF rod domain-containing protein (Fragment) OS=Mus musculus OX=10090 GN=Ina PE=2 SV=1	1	26	2	2	20	23	22	20	21	22	21	20	22	25	25	21	23	24	24	1	1	1	1	1	2	1
CORO1B	26.7423	26.2085	26.3132	26.3154	26.5627	26.4271	26.3898	26.5067	27.1721	26.9523	27.1495	26.6334	26.9802	26.8744	27.1529	Q9WUM3;A2RS22;A0A494B9Y4;D3YUG6;A0A494BAI1	Q9WUM3;A2RS22	11;11;5;3;2	11;11;5;3;2	11;11;5;3;2	Coronin-1B;Coronin	CORO1B	sp|Q9WUM3|COR1B_MOUSE Coronin-1B OS=Mus musculus OX=10090 GN=Coro1b PE=1 SV=1;tr|A2RS22|A2RS22_MOUSE Coronin OS=Mus musculus OX=10090 GN=Coro1b PE=1 SV=1	5	11	11	11	7	8	6	7	9	7	8	8	8	8	8	9	8	8	8	7	8	6	7	9	7	8
NCL	28.3932	28.2845	28.3349	28.0675	27.5806	27.5029	27.3997	28.2698	28.6803	28.5345	28.5503	28.4348	28.6483	28.3518	28.681	P09405;Q8CD23;Q3TL52;Q3TGR3;Q8CE30;Q3TT41;Q9CT46	P09405;Q8CD23;Q3TL52;Q3TGR3;Q8CE30;Q3TT41	19;19;19;19;18;18;7	19;19;19;19;18;18;7	19;19;19;19;18;18;7	Nucleolin;RRM domain-containing protein	NCL	sp|P09405|NUCL_MOUSE Nucleolin OS=Mus musculus OX=10090 GN=Ncl PE=1 SV=2;tr|Q8CD23|Q8CD23_MOUSE Nucleolin OS=Mus musculus OX=10090 GN=Ncl PE=2 SV=1;tr|Q3TL52|Q3TL52_MOUSE Nucleolin OS=Mus musculus OX=10090 GN=Ncl PE=2 SV=1;tr|Q3TGR3|Q3TGR3_MOUSE RRM domain	7	19	19	19	18	18	18	18	16	18	18	18	19	18	19	18	18	18	18	18	18	18	18	16	18	18
PYGM	28.8122	28.9078	28.6906	28.7436	28.7431	28.5704	28.87	28.6489	28.5396	28.3681	28.4372	28.3072	28.3688	28.2164	28.4087	Q9WUB3;E9PUM3;Q9CTZ0;Q8BLV0	Q9WUB3;E9PUM3	47;46;6;2	47;46;6;2	36;36;6;0	Glycogen phosphorylase, muscle form;Alpha-1,4 glucan phosphorylase	PYGM	sp|Q9WUB3|PYGM_MOUSE Glycogen phosphorylase, muscle form OS=Mus musculus OX=10090 GN=Pygm PE=1 SV=3;tr|E9PUM3|E9PUM3_MOUSE Alpha-1,4 glucan phosphorylase OS=Mus musculus OX=10090 GN=Pygm PE=1 SV=1	4	47	47	36	37	41	40	39	40	40	44	38	32	34	33	34	31	35	33	37	41	40	39	40	40	44
DUSP3	27.3032	27.1389	27.2425	27.0663	27.4095	26.8472	27.5248	27.4476	26.4304	26.7061	26.6106	26.5739	26.7114	26.8242	26.3029	Q9D7X3;B1AQF4;Q3V2Y9;H3BKL8;H3BKD1	Q9D7X3;B1AQF4;Q3V2Y9;H3BKL8;H3BKD1	6;6;4;4;3	6;6;4;4;3	6;6;4;4;3	Dual specificity protein phosphatase 3;Dual specificity protein phosphatase;protein-serine/threonine phosphatase	DUSP3	sp|Q9D7X3|DUS3_MOUSE Dual specificity protein phosphatase 3 OS=Mus musculus OX=10090 GN=Dusp3 PE=1 SV=1;tr|B1AQF4|B1AQF4_MOUSE Dual specificity protein phosphatase OS=Mus musculus OX=10090 GN=Dusp3 PE=1 SV=1;tr|Q3V2Y9|Q3V2Y9_MOUSE protein-serine/threonine	5	6	6	6	4	4	4	3	5	5	4	5	3	5	4	4	2	4	3	4	4	4	3	5	5	4
MYO18A	24.2287	24.0768	24.3576	24.6345	22.8787	23.9014	23.991	24.0474	24.905	24.8559	25.4176	24.77	24.6905	24.8469	25.2437	Q9JMH9;Q9JMH9-6;K3W4L0;B2RRE2;E9QAX2;Q9JMH9-1;Q9JMH9-4;E9Q405;A0A1C7ZN10;Q9JMH9-5;Q9JMH9-7;Q9JMH9-2;A0A4Y5WWJ7;E9QA74;Q6PER1;Q3UIM4	Q9JMH9;Q9JMH9-6;K3W4L0;B2RRE2;E9QAX2;Q9JMH9-1;Q9JMH9-4;E9Q405;A0A1C7ZN10;Q9JMH9-5;Q9JMH9-7;Q9JMH9-2;A0A4Y5WWJ7;E9QA74	36;36;36;36;36;36;34;34;34;34;34;34;32;31;7;2	36;36;36;36;36;36;34;34;34;34;34;34;32;31;7;2	36;36;36;36;36;36;34;34;34;34;34;34;32;31;7;2	Unconventional myosin-XVIIIa	MYO18A	sp|Q9JMH9|MY18A_MOUSE Unconventional myosin-XVIIIa OS=Mus musculus OX=10090 GN=Myo18a PE=1 SV=2;sp|Q9JMH9-6|MY18A_MOUSE Isoform 6 of Unconventional myosin-XVIIIa OS=Mus musculus OX=10090 GN=Myo18a;tr|K3W4L0|K3W4L0_MOUSE Myosin XVIIIA OS=Mus musculus OX=100	16	36	36	36	12	12	12	13	5	10	9	10	23	21	22	17	19	15	17	12	12	12	13	5	10	9
NDUFB10	27.412	26.9251	26.8844	27.5881	26.1623	27.118	26.7439	27.1648	27.1463	27.24	27.2684	28.2168	27.8637	28.2656	27.8843	Q9DCS9;D3YUK4	Q9DCS9;D3YUK4	10;9	10;9	10;9	NADH dehydrogenase [ubiquinone] 1 beta subcomplex subunit 10	NDUFB10	sp|Q9DCS9|NDUBA_MOUSE NADH dehydrogenase [ubiquinone] 1 beta subcomplex subunit 10 OS=Mus musculus OX=10090 GN=Ndufb10 PE=1 SV=3;tr|D3YUK4|D3YUK4_MOUSE NADH dehydrogenase [ubiquinone] 1 beta subcomplex subunit 10 (Fragment) OS=Mus musculus OX=10090 GN=Nduf	2	10	10	10	8	5	7	7	5	5	6	6	7	7	7	10	8	10	9	8	5	7	7	5	5	6
CUL4B	25.026	24.3056	24.9308	24.869	24.9432	24.8451	24.9754	24.6602	23.9645	24.2463	23.9525	24.4526	24.4303	24.3373	24.2881	A2A432;E9PXY1;A2A432-2;J3QJX0;Q3TP81	A2A432;E9PXY1;A2A432-2;J3QJX0	17;17;16;9;5	17;17;16;9;5	12;12;12;8;3	Cullin-4B	CUL4B	sp|A2A432|CUL4B_MOUSE Cullin-4B OS=Mus musculus OX=10090 GN=Cul4b PE=1 SV=1;tr|E9PXY1|E9PXY1_MOUSE Cullin 4B OS=Mus musculus OX=10090 GN=Cul4b PE=1 SV=2;sp|A2A432-2|CUL4B_MOUSE Isoform 2 of Cullin-4B OS=Mus musculus OX=10090 GN=Cul4b;tr|J3QJX0|J3QJX0_MOUSE	5	17	17	12	12	14	11	12	10	11	9	12	8	10	10	10	10	9	8	12	14	11	12	10	11	9
CCDC136	24.2664	24.223	24.1671	24.2724	24.3305	24.0992	24.0274	24.2745	24.5663	24.5934	24.7699	24.5529	24.6498	24.6282	24.4167	Q3TVA9;A0A0N4SW14;E6Y2W7;D3Z165;E6Y2W6;E9QP94;Q3TVA9-2;F6VCV9;A0A0J9YVA8	Q3TVA9;A0A0N4SW14;E6Y2W7;D3Z165;E6Y2W6;E9QP94;Q3TVA9-2;F6VCV9	10;10;10;10;10;10;10;7;1	10;10;10;10;10;10;10;7;1	10;10;10;10;10;10;10;7;1	Coiled-coil domain-containing protein 136	CCDC136	sp|Q3TVA9|CC136_MOUSE Coiled-coil domain-containing protein 136 OS=Mus musculus OX=10090 GN=Ccdc136 PE=1 SV=2;tr|A0A0N4SW14|A0A0N4SW14_MOUSE Coiled-coil domain containing 136 OS=Mus musculus OX=10090 GN=Ccdc136 PE=1 SV=1;tr|E6Y2W7|E6Y2W7_MOUSE Coiled-coil	9	10	10	10	6	5	5	3	3	7	2	4	5	7	5	4	8	2	5	6	5	5	3	3	7	2
TRAPPC3	25.66	25.9251	25.8432	25.719	26.089	25.9158	25.814	25.6435	25.6486	25.3249	25.721	25.0817	25.4334	25.1573	25.1007	O55013;Q3U9K9	O55013;Q3U9K9	6;6	6;6	6;6	Trafficking protein particle complex subunit 3;Trafficking protein particle complex subunit	TRAPPC3	sp|O55013|TPPC3_MOUSE Trafficking protein particle complex subunit 3 OS=Mus musculus OX=10090 GN=Trappc3 PE=1 SV=1;tr|Q3U9K9|Q3U9K9_MOUSE Trafficking protein particle complex subunit OS=Mus musculus OX=10090 GN=Trappc3 PE=1 SV=1	2	6	6	6	6	4	4	4	5	4	5	4	4	5	4	4	4	4	6	6	4	4	4	5	4	5
FN3KRP	25.8312	25.6879	26.1959	25.8102	25.6627	25.7319	25.6951	25.5943	25.0344	25.2502	25.1789	25.5553	25.1534	25.5876	25.3476	Q8K274;Q8BHV7	Q8K274	6;1	6;1	6;1	Ketosamine-3-kinase	FN3KRP	sp|Q8K274|KT3K_MOUSE Ketosamine-3-kinase OS=Mus musculus OX=10090 GN=Fn3krp PE=1 SV=2	2	6	6	6	5	5	3	4	5	4	5	4	5	5	4	5	3	5	3	5	5	3	4	5	4	5
CTNNA2	25.6168	25.378	25.7032	25.0249	24.4389	25.3122	24.1992	25.4742	26.0728	26.2474	26.3372	25.8896	26.209	26.0493	26.418	Q61301;Q61301-3;E0CXB9;Q61301-2;Q8BS72;A0A0N4SUZ7;A0A494BBA4	Q61301;Q61301-3;E0CXB9;Q61301-2	27;27;27;27;12;7;1	27;27;27;27;12;7;1	22;22;22;22;10;6;0	Catenin alpha-2	CTNNA2	sp|Q61301|CTNA2_MOUSE Catenin alpha-2 OS=Mus musculus OX=10090 GN=Ctnna2 PE=1 SV=3;sp|Q61301-3|CTNA2_MOUSE Isoform 3 of Catenin alpha-2 OS=Mus musculus OX=10090 GN=Ctnna2;tr|E0CXB9|E0CXB9_MOUSE Catenin alpha-2 OS=Mus musculus OX=10090 GN=Ctnna2 PE=1 SV=1;s	7	27	27	22	15	14	17	15	9	12	8	15	18	20	18	18	17	23	17	15	14	17	15	9	12	8
GNG2	28.7618	28.6888	28.5076	28.1488	28.0376	28.5188	27.954	28.1101	29.0969	29.2358	29.3624	29.3749	29.4468	28.5912	28.907	P63213	P63213	5	5	5	Guanine nucleotide-binding protein G(I)/G(S)/G(O) subunit gamma-2	GNG2	sp|P63213|GBG2_MOUSE Guanine nucleotide-binding protein G(I)/G(S)/G(O) subunit gamma-2 OS=Mus musculus OX=10090 GN=Gng2 PE=1 SV=2	1	5	5	5	3	4	3	3	3	3	3	3	5	4	5	4	4	4	4	3	4	3	3	3	3	3
GET3	26.7343	26.729	26.5793	26.6458	26.6566	26.6826	26.7411	26.512	26.0295	26.2995	26.1082	26.0874	26.4273	26.4006	26.0151	O54984;Q8VEI6;Q8C1Q1;A0A1B0GRE1	O54984;Q8VEI6;Q8C1Q1	11;9;8;2	11;9;8;2	11;9;8;2	ATPase GET3;Anion-transporting ATPase-like domain-containing protein	GET3	sp|O54984|GET3_MOUSE ATPase GET3 OS=Mus musculus OX=10090 GN=Get3 PE=1 SV=2;tr|Q8VEI6|Q8VEI6_MOUSE Asna1 protein OS=Mus musculus OX=10090 GN=Get3 PE=2 SV=1;tr|Q8C1Q1|Q8C1Q1_MOUSE Anion-transporting ATPase-like domain-containing protein OS=Mus musculus OX=1	4	11	11	11	8	7	8	6	10	8	9	9	7	8	6	6	8	9	7	8	7	8	6	10	8	9
CKB	33.6326	33.1233	33.2494	33.3069	33.3154	33.0744	33.3497	33.263	32.8689	32.8552	32.8024	32.6808	32.8981	32.7743	32.8857	Q04447	Q04447	28	28	26	Creatine kinase B-type	CKB	sp|Q04447|KCRB_MOUSE Creatine kinase B-type OS=Mus musculus OX=10090 GN=Ckb PE=1 SV=1	1	28	28	26	23	25	22	25	23	24	23	27	24	22	23	23	23	23	21	23	25	22	25	23	24	23
MGLL	25.4616	25.0292	25.0561	25.0202	25.2309	25.0694	25.2742	24.6826	24.7534	24.6726	24.5759	24.4473	24.5568	24.3544	24.426	O35678;E9Q3B9;D3YYS6;Q3UFX6;Q3UFN1;O35678-2;A0A0N4SUZ2	O35678;E9Q3B9;D3YYS6;Q3UFX6;Q3UFN1	11;11;11;11;9;3;2	11;11;11;11;9;3;2	11;11;11;11;9;3;2	Monoglyceride lipase;Serine aminopeptidase S33 domain-containing protein	MGLL	sp|O35678|MGLL_MOUSE Monoglyceride lipase OS=Mus musculus OX=10090 GN=Mgll PE=1 SV=1;tr|E9Q3B9|E9Q3B9_MOUSE Monoglyceride lipase OS=Mus musculus OX=10090 GN=Mgll PE=1 SV=1;tr|D3YYS6|D3YYS6_MOUSE Monoglyceride lipase OS=Mus musculus OX=10090 GN=Mgll PE=1 SV	7	11	11	11	7	7	6	9	9	8	8	9	7	8	7	7	6	5	6	7	7	6	9	9	8	8
NDUFV3	25.455	24.5761	24.526	24.9597	24.4762	24.7543	24.2814	24.5127	25.8979	25.5879	24.9569	26.1387	25.431	25.7752	25.7754	Q3U422;Q3U4K3;Q91WP8	Q3U422;Q3U4K3;Q91WP8	13;13;10	13;13;10	12;12;9		NDUFV3	tr|Q3U422|Q3U422_MOUSE NADH:ubiquinone oxidoreductase core subunit V3 OS=Mus musculus OX=10090 GN=Ndufv3 PE=1 SV=1;tr|Q3U4K3|Q3U4K3_MOUSE Uncharacterized protein (Fragment) OS=Mus musculus OX=10090 GN=Ndufv3 PE=2 SV=1;tr|Q91WP8|Q91WP8_MOUSE NADH dehydrogen	3	13	13	12	5	2	3	2	3	2	4	3	7	9	7	8	7	9	8	5	2	3	2	3	2	4
PI4KA	28.7456	28.5323	28.5451	28.5941	28.7125	28.4471	28.4795	28.5269	28.1717	28.2488	28.2404	28.0188	28.1468	27.9737	28.3403	E9Q3L2;A0A140T8I9;A0A1S6GWJ7;A0A338P7D3;A0A338P6S0;A0A338P6F9	E9Q3L2;A0A140T8I9;A0A1S6GWJ7	44;44;44;7;3;2	44;44;44;7;3;2	44;44;44;7;3;2	Phosphatidylinositol 4-kinase alpha;1-phosphatidylinositol 4-kinase	PI4KA	sp|E9Q3L2|PI4KA_MOUSE Phosphatidylinositol 4-kinase alpha OS=Mus musculus OX=10090 GN=Pi4ka PE=1 SV=2;tr|A0A140T8I9|A0A140T8I9_MOUSE 1-phosphatidylinositol 4-kinase OS=Mus musculus OX=10090 GN=Pi4ka PE=1 SV=1;tr|A0A1S6GWJ7|A0A1S6GWJ7_MOUSE 1-phosphatidylin	6	44	44	44	21	33	26	24	29	25	26	26	26	29	24	18	19	21	24	21	33	26	24	29	25	26
TM9SF2	25.4976	25.6666	24.7631	25.7105	24.9195	24.493	25.1633	24.792	24.5961	24.5343	24.6057	23.4276	24.2154	24.1025	24.4258	P58021;Q8C7F9;Q8C6H4;Q542E4;Q3TWB8;E9PZ69	P58021;Q8C7F9;Q8C6H4;Q542E4;Q3TWB8;E9PZ69	8;8;8;8;8;4	8;8;8;8;8;4	8;8;8;8;8;4	Transmembrane 9 superfamily member 2;Transmembrane 9 superfamily member	TM9SF2	sp|P58021|TM9S2_MOUSE Transmembrane 9 superfamily member 2 OS=Mus musculus OX=10090 GN=Tm9sf2 PE=1 SV=1;tr|Q8C7F9|Q8C7F9_MOUSE Transmembrane 9 superfamily member OS=Mus musculus OX=10090 GN=Tm9sf2 PE=2 SV=1;tr|Q8C6H4|Q8C6H4_MOUSE Transmembrane 9 superfamil	6	8	8	8	4	5	4	6	4	5	5	6	3	1	3	3	2	2	3	4	5	4	6	4	5	5
CCNY	24.9298	24.8585	25.0999	24.682	24.0289	24.6539	23.8799	24.9077	26.0808	26.0803	25.389	24.7523	25.0649	24.6361	25.228	Q8BGU5;Q8BGU5-2;A0A3Q4EBW6	Q8BGU5;Q8BGU5-2	4;4;1	4;4;1	4;4;1	Cyclin-Y	CCNY	sp|Q8BGU5|CCNY_MOUSE Cyclin-Y OS=Mus musculus OX=10090 GN=Ccny PE=1 SV=1;sp|Q8BGU5-2|CCNY_MOUSE Isoform 2 of Cyclin-Y OS=Mus musculus OX=10090 GN=Ccny	3	4	4	4	3	2	4	3	3	2	3	2	3	3	2	3	3	3	2	3	2	4	3	3	2	3
KPNB1	27.5751	27.3543	27.273	27.4224	27.3701	27.3083	27.4275	27.5225	26.8237	27.1438	26.8886	26.9185	27.1066	27.0909	26.917	P70168;Q3TFE8;Q7TSZ6;Q3UHW8	P70168;Q3TFE8;Q7TSZ6;Q3UHW8	23;23;23;22	23;23;23;22	23;23;23;22	Importin subunit beta-1;Importin N-terminal domain-containing protein	KPNB1	sp|P70168|IMB1_MOUSE Importin subunit beta-1 OS=Mus musculus OX=10090 GN=Kpnb1 PE=1 SV=2;tr|Q3TFE8|Q3TFE8_MOUSE Importin N-terminal domain-containing protein OS=Mus musculus OX=10090 GN=Kpnb1 PE=2 SV=1;tr|Q7TSZ6|Q7TSZ6_MOUSE Karyopherin (Importin) beta 1 O	4	23	23	23	20	19	22	20	20	22	20	20	12	14	11	15	8	16	10	20	19	22	20	20	22	20
BLES03	25.4613	25.6306	25.6129	25.754	25.9361	25.8486	25.799	25.144	25.1259	24.9306	25.052	24.9016	25.0249	24.9355	25.1275	Q8VD62	Q8VD62	3	3	3	UPF0696 protein C11orf68 homolog	BLES03	sp|Q8VD62|CK068_MOUSE UPF0696 protein C11orf68 homolog OS=Mus musculus OX=10090 GN=Bles03 PE=1 SV=2	1	3	3	3	0	3	3	3	3	3	3	3	3	3	3	2	1	2	2	0	3	3	3	3	3	3
FAHD1	26.559	26.6387	26.5015	26.6072	26.885	26.7231	26.9527	26.8123	25.807	26.4807	26.0952	26.1071	26.3271	26.0729	26.4364	Q8R0F8;A0AAG1ESS4	Q8R0F8;A0AAG1ESS4	8;8	8;8	8;8	Acylpyruvase FAHD1, mitochondrial	FAHD1	sp|Q8R0F8|FAHD1_MOUSE Oxaloacetate tautomerase FAHD1, mitochondrial OS=Mus musculus OX=10090 GN=Fahd1 PE=1 SV=3;tr|A0AAG1ESS4|A0AAG1ESS4_MOUSE Oxaloacetate tautomerase FAHD1, mitochondrial OS=Mus musculus OX=10090 GN=Fahd1 PE=1 SV=1	2	8	8	8	6	5	4	5	5	6	4	5	3	5	4	5	3	3	4	6	5	4	5	5	6	4
HCN2	24.8813	24.4866	24.9396	24.9443	23.9755	25.0351	24.5186	25.0371	25.8092	25.7825	26.0359	25.2345	25.0782	25.1102	25.5437	O88703;C9K0Z8	O88703;C9K0Z8	11;11	11;11	9;9	Potassium/sodium hyperpolarization-activated cyclic nucleotide-gated channel 2	HCN2	sp|O88703|HCN2_MOUSE Potassium/sodium hyperpolarization-activated cyclic nucleotide-gated channel 2 OS=Mus musculus OX=10090 GN=Hcn2 PE=1 SV=1;tr|C9K0Z8|C9K0Z8_MOUSE Hyperpolarization-activated cation channel 2 OS=Mus musculus OX=10090 GN=Hcn2 PE=2 SV=1	2	11	11	9	8	9	9	10	7	7	6	9	8	5	9	7	10	8	7	8	9	9	10	7	7	6
TAGLN3	28.9812	28.9155	29.0617	29.127	29.096	28.9994	29.1383	29.0325	28.6701	28.7343	28.6002	28.8007	28.4155	28.7388	28.576	Q9R1Q8;Q9D6K2;Q8BT95	Q9R1Q8;Q9D6K2	14;10;6	14;10;6	12;9;5	Transgelin-3;Transgelin	TAGLN3	sp|Q9R1Q8|TAGL3_MOUSE Transgelin-3 OS=Mus musculus OX=10090 GN=Tagln3 PE=1 SV=1;tr|Q9D6K2|Q9D6K2_MOUSE Transgelin OS=Mus musculus OX=10090 GN=Tagln3 PE=2 SV=1	3	14	14	12	14	14	14	14	14	14	14	14	13	13	14	13	13	12	12	14	14	14	14	14	14	14
TST	27.5294	27.7615	27.4142	27.524	27.6892	27.7433	27.6029	27.3122	26.5683	27.0243	26.8452	27.1148	26.5248	27.2711	26.8067	P52196;Q545S0	P52196;Q545S0	13;13	13;13	13;13	Thiosulfate sulfurtransferase;Sulfurtransferase	TST	sp|P52196|THTR_MOUSE Thiosulfate sulfurtransferase OS=Mus musculus OX=10090 GN=Tst PE=1 SV=3;tr|Q545S0|Q545S0_MOUSE Sulfurtransferase OS=Mus musculus OX=10090 GN=Tst PE=1 SV=1	2	13	13	13	10	11	10	10	13	12	11	10	8	8	7	7	6	7	7	10	11	10	10	13	12	11
CCT4	27.7524	27.9523	27.8166	27.8323	27.9031	27.8247	27.9261	27.6845	27.1756	27.1048	27.5292	27.0798	27.5277	27.2986	27.5263	P80315;Q564F4;G5E839;Q3UJZ8;Q3TII0;G3UYW5;G3UXF3;G3UXG2	P80315;Q564F4;G5E839;Q3UJZ8;Q3TII0	24;24;23;23;23;3;2;2	24;24;23;23;23;3;2;2	24;24;23;23;23;3;2;2	T-complex protein 1 subunit delta	CCT4	sp|P80315|TCPD_MOUSE T-complex protein 1 subunit delta OS=Mus musculus OX=10090 GN=Cct4 PE=1 SV=3;tr|Q564F4|Q564F4_MOUSE T-complex protein 1 subunit delta OS=Mus musculus OX=10090 GN=Cct4 PE=1 SV=1;tr|G5E839|G5E839_MOUSE T-complex protein 1 subunit delta O	8	24	24	24	20	20	20	20	20	19	18	22	19	20	16	21	21	21	18	20	20	20	20	20	19	18
PFKL	26.4756	26.1794	26.226	26.494	26.672	26.4276	26.7749	26.2056	26.0972	25.8934	26.0858	25.6772	25.6349	25.7199	26.0577	P12382;Q8CD98;A0A1W2P7T1	P12382;Q8CD98	23;13;3	18;12;3	18;12;3	ATP-dependent 6-phosphofructokinase, liver type;Phosphofructokinase domain-containing protein	PFKL	sp|P12382|PFKAL_MOUSE ATP-dependent 6-phosphofructokinase, liver type OS=Mus musculus OX=10090 GN=Pfkl PE=1 SV=4;tr|Q8CD98|Q8CD98_MOUSE Phosphofructokinase domain-containing protein OS=Mus musculus OX=10090 GN=Pfkl PE=2 SV=1	3	23	18	18	19	17	17	18	22	20	22	19	15	19	16	19	12	16	12	14	12	12	13	17	15	17
PKM.1	32.0272	31.9961	31.7189	31.9977	31.957	31.8059	32	31.8338	31.5355	31.5429	31.6055	31.4462	31.603	31.5506	31.5575	P52480-2	P52480-2	38	38	4	Pyruvate kinase PKM	PKM	sp|P52480-2|KPYM_MOUSE Isoform M1 of Pyruvate kinase PKM OS=Mus musculus OX=10090 GN=Pkm	1	38	38	4	34	30	35	31	34	34	34	31	34	34	35	33	30	33	30	34	30	35	31	34	34	34
MOCS3	25.3981	25.9424	25.8413	26.1296	25.5992	26.2458	25.9564	26.1147	24.7872	25.1379	25.3989	25.1903	24.9435	25.3289	25.1653	A2BDX3	A2BDX3	5	5	5	Adenylyltransferase and sulfurtransferase MOCS3;Molybdopterin-synthase adenylyltransferase;Molybdopterin-synthase sulfurtransferase	MOCS3	sp|A2BDX3|MOCS3_MOUSE Adenylyltransferase and sulfurtransferase MOCS3 OS=Mus musculus OX=10090 GN=Mocs3 PE=1 SV=1	1	5	5	5	3	2	2	3	4	2	2	2	4	3	2	2	2	2	2	3	2	2	3	4	2	2
ATP6V1B2	30.5099	30.1785	30.1496	30.2334	30.255	30.1251	30.2106	30.0698	29.8664	29.8743	29.6849	29.6255	29.8516	29.8137	29.9008	P62814;A0A1S6GWG6;Q91YH6;Q99KA3;B0LAC8;A0A0U1RNU9	P62814;A0A1S6GWG6	29;29;9;9;8;2	29;29;9;9;8;2	29;29;9;9;8;2	V-type proton ATPase subunit B, brain isoform;Vacuolar proton pump subunit B	ATP6V1B2	sp|P62814|VATB2_MOUSE V-type proton ATPase subunit B, brain isoform OS=Mus musculus OX=10090 GN=Atp6v1b2 PE=1 SV=1;tr|A0A1S6GWG6|A0A1S6GWG6_MOUSE Vacuolar proton pump subunit B OS=Mus musculus OX=10090 GN=Atp6v1b2 PE=2 SV=1	6	29	29	29	26	28	28	27	25	29	27	27	25	25	25	23	24	27	26	26	28	28	27	25	29	27
GOT1	30.3642	30.3778	30.1945	30.1831	30.4192	30.5348	30.4877	30.0514	29.7618	29.7748	29.8347	30.0066	29.6478	30.0168	29.7316	P05201;F7ALS6	P05201	27;9	27;9	27;9	Aspartate aminotransferase, cytoplasmic	GOT1	sp|P05201|AATC_MOUSE Aspartate aminotransferase, cytoplasmic OS=Mus musculus OX=10090 GN=Got1 PE=1 SV=3	2	27	27	27	24	25	26	26	27	25	26	26	24	25	23	26	23	25	22	24	25	26	26	27	25	26
MAP7D1	25.4324	25.5137	25.1242	25.213	25.5824	25.6297	25.3925	25.1169	24.6019	24.686	24.5438	24.5079	24.8471	24.5556	25.2158	A2AJI0;A8Y5P4;A2AJI1;A2AJI0-2;F6WF36	A2AJI0;A8Y5P4;A2AJI1;A2AJI0-2;F6WF36	11;11;10;10;7	11;11;10;10;7	11;11;10;10;7	MAP7 domain-containing protein 1	MAP7D1	sp|A2AJI0|MA7D1_MOUSE MAP7 domain-containing protein 1 OS=Mus musculus OX=10090 GN=Map7d1 PE=1 SV=1;tr|A8Y5P4|A8Y5P4_MOUSE MAP7 domain containing 1 OS=Mus musculus OX=10090 GN=Map7d1 PE=1 SV=1;tr|A2AJI1|A2AJI1_MOUSE MAP7 domain containing 1 OS=Mus musculus	5	11	11	11	6	6	7	7	6	5	6	7	8	6	5	6	4	6	3	6	6	7	7	6	5	6
MTREX	25.008	25.279	24.9568	25.0811	25.6152	24.8011	25.5574	25.0125	23.9881	24.3626	23.7107	24.7343	23.7327	24.5889	24.3462	Q9CZU3;Q8BTX6;Q8BVI7;Q91YT4;Q6ZQK1;Q8BVK1	Q9CZU3;Q8BTX6;Q8BVI7;Q91YT4;Q6ZQK1	7;7;5;5;5;2	7;7;5;5;5;2	7;7;5;5;5;2	Exosome RNA helicase MTR4;MTREX helicase	MTREX;MKIAA0052	sp|Q9CZU3|MTREX_MOUSE Exosome RNA helicase MTR4 OS=Mus musculus OX=10090 GN=Mtrex PE=1 SV=1;tr|Q8BTX6|Q8BTX6_MOUSE MTREX helicase (Fragment) OS=Mus musculus OX=10090 GN=Mtrex PE=2 SV=1;tr|Q8BVI7|Q8BVI7_MOUSE Uncharacterized protein (Fragment) OS=Mus muscul	6	7	7	7	1	3	3	0	3	3	2	2	4	2	3	1	2	1	3	1	3	3	0	3	3	2
RPL23	26.3677	26.7219	27.0133	27.0874	26.9271	27.5242	26.9848	27.2629	26.6024	26.3933	26.2595	26.0658	26.459	26.152	26.2922	P62830;A2A6F8	P62830;A2A6F8	6;3	6;3	6;3	Large ribosomal subunit protein uL14	RPL23	sp|P62830|RL23_MOUSE Large ribosomal subunit protein uL14 OS=Mus musculus OX=10090 GN=Rpl23 PE=1 SV=1;tr|A2A6F8|A2A6F8_MOUSE Ribosomal protein L23 (Fragment) OS=Mus musculus OX=10090 GN=Rpl23 PE=1 SV=1	2	6	6	6	5	6	6	6	6	6	6	6	2	3	3	3	3	5	3	5	6	6	6	6	6	6
SDHB	28.3782	28.676	28.1246	28.3327	28.5107	28.7768	28.1982	28.2153	27.7436	27.7596	27.7744	27.8994	27.8653	27.9789	27.7872	Q9CQA3;Q0QEZ4;Q3TE45;Q9Z1Z5	Q9CQA3;Q0QEZ4;Q3TE45;Q9Z1Z5	16;16;16;10	16;16;16;10	16;16;16;10	Succinate dehydrogenase [ubiquinone] iron-sulfur subunit, mitochondrial;succinate dehydrogenase	SDHB	sp|Q9CQA3|SDHB_MOUSE Succinate dehydrogenase [ubiquinone] iron-sulfur subunit, mitochondrial OS=Mus musculus OX=10090 GN=Sdhb PE=1 SV=1;tr|Q0QEZ4|Q0QEZ4_MOUSE Succinate dehydrogenase [ubiquinone] iron-sulfur subunit, mitochondrial (Fragment) OS=Mus musculu	4	16	16	16	13	15	13	14	14	14	14	14	15	14	14	15	12	14	14	13	15	13	14	14	14	14
SRM	25.4565	25.6287	25.446	25.5129	25.7249	25.5629	25.8134	25.1472	25.4414	24.7316	24.7159	24.752	24.7834	24.646	24.8385	Q64674;Q543H0;Q3UJL7;Q8BSZ8	Q64674;Q543H0;Q3UJL7;Q8BSZ8	8;8;8;7	8;8;8;7	8;8;8;7	Spermidine synthase;PABS domain-containing protein	SRM	sp|Q64674|SPEE_MOUSE Spermidine synthase OS=Mus musculus OX=10090 GN=Srm PE=1 SV=1;tr|Q543H0|Q543H0_MOUSE PABS domain-containing protein OS=Mus musculus OX=10090 GN=Srm PE=1 SV=1;tr|Q3UJL7|Q3UJL7_MOUSE PABS domain-containing protein OS=Mus musculus OX=1009	4	8	8	8	6	5	5	4	6	5	6	4	4	6	5	4	4	5	3	6	5	5	4	6	5	6
VAMP2	30.3881	30.0673	30.2133	30.0264	29.6582	30.1571	29.7296	30.3397	29.2312	29.2251	29.146	29.613	30.0647	29.5354	29.9131	P63044;Q8CHR4;O35619;B0QZN5;A0AA74KTG8	P63044;Q8CHR4;O35619;B0QZN5	6;6;6;6;1	6;6;6;6;1	3;3;3;3;1	Vesicle-associated membrane protein 2	VAMP2	sp|P63044|VAMP2_MOUSE Vesicle-associated membrane protein 2 OS=Mus musculus OX=10090 GN=Vamp2 PE=1 SV=2;tr|Q8CHR4|Q8CHR4_MOUSE Vesicle-associated membrane protein 2 OS=Mus musculus OX=10090 GN=Vamp2 PE=1 SV=2;tr|O35619|O35619_MOUSE Vesicle-associated membr	5	6	6	3	5	5	6	6	6	6	6	5	5	5	5	6	5	6	5	5	5	6	6	6	6	6
DDX39B	28.3344	27.9713	28.2159	28.0604	28.4466	28.1711	28.4463	28.1581	27.4453	27.9517	27.7424	27.5834	27.6728	27.8313	27.7547	Q9Z1N5;A0A1S6GWH2;Q3TB18;G3UXI6	Q9Z1N5;A0A1S6GWH2;Q3TB18	20;19;10;6	20;19;10;6	12;11;5;3	Spliceosome RNA helicase Ddx39b;Spliceosome RNA helicase DDX39B;RNA helicase	DDX39B	sp|Q9Z1N5|DX39B_MOUSE Spliceosome RNA helicase Ddx39b OS=Mus musculus OX=10090 GN=Ddx39b PE=1 SV=1;tr|A0A1S6GWH2|A0A1S6GWH2_MOUSE Spliceosome RNA helicase DDX39B OS=Mus musculus OX=10090 GN=Ddx39b PE=2 SV=1;tr|Q3TB18|Q3TB18_MOUSE RNA helicase OS=Mus muscul	4	20	20	12	16	16	16	14	17	16	14	15	17	10	13	13	11	12	13	16	16	16	14	17	16	14
ROGDI	25.873	26.6362	26.2015	26.0585	26.0079	25.7005	25.7318	26.1373	25.286	25.4667	25.4351	25.5513	25.5921	25.2233	25.4297	Q3TDK6;Q3TDK6-3;Q3TDK6-2;A0A0J9YUG1	Q3TDK6;Q3TDK6-3;Q3TDK6-2;A0A0J9YUG1	8;8;8;5	8;8;8;5	8;8;8;5	Protein rogdi homolog	ROGDI	sp|Q3TDK6|ROGDI_MOUSE Protein rogdi homolog OS=Mus musculus OX=10090 GN=Rogdi PE=1 SV=2;sp|Q3TDK6-3|ROGDI_MOUSE Isoform 3 of Protein rogdi homolog OS=Mus musculus OX=10090 GN=Rogdi;sp|Q3TDK6-2|ROGDI_MOUSE Isoform 2 of Protein rogdi homolog OS=Mus musculus	4	8	8	8	7	7	8	6	5	7	3	6	5	5	4	5	4	5	3	7	7	8	6	5	7	3
TIMM9	26.6449	27.045	27.155	26.6648	26.4139	26.6709	26.5477	26.404	27.2879	27.16	27.5116	27.435	27.3175	27.1111	26.8901	Q9WV98;A0A1Y7VIZ6;A0A1Y7VL11	Q9WV98;A0A1Y7VIZ6	5;3;2	5;3;2	5;3;2	Mitochondrial import inner membrane translocase subunit Tim9;Mitochondrial import inner membrane translocase subunit	TIMM9	sp|Q9WV98|TIM9_MOUSE Mitochondrial import inner membrane translocase subunit Tim9 OS=Mus musculus OX=10090 GN=Timm9 PE=1 SV=1;tr|A0A1Y7VIZ6|A0A1Y7VIZ6_MOUSE Mitochondrial import inner membrane translocase subunit OS=Mus musculus OX=10090 GN=Timm9 PE=1 SV=1	3	5	5	5	4	4	3	4	4	4	4	4	5	4	4	5	5	5	5	4	4	3	4	4	4	4
ALDH3B1	26.45	26.2741	26.2757	26.2943	26.3366	26.2733	26.3334	26.2737	24.5002	24.6162	24.7875	24.6285	24.6906	26.1925	26.3051	Q80VQ0;Q3U3J9;Q3TX25	Q80VQ0;Q3U3J9;Q3TX25	3;3;3	3;3;3	2;2;2	Aldehyde dehydrogenase family 3 member B1;Aldehyde dehydrogenase domain-containing protein;Aldehyde dehydrogenase	ALDH3B1	sp|Q80VQ0|AL3B1_MOUSE Aldehyde dehydrogenase family 3 member B1 OS=Mus musculus OX=10090 GN=Aldh3b1 PE=1 SV=1;tr|Q3U3J9|Q3U3J9_MOUSE Aldehyde dehydrogenase domain-containing protein (Fragment) OS=Mus musculus OX=10090 GN=Aldh3b1 PE=2 SV=1;tr|Q3TX25|Q3TX25_	3	3	3	2	0	0	0	1	0	0	0	1	3	3	3	3	3	0	2	0	0	0	1	0	0	0
PREX1	25.3948	25.175	25.4754	25.4487	25.453	25.0493	25.4266	25.2997	24.8991	24.8201	24.8816	24.4315	24.9542	24.459	24.9543	Q69ZK0;B9EKR4;B2RXQ5;I7HPV9;Q69ZK0-2;Q3U173	Q69ZK0;B9EKR4;B2RXQ5;I7HPV9	24;24;23;21;7;2	24;24;23;21;7;2	24;24;23;21;7;2	Phosphatidylinositol 3,4,5-trisphosphate-dependent Rac exchanger 1 protein	PREX1	sp|Q69ZK0|PREX1_MOUSE Phosphatidylinositol 3,4,5-trisphosphate-dependent Rac exchanger 1 protein OS=Mus musculus OX=10090 GN=Prex1 PE=1 SV=2;tr|B9EKR4|B9EKR4_MOUSE Phosphatidylinositol-3,4, 5-trisphosphate-dependent Rac exchange factor 1 OS=Mus musculus OX	6	24	24	24	10	12	11	13	15	11	14	9	13	12	13	9	9	10	9	10	12	11	13	15	11	14
RPS17	25.6471	25.6112	26.0736	25.9738	26.2814	25.8835	26.0695	26.5761	27.0773	26.6197	26.7226	26.2097	26.2209	25.9996	25.9589	P63276;Q5M9L7;Q8BT90;Q3TK12	P63276;Q5M9L7;Q8BT90;Q3TK12	7;7;7;5	7;7;7;5	7;7;7;5	Small ribosomal subunit protein eS17	RPS17	sp|P63276|RS17_MOUSE Small ribosomal subunit protein eS17 OS=Mus musculus OX=10090 GN=Rps17 PE=1 SV=2;tr|Q5M9L7|Q5M9L7_MOUSE Small ribosomal subunit protein eS17 OS=Mus musculus OX=10090 GN=Rps17 PE=1 SV=1;tr|Q8BT90|Q8BT90_MOUSE Small ribosomal subunit pro	4	7	7	7	6	5	6	5	4	4	4	5	3	4	5	3	3	6	3	6	5	6	5	4	4	4
RPS9	26.4682	26.9814	26.7706	26.7781	26.8592	26.8747	26.7318	26.6313	26.1871	26.1322	25.7916	26.2881	26.6216	25.9875	26.1704	Q6ZWN5;F7CJS8;D3YWH9;Q96EC0;Q9CXW7;D3Z673;D3YUV6	Q6ZWN5;F7CJS8;D3YWH9;Q96EC0;Q9CXW7	9;7;7;7;7;2;1	9;7;7;7;7;2;1	9;7;7;7;7;2;1	Small ribosomal subunit protein uS4	RPS9	sp|Q6ZWN5|RS9_MOUSE Small ribosomal subunit protein uS4 OS=Mus musculus OX=10090 GN=Rps9 PE=1 SV=3;tr|F7CJS8|F7CJS8_MOUSE Small ribosomal subunit protein uS4 (Fragment) OS=Mus musculus OX=10090 GN=Rps9 PE=1 SV=1;tr|D3YWH9|D3YWH9_MOUSE Small ribosomal subun	7	9	9	9	9	8	8	7	8	8	8	8	6	8	8	7	7	8	8	9	8	8	7	8	8	8
DNM1	30.5404	30.3766	30.4605	30.3706	30.2311	30.2008	30.3663	30.3306	29.9056	30.0636	29.8606	29.9772	30.2092	30.0623	30.2152	A0A0J9YUN4;P39053-3;A0A0J9YUE9;F6W8Z8;F6TH70;F6RRH9;D6RH60	A0A0J9YUN4;P39053-3;A0A0J9YUE9	55;54;53;7;4;4;3	55;54;53;7;4;4;3	3;3;1;0;0;0;0	dynamin GTPase;Dynamin-1	DNM1	tr|A0A0J9YUN4|A0A0J9YUN4_MOUSE dynamin GTPase OS=Mus musculus OX=10090 GN=Dnm1 PE=1 SV=1;sp|P39053-3|DYN1_MOUSE Isoform 3 of Dynamin-1 OS=Mus musculus OX=10090 GN=Dnm1;tr|A0A0J9YUE9|A0A0J9YUE9_MOUSE dynamin GTPase OS=Mus musculus OX=10090 GN=Dnm1 PE=1 SV=1	7	55	55	3	51	49	51	48	47	50	48	48	45	44	44	44	46	45	42	51	49	51	48	47	50	48
ACADSB	25.5693	25.961	25.9494	26.0296	26.297	25.7735	25.9535	25.5305	24.9133	25.4166	24.7111	25.3645	25.2505	25.3698	25.123	Q9DBL1;Q7TMY2;E9Q5L3;Q3V2R9;A0A140LHL4	Q9DBL1;Q7TMY2;E9Q5L3;Q3V2R9	8;8;7;5;1	8;8;7;5;1	8;8;7;5;1	Short/branched chain specific acyl-CoA dehydrogenase, mitochondrial	ACADSB	sp|Q9DBL1|ACDSB_MOUSE Short/branched chain specific acyl-CoA dehydrogenase, mitochondrial OS=Mus musculus OX=10090 GN=Acadsb PE=1 SV=1;tr|Q7TMY2|Q7TMY2_MOUSE Short/branched chain specific acyl-CoA dehydrogenase, mitochondrial OS=Mus musculus OX=10090 GN=Ac	5	8	8	8	8	7	8	8	7	6	7	7	4	4	4	4	4	5	3	8	7	8	8	7	6	7
NDRG2	29.9176	29.6644	29.9124	29.8189	29.9757	29.7695	30.0811	29.8524	29.4917	29.2024	29.4325	29.4043	29.6909	29.3542	29.5037	Q9QYG0-2;A0A2I3BPW0;A0A2I3BPL1;A0A2I3BS20	Q9QYG0-2;A0A2I3BPW0	17;12;8;6	17;12;8;6	1;1;1;1	Protein NDRG2	NDRG2	sp|Q9QYG0-2|NDRG2_MOUSE Isoform 2 of Protein NDRG2 OS=Mus musculus OX=10090 GN=Ndrg2;tr|A0A2I3BPW0|A0A2I3BPW0_MOUSE Protein NDRG2 (Fragment) OS=Mus musculus OX=10090 GN=Ndrg2 PE=1 SV=1	4	17	17	1	13	15	17	15	15	15	16	17	10	13	13	10	12	11	11	13	15	17	15	15	15	16
SCAMP3	25.5803	25.2296	25.3006	25.3804	25.1557	24.9806	25.0999	25.6562	24.6556	24.39	24.596	25.255	25.2488	24.9958	25.0265	O35609;Q3TDM8;E9Q855;Q3UK26;Q3UXS0;B2M0S2;B2M0S3	O35609;Q3TDM8;E9Q855;Q3UK26;Q3UXS0;B2M0S2;B2M0S3	6;6;6;6;6;6;4	6;6;6;6;6;6;4	6;6;6;6;6;6;4	Secretory carrier-associated membrane protein 3;Secretory carrier-associated membrane protein	SCAMP3;GM45927	sp|O35609|SCAM3_MOUSE Secretory carrier-associated membrane protein 3 OS=Mus musculus OX=10090 GN=Scamp3 PE=1 SV=3;tr|Q3TDM8|Q3TDM8_MOUSE Secretory carrier-associated membrane protein OS=Mus musculus OX=10090 GN=Scamp3 PE=2 SV=1;tr|E9Q855|E9Q855_MOUSE Secr	7	6	6	6	5	4	5	5	5	5	5	4	0	5	1	4	2	4	3	5	4	5	5	5	5	5
TPD52L2	26.7235	27.0259	27.076	26.723	27.0498	26.9185	26.7951	26.4268	26.2932	26.1342	26.2432	26.0008	26.3289	25.7914	26.4341	Q9CYZ2;A2AUD5;Q9CZ22;Q3TAI4;V9GWU5	Q9CYZ2;A2AUD5;Q9CZ22;Q3TAI4;V9GWU5	8;8;8;8;7	8;8;8;8;7	2;2;2;2;2	Tumor protein D54	TPD52L2	sp|Q9CYZ2|TPD54_MOUSE Tumor protein D54 OS=Mus musculus OX=10090 GN=Tpd52l2 PE=1 SV=1;tr|A2AUD5|A2AUD5_MOUSE Tumor protein D52-like 2 OS=Mus musculus OX=10090 GN=Tpd52l2 PE=1 SV=1;tr|Q9CZ22|Q9CZ22_MOUSE Tumor protein D54 OS=Mus musculus OX=10090 GN=Tpd52l2	5	8	8	2	5	6	4	4	4	4	5	5	5	4	2	6	5	5	4	5	6	4	4	4	4	5
MYO6	26.0997	25.9083	26.0255	26.0153	25.5778	25.7115	25.8251	25.7	26.0965	26.1001	26.2197	26.0791	26.0611	25.9933	26.2121	Q64331;E9Q174;V9GXM4;V9GX76;B2RWR8;Q6A077	Q64331;E9Q174;V9GXM4;V9GX76;B2RWR8	32;32;32;32;30;10	32;32;32;32;30;10	1;1;1;1;1;1	Unconventional myosin-VI	MYO6	sp|Q64331|MYO6_MOUSE Unconventional myosin-VI OS=Mus musculus OX=10090 GN=Myo6 PE=1 SV=2;tr|E9Q174|E9Q174_MOUSE Unconventional myosin-VI OS=Mus musculus OX=10090 GN=Myo6 PE=1 SV=1;tr|V9GXM4|V9GXM4_MOUSE Unconventional myosin-VI OS=Mus musculus OX=10090 GN=	6	32	32	1	21	17	17	14	15	15	13	16	21	22	20	18	19	19	19	21	17	17	14	15	15	13
DNAJC5	28.549	28.4958	28.4883	28.5801	27.7916	28.1384	28.0341	28.3319	29.3791	28.8449	28.7474	28.8779	29.2061	28.5227	29.3727	P60904;G5E8T0;A2AUE1;Q921J3	P60904;G5E8T0;A2AUE1;Q921J3	6;5;4;4	6;5;4;4	6;5;4;4	DnaJ homolog subfamily C member 5	DNAJC5	sp|P60904|DNJC5_MOUSE DnaJ homolog subfamily C member 5 OS=Mus musculus OX=10090 GN=Dnajc5 PE=1 SV=1;tr|G5E8T0|G5E8T0_MOUSE DnaJ homolog subfamily C member 5 OS=Mus musculus OX=10090 GN=Dnajc5 PE=1 SV=1;tr|A2AUE1|A2AUE1_MOUSE DnaJ homolog subfamily C membe	4	6	6	6	4	4	4	4	4	4	3	6	4	4	5	4	4	4	4	4	4	4	4	4	4	3
APOE	27.5916	27.4283	27.2876	27.4491	27.4474	27.4336	27.3289	27.4974	27.7398	27.6214	27.6697	26.9836	27.0743	27.1024	27.3299	P08226;Q6GTX3;Q4FK40;Q3UBS0;Q3TXU4;Q3TX45;Q3UEE7;A0A1B0GX15;G3UWN5;G3UZM8;Q3UF21	P08226;Q6GTX3;Q4FK40;Q3UBS0;Q3TXU4;Q3TX45;Q3UEE7;A0A1B0GX15;G3UWN5	13;13;13;13;13;12;11;7;7;4;2	13;13;13;13;13;12;11;7;7;4;2	13;13;13;13;13;12;11;7;7;4;2	Apolipoprotein E	APOE	sp|P08226|APOE_MOUSE Apolipoprotein E OS=Mus musculus OX=10090 GN=Apoe PE=1 SV=2;tr|Q6GTX3|Q6GTX3_MOUSE Apolipoprotein E OS=Mus musculus OX=10090 GN=Apoe PE=2 SV=1;tr|Q4FK40|Q4FK40_MOUSE Apolipoprotein E OS=Mus musculus OX=10090 GN=Apoe PE=2 SV=1;tr|Q3UBS0	11	13	13	13	9	10	10	9	10	10	11	9	9	9	8	10	6	9	7	9	10	10	9	10	10	11
TTLL12	24.8631	25.1667	24.7257	25.0223	24.8523	24.9645	25.6541	25.2567	24.2023	24.171	24.648	23.9291	23.884	24.7059	23.9806	Q3UDE2;F2Z423	Q3UDE2	15;2	15;2	15;2	Tubulin--tyrosine ligase-like protein 12	TTLL12	sp|Q3UDE2|TTL12_MOUSE Tubulin--tyrosine ligase-like protein 12 OS=Mus musculus OX=10090 GN=Ttll12 PE=1 SV=1	2	15	15	15	8	8	9	7	10	9	9	8	7	8	7	9	6	8	4	8	8	9	7	10	9	9
PPIF	26.45	26.2741	26.2757	26.2943	26.3366	26.2733	26.3334	26.2737	26.2934	26.251	26.3151	24.1999	24.3183	26.1925	24.5304	Q99KR7;Q9QZH3;Q8BQ12	Q99KR7	6;1;1	6;1;1	6;1;1	Peptidyl-prolyl cis-trans isomerase F, mitochondrial	PPIF	sp|Q99KR7|PPIF_MOUSE Peptidyl-prolyl cis-trans isomerase F, mitochondrial OS=Mus musculus OX=10090 GN=Ppif PE=1 SV=1	3	6	6	6	3	2	1	2	3	0	2	1	2	1	2	4	2	3	3	3	2	1	2	3	0	2
UBAP2L	24.4435	24.0265	24.1815	24.4909	24.4908	24.2822	24.3774	24.303	25.0032	24.7133	25.2909	24.8501	24.6574	24.6674	25.031	Q80X50;Q80X50-2;A0A0G2JDV6;A0A0H2UH17;Q80X50-5;Q80X50-3;Q80X50-4;Q812D4;Q8BJ53;Q812D5;A0A0G2JG47;Q3TSB0;Q80U73;A0A0G2JFN7;A0A0G2JGD0;Q8BZ69;A0A0G2JDT1	Q80X50;Q80X50-2;A0A0G2JDV6;A0A0H2UH17;Q80X50-5;Q80X50-3;Q80X50-4;Q812D4;Q8BJ53;Q812D5	11;11;11;11;11;11;11;10;10;10;3;3;3;3;2;1;1	11;11;11;11;11;11;11;10;10;10;3;3;3;3;2;1;1	11;11;11;11;11;11;11;10;10;10;3;3;3;3;2;1;1	Ubiquitin-associated protein 2-like;UBA domain-containing protein	UBAP2L;LIG-2A	sp|Q80X50|UBP2L_MOUSE Ubiquitin-associated protein 2-like OS=Mus musculus OX=10090 GN=Ubap2l PE=1 SV=1;sp|Q80X50-2|UBP2L_MOUSE Isoform 2 of Ubiquitin-associated protein 2-like OS=Mus musculus OX=10090 GN=Ubap2l;tr|A0A0G2JDV6|A0A0G2JDV6_MOUSE Ubiquitin-asso	17	11	11	11	6	5	6	2	3	3	4	5	6	7	8	5	6	7	5	6	5	6	2	3	3	4
COPZ1	25.7625	26.0407	26.0326	26.1632	26.1121	26.201	26.0162	25.818	25.9975	25.5748	25.205	25.1353	25.1437	25.513	25.2539	P61924;Q542M2;Q8R3M1;A0A2R8VJV3	P61924;Q542M2;Q8R3M1;A0A2R8VJV3	5;5;4;3	5;5;4;3	5;5;4;3	Coatomer subunit zeta-1;Coatomer subunit zeta	COPZ1	sp|P61924|COPZ1_MOUSE Coatomer subunit zeta-1 OS=Mus musculus OX=10090 GN=Copz1 PE=1 SV=1;tr|Q542M2|Q542M2_MOUSE Coatomer subunit zeta OS=Mus musculus OX=10090 GN=Copz1 PE=1 SV=1;tr|Q8R3M1|Q8R3M1_MOUSE Coatomer subunit zeta OS=Mus musculus OX=10090 GN=Copz	4	5	5	5	3	2	2	4	3	3	3	4	2	3	2	3	3	2	2	3	2	2	4	3	3	3
SLC30A9	25.0315	25.6458	25.2991	25.9243	26.1012	25.7915	25.7475	25.6903	26.556	25.9531	26.5075	26.4554	26.1768	26.5715	26.6285	Q5IRJ6;Q5IRJ6-2;F8WHL1;B2RU82;A0A0J9YVB0	Q5IRJ6;Q5IRJ6-2;F8WHL1;B2RU82	10;10;9;9;2	10;10;9;9;2	10;10;9;9;2	Proton-coupled zinc antiporter SLC30A9, mitochondrial	SLC30A9	sp|Q5IRJ6|ZNT9_MOUSE Proton-coupled zinc antiporter SLC30A9, mitochondrial OS=Mus musculus OX=10090 GN=Slc30a9 PE=1 SV=2;sp|Q5IRJ6-2|ZNT9_MOUSE Isoform 2 of Proton-coupled zinc antiporter SLC30A9, mitochondrial OS=Mus musculus OX=10090 GN=Slc30a9;tr|F8WHL1	5	10	10	10	4	2	3	0	2	1	1	2	4	9	8	6	6	4	6	4	2	3	0	2	1	1
TPPP3	28.2537	27.9348	28.0509	28.1169	28.4361	28.1042	27.8802	28.1791	29.3736	28.2242	29.1455	28.8976	29.4545	28.8882	29.0775	Q9CRB6;Q1JPR8;Q0P5Y3	Q9CRB6;Q1JPR8	10;8;1	10;8;1	10;8;1	Tubulin polymerization-promoting protein family member 3	TPPP3	sp|Q9CRB6|TPPP3_MOUSE Tubulin polymerization-promoting protein family member 3 OS=Mus musculus OX=10090 GN=Tppp3 PE=1 SV=1;tr|Q1JPR8|Q1JPR8_MOUSE Tubulin polymerization-promoting protein family member 3 (Fragment) OS=Mus musculus OX=10090 GN=Tppp3 PE=2 SV=	3	10	10	10	6	5	6	7	6	7	8	6	9	6	8	7	6	6	8	6	5	6	7	6	7	8
PSMD2	26.6513	26.4445	26.3991	26.6367	26.6033	26.5126	26.7179	26.5802	26.6006	26.2495	26.3777	26.0449	26.1956	26.0333	26.1426	Q8VDM4;Q3TXV1;Q3TKV1;Q3TI61;Q3U9Y8;Q3TW71;Q3TIP0;Q3TWL6;Q80V77;Q99JX8;A0A338P6M5;Q9CRK7;E9Q2S8;A0A338P6S9;A0A338P7H4	Q8VDM4;Q3TXV1;Q3TKV1;Q3TI61;Q3U9Y8;Q3TW71;Q3TIP0;Q3TWL6;Q80V77	26;26;26;26;25;25;25;24;16;8;6;4;2;1;1	26;26;26;26;25;25;25;24;16;8;6;4;2;1;1	26;26;26;26;25;25;25;24;16;8;6;4;2;1;1	26S proteasome non-ATPase regulatory subunit 2	PSMD2	sp|Q8VDM4|PSMD2_MOUSE 26S proteasome non-ATPase regulatory subunit 2 OS=Mus musculus OX=10090 GN=Psmd2 PE=1 SV=1;tr|Q3TXV1|Q3TXV1_MOUSE 26S proteasome non-ATPase regulatory subunit 2 OS=Mus musculus OX=10090 GN=Psmd2 PE=2 SV=1;tr|Q3TKV1|Q3TKV1_MOUSE 26S pr	15	26	26	26	20	18	18	19	17	16	22	21	15	13	11	17	14	13	10	20	18	18	19	17	16	22
RHOB	25.907	25.865	25.5895	25.5683	25.6335	25.5726	25.6577	25.6713	26.7288	26.0025	26.4867	25.847	25.9889	25.8052	25.9528	P62746;Q4FJM5;Q3TIC2	P62746;Q4FJM5;Q3TIC2	7;7;5	6;6;4	6;6;4	Rho-related GTP-binding protein RhoB	RHOB	sp|P62746|RHOB_MOUSE Rho-related GTP-binding protein RhoB OS=Mus musculus OX=10090 GN=Rhob PE=1 SV=1;tr|Q4FJM5|Q4FJM5_MOUSE Ras homolog gene family, member B OS=Mus musculus OX=10090 GN=Rhob PE=1 SV=1;tr|Q3TIC2|Q3TIC2_MOUSE Rho-related GTP-binding protein	3	7	6	6	5	2	5	5	2	4	2	5	4	5	5	5	5	5	4	4	2	4	4	1	3	1
CHORDC1	26.651	26.7657	26.5379	26.4963	26.7895	26.8861	26.7175	25.8343	25.5428	26.1006	25.7743	25.881	25.5876	25.6672	25.8244	Q9D1P4;A0A1L1SU22;A0A1L1STZ1;A0A1L1STQ1;A0A1L1SSG7	Q9D1P4;A0A1L1SU22;A0A1L1STZ1	9;6;5;3;3	9;6;5;3;3	9;6;5;3;3	Cysteine and histidine-rich domain-containing protein 1	CHORDC1	sp|Q9D1P4|CHRD1_MOUSE Cysteine and histidine-rich domain-containing protein 1 OS=Mus musculus OX=10090 GN=Chordc1 PE=1 SV=1;tr|A0A1L1SU22|A0A1L1SU22_MOUSE Cysteine and histidine rich domain containing 1 (Fragment) OS=Mus musculus OX=10090 GN=Chordc1 PE=1 S	5	9	9	9	5	5	4	6	6	5	6	6	6	6	8	5	5	6	5	5	5	4	6	6	5	6
NDUFA13	28.0885	26.7419	26.9122	26.6911	26.4525	26.8282	26.5928	26.8877	27.9118	27.9571	28.3649	27.4799	28.2365	27.7866	28.2611	Q9ERS2	Q9ERS2	5	5	5	NADH dehydrogenase [ubiquinone] 1 alpha subcomplex subunit 13	NDUFA13	sp|Q9ERS2|NDUAD_MOUSE NADH dehydrogenase [ubiquinone] 1 alpha subcomplex subunit 13 OS=Mus musculus OX=10090 GN=Ndufa13 PE=1 SV=3	1	5	5	5	4	2	4	3	2	2	2	3	5	5	5	4	3	4	4	4	2	4	3	2	2	2
DAZAP1	26.2183	26.7415	26.0537	26.4037	26.9725	26.8039	26.7054	26.3446	25.6847	25.7652	25.3664	25.5522	25.5739	26.3836	25.318	Q9JII5;Q9JII5-2;Q3UGB5;Q3U878;D3Z4J1	Q9JII5;Q9JII5-2;Q3UGB5;Q3U878;D3Z4J1	7;7;7;6;5	7;7;7;6;5	7;7;7;6;5	DAZ-associated protein 1;RRM domain-containing protein	DAZAP1	sp|Q9JII5|DAZP1_MOUSE DAZ-associated protein 1 OS=Mus musculus OX=10090 GN=Dazap1 PE=1 SV=2;sp|Q9JII5-2|DAZP1_MOUSE Isoform 2 of DAZ-associated protein 1 OS=Mus musculus OX=10090 GN=Dazap1;tr|Q3UGB5|Q3UGB5_MOUSE DAZ associated protein 1 OS=Mus musculus OX=	5	7	7	7	3	4	4	3	5	3	4	3	3	2	4	4	3	3	3	3	4	4	3	5	3	4
LXN	29.0469	28.8457	28.7234	28.6186	29.0887	28.6395	29.0012	28.9165	27.772	28.4013	28.4161	28.2922	28.0464	28.3026	27.6148	P70202;Q14BZ3	P70202;Q14BZ3	6;6	6;6	6;6	Latexin	LXN	sp|P70202|LXN_MOUSE Latexin OS=Mus musculus OX=10090 GN=Lxn PE=1 SV=2;tr|Q14BZ3|Q14BZ3_MOUSE Latexin OS=Mus musculus OX=10090 GN=Lxn PE=1 SV=1	2	6	6	6	6	6	6	6	6	5	5	6	6	6	6	6	6	6	6	6	6	6	6	6	5	5
RACK1	27.4608	26.922	26.5552	26.9651	27.3166	27.2587	27.2511	27.25	26.1589	26.6976	26.1431	26.5599	26.1496	26.7344	26.142	P68040	P68040	18	18	18	Small ribosomal subunit protein RACK1;Small ribosomal subunit protein RACK1, N-terminally processed	RACK1	sp|P68040|RACK1_MOUSE Small ribosomal subunit protein RACK1 OS=Mus musculus OX=10090 GN=Rack1 PE=1 SV=3	1	18	18	18	13	12	11	14	14	12	13	11	11	12	9	13	10	13	10	13	12	11	14	14	12	13
COPS6	26.1678	25.9502	26.2542	26.0035	26.272	26.0622	26.5131	26.2696	26.2407	26.1462	26.2726	25.5184	25.864	25.7328	25.7311	O88545;D3Z0F5;Q3UIT2;F6QK86	O88545;D3Z0F5;Q3UIT2	11;11;11;4	11;11;11;4	11;11;11;4	COP9 signalosome complex subunit 6	COPS6	sp|O88545|CSN6_MOUSE COP9 signalosome complex subunit 6 OS=Mus musculus OX=10090 GN=Cops6 PE=1 SV=1;tr|D3Z0F5|D3Z0F5_MOUSE COP9 signalosome complex subunit 6 OS=Mus musculus OX=10090 GN=Cops6 PE=1 SV=1;tr|Q3UIT2|Q3UIT2_MOUSE COP9 signalosome complex subuni	4	11	11	11	8	9	8	10	10	10	10	10	6	9	5	9	9	9	7	8	9	8	10	10	10	10
GRM1	26.2319	25.9336	26.4009	25.9578	25.4926	25.3338	25.4407	25.7806	26.3547	26.1328	26.2244	25.8527	26.3353	26.1166	26.4	P97772;Q3V0U2;P97772-3;Q3UVX5;Q4VA56;E9QMC2;B2BH30;Q3UVX5-2	P97772;Q3V0U2	25;14;6;1;1;1;1;1	25;14;6;1;1;1;1;1	7;7;0;0;0;0;0;0	Metabotropic glutamate receptor 1;G-protein coupled receptors family 3 profile domain-containing protein	GRM1	sp|P97772|GRM1_MOUSE Metabotropic glutamate receptor 1 OS=Mus musculus OX=10090 GN=Grm1 PE=1 SV=2;tr|Q3V0U2|Q3V0U2_MOUSE G-protein coupled receptors family 3 profile domain-containing protein (Fragment) OS=Mus musculus OX=10090 GN=Grm1 PE=2 SV=1	8	25	25	7	21	19	19	17	13	17	15	15	16	17	21	20	15	21	18	21	19	19	17	13	17	15
PRDX1	29.6651	29.6966	29.704	29.5767	29.8369	29.7937	29.7798	29.5859	29.2385	29.1851	29.4744	29.5362	29.3048	29.2113	29.23	P35700;Q3U9J9;B1AXW5;B1AXW6;B1AXW4	P35700;Q3U9J9;B1AXW5;B1AXW6;B1AXW4	15;13;12;12;8	15;13;12;12;8	13;11;11;11;8	Peroxiredoxin-1	PRDX1	sp|P35700|PRDX1_MOUSE Peroxiredoxin-1 OS=Mus musculus OX=10090 GN=Prdx1 PE=1 SV=1;tr|Q3U9J9|Q3U9J9_MOUSE Peroxiredoxin-1 OS=Mus musculus OX=10090 GN=Prdx1 PE=2 SV=1;tr|B1AXW5|B1AXW5_MOUSE Peroxiredoxin-1 (Fragment) OS=Mus musculus OX=10090 GN=Prdx1 PE=1 SV	5	15	15	13	15	15	15	15	15	15	15	15	12	13	14	13	13	14	12	15	15	15	15	15	15	15
ALDH18A1	25.074	25.2925	25.0356	24.7582	25.4132	25.3061	25.3105	24.9277	24.3059	24.4666	24.527	24.9149	24.6047	25.0289	24.628	Q9Z110;Q3TWN8;Q9Z110-2;Q3UGW8;Q3UZ27;H3BKK0	Q9Z110;Q3TWN8;Q9Z110-2;Q3UGW8;Q3UZ27	14;14;14;10;9;1	14;14;14;10;9;1	14;14;14;10;9;1	Delta-1-pyrroline-5-carboxylate synthase;Glutamate 5-kinase;Gamma-glutamyl phosphate reductase	ALDH18A1	sp|Q9Z110|P5CS_MOUSE Delta-1-pyrroline-5-carboxylate synthase OS=Mus musculus OX=10090 GN=Aldh18a1 PE=1 SV=2;tr|Q3TWN8|Q3TWN8_MOUSE Delta-1-pyrroline-5-carboxylate synthase OS=Mus musculus OX=10090 GN=Aldh18a1 PE=2 SV=1;sp|Q9Z110-2|P5CS_MOUSE Isoform Short	6	14	14	14	6	10	9	8	8	12	8	6	6	7	5	6	7	9	4	6	10	9	8	8	12	8
RPS16	26.1812	26.546	26.5459	26.5354	26.6453	27.0017	26.7174	26.7629	26.0089	26.1184	26.227	26.3801	26.6266	26.5734	26.4141	P14131;A4FUS1;Q641N3;Q5CZY9	P14131;A4FUS1;Q641N3;Q5CZY9	5;5;5;5	5;5;5;5	5;5;5;5	Small ribosomal subunit protein uS9;40S ribosomal protein S16	RPS16	sp|P14131|RS16_MOUSE Small ribosomal subunit protein uS9 OS=Mus musculus OX=10090 GN=Rps16 PE=1 SV=4;tr|A4FUS1|A4FUS1_MOUSE 40S ribosomal protein S16 OS=Mus musculus OX=10090 GN=Rps16 PE=1 SV=1;tr|Q641N3|Q641N3_MOUSE 40S ribosomal protein S16 (Fragment) OS	4	5	5	5	4	3	4	4	4	5	4	5	3	3	2	4	2	4	2	4	3	4	4	4	5	4
SNX3	26.6065	26.3336	26.2658	26.2697	26.257	26.3175	26.1285	26.1933	26.6728	26.8415	27.1717	26.9581	26.9093	26.504	27.2812	Q78ZM0;O70492;Q9CU14;Q9CSC2;D3Z789;D3Z6Z0	Q78ZM0;O70492;Q9CU14;Q9CSC2;D3Z789;D3Z6Z0	9;8;8;8;7;7	7;6;6;6;6;6	7;6;6;6;6;6	Sorting nexin-3;PX domain-containing protein	SNX3	tr|Q78ZM0|Q78ZM0_MOUSE Sorting nexin-3 OS=Mus musculus OX=10090 GN=Snx3 PE=1 SV=1;sp|O70492|SNX3_MOUSE Sorting nexin-3 OS=Mus musculus OX=10090 GN=Snx3 PE=1 SV=3;tr|Q9CU14|Q9CU14_MOUSE PX domain-containing protein (Fragment) OS=Mus musculus OX=10090 GN=Snx	6	9	7	7	8	6	8	7	7	7	7	7	7	9	4	8	7	8	7	6	5	6	6	5	5	5
TPI1	32.2692	32.0274	31.7909	31.8592	31.9361	31.9308	31.9905	31.991	31.3346	31.6232	31.6389	31.5938	31.2371	31.6073	31.4232	P17751;P17751-2;H7BXC3	P17751;P17751-2;H7BXC3	19;19;15	19;19;15	19;19;15	Triosephosphate isomerase	TPI1	sp|P17751|TPIS_MOUSE Triosephosphate isomerase OS=Mus musculus OX=10090 GN=Tpi1 PE=1 SV=5;sp|P17751-2|TPIS_MOUSE Isoform 2 of Triosephosphate isomerase OS=Mus musculus OX=10090 GN=Tpi1;tr|H7BXC3|H7BXC3_MOUSE Triosephosphate isomerase OS=Mus musculus OX=100	3	19	19	19	18	18	17	17	18	16	18	18	17	17	17	16	18	15	16	18	18	17	17	18	16	18
NDUFA2	27.4805	27.3407	27.6334	27.4549	26.7849	27.2986	26.8385	27.0479	28.1534	27.6516	28.0855	28.1115	27.6891	28.2596	27.3649	Q9CQ75	Q9CQ75	3	3	3	NADH dehydrogenase [ubiquinone] 1 alpha subcomplex subunit 2	NDUFA2	sp|Q9CQ75|NDUA2_MOUSE NADH dehydrogenase [ubiquinone] 1 alpha subcomplex subunit 2 OS=Mus musculus OX=10090 GN=Ndufa2 PE=1 SV=3	1	3	3	3	2	3	2	2	3	3	2	3	3	3	3	3	3	3	3	2	3	2	2	3	3	2
RIDA	29.6772	29.3883	29.6316	29.55	29.7539	29.4756	29.8439	29.7783	29.2079	29.5407	29.3637	29.0089	29.2866	28.9644	29.204	P52760	P52760	9	9	9	2-iminobutanoate/2-iminopropanoate deaminase	RIDA	sp|P52760|RIDA_MOUSE 2-iminobutanoate/2-iminopropanoate deaminase OS=Mus musculus OX=10090 GN=Rida PE=1 SV=3	1	9	9	9	8	8	8	8	8	7	8	8	7	7	7	8	7	8	7	8	8	8	8	8	7	8
PTGDS	26.8855	26.9039	26.658	26.7822	26.5278	26.5683	26.8263	26.4687	26.202	25.8654	25.918	26.5722	26.4795	26.0212	26.6849	O09114-2;O09114	O09114-2;O09114	2;2	2;2	2;2	Prostaglandin-H2 D-isomerase	PTGDS	sp|O09114-2|PTGDS_MOUSE Isoform 2 of Prostaglandin-H2 D-isomerase OS=Mus musculus OX=10090 GN=Ptgds;sp|O09114|PTGDS_MOUSE Prostaglandin-H2 D-isomerase OS=Mus musculus OX=10090 GN=Ptgds PE=1 SV=1	2	2	2	2	2	2	2	2	2	2	2	1	1	2	2	2	1	2	1	2	2	2	2	2	2	2
RPL30	25.7654	25.5895	25.1926	25.0396	26.1335	25.5122	25.9282	25.7117	26.1319	26.611	26.8647	26.1502	26.2332	26.0905	26.8073	P62889;Q497D7;Q58DZ3;A0A2I3BQF4;Q5PR15	P62889;Q497D7;Q58DZ3;A0A2I3BQF4;Q5PR15	4;4;4;3;3	4;4;4;3;3	4;4;4;3;3	Large ribosomal subunit protein eL30	RPL30	sp|P62889|RL30_MOUSE Large ribosomal subunit protein eL30 OS=Mus musculus OX=10090 GN=Rpl30 PE=1 SV=2;tr|Q497D7|Q497D7_MOUSE Large ribosomal subunit protein eL30 OS=Mus musculus OX=10090 GN=Rpl30 PE=2 SV=1;tr|Q58DZ3|Q58DZ3_MOUSE Large ribosomal subunit pro	5	4	4	4	4	2	2	3	4	3	3	2	2	2	2	3	2	2	2	4	2	2	3	4	3	3
ANXA4	23.9942	24.3773	23.8801	24.1996	24.5299	24.3935	24.4805	24.1055	24.7093	24.7441	24.9479	25.1019	24.8797	24.5291	24.6769	P97429;A0A0N4SW89;Q7TMN7;D3Z0S1;A0A0N4SV57;Q8BSL2;F7ANV6;S4R1F2;Q9R0V2	P97429;A0A0N4SW89;Q7TMN7;D3Z0S1;A0A0N4SV57;Q8BSL2;F7ANV6;S4R1F2;Q9R0V2	7;7;7;6;6;5;5;4;4	6;6;6;5;5;4;5;3;3	6;6;6;5;5;4;5;3;3	Annexin A4;Annexin	ANXA4	sp|P97429|ANXA4_MOUSE Annexin A4 OS=Mus musculus OX=10090 GN=Anxa4 PE=1 SV=4;tr|A0A0N4SW89|A0A0N4SW89_MOUSE Annexin (Fragment) OS=Mus musculus OX=10090 GN=Anxa4 PE=1 SV=3;tr|Q7TMN7|Q7TMN7_MOUSE Annexin OS=Mus musculus OX=10090 GN=Anxa4 PE=2 SV=1;tr|D3Z0S1|	9	7	6	6	3	2	3	1	1	2	1	5	6	6	6	3	6	5	3	2	1	3	1	1	1	0
SNX1	26.2864	26.3668	26.3059	26.0224	26.1009	26.3614	25.9867	25.885	25.2877	25.8121	25.4243	25.8326	25.5923	25.8372	25.8864	Q9WV80;Q3TI63;Q3U4S1	Q9WV80;Q3TI63;Q3U4S1	16;16;16	15;15;15	1;1;1	Sorting nexin-1	SNX1	sp|Q9WV80|SNX1_MOUSE Sorting nexin-1 OS=Mus musculus OX=10090 GN=Snx1 PE=1 SV=1;tr|Q3TI63|Q3TI63_MOUSE Sorting nexin-1 OS=Mus musculus OX=10090 GN=Snx1 PE=2 SV=1;tr|Q3U4S1|Q3U4S1_MOUSE Sorting nexin-1 OS=Mus musculus OX=10090 GN=Snx1 PE=2 SV=1	3	16	15	1	8	11	8	12	11	13	10	12	9	12	10	11	9	9	8	7	10	7	11	10	12	10
ARHGEF7	26.2944	26.0982	26.1881	26.033	26.0857	26.1761	26.2741	25.9692	26.1835	26.0152	26.1338	25.7068	25.8321	25.7275	25.5196	Q9ES28;Q9ES28-3;Q9ES28-2;D3Z0V2;A0A0R4J0X8;Q9ES28-8;Q9ES28-4;Q9ES28-7;Q9ES28-6;Q9ES28-5;A0A1B0GRS3	Q9ES28;Q9ES28-3;Q9ES28-2;D3Z0V2;A0A0R4J0X8;Q9ES28-8;Q9ES28-4;Q9ES28-7;Q9ES28-6;Q9ES28-5	26;26;26;26;26;26;26;26;22;22;6	26;26;26;26;26;26;26;26;22;22;6	24;24;24;24;24;24;24;24;21;21;6	Rho guanine nucleotide exchange factor 7	ARHGEF7	sp|Q9ES28|ARHG7_MOUSE Rho guanine nucleotide exchange factor 7 OS=Mus musculus OX=10090 GN=Arhgef7 PE=1 SV=2;sp|Q9ES28-3|ARHG7_MOUSE Isoform C of Rho guanine nucleotide exchange factor 7 OS=Mus musculus OX=10090 GN=Arhgef7;sp|Q9ES28-2|ARHG7_MOUSE Isoform A	11	26	26	24	16	16	20	18	20	21	18	18	15	17	17	14	17	17	16	16	16	20	18	20	21	18
RPL13	27.0288	27.7215	27.139	26.9105	26.945	27.5444	26.854	27.3755	26.1776	26.5379	26.1072	25.6341	26.3494	26.3001	26.6427	P47963;Q5RKP3	P47963;Q5RKP3	8;7	8;7	8;7	Large ribosomal subunit protein eL13;60S ribosomal protein L13	RPL13	sp|P47963|RL13_MOUSE Large ribosomal subunit protein eL13 OS=Mus musculus OX=10090 GN=Rpl13 PE=1 SV=3;tr|Q5RKP3|Q5RKP3_MOUSE 60S ribosomal protein L13 OS=Mus musculus OX=10090 GN=Rpl13 PE=2 SV=1	2	8	8	8	5	6	6	5	6	5	6	5	5	4	4	5	5	5	4	5	6	6	5	6	5	6
HSPD1	30.3915	29.9442	29.9203	30.1001	30.0765	29.9609	30.0396	29.9317	29.6597	29.3544	29.6557	29.3837	29.592	29.5655	29.7711	P63038;P63038-2;D3Z2F2;D3Z7J9	P63038	38;15;11;4	38;15;11;4	38;15;11;4	60 kDa heat shock protein, mitochondrial	HSPD1	sp|P63038|CH60_MOUSE 60 kDa heat shock protein, mitochondrial OS=Mus musculus OX=10090 GN=Hspd1 PE=1 SV=1	4	38	38	38	33	32	31	31	34	34	35	31	29	30	33	31	29	33	31	33	32	31	31	34	34	35
SNRPF	25.216	24.6892	24.5991	24.7564	24.883	24.3758	25.3141	25.2858	26.7695	25.4394	26.0366	26.2031	26.0938	25.4625	26.441	P62307;Q497K3;Q6NZQ3;Q3UX80	P62307;Q497K3;Q6NZQ3;Q3UX80	2;2;2;1	2;2;2;1	2;2;2;1	Small nuclear ribonucleoprotein F;Sm protein F	SNRPF	sp|P62307|RUXF_MOUSE Small nuclear ribonucleoprotein F OS=Mus musculus OX=10090 GN=Snrpf PE=1 SV=1;tr|Q497K3|Q497K3_MOUSE Sm protein F OS=Mus musculus OX=10090 GN=Snrpf PE=1 SV=1;tr|Q6NZQ3|Q6NZQ3_MOUSE Sm protein F (Fragment) OS=Mus musculus OX=10090 GN=Sn	4	2	2	2	1	2	1	1	1	2	2	2	1	2	1	2	1	1	2	1	2	1	1	1	2	2
MCCC1	27.0918	27.1749	27.06	26.8071	27.5085	27.3235	27.3551	27.0672	26.6752	26.7141	26.7278	26.5932	27.0366	26.5386	26.7243	Q99MR8;Q3TVD9;A0A0G2JFQ5;A0A0G2JF64	Q99MR8;Q3TVD9	26;21;9;6	26;21;9;6	26;21;9;6	Methylcrotonoyl-CoA carboxylase subunit alpha, mitochondrial	MCCC1	sp|Q99MR8|MCCA_MOUSE Methylcrotonoyl-CoA carboxylase subunit alpha, mitochondrial OS=Mus musculus OX=10090 GN=Mccc1 PE=1 SV=2;tr|Q3TVD9|Q3TVD9_MOUSE Methylcrotonoyl-CoA carboxylase subunit alpha, mitochondrial OS=Mus musculus OX=10090 GN=Mccc1 PE=2 SV=1	4	26	26	26	17	10	11	12	15	13	16	15	13	17	17	15	13	12	11	17	10	11	12	15	13	16
PPP3CA	29.5755	29.3712	29.4775	29.3571	29.3772	29.4204	29.3151	29.2679	29.1086	29.127	28.9483	29.1437	29.1496	29.1259	29.0236	P63328	P63328	22	22	1	Protein phosphatase 3 catalytic subunit alpha	PPP3CA	sp|P63328|PP2BA_MOUSE Protein phosphatase 3 catalytic subunit alpha OS=Mus musculus OX=10090 GN=Ppp3ca PE=1 SV=1	1	22	22	1	20	20	22	21	20	19	21	21	19	20	20	19	21	21	19	20	20	22	21	20	19	21
RTCA	23.6353	23.5429	23.9218	23.4742	23.9002	23.9812	24.0737	24.2222	23.8484	23.531	23.8543	23.5	23.3408	22.9545	23.4024	Q9D7H3;Q91YL8;Q3UAE6;Q3TIJ4;A0A1S6GWI5;Q5BLJ4;D6REI7;D6RD00;D3Z263	Q9D7H3;Q91YL8;Q3UAE6;Q3TIJ4;A0A1S6GWI5;Q5BLJ4	5;5;5;5;5;4;2;2;2	5;5;5;5;5;4;2;2;2	5;5;5;5;5;4;2;2;2	RNA 3-terminal phosphate cyclase	RTCA;RTCA	sp|Q9D7H3|RTCA_MOUSE RNA 3-terminal phosphate cyclase OS=Mus musculus OX=10090 GN=RtcA PE=1 SV=2;tr|Q91YL8|Q91YL8_MOUSE RNA 3-terminal phosphate cyclase OS=Mus musculus OX=10090 GN=Rtca PE=2 SV=1;tr|Q3UAE6|Q3UAE6_MOUSE RNA 3-terminal phosphate cyclase O	9	5	5	5	4	3	4	3	4	3	3	4	2	2	1	1	3	2	1	4	3	4	3	4	3	3
ATP5ME	29.3493	28.8233	28.8213	28.7934	27.9939	28.5851	28.7043	28.751	28.8452	28.9742	29.0824	29.3836	29.6319	29.2203	29.6197	Q06185;Q5EBI8;Q8BTB6	Q06185;Q5EBI8;Q8BTB6	2;2;1	2;2;1	2;2;1	ATP synthase subunit e, mitochondrial	ATP5ME	sp|Q06185|ATP5I_MOUSE ATP synthase subunit e, mitochondrial OS=Mus musculus OX=10090 GN=Atp5me PE=1 SV=2;tr|Q5EBI8|Q5EBI8_MOUSE ATP synthase subunit e, mitochondrial OS=Mus musculus OX=10090 GN=Atp5me PE=2 SV=1;tr|Q8BTB6|Q8BTB6_MOUSE ATP synthase subunit e	3	2	2	2	2	2	2	2	2	2	2	2	2	2	2	2	2	2	2	2	2	2	2	2	2	2
ACIN1	24.6116	24.1868	24.2464	24.1365	23.4613	23.947	23.7224	24.1225	24.4162	24.3428	24.3448	24.5384	24.5161	24.444	24.8129	Q9JIX8;F6RJ39;Q9JIX8-4;Q80TU6;Q52KR6;B8JJ92;B8JJ91;Q9JIX8-3;Q9JIX8-2;Q7TSL7;B8JJ89;Q05D19;Q3UXT9;F6Q8C0;B8JJ90	Q9JIX8;F6RJ39;Q9JIX8-4;Q80TU6;Q52KR6;B8JJ92;B8JJ91;Q9JIX8-3;Q9JIX8-2	26;26;26;22;13;13;13;13;13;12;5;5;3;2;2	26;26;26;22;13;13;13;13;13;12;5;5;3;2;2	26;26;26;22;13;13;13;13;13;12;5;5;3;2;2	Apoptotic chromatin condensation inducer in the nucleus	ACIN1	sp|Q9JIX8|ACINU_MOUSE Apoptotic chromatin condensation inducer in the nucleus OS=Mus musculus OX=10090 GN=Acin1 PE=1 SV=3;tr|F6RJ39|F6RJ39_MOUSE Apoptotic chromatin condensation inducer 1 (Fragment) OS=Mus musculus OX=10090 GN=Acin1 PE=1 SV=1;sp|Q9JIX8-4|A	15	26	26	26	12	10	11	9	12	12	8	11	16	17	18	11	16	16	16	12	10	11	9	12	12	8
RFTN2	24.7425	24.7101	24.8068	24.6257	24.3911	24.6055	24.2723	24.9517	24.9663	25.0553	25.3457	25.2791	25.3578	24.9809	25.3416	Q8CHX7;Q8CHX7-2;M0QWQ1	Q8CHX7;Q8CHX7-2	9;6;1	9;6;1	9;6;1	Raftlin-2	RFTN2	sp|Q8CHX7|RFTN2_MOUSE Raftlin-2 OS=Mus musculus OX=10090 GN=Rftn2 PE=1 SV=3;sp|Q8CHX7-2|RFTN2_MOUSE Isoform 2 of Raftlin-2 OS=Mus musculus OX=10090 GN=Rftn2	3	9	9	9	4	6	6	7	5	6	5	7	6	7	6	7	6	6	7	4	6	6	7	5	6	5
TMPO	26.7233	26.4397	26.9704	26.1007	26.1795	25.5633	26.1585	26.7732	27.4485	27.2871	27.4917	27.119	27.4123	26.7247	27.2397	Q61029;Q3TNH0;Q3UR33;Q61029-3;Q3U7B3;Q61029-4;Q61029-2;Q61033;Q61033-2;Q78WP6;Q3TXQ1	Q61029;Q3TNH0;Q3UR33;Q61029-3;Q3U7B3;Q61029-4;Q61029-2;Q61033;Q61033-2	16;16;16;16;15;14;14;10;10;7;3	16;16;16;16;15;14;14;10;10;7;3	2;2;2;2;2;2;2;2;2;2;0	Lamina-associated polypeptide 2, isoforms beta/delta/epsilon/gamma;Thymopoietin;Lamina-associated polypeptide 2, isoforms alpha/zeta	TMPO	sp|Q61029|LAP2B_MOUSE Lamina-associated polypeptide 2, isoforms beta/delta/epsilon/gamma OS=Mus musculus OX=10090 GN=Tmpo PE=1 SV=4;tr|Q3TNH0|Q3TNH0_MOUSE Thymopoietin OS=Mus musculus OX=10090 GN=Tmpo PE=2 SV=1;tr|Q3UR33|Q3UR33_MOUSE Thymopoietin OS=Mus mu	11	16	16	2	11	12	13	9	11	8	11	12	9	13	11	12	12	13	12	11	12	13	9	11	8	11
BCAS1	25.9796	26.0882	26.2457	26.4538	25.5844	26.5354	26.0241	26.623	27.238	26.8495	26.9805	26.8794	26.9846	26.8043	27.0312	Q80YN3;Q8C0B4;F7BNZ5;Q14DK3;A2AVX1;Q14CE2;E9Q8Q5;Q80ZP3	Q80YN3;Q8C0B4;F7BNZ5;Q14DK3;A2AVX1;Q14CE2;E9Q8Q5	10;10;10;9;9;9;9;3	10;10;10;9;9;9;9;3	10;10;10;9;9;9;9;3	Breast carcinoma-amplified sequence 1 homolog	BCAS1	sp|Q80YN3|BCAS1_MOUSE Breast carcinoma-amplified sequence 1 homolog OS=Mus musculus OX=10090 GN=Bcas1 PE=1 SV=3;tr|Q8C0B4|Q8C0B4_MOUSE Breast carcinoma-amplified sequence 1 homolog (Fragment) OS=Mus musculus OX=10090 GN=Bcas1 PE=2 SV=1;tr|F7BNZ5|F7BNZ5_MOU	8	10	10	10	7	7	5	7	7	7	8	9	7	6	6	9	6	8	7	7	7	5	7	7	7	8
CARS1	24.4811	24.0049	24.0809	24.5446	24.5368	24.0473	24.0842	24.2382	25.0636	24.8031	24.7616	25.0175	25.4136	24.615	24.9666	Q9ER72;Q3U716;Q3UXN3;Q9ER72-2;Q7TNP6	Q9ER72;Q3U716;Q3UXN3;Q9ER72-2	7;7;7;7;3	7;7;7;7;3	7;7;7;7;3	Cysteine--tRNA ligase, cytoplasmic	CARS1	sp|Q9ER72|SYCC_MOUSE Cysteine--tRNA ligase, cytoplasmic OS=Mus musculus OX=10090 GN=Cars1 PE=1 SV=2;tr|Q3U716|Q3U716_MOUSE Cysteine--tRNA ligase, cytoplasmic OS=Mus musculus OX=10090 GN=Cars1 PE=2 SV=1;tr|Q3UXN3|Q3UXN3_MOUSE Cysteine--tRNA ligase, cytoplas	5	7	7	7	0	3	0	0	1	0	2	1	4	4	5	3	5	6	4	0	3	0	0	1	0	2
DNAJA1	26.8391	26.6538	26.5412	26.6524	26.8463	26.976	26.6077	26.6143	26.4051	26.4995	26.3313	26.1102	26.2099	26.377	26.3173	P63037;Q5NTY0;Q3TK61;B1AXY1;B1AXY0;B1AXX9	P63037;Q5NTY0;Q3TK61;B1AXY1;B1AXY0	16;16;16;11;8;6	16;16;16;11;8;6	16;16;16;11;8;6	DnaJ homolog subfamily A member 1	DNAJA1	sp|P63037|DNJA1_MOUSE DnaJ homolog subfamily A member 1 OS=Mus musculus OX=10090 GN=Dnaja1 PE=1 SV=1;tr|Q5NTY0|Q5NTY0_MOUSE DnaJ homolog subfamily A member 1 OS=Mus musculus OX=10090 GN=Dnaja1 PE=1 SV=1;tr|Q3TK61|Q3TK61_MOUSE DnaJ homolog subfamily A membe	6	16	16	16	13	11	9	11	11	12	14	13	9	13	11	11	10	11	12	13	11	9	11	11	12	14
NCAM2	24.1368	25.0104	24.2546	24.7986	24.4452	24.8804	24.2094	24.1762	25.4908	25.0928	25.312	25.3588	25.3956	25.0034	25.5372	O35136;O35136-2;Q3V1M4;Q71VC5	O35136;O35136-2	16;12;6;6	16;12;6;6	16;12;6;6	Neural cell adhesion molecule 2	NCAM2	sp|O35136|NCAM2_MOUSE Neural cell adhesion molecule 2 OS=Mus musculus OX=10090 GN=Ncam2 PE=1 SV=1;sp|O35136-2|NCAM2_MOUSE Isoform Short of Neural cell adhesion molecule 2 OS=Mus musculus OX=10090 GN=Ncam2	4	16	16	16	6	8	3	11	3	7	3	6	12	11	9	8	11	10	8	6	8	3	11	3	7	3
NDUFA5	28.3278	27.6958	27.8524	28.0117	27.2435	27.6948	28.0002	28.3225	28.4433	28.6186	28.7522	28.713	28.6489	28.9661	28.579	Q9CPP6;Q9CX78;D3YTQ8	Q9CPP6;Q9CX78;D3YTQ8	8;5;4	8;5;4	8;5;4	NADH dehydrogenase [ubiquinone] 1 alpha subcomplex subunit 5	NDUFA5	sp|Q9CPP6|NDUA5_MOUSE NADH dehydrogenase [ubiquinone] 1 alpha subcomplex subunit 5 OS=Mus musculus OX=10090 GN=Ndufa5 PE=1 SV=3;tr|Q9CX78|Q9CX78_MOUSE NADH dehydrogenase [ubiquinone] 1 alpha subcomplex subunit 5 OS=Mus musculus OX=10090 GN=Ndufa5 PE=2 SV=1	3	8	8	8	6	6	6	6	4	4	4	3	7	6	7	7	6	7	5	6	6	6	6	4	4	4
TIPRL	25.2149	24.9483	25.056	25.4514	25.4001	25.5468	25.5966	25.4326	25.552	25.4227	25.4299	24.6342	24.3776	25.0688	25.0125	Q8BH58;A0A0A6YY87	Q8BH58	9;2	9;2	9;2	TIP41-like protein	TIPRL	sp|Q8BH58|TIPRL_MOUSE TIP41-like protein OS=Mus musculus OX=10090 GN=Tiprl PE=1 SV=1	2	9	9	9	3	6	6	6	6	6	7	5	4	4	5	5	4	5	2	3	6	6	6	6	6	7
ATP5PB	29.0487	27.8561	28.5248	28.2307	27.8508	28.1472	28.0405	28.9705	29.0722	29.7827	29.1207	29.4141	29.5757	29.4683	29.2807	Q9CQQ7;Q5I0W0;Q3UF04;Q3TJD4;A0A0G2JGX3;Q64218	Q9CQQ7;Q5I0W0;Q3UF04;Q3TJD4	14;14;14;14;6;5	14;14;14;14;6;5	14;14;14;14;6;5	ATP synthase F(0) complex subunit B1, mitochondrial;ATP synthase subunit b	ATP5PB	sp|Q9CQQ7|AT5F1_MOUSE ATP synthase F(0) complex subunit B1, mitochondrial OS=Mus musculus OX=10090 GN=Atp5pb PE=1 SV=1;tr|Q5I0W0|Q5I0W0_MOUSE ATP synthase subunit b OS=Mus musculus OX=10090 GN=Atp5pb PE=1 SV=1;tr|Q3UF04|Q3UF04_MOUSE ATP synthase subunit b	6	14	14	14	10	8	10	10	8	8	9	9	12	11	10	10	10	10	11	10	8	10	10	8	8	9
RPS6KA1	26.9535	26.6652	26.8227	26.4656	26.9632	26.7175	26.674	26.8193	25.9084	26.421	26.225	26.2549	26.3644	26.0175	26.4018	P18653;Q3TIM6;E9PWV3;Q505N6;F6RQA2;F6Q8A4;Q810V8;G3UZI3;Q3UFZ5;Q9WUT3;Q8CHM5;A0AAQ4VMS3;Q7TPD5;A0AAQ4VMY5;Q810Z3	P18653;Q3TIM6;E9PWV3;Q505N6;F6RQA2;F6Q8A4;Q810V8;G3UZI3;Q3UFZ5	27;27;27;27;27;27;27;25;25;6;6;6;6;6;5	27;27;27;27;27;27;27;25;25;6;6;6;6;6;5	19;19;19;19;19;19;19;19;18;1;1;1;1;1;1	Ribosomal protein S6 kinase alpha-1;Ribosomal protein S6 kinase;non-specific serine/threonine protein kinase	RPS6KA1	sp|P18653|KS6A1_MOUSE Ribosomal protein S6 kinase alpha-1 OS=Mus musculus OX=10090 GN=Rps6ka1 PE=1 SV=1;tr|Q3TIM6|Q3TIM6_MOUSE Ribosomal protein S6 kinase OS=Mus musculus OX=10090 GN=Rps6ka1 PE=2 SV=1;tr|E9PWV3|E9PWV3_MOUSE Ribosomal protein S6 kinase OS=M	15	27	27	19	20	19	19	17	18	18	18	18	15	14	16	15	17	14	16	20	19	19	17	18	18	18
CTSB	27.8548	27.7292	27.6532	27.5172	27.7631	27.8803	27.6362	27.5357	27.1197	27.4173	27.038	27.4381	27.3739	27.2785	27.1865	P10605;Q3TVS6;Q3TC17;Q6LAF6	P10605;Q3TVS6;Q3TC17	9;9;9;3	9;9;9;3	9;9;9;3	Cathepsin B;Cathepsin B light chain;Cathepsin B heavy chain;Cathepsin B	CTSB	sp|P10605|CATB_MOUSE Cathepsin B OS=Mus musculus OX=10090 GN=Ctsb PE=1 SV=2;tr|Q3TVS6|Q3TVS6_MOUSE Cathepsin B OS=Mus musculus OX=10090 GN=Ctsb PE=2 SV=1;tr|Q3TC17|Q3TC17_MOUSE Cathepsin B OS=Mus musculus OX=10090 GN=Ctsb PE=2 SV=1	4	9	9	9	8	8	9	8	9	9	7	7	8	6	6	8	7	7	6	8	8	9	8	9	9	7
CHL1	25.9951	25.9785	25.8783	26.0209	26.1318	25.7695	26.1271	26.1158	26.7184	26.3981	26.5404	26.2634	25.9614	26.2649	26.1655	P70232;A0A0N4SUL1	P70232	34;5	34;5	1;0	Neural cell adhesion molecule L1-like protein;Processed neural cell adhesion molecule L1-like protein	CHL1	sp|P70232|NCHL1_MOUSE Neural cell adhesion molecule L1-like protein OS=Mus musculus OX=10090 GN=Chl1 PE=1 SV=2	2	34	34	1	17	13	13	16	15	13	12	16	22	20	21	17	19	20	20	17	13	13	16	15	13	12
HSD17B4	26.9534	26.8249	26.8776	26.7283	27.0779	27.0494	26.931	26.8357	26.6349	26.4809	26.4912	26.5106	26.6155	26.7547	26.6302	P51660;Q3TT11;Q3UHW2	P51660;Q3TT11;Q3UHW2	22;22;21	22;22;21	22;22;21	Peroxisomal multifunctional enzyme type 2;(3R)-hydroxyacyl-CoA dehydrogenase;Enoyl-CoA hydratase 2	HSD17B4	sp|P51660|DHB4_MOUSE Peroxisomal multifunctional enzyme type 2 OS=Mus musculus OX=10090 GN=Hsd17b4 PE=1 SV=3;tr|Q3TT11|Q3TT11_MOUSE Uncharacterized protein OS=Mus musculus OX=10090 GN=Hsd17b4 PE=2 SV=1;tr|Q3UHW2|Q3UHW2_MOUSE Uncharacterized protein OS=Mus	3	22	22	22	20	17	16	18	17	17	21	17	15	16	16	16	14	15	14	20	17	16	18	17	17	21
HNRNPLL	26.6553	26.3387	26.52	26.5528	26.856	26.2545	26.6938	26.6632	26.4571	26.6157	26.6831	25.9333	26.0154	26.0864	26.1386	Q921F4;Q9CSH0;V9GXB6;Q921F4-4;Q3UXJ3;Q3TBR4;Q921F4-5	Q921F4;Q9CSH0	19;17;9;9;5;4;1	19;17;9;9;5;4;1	19;17;9;9;5;4;1	Heterogeneous nuclear ribonucleoprotein L-like;RRM domain-containing protein	HNRNPLL	sp|Q921F4|HNRLL_MOUSE Heterogeneous nuclear ribonucleoprotein L-like OS=Mus musculus OX=10090 GN=Hnrnpll PE=1 SV=3;tr|Q9CSH0|Q9CSH0_MOUSE RRM domain-containing protein (Fragment) OS=Mus musculus OX=10090 GN=Hnrnpll PE=2 SV=1	7	19	19	19	14	15	14	16	15	16	16	17	11	15	13	16	12	13	12	14	15	14	16	15	16	16
Q8VE95	24.3521	24.6107	24.6173	24.8901	24.7908	24.9141	24.5473	24.7671	24.131	24.4003	24.3733	24.303	23.8042	24.1374	24.1586	Q8VE95;Q9D1W4	Q8VE95	3;1	3;1	3;1	UPF0598 protein C8orf82 homolog		sp|Q8VE95|CH082_MOUSE UPF0598 protein C8orf82 homolog OS=Mus musculus OX=10090 PE=1 SV=1	2	3	3	3	2	1	3	3	2	2	3	3	2	2	2	1	2	2	2	2	1	3	3	2	2	3
MAP7D2	24.408	23.9718	24.0968	24.1688	22.6893	24.0038	23.5818	24.5528	25.1574	24.7375	25.0167	24.901	24.9794	25.0035	25.2676	A2AG50;A2AG50-2;A2AG51;A2AG50-3;Q3TS73;Q8C0A6	A2AG50;A2AG50-2;A2AG51;A2AG50-3;Q3TS73	10;10;6;6;5;2	10;10;6;6;5;2	10;10;6;6;5;2	MAP7 domain-containing protein 2	MAP7D2	sp|A2AG50|MA7D2_MOUSE MAP7 domain-containing protein 2 OS=Mus musculus OX=10090 GN=Map7d2 PE=1 SV=1;sp|A2AG50-2|MA7D2_MOUSE Isoform 2 of MAP7 domain-containing protein 2 OS=Mus musculus OX=10090 GN=Map7d2;tr|A2AG51|A2AG51_MOUSE MAP7 domain containing 2 (Fr	6	10	10	10	6	4	6	4	4	6	5	5	8	10	9	9	9	9	8	6	4	6	4	4	6	5
TIMM8A1	26.3511	26.4314	26.3331	26.3859	26.4174	26.3146	26.5443	26.4474	26.502	26.1313	25.9606	26.7486	26.8039	26.8152	26.6982	Q9WVA2;Q4FZG7	Q9WVA2	4;1	4;1	4;1	Mitochondrial import inner membrane translocase subunit Tim8 A	TIMM8A1	sp|Q9WVA2|TIM8A_MOUSE Mitochondrial import inner membrane translocase subunit Tim8 A OS=Mus musculus OX=10090 GN=Timm8a1 PE=1 SV=1	2	4	4	4	1	1	2	2	2	1	2	1	1	2	2	3	2	4	1	1	1	2	2	2	1	2
ACO2.1	31.4188	31.1895	31.0199	30.986	31.1919	31.067	31.3041	30.9873	30.5804	30.6367	30.9166	30.5742	30.7765	30.6085	30.7467	Q99KI0;A0A2R8W744;A0A2R8VHM8	Q99KI0	41;5;2	41;5;2	38;5;1	Aconitate hydratase, mitochondrial	ACO2	sp|Q99KI0|ACON_MOUSE Aconitate hydratase, mitochondrial OS=Mus musculus OX=10090 GN=Aco2 PE=1 SV=1	3	41	41	38	39	39	39	38	38	38	39	37	37	38	36	38	35	37	35	39	39	39	38	38	38	39
DNAJB6	25.1364	25.4419	24.5713	24.9892	24.8125	24.5671	24.25	24.8047	25.2597	25.3818	25.4878	25.2174	25.568	25.5659	25.4623	O54946;O54946-2;A0A0G2JER9;G3X8S5;Q9DAN5;A0A0G2JGN9;A0A0G2JEI3;Q9QYI8;A0A087WP03;F6YRQ2;Q3MI10;Q3MI09	O54946;O54946-2;A0A0G2JER9;G3X8S5;Q9DAN5	5;5;5;4;4;2;2;1;1;1;1;1	4;4;4;4;4;2;2;1;0;0;1;1	4;4;4;4;4;2;2;1;0;0;1;1	DnaJ homolog subfamily B member 6;J domain-containing protein	DNAJB6	sp|O54946|DNJB6_MOUSE DnaJ homolog subfamily B member 6 OS=Mus musculus OX=10090 GN=Dnajb6 PE=1 SV=4;sp|O54946-2|DNJB6_MOUSE Isoform B of DnaJ homolog subfamily B member 6 OS=Mus musculus OX=10090 GN=Dnajb6;tr|A0A0G2JER9|A0A0G2JER9_MOUSE DnaJ heat shock pr	12	5	4	4	3	3	3	3	3	4	4	1	5	5	4	4	5	4	4	2	3	3	3	3	4	4
INPP5A	27.5509	26.7854	26.9283	26.7839	26.743	26.7778	26.6869	26.9565	27.6392	27.5748	27.4037	27.4817	27.3423	27.341	27.3121	Q7TNC9;Q3TZT4;Q7TNC9-2	Q7TNC9;Q3TZT4;Q7TNC9-2	18;18;18	18;18;18	18;18;18	Inositol polyphosphate-5-phosphatase A;inositol-polyphosphate 5-phosphatase	INPP5A	sp|Q7TNC9|I5P1_MOUSE Inositol polyphosphate-5-phosphatase A OS=Mus musculus OX=10090 GN=Inpp5a PE=1 SV=1;tr|Q3TZT4|Q3TZT4_MOUSE inositol-polyphosphate 5-phosphatase OS=Mus musculus OX=10090 GN=Inpp5a PE=1 SV=1;sp|Q7TNC9-2|I5P1_MOUSE Isoform 2 of Inositol p	3	18	18	18	15	15	15	14	11	14	15	17	13	14	14	13	15	13	15	15	15	15	14	11	14	15
MAP2K1	27.5734	27.054	27.2861	27.2188	27.3225	27.5473	27.4911	27.1566	26.4556	26.7266	26.929	27.0199	27.0373	26.8787	26.7674	P31938;Q9JJE1;Q3UK05;Q3U3F4;Q3TMJ8;Q3TMW4;D3Z446	P31938;Q9JJE1;Q3UK05;Q3U3F4;Q3TMJ8;Q3TMW4	16;16;16;16;16;8;1	16;16;16;16;16;8;1	11;11;11;11;11;4;0	Dual specificity mitogen-activated protein kinase kinase 1	MAP2K1	sp|P31938|MP2K1_MOUSE Dual specificity mitogen-activated protein kinase kinase 1 OS=Mus musculus OX=10090 GN=Map2k1 PE=1 SV=2;tr|Q9JJE1|Q9JJE1_MOUSE Dual specificity mitogen-activated protein kinase kinase 1 OS=Mus musculus OX=10090 GN=Map2k1 PE=2 SV=1;tr|	7	16	16	11	14	14	14	13	14	14	14	14	9	10	9	9	12	9	10	14	14	14	13	14	14	14
PRDX5	30.7637	30.7554	30.7366	30.6964	30.8795	30.4103	30.9541	30.446	29.9803	30.5395	29.8594	30.1133	30.2241	29.9813	30.0547	P99029;Q3UWS9;Q3U7H9;P99029-2;G3UZJ4;H3BJQ7;A0A494BAZ4;Q9JHL8	P99029;Q3UWS9;Q3U7H9;P99029-2;G3UZJ4;H3BJQ7;A0A494BAZ4	11;11;11;11;10;9;7;5	11;11;11;11;10;9;7;5	3;3;3;3;3;1;3;3	Peroxiredoxin-5, mitochondrial;Peroxiredoxin-5;thioredoxin-dependent peroxiredoxin	PRDX5	sp|P99029|PRDX5_MOUSE Peroxiredoxin-5, mitochondrial OS=Mus musculus OX=10090 GN=Prdx5 PE=1 SV=2;tr|Q3UWS9|Q3UWS9_MOUSE Peroxiredoxin-5 (Fragment) OS=Mus musculus OX=10090 GN=Prdx5 PE=2 SV=1;tr|Q3U7H9|Q3U7H9_MOUSE Peroxiredoxin-5 (Fragment) OS=Mus musculus	8	11	11	3	11	11	11	11	11	11	11	11	10	10	10	10	9	10	10	11	11	11	11	11	11	11
ATP1A1	30.5485	30.0246	30.2924	30.3519	29.6117	30.1771	29.7757	30.2077	30.5844	30.7007	30.7716	30.5091	30.5337	30.4292	30.5969	Q8VDN2;Q3TXF9;Q8R3M4;Q3UCH8;Q8K2R2;Q3UF49	Q8VDN2;Q3TXF9;Q8R3M4;Q3UCH8	53;51;34;32;20;18	33;31;17;15;7;7	33;31;17;15;7;7	Sodium/potassium-transporting ATPase subunit alpha-1;Sodium/potassium-transporting ATPase subunit alpha	ATP1A1	sp|Q8VDN2|AT1A1_MOUSE Sodium/potassium-transporting ATPase subunit alpha-1 OS=Mus musculus OX=10090 GN=Atp1a1 PE=1 SV=1;tr|Q3TXF9|Q3TXF9_MOUSE Sodium/potassium-transporting ATPase subunit alpha OS=Mus musculus OX=10090 GN=Atp1a1 PE=2 SV=1;tr|Q8R3M4|Q8R3M4_	6	53	33	33	45	43	43	43	44	42	43	43	45	44	46	42	44	46	43	29	26	27	26	28	26	27
SLC6A1	27.7192	27.7665	27.7929	28.0192	26.9411	27.9773	27.5715	27.7645	28.5655	28.1181	28.1169	28.6485	28.4315	28.3533	28.4334	P31648;Q6PCX2;A0A991EPK0;Q8BPL9;A0A0N4SVF5	P31648;Q6PCX2;A0A991EPK0;Q8BPL9	7;7;7;4;3	7;7;7;4;3	7;7;7;4;3	Sodium- and chloride-dependent GABA transporter 1;Transporter	SLC6A1	sp|P31648|SC6A1_MOUSE Sodium- and chloride-dependent GABA transporter 1 OS=Mus musculus OX=10090 GN=Slc6a1 PE=1 SV=2;tr|Q6PCX2|Q6PCX2_MOUSE Transporter OS=Mus musculus OX=10090 GN=Slc6a1 PE=2 SV=1;tr|A0A991EPK0|A0A991EPK0_MOUSE Transporter OS=Mus musculus	5	7	7	7	7	7	6	7	5	6	5	6	7	6	6	6	6	7	6	7	7	6	7	5	6	5
WBP11	24.4654	24.2947	24.3275	24.3234	24.1608	24.3857	24.5727	24.6241	24.9138	25.2259	24.7921	24.4516	24.1536	24.4303	24.4346	Q923D5;Q3UKQ3;Q3U6Q1;Q3TXH8;A0A0N4SWF7;Q3U521;A0A0N4SV69	Q923D5;Q3UKQ3;Q3U6Q1;Q3TXH8	5;5;5;4;2;1;1	5;5;5;4;2;1;1	5;5;5;4;2;1;1	WW domain-binding protein 11	WBP11	sp|Q923D5|WBP11_MOUSE WW domain-binding protein 11 OS=Mus musculus OX=10090 GN=Wbp11 PE=1 SV=2;tr|Q3UKQ3|Q3UKQ3_MOUSE WW domain-binding protein 11 OS=Mus musculus OX=10090 GN=Wbp11 PE=2 SV=1;tr|Q3U6Q1|Q3U6Q1_MOUSE WW domain-binding protein 11 OS=Mus muscul	7	5	5	5	0	1	4	2	3	2	2	2	4	3	4	4	4	3	1	0	1	4	2	3	2	2
DLD	30.2083	29.5657	29.8747	29.9987	29.8121	30.0137	29.8253	29.9898	29.7022	29.3319	29.5651	29.4706	29.2476	29.4089	29.1686	O08749;Q3TIE8	O08749;Q3TIE8	19;15	19;15	19;15	Dihydrolipoyl dehydrogenase, mitochondrial;Dihydrolipoyl dehydrogenase	DLD	sp|O08749|DLDH_MOUSE Dihydrolipoyl dehydrogenase, mitochondrial OS=Mus musculus OX=10090 GN=Dld PE=1 SV=2;tr|Q3TIE8|Q3TIE8_MOUSE Dihydrolipoyl dehydrogenase OS=Mus musculus OX=10090 GN=Dld PE=2 SV=1	2	19	19	19	17	17	18	17	17	17	18	19	17	17	17	16	17	17	17	17	17	18	17	17	17	18
OSBPL1A	27.5918	27.3575	27.309	27.6954	27.5213	27.6351	27.8604	27.6704	27.1329	27.4194	27.0824	26.8836	26.9863	27.0282	27.316	Q91XL9;Q6PG70;A0A3Q4EG54;A0A3Q4EI24;Q3V156;Q91XL9-3;Q91XL9-2;D3Z754;Q3UZK3;A0A3Q4L2S6;D3Z7I9;D3YZ66;Q571D2;Q8K2D2;Q8BTJ6	Q91XL9;Q6PG70;A0A3Q4EG54;A0A3Q4EI24;Q3V156;Q91XL9-3;Q91XL9-2;D3Z754;Q3UZK3;A0A3Q4L2S6	10;9;9;9;9;9;9;8;7;5;3;1;1;1;1	10;9;9;9;9;9;9;8;7;5;3;1;1;1;1	9;8;8;8;8;8;8;7;6;5;3;1;0;1;1	Oxysterol-binding protein-related protein 1;Oxysterol-binding protein	OSBPL1A	sp|Q91XL9|OSBL1_MOUSE Oxysterol-binding protein-related protein 1 OS=Mus musculus OX=10090 GN=Osbpl1a PE=1 SV=2;tr|Q6PG70|Q6PG70_MOUSE Oxysterol-binding protein OS=Mus musculus OX=10090 GN=Osbpl1a PE=2 SV=1;tr|A0A3Q4EG54|A0A3Q4EG54_MOUSE Oxysterol-binding	15	10	10	9	3	6	3	7	6	5	6	7	4	7	4	5	5	7	5	3	6	3	7	6	5	6
UQCC1	25.034	24.6771	24.4406	25.0871	24.4596	24.5967	24.301	24.7583	25.4093	25.8332	25.373	25.6463	25.3946	24.747	25.5268	Q9CWU6;A6PWX9;A6PWX5;A6PWX7;F6V305;A6PWX8;Q9CWU6-2;D6RJ83	Q9CWU6;A6PWX9;A6PWX5;A6PWX7;F6V305;A6PWX8;Q9CWU6-2	5;5;4;4;4;4;3;1	5;5;4;4;4;4;3;1	5;5;4;4;4;4;3;1	Ubiquinol-cytochrome c reductase complex assembly factor 1	UQCC1	sp|Q9CWU6|UQCC1_MOUSE Ubiquinol-cytochrome c reductase complex assembly factor 1 OS=Mus musculus OX=10090 GN=Uqcc1 PE=1 SV=1;tr|A6PWX9|A6PWX9_MOUSE Ubiquinol-cytochrome c reductase complex assembly factor 1 OS=Mus musculus OX=10090 GN=Uqcc1 PE=1 SV=1;tr|A6	8	5	5	5	2	2	2	3	2	2	3	3	5	4	2	3	2	3	3	2	2	2	3	2	2	3
CYRIB	27.307	27.1377	26.9696	27.1094	26.9294	27.0622	26.8826	26.9364	26.8105	26.5665	26.5868	26.5112	26.6832	26.6053	26.8888	Q921M7;A0A2I3BRN5;A0A2I3BPH9	Q921M7;A0A2I3BRN5	11;6;4	11;6;4	6;3;1	CYFIP-related Rac1 interactor B	CYRIB	sp|Q921M7|CYRIB_MOUSE CYFIP-related Rac1 interactor B OS=Mus musculus OX=10090 GN=Cyrib PE=1 SV=1;tr|A0A2I3BRN5|A0A2I3BRN5_MOUSE CYFIP related Rac1 interactor B (Fragment) OS=Mus musculus OX=10090 GN=Cyrib PE=1 SV=1	3	11	11	6	10	9	8	9	9	9	9	9	9	8	10	9	11	9	9	10	9	8	9	9	9	9
ATL1	25.3391	25.5378	25.5731	25.6955	25.5133	25.5563	25.6427	25.3861	25.1522	25.4579	25.4346	25.1814	24.7694	25.0349	25.0616	Q8BH66;Q6PGE9;A0A1Y7VLD6	Q8BH66;Q6PGE9	17;9;7	17;9;7	15;7;7	Atlastin-1	ATL1	sp|Q8BH66|ATLA1_MOUSE Atlastin-1 OS=Mus musculus OX=10090 GN=Atl1 PE=1 SV=1;tr|Q6PGE9|Q6PGE9_MOUSE Atlastin-1 OS=Mus musculus OX=10090 GN=Atl1 PE=2 SV=1	3	17	17	15	11	15	13	11	15	12	13	13	11	12	9	12	10	13	9	11	15	13	11	15	12	13
NDUFA9	28.8733	27.5946	28.186	28.6062	27.4924	28.3598	28.0455	28.7381	29.1482	29.3867	29.3946	29.164	29.2778	29.2706	29.2223	Q9DC69;A0A0R3P9C8	Q9DC69;A0A0R3P9C8	13;13	13;13	13;13	NADH dehydrogenase [ubiquinone] 1 alpha subcomplex subunit 9, mitochondrial	NDUFA9	sp|Q9DC69|NDUA9_MOUSE NADH dehydrogenase [ubiquinone] 1 alpha subcomplex subunit 9, mitochondrial OS=Mus musculus OX=10090 GN=Ndufa9 PE=1 SV=2;tr|A0A0R3P9C8|A0A0R3P9C8_MOUSE NADH dehydrogenase [ubiquinone] 1 alpha subcomplex subunit 9, mitochondrial OS=Mus	2	13	13	13	10	12	11	13	8	10	10	10	10	11	11	9	9	12	10	10	12	11	13	8	10	10
PAFAH1B3	25.7201	25.1689	25.4193	25.302	24.7481	25.2426	25.275	24.9759	25.9938	25.7538	25.7376	24.9468	25.1082	24.9634	25.3766	Q61205;Q3TJC2;D3Z7E6;D3Z2X5;Q8CA83	Q61205;Q3TJC2;D3Z7E6;D3Z2X5	5;5;4;3;2	5;5;4;3;2	5;5;4;3;2	Platelet-activating factor acetylhydrolase IB subunit alpha1;1-alkyl-2-acetylglycerophosphocholine esterase	PAFAH1B3	sp|Q61205|PA1B3_MOUSE Platelet-activating factor acetylhydrolase IB subunit alpha1 OS=Mus musculus OX=10090 GN=Pafah1b3 PE=1 SV=1;tr|Q3TJC2|Q3TJC2_MOUSE Platelet-activating factor acetylhydrolase IB subunit alpha1 OS=Mus musculus OX=10090 GN=Pafah1b3 PE=1	5	5	5	5	3	3	3	2	3	3	4	2	1	2	1	3	2	3	1	3	3	3	2	3	3	4
CDH2	25.4837	25.4754	25.979	25.9252	24.9688	24.4072	25.3107	24.9058	25.4981	26.1179	26.566	25.4247	25.1159	25.0545	25.0061	P15116;D3YYT0;Q8BSI9;Q3UIC2;P39038	P15116;D3YYT0;Q8BSI9;Q3UIC2	15;15;15;15;1	15;15;15;15;1	15;15;15;15;1	Cadherin-2	CDH2	sp|P15116|CADH2_MOUSE Cadherin-2 OS=Mus musculus OX=10090 GN=Cdh2 PE=1 SV=2;tr|D3YYT0|D3YYT0_MOUSE Cadherin-2 OS=Mus musculus OX=10090 GN=Cdh2 PE=1 SV=1;tr|Q8BSI9|Q8BSI9_MOUSE Cadherin-2 OS=Mus musculus OX=10090 GN=Cdh2 PE=2 SV=1;tr|Q3UIC2|Q3UIC2_MOUSE Cad	5	15	15	15	5	4	7	6	4	1	2	4	11	14	12	9	11	14	11	5	4	7	6	4	1	2
DYNC1H1	28.3093	28.2141	28.1298	28.2038	28.3315	28.2388	28.2965	28.2052	28.0494	28.0874	28.0072	27.8702	27.9472	27.9002	28.013	Q9JHU4;Q80U36;Q8C6T5;Q3TAZ3;F6ZX84;O08821;Q923F5;Q3UA73;O70182	Q9JHU4	200;82;22;21;12;7;7;6;2	200;82;22;21;12;7;7;6;2	200;82;22;21;12;7;7;6;2	Cytoplasmic dynein 1 heavy chain 1	DYNC1H1	sp|Q9JHU4|DYHC1_MOUSE Cytoplasmic dynein 1 heavy chain 1 OS=Mus musculus OX=10090 GN=Dync1h1 PE=1 SV=2	9	200	200	200	163	162	165	163	168	168	172	164	125	150	133	148	126	151	120	163	162	165	163	168	168	172
NCKIPSD	26.667	26.2498	26.4221	26.5922	26.5777	26.8016	26.9565	26.4843	26.0657	26.2155	26.4221	25.9978	26.2627	25.8685	26.0108	Q9ESJ4	Q9ESJ4	10	10	10	NCK-interacting protein with SH3 domain	NCKIPSD	sp|Q9ESJ4|SPN90_MOUSE NCK-interacting protein with SH3 domain OS=Mus musculus OX=10090 GN=Nckipsd PE=1 SV=2	1	10	10	10	8	5	6	7	7	7	6	8	7	7	6	7	6	6	7	8	5	6	7	7	7	6
NOVA1	26.3028	26.7305	26.4429	26.6525	26.392	26.3373	26.4993	26.3384	25.4662	26.1386	25.3397	26.1571	25.8139	26.3438	26.0378	Q9JKN6;A3KMK7;A0A1W2P6P4;A0A1W2P6S8	Q9JKN6;A3KMK7	12;6;3;2	12;6;3;2	8;5;2;2	RNA-binding protein Nova-1	NOVA1	sp|Q9JKN6|NOVA1_MOUSE RNA-binding protein Nova-1 OS=Mus musculus OX=10090 GN=Nova1 PE=1 SV=2;tr|A3KMK7|A3KMK7_MOUSE Nova1 protein (Fragment) OS=Mus musculus OX=10090 GN=Nova1 PE=2 SV=1	4	12	12	8	9	9	9	8	8	9	8	9	8	5	6	7	6	6	5	9	9	9	8	8	9	8
WDR7	26.4908	26.7056	26.4542	26.2311	26.4706	26.3392	26.3636	26.3652	26.0053	25.9493	26.22	25.6873	26.2068	25.8918	25.8212	Q920I9;Q920I9-2;Q05CF1;A0A494B9P4;Q8C711;A0A494B9S5	Q920I9;Q920I9-2;Q05CF1	34;33;17;13;13;1	34;33;17;13;13;1	34;33;17;13;13;1	WD repeat-containing protein 7	WDR7	sp|Q920I9|WDR7_MOUSE WD repeat-containing protein 7 OS=Mus musculus OX=10090 GN=Wdr7 PE=1 SV=3;sp|Q920I9-2|WDR7_MOUSE Isoform 2 of WD repeat-containing protein 7 OS=Mus musculus OX=10090 GN=Wdr7;tr|Q05CF1|Q05CF1_MOUSE Wdr7 protein (Fragment) OS=Mus musculu	6	34	34	34	17	24	22	22	23	21	26	20	16	15	11	12	13	15	9	17	24	22	22	23	21	26
ARL1	23.9616	23.554	24.2608	24.0214	24.5316	23.9174	24.5644	24.5544	24.8327	24.7796	25.0383	24.2431	24.4482	24.4529	24.4215	P61211;F8WIB1;Q9D7H9;Q3TIR2;Q14AC7;Q4V9U3;E9Q006	P61211;F8WIB1;Q9D7H9;Q3TIR2;Q14AC7;Q4V9U3	3;3;3;3;3;2;1	3;3;3;3;3;2;1	3;3;3;3;3;2;1	ADP-ribosylation factor-like protein 1	ARL1	sp|P61211|ARL1_MOUSE ADP-ribosylation factor-like protein 1 OS=Mus musculus OX=10090 GN=Arl1 PE=1 SV=1;tr|F8WIB1|F8WIB1_MOUSE ADP-ribosylation factor-like protein 1 (Fragment) OS=Mus musculus OX=10090 GN=Arl1 PE=1 SV=1;tr|Q9D7H9|Q9D7H9_MOUSE ADP-ribosylati	7	3	3	3	2	3	1	2	2	1	3	3	3	3	3	3	3	2	3	2	3	1	2	2	1	3
LRBA	26.45	26.2741	26.2757	24.1136	24.4524	24.7318	24.4033	24.3285	26.2934	26.251	26.3151	26.1771	26.3031	26.1925	26.3051	E9Q3Y4;A0A0A6YXL6;A0A0A6YXX3;Q9ESE1;A0A1D5RM41;Q9ESE1-2;Q9ESE1-3;Q8C7C2;Q8BSM6	E9Q3Y4;A0A0A6YXL6;A0A0A6YXX3;Q9ESE1;A0A1D5RM41;Q9ESE1-2;Q9ESE1-3	14;14;13;12;12;12;11;3;2	11;11;10;9;10;9;8;2;1	11;11;10;9;10;9;8;2;1	Lipopolysaccharide-responsive and beige-like anchor protein	LRBA	tr|E9Q3Y4|E9Q3Y4_MOUSE LPS-responsive beige-like anchor OS=Mus musculus OX=10090 GN=Lrba PE=1 SV=1;tr|A0A0A6YXL6|A0A0A6YXL6_MOUSE LPS-responsive beige-like anchor OS=Mus musculus OX=10090 GN=Lrba PE=1 SV=1;tr|A0A0A6YXX3|A0A0A6YXX3_MOUSE LPS-responsive beig	9	14	11	11	4	4	4	9	7	6	6	5	5	4	7	6	5	3	3	3	3	3	7	5	6	5
RAP1GDS1	28.2033	28.3585	28.1126	28.3237	28.2542	28.117	28.3679	28.0998	27.309	27.8921	27.5333	28.2331	27.9216	27.8348	27.8397	E9Q912-2	E9Q912-2	24	24	1	Rap1 GTPase-GDP dissociation stimulator 1	RAP1GDS1	sp|E9Q912-2|GDS1_MOUSE Isoform 2 of Rap1 GTPase-GDP dissociation stimulator 1 OS=Mus musculus OX=10090 GN=Rap1gds1	1	24	24	1	20	17	21	19	20	18	18	18	15	16	17	16	16	16	14	20	17	21	19	20	18	18
PDIA3	29.061	28.7756	28.7765	28.8202	29.0239	28.9127	28.9919	28.9455	28.7847	28.684	28.67	28.3305	28.6513	28.558	28.5295	P27773;F6Q404	P27773	28;6	28;6	28;6	Protein disulfide-isomerase A3	PDIA3	sp|P27773|PDIA3_MOUSE Protein disulfide-isomerase A3 OS=Mus musculus OX=10090 GN=Pdia3 PE=1 SV=2	2	28	28	28	25	26	25	26	23	26	26	25	26	26	26	25	23	24	23	25	26	25	26	23	26	26
HMGN5	24.1469	24.3144	24.019	24.6067	24.8984	24.7876	24.6807	24.6507	25.2027	24.7037	25.0391	25.023	24.8197	24.7426	25.2195	Q9JL35	Q9JL35	13	13	13	High mobility group nucleosome-binding domain-containing protein 5	HMGN5	sp|Q9JL35|HMGN5_MOUSE High mobility group nucleosome-binding domain-containing protein 5 OS=Mus musculus OX=10090 GN=Hmgn5 PE=1 SV=2	1	13	13	13	6	7	8	8	10	9	11	12	9	10	8	8	10	8	10	6	7	8	8	10	9	11
NDUFB4	26.0871	26.0765	26.241	26.1605	25.6187	26.2783	25.7977	26.5839	26.2539	27.3259	26.992	26.7046	27.2979	27.171	27.388	Q9CQC7;Q4VAE8;Q9DBH2	Q9CQC7;Q4VAE8;Q9DBH2	7;7;4	7;7;4	7;7;4	NADH dehydrogenase [ubiquinone] 1 beta subcomplex subunit 4	NDUFB4	sp|Q9CQC7|NDUB4_MOUSE NADH dehydrogenase [ubiquinone] 1 beta subcomplex subunit 4 OS=Mus musculus OX=10090 GN=Ndufb4 PE=1 SV=3;tr|Q4VAE8|Q4VAE8_MOUSE NADH dehydrogenase [ubiquinone] 1 beta subcomplex subunit 4 (Fragment) OS=Mus musculus OX=10090 GN=Ndufb4	3	7	7	7	5	5	4	4	5	5	5	5	4	4	5	4	4	4	5	5	5	4	4	5	5	5
STIP1	29.0153	29.1699	28.9523	29.1097	29.0262	28.9336	29.1162	28.7848	28.5785	28.6673	28.6811	28.6913	28.724	28.8128	28.7614	Q60864;Q3THQ5	Q60864;Q3THQ5	37;37	37;37	37;37	Stress-induced-phosphoprotein 1	STIP1	sp|Q60864|STIP1_MOUSE Stress-induced-phosphoprotein 1 OS=Mus musculus OX=10090 GN=Stip1 PE=1 SV=1;tr|Q3THQ5|Q3THQ5_MOUSE Stress-induced-phosphoprotein 1 OS=Mus musculus OX=10090 GN=Stip1 PE=2 SV=1	2	37	37	37	31	31	32	31	32	31	31	32	31	30	30	31	32	32	32	31	31	32	31	32	31	31
THEM4	26.902	26.7475	26.907	26.5094	27.0382	26.9755	26.8837	26.7641	26.3336	26.7437	26.7889	26.2214	26.3633	26.0865	26.4361	Q3UUI3;Q3USX4	Q3UUI3;Q3USX4	4;2	4;2	4;2	Acyl-coenzyme A thioesterase THEM4	THEM4	sp|Q3UUI3|THEM4_MOUSE Acyl-coenzyme A thioesterase THEM4 OS=Mus musculus OX=10090 GN=Them4 PE=1 SV=1;tr|Q3USX4|Q3USX4_MOUSE Uncharacterized protein OS=Mus musculus OX=10090 GN=Them4 PE=2 SV=1	2	4	4	4	4	4	4	3	4	4	3	4	3	3	4	3	4	4	3	4	4	4	3	4	4	3
AKT1	26.45	26.2741	26.2757	26.2943	26.3366	26.2733	24.6632	26.2737	26.2934	26.251	24.6532	24.0434	24.4669	24.4359	24.6467	P31750;Q8BS26;D3Z783;A4FUQ9;Q8C6X4;D3YXX3	P31750;Q8BS26;D3Z783;A4FUQ9	5;5;4;3;2;1	5;5;4;3;2;1	3;3;3;1;0;1	RAC-alpha serine/threonine-protein kinase;non-specific serine/threonine protein kinase	AKT1	sp|P31750|AKT1_MOUSE RAC-alpha serine/threonine-protein kinase OS=Mus musculus OX=10090 GN=Akt1 PE=1 SV=2;tr|Q8BS26|Q8BS26_MOUSE RAC-alpha serine/threonine-protein kinase OS=Mus musculus OX=10090 GN=Akt1 PE=2 SV=1;tr|D3Z783|D3Z783_MOUSE non-specific serine	6	5	5	3	1	1	2	1	1	3	4	1	1	1	2	3	3	3	4	1	1	2	1	1	3	4
RAB3A	29.6861	29.3426	29.1571	29.1835	29.2855	29.2685	29.1362	29.2588	29.9001	29.7343	29.9194	29.5386	29.7237	29.3925	29.7261	P63011;Q0PD63;D3YZP5;Q05D37	P63011;Q0PD63	10;10;3;3	10;10;3;3	7;7;2;2	Ras-related protein Rab-3A;Ras-related protein Rab-3	RAB3A	sp|P63011|RAB3A_MOUSE Ras-related protein Rab-3A OS=Mus musculus OX=10090 GN=Rab3a PE=1 SV=1;tr|Q0PD63|Q0PD63_MOUSE Ras-related protein Rab-3 OS=Mus musculus OX=10090 GN=Rab3a PE=1 SV=1	4	10	10	7	9	10	10	10	10	10	10	10	10	10	10	9	9	9	9	9	10	10	10	10	10	10
PSMA1	27.2303	26.9308	26.8104	26.8066	26.9953	27.2405	27.149	26.9286	26.6075	26.5806	26.6823	26.4532	26.3927	26.5961	26.766	Q9R1P4;Q3TS44;Q8BTU5;A0A1B0GS70;Q9JHS5	Q9R1P4;Q3TS44;Q8BTU5;A0A1B0GS70	16;16;15;14;2	16;16;15;14;2	16;16;15;14;2	Proteasome subunit alpha type-1;Proteasome subunit alpha type	PSMA1	sp|Q9R1P4|PSA1_MOUSE Proteasome subunit alpha type-1 OS=Mus musculus OX=10090 GN=Psma1 PE=1 SV=1;tr|Q3TS44|Q3TS44_MOUSE Proteasome subunit alpha type OS=Mus musculus OX=10090 GN=Psma1 PE=1 SV=1;tr|Q8BTU5|Q8BTU5_MOUSE Proteasome subunit alpha type OS=Mus mu	5	16	16	16	13	15	13	13	14	15	14	12	10	13	10	12	12	15	12	13	15	13	13	14	15	14
PLP1	31.0712	30.777	30.9953	30.7091	30.2357	30.8173	29.759	31.2987	31.1838	31.7264	31.6089	32.2092	31.4837	31.9433	31.6821	P60202;Q3UYM8;Q62079;P60202-2	P60202;Q3UYM8;Q62079;P60202-2	7;7;5;5	7;7;5;5	7;7;5;5	Myelin proteolipid protein	PLP1	sp|P60202|MYPR_MOUSE Myelin proteolipid protein OS=Mus musculus OX=10090 GN=Plp1 PE=1 SV=2;tr|Q3UYM8|Q3UYM8_MOUSE Myelin proteolipid protein OS=Mus musculus OX=10090 GN=Plp1 PE=2 SV=1;tr|Q62079|Q62079_MOUSE Myelin proteolipid protein OS=Mus musculus OX=100	4	7	7	7	7	7	6	6	6	6	5	7	6	6	7	7	6	7	6	7	7	6	6	6	6	5
PDHA1	29.7399	29.4842	29.4788	29.4299	29.2626	29.2122	29.176	29.3906	29.0027	29.2689	29.073	29.1801	29.0269	29.0595	29.1299	P35486;Q3UFJ3	P35486;Q3UFJ3	25;25	25;25	25;25	Pyruvate dehydrogenase E1 component subunit alpha, somatic form, mitochondrial;Pyruvate dehydrogenase E1 component subunit alpha	PDHA1	sp|P35486|ODPA_MOUSE Pyruvate dehydrogenase E1 component subunit alpha, somatic form, mitochondrial OS=Mus musculus OX=10090 GN=Pdha1 PE=1 SV=1;tr|Q3UFJ3|Q3UFJ3_MOUSE Pyruvate dehydrogenase E1 component subunit alpha OS=Mus musculus OX=10090 GN=Pdha1 PE=1	2	25	25	25	20	23	23	23	23	24	24	23	21	22	19	21	19	20	19	20	23	23	23	23	24	24
KHSRP	26.9028	27.0245	26.9434	26.8775	27.2036	26.8056	26.943	26.9955	26.736	26.6112	26.7078	26.4707	26.6721	26.5884	26.6127	Q3U0V1;A0A3B2WCD8;A0A3B2W465;Q9R1J3	Q3U0V1;A0A3B2WCD8	25;25;3;1	25;25;3;1	24;24;3;1	Far upstream element-binding protein 2	KHSRP	sp|Q3U0V1|FUBP2_MOUSE Far upstream element-binding protein 2 OS=Mus musculus OX=10090 GN=Khsrp PE=1 SV=2;tr|A0A3B2WCD8|A0A3B2WCD8_MOUSE KH-type splicing regulatory protein OS=Mus musculus OX=10090 GN=Khsrp PE=1 SV=1	4	25	25	24	21	20	21	18	20	19	21	20	20	18	19	22	21	17	19	21	20	21	18	20	19	21
CADPS2	26.7158	26.3151	26.4643	26.1334	26.6711	26.4098	26.3813	26.3408	26.1693	26.0965	25.8822	26.0451	25.8582	25.9135	25.6678	Q8BYR5-2;A4PI81;Q8BYR5-4;Q8BYR5;S4R1C6;E9Q835;Q8BYR5-3;A0A0M3HEP6;A4PI82;Q8BYR5-5;Q8BYR5-6;A4PI83;A4PI84;F6SH36;A4PI80;Q8BYR5-7	Q8BYR5-2;A4PI81;Q8BYR5-4;Q8BYR5;S4R1C6;E9Q835;Q8BYR5-3;A0A0M3HEP6;A4PI82;Q8BYR5-5;Q8BYR5-6;A4PI83;A4PI84;F6SH36	48;48;47;46;46;46;46;43;42;42;28;27;26;25;15;7	40;40;39;38;38;38;38;35;36;34;22;21;20;19;13;6	40;40;39;38;38;38;38;35;36;34;22;21;20;19;13;6	Calcium-dependent secretion activator 2	CADPS2	sp|Q8BYR5-2|CAPS2_MOUSE Isoform 2 of Calcium-dependent secretion activator 2 OS=Mus musculus OX=10090 GN=Cadps2;tr|A4PI81|A4PI81_MOUSE Ca2+-dependent activator protein for secretion 2 isoform b OS=Mus musculus OX=10090 GN=Cadps2 PE=2 SV=1;sp|Q8BYR5-4|CAPS2	16	48	40	40	32	37	36	34	38	36	37	34	23	28	25	25	25	27	23	25	29	28	27	30	28	29
AAK1	27.6046	27.5643	27.471	27.4008	27.5273	27.4119	27.5178	27.2214	26.5823	27.0503	27.0987	27.2703	27.2138	27.2077	27.0599	Q3UHJ0;Q3UHJ0-2;A0A0N4SVA1	Q3UHJ0;Q3UHJ0-2	30;29;2	30;29;2	23;22;2	AP2-associated protein kinase 1	AAK1	sp|Q3UHJ0|AAK1_MOUSE AP2-associated protein kinase 1 OS=Mus musculus OX=10090 GN=Aak1 PE=1 SV=2;sp|Q3UHJ0-2|AAK1_MOUSE Isoform 2 of AP2-associated protein kinase 1 OS=Mus musculus OX=10090 GN=Aak1	3	30	30	23	21	24	24	24	23	25	21	22	22	27	22	22	20	24	21	21	24	24	24	23	25	21
GPR158	26.6931	26.3082	26.8076	26.5876	25.8485	26.514	26.1499	26.4119	26.9303	26.9494	26.8704	26.7696	26.8699	26.8778	26.7519	Q8C419;Q8C3D0;Q8BSU1	Q8C419	24;11;11	24;11;11	24;11;11	Metabotropic glycine receptor	GPR158	sp|Q8C419|MGLYR_MOUSE Metabotropic glycine receptor OS=Mus musculus OX=10090 GN=Gpr158 PE=1 SV=2	3	24	24	24	13	14	15	16	9	17	13	12	17	13	18	12	17	14	17	13	14	15	16	9	17	13
HNRNPU	29.1133	28.7398	28.8599	28.9134	29.1918	28.7418	29.1071	29.1729	28.4765	28.3822	28.4346	28.314	28.8003	28.3682	28.6846	Q8VEK3;Q3TVV6;O88568;Q8C290;Q3ULH5;Q3TXW2;Q3TWN5;Q8VEK3-2;Q3TGN5;Q3TS50	Q8VEK3;Q3TVV6;O88568;Q8C290;Q3ULH5;Q3TXW2;Q3TWN5;Q8VEK3-2;Q3TGN5;Q3TS50	26;26;25;25;25;25;25;24;23;20	26;26;25;25;25;25;25;24;23;20	26;26;25;25;25;25;25;24;23;20	Heterogeneous nuclear ribonucleoprotein U;B30.2/SPRY domain-containing protein	HNRNPU	sp|Q8VEK3|HNRPU_MOUSE Heterogeneous nuclear ribonucleoprotein U OS=Mus musculus OX=10090 GN=Hnrnpu PE=1 SV=1;tr|Q3TVV6|Q3TVV6_MOUSE Uncharacterized protein OS=Mus musculus OX=10090 GN=Hnrnpu PE=2 SV=1;tr|O88568|O88568_MOUSE Heterogenous nuclear ribonucleop	10	26	26	26	22	22	24	22	23	23	22	26	19	19	19	18	17	21	18	22	22	24	22	23	23	22
GPI	29.7929	29.6714	29.5468	29.5911	29.7295	29.7504	29.7128	29.6141	29.0398	29.4566	28.7086	29.4779	29.3171	29.3464	29.2669	P06745;B7ZWL9;B2RXT5;A0A0U1RP97;A0A0U1RQ18;A0A0U1RQ72;CON__Q3ZBD7	P06745;B7ZWL9;B2RXT5	26;15;14;10;9;8;8	26;15;14;10;9;8;8	26;15;14;10;9;8;8	Glucose-6-phosphate isomerase	GPI;GPI1	sp|P06745|G6PI_MOUSE Glucose-6-phosphate isomerase OS=Mus musculus OX=10090 GN=Gpi PE=1 SV=4;tr|B7ZWL9|B7ZWL9_MOUSE Glucose-6-phosphate isomerase OS=Mus musculus OX=10090 GN=Gpi1 PE=2 SV=1;tr|B2RXT5|B2RXT5_MOUSE Glucose-6-phosphate isomerase OS=Mus musculu	7	26	26	26	24	23	24	24	23	23	23	23	22	21	22	22	19	22	20	24	23	24	24	23	23	23
ATP8A1	26.6656	26.4443	26.3692	25.9055	25.6759	26.0002	25.9643	25.914	27.252	26.4766	27.8489	26.7919	27.5741	26.574	27.6	P70704;Q5DTG0;P70704-3;A1L332;P70704-2;A0A0M3HEP7;Q8CA15;Q52KQ7;A0A0J9YV34;Q3U9N5;F6Q8P7;E9Q4J5;Q3TRP7;Q148W0;Q69Z59;A2ANX3;A0A494BB33	P70704;Q5DTG0;P70704-3;A1L332;P70704-2;A0A0M3HEP7;Q8CA15;Q52KQ7	24;24;24;23;23;23;15;14;10;4;4;4;3;1;1;1;1	24;24;24;23;23;23;15;14;10;4;4;4;3;1;1;1;1	22;22;22;21;21;21;13;12;9;4;4;4;3;1;0;0;1	Phospholipid-transporting ATPase IA;Phospholipid-transporting ATPase	ATP8A1	sp|P70704|AT8A1_MOUSE Phospholipid-transporting ATPase IA OS=Mus musculus OX=10090 GN=Atp8a1 PE=1 SV=2;tr|Q5DTG0|Q5DTG0_MOUSE Phospholipid-transporting ATPase (Fragment) OS=Mus musculus OX=10090 GN=Atp8a1 PE=2 SV=1;sp|P70704-3|AT8A1_MOUSE Isoform 3 of Phos	17	24	24	22	10	7	9	9	7	8	8	10	16	12	16	16	16	17	15	10	7	9	9	7	8	8
GRPEL1	25.794	25.5812	25.4727	25.744	25.8261	25.9208	25.6754	25.7796	25.6326	25.2097	25.6837	25.3504	25.272	25.1694	25.1152	Q99LP6;Q3UTB8	Q99LP6;Q3UTB8	7;6	7;6	7;6	GrpE protein homolog 1, mitochondrial;GrpE protein homolog	GRPEL1	sp|Q99LP6|GRPE1_MOUSE GrpE protein homolog 1, mitochondrial OS=Mus musculus OX=10090 GN=Grpel1 PE=1 SV=1;tr|Q3UTB8|Q3UTB8_MOUSE GrpE protein homolog OS=Mus musculus OX=10090 GN=Grpel1 PE=2 SV=1	2	7	7	7	5	4	5	6	6	6	5	6	5	4	6	4	5	4	5	5	4	5	6	6	6	5
SERPINB6	26.7908	26.6579	26.7593	26.5606	27.1185	26.7786	26.8415	26.807	26.4856	26.6517	26.6276	26.4779	26.4918	26.3432	26.2199	Q60854;Q3U3L3;F8WIV2;Q4FJQ6;K7E6F1;E9Q6X2;E9Q108;Q8BZR2;E9Q3Y1;E9Q0P9;E9PYY0;E9PZQ9;E9Q4R2;W4VSP4;Q6P6K7;Q8VHQ0;A0A1Y7VLW2	Q60854;Q3U3L3;F8WIV2;Q4FJQ6;K7E6F1	15;15;15;15;8;6;6;6;6;6;4;2;2;1;1;1;1	15;15;15;15;8;6;6;6;6;6;4;2;2;1;1;1;1	15;15;15;15;8;6;6;6;6;6;4;2;2;1;1;1;1	Serpin B6	SERPINB6;SERPINB6A	sp|Q60854|SPB6_MOUSE Serpin B6 OS=Mus musculus OX=10090 GN=Serpinb6 PE=1 SV=1;tr|Q3U3L3|Q3U3L3_MOUSE Serpin B6 OS=Mus musculus OX=10090 GN=Serpinb6a PE=2 SV=1;tr|F8WIV2|F8WIV2_MOUSE Serpin B6 OS=Mus musculus OX=10090 GN=Serpinb6a PE=1 SV=1;tr|Q4FJQ6|Q4FJQ6	17	15	15	15	9	12	10	11	10	12	12	12	9	8	9	8	5	9	7	9	12	10	11	10	12	12
ADCYAP1R1	25.6405	25.5747	25.8196	25.5516	24.8539	24.8505	24.9877	25.6849	25.8708	25.7071	25.9279	25.5902	25.9134	25.9355	26.0189	P70205;E9Q3E8;Q8BGA4;Q6NXJ9;E9Q968;Q8BLT3;E9Q4B3;E9PVE8;E9QAL0	P70205;E9Q3E8;Q8BGA4;Q6NXJ9;E9Q968;Q8BLT3;E9Q4B3;E9PVE8;E9QAL0	3;3;3;3;3;3;3;3;2	3;3;3;3;3;3;3;3;2	3;3;3;3;3;3;3;3;2	Pituitary adenylate cyclase-activating polypeptide type I receptor	ADCYAP1R1	sp|P70205|PACR_MOUSE Pituitary adenylate cyclase-activating polypeptide type I receptor OS=Mus musculus OX=10090 GN=Adcyap1r1 PE=1 SV=1;tr|E9Q3E8|E9Q3E8_MOUSE Adenylate cyclase activating polypeptide 1 receptor 1 OS=Mus musculus OX=10090 GN=Adcyap1r1 PE=1	9	3	3	3	2	0	1	2	2	2	2	2	3	2	2	3	2	3	2	2	0	1	2	2	2	2
AKR7A2	26.7526	25.9989	25.8859	26.1707	26.4839	26.2078	26.3587	26.3956	25.5976	25.912	26.0468	25.3967	25.6206	25.3883	25.7851	Q8CG76	Q8CG76	10	10	10	Aflatoxin B1 aldehyde reductase member 2	AKR7A2	sp|Q8CG76|ARK72_MOUSE Aflatoxin B1 aldehyde reductase member 2 OS=Mus musculus OX=10090 GN=Akr7a2 PE=1 SV=3	1	10	10	10	8	7	8	8	9	8	6	7	7	5	5	5	4	5	5	8	7	8	8	9	8	6
SORL1	23.9966	23.5138	24.0523	23.4107	23.4073	23.7643	24.185	23.7302	24.529	24.33	24.5685	24.234	24.2517	24.6916	24.7525	O88307;Q3UV32;Q3U2X9;Q8C2R1	O88307;Q3UV32	16;10;5;2	16;10;5;2	16;10;5;2	Sortilin-related receptor	SORL1	sp|O88307|SORL_MOUSE Sortilin-related receptor OS=Mus musculus OX=10090 GN=Sorl1 PE=1 SV=3;tr|Q3UV32|Q3UV32_MOUSE Sortilin-related receptor (Fragment) OS=Mus musculus OX=10090 GN=Sorl1 PE=2 SV=1	4	16	16	16	3	5	10	4	4	1	2	7	7	6	9	5	8	6	6	3	5	10	4	4	1	2
TIMM50	26.5904	26.1208	26.3365	26.4536	25.5117	25.4527	25.2332	26.0369	26.0309	26.1424	26.0789	26.2048	25.9992	26.4024	25.9015	Q9D880	Q9D880	7	7	7	Mitochondrial import inner membrane translocase subunit TIM50	TIMM50	sp|Q9D880|TIM50_MOUSE Mitochondrial import inner membrane translocase subunit TIM50 OS=Mus musculus OX=10090 GN=Timm50 PE=1 SV=1	1	7	7	7	5	6	5	3	4	4	4	5	4	4	3	4	4	5	3	5	6	5	3	4	4	4
GNB2	29.8145	28.9728	29.3285	29.5063	28.77	29.2808	29.0886	29.5328	29.8671	29.9878	29.6472	29.9495	29.9258	30.0264	30.0583	P62880;Q3U9V4;E9QKR0;D3YZX3;D3Z1M1;D3Z1T4;E9PWM7	P62880;Q3U9V4;E9QKR0;D3YZX3;D3Z1M1;D3Z1T4	15;15;13;11;10;9;7	15;15;13;11;10;9;7	5;5;5;4;2;1;4	Guanine nucleotide-binding protein G(I)/G(S)/G(T) subunit beta-2	GNB2	sp|P62880|GBB2_MOUSE Guanine nucleotide-binding protein G(I)/G(S)/G(T) subunit beta-2 OS=Mus musculus OX=10090 GN=Gnb2 PE=1 SV=3;tr|Q3U9V4|Q3U9V4_MOUSE Uncharacterized protein OS=Mus musculus OX=10090 GN=Gnb2 PE=1 SV=1;tr|E9QKR0|E9QKR0_MOUSE Guanine nucleo	7	15	15	5	14	13	14	12	13	13	14	14	14	12	14	13	14	14	14	14	13	14	12	13	13	14
EIF5B	26.45	26.2741	26.2757	26.2943	26.3366	26.2733	26.3334	26.2737	23.6353	23.845	23.9276	26.1771	23.7229	23.2461	26.3051	Q05D44;Q8BYY7;Q7TPC0;Q6A002	Q05D44	8;2;1;1	8;2;1;1	8;2;1;1	Eukaryotic translation initiation factor 5B	EIF5B	sp|Q05D44|IF2P_MOUSE Eukaryotic translation initiation factor 5B OS=Mus musculus OX=10090 GN=Eif5b PE=1 SV=2	4	8	8	8	1	1	1	1	1	1	1	2	6	4	5	2	5	7	4	1	1	1	1	1	1	1
NDUFA11	25.1565	24.81	25.1677	25.2119	24.9718	25.0382	24.8236	25.4587	26.1964	25.9497	24.9358	26.3745	25.5855	26.5812	26.4594	G5E814;Q9D8B4;A0A3B2W441;Q6PBG2;A0A3B2W4A5	G5E814;Q9D8B4;A0A3B2W441	3;3;2;1;1	3;3;2;1;1	3;3;2;1;1	NADH dehydrogenase [ubiquinone] 1 alpha subcomplex subunit 11	NDUFA11	tr|G5E814|G5E814_MOUSE NADH dehydrogenase [ubiquinone] 1 alpha subcomplex subunit 11 OS=Mus musculus OX=10090 GN=Ndufa11 PE=1 SV=1;sp|Q9D8B4|NDUAB_MOUSE NADH dehydrogenase [ubiquinone] 1 alpha subcomplex subunit 11 OS=Mus musculus OX=10090 GN=Ndufa11 PE=1	5	3	3	3	2	3	3	3	3	3	2	3	3	3	3	3	2	3	2	2	3	3	3	3	3	2
PLCG1	24.1561	24.2593	24.1103	24.1547	24.3392	24.2012	24.1907	24.0726	23.5608	23.9481	24.0175	23.7551	23.6858	23.8823	23.7794	Q62077;Q2M4I9;A2A4A6;Q3UZ68;Q3TUJ5;F6SLL0	Q62077;Q2M4I9;A2A4A6;Q3UZ68	7;7;7;6;2;2	7;7;7;6;2;2	7;7;7;6;2;2	1-phosphatidylinositol 4,5-bisphosphate phosphodiesterase gamma-1;1-phosphatidylinositol 4,5-bisphosphate phosphodiesterase gamma	PLCG1	sp|Q62077|PLCG1_MOUSE 1-phosphatidylinositol 4,5-bisphosphate phosphodiesterase gamma-1 OS=Mus musculus OX=10090 GN=Plcg1 PE=1 SV=2;tr|Q2M4I9|Q2M4I9_MOUSE 1-phosphatidylinositol 4,5-bisphosphate phosphodiesterase gamma OS=Mus musculus OX=10090 GN=Plcg1 PE=	6	7	7	7	4	3	3	2	3	4	2	1	5	4	4	4	3	2	5	4	3	3	2	3	4	2
ARHGEF33	26.6019	26.0492	26.5293	26.0345	25.6302	25.5103	24.9341	26.3139	26.8555	26.8171	26.7093	26.4696	26.3929	26.2636	26.5288	Q8BW86;Q8BW86-2;A0A286YDT7	Q8BW86;Q8BW86-2	28;24;5	28;24;5	26;22;5	Rho guanine nucleotide exchange factor 33	ARHGEF33	sp|Q8BW86|ARG33_MOUSE Rho guanine nucleotide exchange factor 33 OS=Mus musculus OX=10090 GN=Arhgef33 PE=1 SV=3;sp|Q8BW86-2|ARG33_MOUSE Isoform 2 of Rho guanine nucleotide exchange factor 33 OS=Mus musculus OX=10090 GN=Arhgef33	3	28	28	26	19	15	20	21	16	16	16	19	18	22	22	20	19	22	19	19	15	20	21	16	16	16
HIBCH	26.6442	26.4204	26.4664	26.642	26.6661	26.6041	26.5474	26.269	26.2487	25.9998	26.6733	26.0895	25.7826	25.9854	25.7827	Q8QZS1;E0CX19	Q8QZS1;E0CX19	16;12	16;12	16;12	3-hydroxyisobutyryl-CoA hydrolase, mitochondrial;3-hydroxyisobutyryl-CoA hydrolase	HIBCH	sp|Q8QZS1|HIBCH_MOUSE 3-hydroxyisobutyryl-CoA hydrolase, mitochondrial OS=Mus musculus OX=10090 GN=Hibch PE=1 SV=1;tr|E0CX19|E0CX19_MOUSE 3-hydroxyisobutyryl-CoA hydrolase OS=Mus musculus OX=10090 GN=Hibch PE=1 SV=1	2	16	16	16	10	9	11	11	10	10	13	11	8	11	9	11	9	11	8	10	9	11	11	10	10	13
PACSIN2	28.2994	28.3296	28.1504	28.0775	28.3314	28.1867	28.0427	27.9791	28.6837	28.597	28.6434	28.575	28.8128	28.2842	28.5983	Q9WVE8;Q3TDA7;Q3UP40;A0A2R8W750;Q8BNK9	Q9WVE8;Q3TDA7;Q3UP40	15;15;8;5;3	12;12;5;4;3	4;4;4;4;0	Protein kinase C and casein kinase substrate in neurons protein 2	PACSIN2	sp|Q9WVE8|PACN2_MOUSE Protein kinase C and casein kinase substrate in neurons protein 2 OS=Mus musculus OX=10090 GN=Pacsin2 PE=1 SV=1;tr|Q3TDA7|Q3TDA7_MOUSE Protein kinase C and casein kinase substrate in neurons protein 2 OS=Mus musculus OX=10090 GN=Pacsi	5	15	12	4	5	7	7	7	10	9	4	8	12	11	12	9	11	10	11	5	7	7	7	9	8	3
ACSF2	26.7674	26.9419	26.6716	26.9719	26.9714	26.6565	26.8132	26.7249	26.5366	26.3374	26.1596	26.4409	26.2211	26.5938	26.4488	Q8VCW8	Q8VCW8	16	16	16	Medium-chain acyl-CoA ligase ACSF2, mitochondrial	ACSF2	sp|Q8VCW8|ACSF2_MOUSE Medium-chain acyl-CoA ligase ACSF2, mitochondrial OS=Mus musculus OX=10090 GN=Acsf2 PE=1 SV=1	1	16	16	16	13	13	13	12	14	14	12	13	10	12	10	12	12	13	10	13	13	13	12	14	14	12
MACROH2A2	26.474	26.0656	26.4425	26.3095	26.1998	26.505	26.2574	26.7132	26.8094	27.3229	26.6303	27.2241	27.1657	26.8049	26.9298	Q8CCK0;Q8BP16;A0PJB8;Q9CTR1;Q9D3V6;Q9D3U7	Q8CCK0;Q8BP16;A0PJB8	14;12;9;4;4;2	12;10;9;2;3;1	12;10;9;2;3;1	Core histone macro-H2A.2;Core histone macro-H2A	MACROH2A2	sp|Q8CCK0|H2AW_MOUSE Core histone macro-H2A.2 OS=Mus musculus OX=10090 GN=Macroh2a2 PE=1 SV=3;tr|Q8BP16|Q8BP16_MOUSE Core histone macro-H2A OS=Mus musculus OX=10090 GN=Macroh2a2 PE=2 SV=1;tr|A0PJB8|A0PJB8_MOUSE H2afy2 protein (Fragment) OS=Mus musculus OX=	6	14	12	12	10	10	12	12	9	9	12	10	11	11	9	11	12	11	9	8	8	10	10	7	7	10
NCDN	28.045	28.4023	27.635	28.2919	28.1194	28.4824	28.2261	27.7647	27.3802	27.6904	27.2364	27.5057	27.3354	27.6069	27.4277	Q9Z0E0;Q9Z0E0-2	Q9Z0E0;Q9Z0E0-2	22;21	22;21	22;21	Neurochondrin	NCDN	sp|Q9Z0E0|NCDN_MOUSE Neurochondrin OS=Mus musculus OX=10090 GN=Ncdn PE=1 SV=1;sp|Q9Z0E0-2|NCDN_MOUSE Isoform 2 of Neurochondrin OS=Mus musculus OX=10090 GN=Ncdn	2	22	22	22	16	18	18	19	15	16	17	17	16	16	15	17	15	16	15	16	18	18	19	15	16	17
DPP6	27.2189	26.7995	26.8684	27.1163	26.1011	26.9038	26.5739	26.9304	27.4313	27.3553	27.1412	27.5177	27.2968	27.3188	27.5933	E9PWX1;Q9Z218;Q80VM5;Q5U4C2;Q3TY19;Q8C8I1	E9PWX1;Q9Z218;Q80VM5;Q5U4C2;Q3TY19	26;25;25;25;24;1	26;25;25;25;24;1	24;23;23;23;22;1	Dipeptidyl aminopeptidase-like protein 6	DPP6	tr|E9PWX1|E9PWX1_MOUSE A-type potassium channel modulatory protein DPP6 OS=Mus musculus OX=10090 GN=Dpp6 PE=1 SV=1;sp|Q9Z218|DPP6_MOUSE A-type potassium channel modulatory protein DPP6 OS=Mus musculus OX=10090 GN=Dpp6 PE=1 SV=1;tr|Q80VM5|Q80VM5_MOUSE A-typ	6	26	26	24	12	13	17	16	13	17	13	16	17	19	16	19	17	21	17	12	13	17	16	13	17	13
MDH1	31.8222	31.5102	31.4937	31.5431	31.7129	31.6726	31.7766	31.7083	31.2281	31.4797	31.1792	31.4302	31.1675	31.357	31.1481	P14152;A0A5F8MPN8;B1ATQ3	P14152;A0A5F8MPN8	15;14;4	15;14;4	15;14;4	Malate dehydrogenase, cytoplasmic;Malate dehydrogenase	MDH1	sp|P14152|MDHC_MOUSE Malate dehydrogenase, cytoplasmic OS=Mus musculus OX=10090 GN=Mdh1 PE=1 SV=3;tr|A0A5F8MPN8|A0A5F8MPN8_MOUSE Malate dehydrogenase OS=Mus musculus OX=10090 GN=Mdh1 PE=1 SV=1	3	15	15	15	14	13	12	12	12	11	12	12	12	11	11	9	11	11	11	14	13	12	12	12	11	12
PFDN2	26.5036	26.7689	26.5242	26.4159	26.6551	26.493	26.7824	26.5644	26.0738	26.1406	26.2143	26.3394	26.4429	26.1034	26.2204	O70591;F8WJ30	O70591;F8WJ30	4;3	4;3	4;3	Prefoldin subunit 2	PFDN2	sp|O70591|PFD2_MOUSE Prefoldin subunit 2 OS=Mus musculus OX=10090 GN=Pfdn2 PE=1 SV=2;tr|F8WJ30|F8WJ30_MOUSE Prefoldin 2 (Fragment) OS=Mus musculus OX=10090 GN=Pfdn2 PE=1 SV=1	2	4	4	4	4	4	4	4	4	4	4	4	4	4	4	4	3	4	4	4	4	4	4	4	4	4
SRRM1	26.45	26.2741	26.2757	26.2943	26.3366	26.2733	26.3334	26.2737	25.2367	24.0533	25.0128	24.825	26.3031	26.1925	24.8787	E9PUK6;Q52KI8;A2A8V9;E9QKA4;A2A8V8;Q52KI8-2;F6UK16;F7BWM1;F6T4M4;A2A983	E9PUK6;Q52KI8;A2A8V9;E9QKA4;A2A8V8;Q52KI8-2	33;32;32;32;32;30;15;6;1;1	33;32;32;32;32;30;15;6;1;1	32;31;32;31;31;29;15;5;1;1	Serine/arginine repetitive matrix protein 1	SRRM1	tr|E9PUK6|E9PUK6_MOUSE Serine/arginine repetitive matrix 1 OS=Mus musculus OX=10090 GN=Srrm1 PE=1 SV=1;sp|Q52KI8|SRRM1_MOUSE Serine/arginine repetitive matrix protein 1 OS=Mus musculus OX=10090 GN=Srrm1 PE=1 SV=2;tr|A2A8V9|A2A8V9_MOUSE Serine/arginine repe	10	33	33	32	22	20	21	24	20	24	22	24	26	29	28	21	27	22	25	22	20	21	24	20	24	22
AGRN	26.45	26.2741	26.2757	26.2943	26.3366	26.2733	26.3334	26.2737	24.8709	25.5834	24.5277	25.1714	26.0217	23.7715	25.1037	M0QWP1;A2ASQ1;Q5EBX5;Z4YK85;A2ASQ1-3;A2ASQ1-2;Q6PCM6;O08860;Q8K326;Z4YJS5;Q91XS3;Q52L98;Q99KT4;Q80V56	M0QWP1;A2ASQ1;Q5EBX5;Z4YK85;A2ASQ1-3;A2ASQ1-2;Q6PCM6	12;9;9;9;9;9;7;4;4;4;2;2;2;2	12;9;9;9;9;9;7;4;4;4;2;2;2;2	12;9;9;9;9;9;7;4;4;4;2;2;2;2	Agrin;Agrin;Agrin N-terminal 110 kDa subunit;Agrin C-terminal 110 kDa subunit;Agrin C-terminal 90 kDa fragment;Agrin C-terminal 22 kDa fragment	AGRN	tr|M0QWP1|M0QWP1_MOUSE Agrin OS=Mus musculus OX=10090 GN=Agrn PE=1 SV=1;sp|A2ASQ1|AGRIN_MOUSE Agrin OS=Mus musculus OX=10090 GN=Agrn PE=1 SV=1;tr|Q5EBX5|Q5EBX5_MOUSE Mini-agrin OS=Mus musculus OX=10090 GN=Agrn PE=2 SV=1;tr|Z4YK85|Z4YK85_MOUSE Agrin OS=Mus	14	12	12	12	0	0	0	0	0	0	0	0	8	7	6	7	8	5	6	0	0	0	0	0	0	0
SNAP25	29.9828	29.8362	29.8867	30.0198	29.0997	29.5829	29.2917	29.6794	29.4635	29.2337	29.2681	29.4479	29.7591	29.5758	29.7221	P60879;P60879-2	P60879;P60879-2	20;16	20;16	19;16	Synaptosomal-associated protein 25	SNAP25	sp|P60879|SNP25_MOUSE Synaptosomal-associated protein 25 OS=Mus musculus OX=10090 GN=Snap25 PE=1 SV=1;sp|P60879-2|SNP25_MOUSE Isoform 2 of Synaptosomal-associated protein 25 OS=Mus musculus OX=10090 GN=Snap25	2	20	20	19	18	19	18	19	19	18	18	19	18	17	19	17	17	16	17	18	19	18	19	19	18	18
SNRPB2	24.5503	25.3155	24.8745	24.6123	25.217	24.9447	24.9791	24.9892	25.6245	25.635	25.4458	24.9865	24.9871	24.8152	24.8683	Q9CQI7;A2CES4;Q62379	Q9CQI7;A2CES4	5;5;1	4;4;1	4;4;1	U2 small nuclear ribonucleoprotein B	SNRPB2	sp|Q9CQI7|RU2B_MOUSE U2 small nuclear ribonucleoprotein B OS=Mus musculus OX=10090 GN=Snrpb2 PE=1 SV=1;tr|A2CES4|A2CES4_MOUSE U2 small nuclear ribonucleoprotein B (Fragment) OS=Mus musculus OX=10090 GN=Snrpb2 PE=1 SV=1	3	5	4	4	4	3	2	2	1	2	1	4	4	3	3	2	1	2	2	3	2	1	1	0	1	0
EPRS1	26.0437	26.064	25.888	26.1092	26.2487	26.1062	26.5492	26.1928	26.7094	26.7089	26.5058	26.0639	26.4352	26.2131	26.3436	Q8CGC7;B9EIU1;Q3TLK2;A0A140LIZ4	Q8CGC7;B9EIU1	36;36;1;1	36;36;1;1	35;35;1;0	Bifunctional glutamate/proline--tRNA ligase;Glutamate--tRNA ligase;Proline--tRNA ligase	EPRS1	sp|Q8CGC7|SYEP_MOUSE Bifunctional glutamate/proline--tRNA ligase OS=Mus musculus OX=10090 GN=Eprs1 PE=1 SV=4;tr|B9EIU1|B9EIU1_MOUSE Glutamyl-prolyl-tRNA synthetase OS=Mus musculus OX=10090 GN=Eprs1 PE=2 SV=1	4	36	36	35	21	19	22	21	26	20	23	26	22	21	22	21	16	16	15	21	19	22	21	26	20	23
NCAM1.1	28.0372	28.6619	28.5916	28.8756	28.5594	28.8277	28.2954	28.6371	26.9096	27.0721	26.8437	28.7773	26.7036	28.3136	27.9436	P13595	P13595	38	3	0	Neural cell adhesion molecule 1	NCAM1	sp|P13595|NCAM1_MOUSE Neural cell adhesion molecule 1 OS=Mus musculus OX=10090 GN=Ncam1 PE=1 SV=3	1	38	3	0	32	28	30	30	26	30	28	28	34	36	35	33	35	32	35	2	2	2	2	2	2	2
COPG1	24.9765	25.6798	25.1776	25.1231	25.6197	25.411	25.631	25.1311	24.6953	24.6933	25.147	24.7535	24.7809	24.6814	24.6832	Q9QZE5;Q7TNQ1	Q9QZE5	13;2	13;2	12;2	Coatomer subunit gamma-1	COPG1	sp|Q9QZE5|COPG1_MOUSE Coatomer subunit gamma-1 OS=Mus musculus OX=10090 GN=Copg1 PE=1 SV=1	2	13	13	12	5	8	9	7	10	9	9	8	6	8	8	9	6	7	6	5	8	9	7	10	9	9
PDIA6	26.96	27.0106	26.765	26.9215	27.0029	26.4047	26.9046	26.6937	25.9088	26.3502	26.7752	26.0896	26.2798	25.8179	26.2273	Q3TML0;Q3TJL8;Q922R8;Q3THH1;Q9DAB4	Q3TML0;Q3TJL8;Q922R8;Q3THH1;Q9DAB4	9;9;8;8;7	9;9;8;8;7	9;9;8;8;7	Protein disulfide-isomerase A6	PDIA6	tr|Q3TML0|Q3TML0_MOUSE Protein disulfide-isomerase A6 OS=Mus musculus OX=10090 GN=Pdia6 PE=1 SV=1;tr|Q3TJL8|Q3TJL8_MOUSE Protein disulfide-isomerase A6 OS=Mus musculus OX=10090 GN=Pdia6 PE=2 SV=1;sp|Q922R8|PDIA6_MOUSE Protein disulfide-isomerase A6 OS=Mus	5	9	9	9	6	7	5	8	7	5	7	7	7	6	7	5	6	7	6	6	7	5	8	7	5	7
ESD	27.7002	28.0591	27.7153	27.7279	27.9762	27.9674	28.0894	27.7882	27.556	27.505	27.6076	27.5064	27.4758	27.5514	27.6015	Q9R0P3;H3BKH6;H3BJP2;H3BLJ9;H3BJL6;H3BK43;H3BJC6;H3BL99	Q9R0P3;H3BKH6;H3BJP2;H3BLJ9;H3BJL6;H3BK43	12;12;11;11;11;10;4;1	12;12;11;11;11;10;4;1	12;12;11;11;11;10;4;1	S-formylglutathione hydrolase	ESD	sp|Q9R0P3|ESTD_MOUSE S-formylglutathione hydrolase OS=Mus musculus OX=10090 GN=Esd PE=1 SV=1;tr|H3BKH6|H3BKH6_MOUSE S-formylglutathione hydrolase OS=Mus musculus OX=10090 GN=Esd PE=1 SV=1;tr|H3BJP2|H3BJP2_MOUSE S-formylglutathione hydrolase (Fragment) OS=M	8	12	12	12	10	10	11	10	12	10	11	10	9	11	10	11	9	10	9	10	10	11	10	12	10	11
PARP14	26.9682	25.4697	25.9046	25.7632	25.1878	25.1936	25.0953	25.0112	26.3174	26.2674	26.2521	26.5873	25.9455	26.0502	26.0431	Q2EMV9;B2RSI3;Q2EMV9-2	Q2EMV9;B2RSI3;Q2EMV9-2	3;3;3	3;3;3	3;3;3	Protein mono-ADP-ribosyltransferase PARP14;Poly [ADP-ribose] polymerase	PARP14	sp|Q2EMV9|PAR14_MOUSE Protein mono-ADP-ribosyltransferase PARP14 OS=Mus musculus OX=10090 GN=Parp14 PE=1 SV=3;tr|B2RSI3|B2RSI3_MOUSE Poly [ADP-ribose] polymerase OS=Mus musculus OX=10090 GN=Parp14 PE=2 SV=1;sp|Q2EMV9-2|PAR14_MOUSE Isoform 2 of Protein mono	3	3	3	3	2	2	1	1	2	2	2	3	2	3	3	3	3	2	2	2	2	1	1	2	2	2
DHX9	27.444	27.2672	27.2058	27.273	27.4751	27.1069	27.2385	27.3465	27.1852	27.1147	27.0054	26.8173	26.9415	26.9027	26.933	E9QNN1;O70133-2;Q3UR42;Q05BR6	E9QNN1;O70133-2;Q3UR42	32;30;20;7	32;30;20;7	1;1;1;1	RNA helicase;ATP-dependent RNA helicase A;DEAH box protein 9	DHX9	tr|E9QNN1|E9QNN1_MOUSE RNA helicase OS=Mus musculus OX=10090 GN=Dhx9 PE=1 SV=1;sp|O70133-2|DHX9_MOUSE Isoform 2 of ATP-dependent RNA helicase A OS=Mus musculus OX=10090 GN=Dhx9;tr|Q3UR42|Q3UR42_MOUSE DEAH box protein 9 (Fragment) OS=Mus musculus OX=10090 G	4	32	32	1	26	26	26	28	27	27	27	28	20	21	22	24	21	23	19	26	26	26	28	27	27	27
ENDOG	25.0699	25.2194	24.441	25.3486	25.4231	24.7347	25.4949	24.6233	24.4434	24.2552	24.004	24.0283	24.4939	24.0895	23.7288	O08600;Q3UN47	O08600;Q3UN47	7;7	7;7	7;7	Endonuclease G, mitochondrial;Endonuclease	ENDOG	sp|O08600|NUCG_MOUSE Endonuclease G, mitochondrial OS=Mus musculus OX=10090 GN=Endog PE=1 SV=1;tr|Q3UN47|Q3UN47_MOUSE Endonuclease OS=Mus musculus OX=10090 GN=Endog PE=1 SV=1	2	7	7	7	3	4	4	4	3	3	3	5	2	3	3	3	2	3	3	3	4	4	4	3	3	3
SLC20A2	26.7966	26.2674	26.5118	26.5555	25.845	25.9791	25.6152	26.3184	26.9739	27.0564	26.6591	26.8724	26.5986	27.1723	26.2778	Q80UP8;P70456	Q80UP8	11;1	11;1	11;1	Sodium-dependent phosphate transporter 2	SLC20A2	sp|Q80UP8|S20A2_MOUSE Sodium-dependent phosphate transporter 2 OS=Mus musculus OX=10090 GN=Slc20a2 PE=1 SV=2	2	11	11	11	7	7	7	8	8	6	8	7	9	8	8	9	9	9	7	7	7	7	8	8	6	8
ATP1B2	30.653	30.4476	30.7015	30.4355	30.1542	30.4769	30.0732	30.3193	31.2876	30.7039	31.0701	30.4667	30.9785	30.7561	31.0111	P14231;Q3UR55;I7HIF3	P14231;Q3UR55	12;12;3	12;12;3	12;12;3	Sodium/potassium-transporting ATPase subunit beta-2;Sodium/potassium-transporting ATPase subunit beta	ATP1B2	sp|P14231|AT1B2_MOUSE Sodium/potassium-transporting ATPase subunit beta-2 OS=Mus musculus OX=10090 GN=Atp1b2 PE=1 SV=2;tr|Q3UR55|Q3UR55_MOUSE Sodium/potassium-transporting ATPase subunit beta OS=Mus musculus OX=10090 GN=Atp1b2 PE=1 SV=1	3	12	12	12	10	10	9	11	8	10	9	10	8	9	10	9	9	10	9	10	10	9	11	8	10	9
GFER	24.524	24.3289	24.0388	24.1263	24.4396	24.2952	24.3662	24.3794	24.6981	24.3257	24.8126	24.9444	24.828	24.7466	24.7624	P56213;A0A3Q4EGL6;A0A3Q4EII8;A0AAQ4VMS0	P56213;A0A3Q4EGL6	3;3;1;1	3;3;1;1	3;3;1;1	FAD-linked sulfhydryl oxidase ALR;Sulfhydryl oxidase	GFER	sp|P56213|ALR_MOUSE FAD-linked sulfhydryl oxidase ALR OS=Mus musculus OX=10090 GN=Gfer PE=1 SV=2;tr|A0A3Q4EGL6|A0A3Q4EGL6_MOUSE Sulfhydryl oxidase OS=Mus musculus OX=10090 GN=Gfer PE=1 SV=1	4	3	3	3	2	3	3	3	3	2	2	2	2	2	1	2	2	2	2	2	3	3	3	3	2	2
UQCRQ	27.8108	27.649	27.5497	27.6378	26.4357	27.5366	26.7768	27.6074	28.9835	27.3195	27.9395	28.6866	28.4343	28.5387	28.8078	Q9CQ69;I7HPX6	Q9CQ69	3;1	3;1	3;1	Cytochrome b-c1 complex subunit 8	UQCRQ	sp|Q9CQ69|QCR8_MOUSE Cytochrome b-c1 complex subunit 8 OS=Mus musculus OX=10090 GN=Uqcrq PE=1 SV=3	2	3	3	3	3	2	3	3	2	3	3	3	1	2	2	2	2	2	2	3	2	3	3	2	3	3
ABI2	25.0549	25.0512	25.2811	25.015	24.4887	25.3227	24.809	24.8699	25.562	25.3894	25.7387	25.5042	25.4259	25.3244	25.655	P62484;A0A087WPP8;Q6AXH6;Q6AXD2;A0A087WRS3;A0A087WR90;A0A087WNT3;A0A087WNU9;Q3UVN6;A0A087WP64;A0A087WPE6	P62484;A0A087WPP8;Q6AXH6;Q6AXD2;A0A087WRS3	7;7;7;7;6;3;3;2;1;1;1	4;4;4;4;3;2;1;1;0;0;0	4;4;4;4;3;2;1;1;0;0;0	Abl interactor 2	ABI2	sp|P62484|ABI2_MOUSE Abl interactor 2 OS=Mus musculus OX=10090 GN=Abi2 PE=1 SV=1;tr|A0A087WPP8|A0A087WPP8_MOUSE Abl interactor 2 OS=Mus musculus OX=10090 GN=Abi2 PE=1 SV=1;tr|Q6AXH6|Q6AXH6_MOUSE Abi2 protein OS=Mus musculus OX=10090 GN=Abi2 PE=1 SV=1;tr|Q6	11	7	4	4	7	6	5	6	6	6	7	5	5	5	4	6	5	6	5	4	4	3	4	4	3	4
NMRAL1	25.3254	25.9417	25.7126	25.9165	26.2099	25.6218	25.9549	25.9487	25.2683	25.3072	24.9901	25.3044	25.5015	25.4428	25.4846	Q8K2T1;D3YU12;G5E8S7;Q8K2T1-2;Q8K2T1-3	Q8K2T1;D3YU12;G5E8S7;Q8K2T1-2	6;6;4;4;2	6;6;4;4;2	6;6;4;4;2	NmrA-like family domain-containing protein 1	NMRAL1	sp|Q8K2T1|NMRL1_MOUSE NmrA-like family domain-containing protein 1 OS=Mus musculus OX=10090 GN=Nmral1 PE=1 SV=1;tr|D3YU12|D3YU12_MOUSE NmrA-like family domain-containing protein 1 OS=Mus musculus OX=10090 GN=Nmral1 PE=1 SV=1;tr|G5E8S7|G5E8S7_MOUSE NmrA-lik	5	6	6	6	5	4	6	4	6	6	6	4	4	4	5	5	3	6	2	5	4	6	4	6	6	6
VTA1	25.7404	25.4535	25.5589	25.4176	25.5059	25.4658	25.383	25.343	25.926	25.914	25.8469	25.679	26.1158	25.7335	25.7753	Q9CR26;F6W5Q8;Q3V4B3	Q9CR26;F6W5Q8;Q3V4B3	6;5;5	6;5;5	6;5;5	Vacuolar protein sorting-associated protein VTA1 homolog;Vta1/callose synthase N-terminal domain-containing protein	VTA1	sp|Q9CR26|VTA1_MOUSE Vacuolar protein sorting-associated protein VTA1 homolog OS=Mus musculus OX=10090 GN=Vta1 PE=1 SV=1;tr|F6W5Q8|F6W5Q8_MOUSE Vesicle (multivesicular body) trafficking 1 (Fragment) OS=Mus musculus OX=10090 GN=Vta1 PE=1 SV=8;tr|Q3V4B3|Q3V4	3	6	6	6	5	6	6	6	5	5	2	3	4	4	5	6	4	6	5	5	6	6	6	5	5	2
HSD17B12	26.514	25.9495	25.7692	25.8921	26.0278	26.0761	26.073	26.159	26.0636	25.8268	25.4627	24.8683	25.6888	25.3022	24.7816	O70503;Q0VGQ1;O70503-2;Q9CSR6;Q8BPF1	O70503;Q0VGQ1;O70503-2	10;10;6;4;2	10;10;6;4;2	10;10;6;4;2	Very-long-chain 3-oxoacyl-CoA reductase	HSD17B12	sp|O70503|DHB12_MOUSE Very-long-chain 3-oxoacyl-CoA reductase OS=Mus musculus OX=10090 GN=Hsd17b12 PE=1 SV=1;tr|Q0VGQ1|Q0VGQ1_MOUSE Very-long-chain 3-oxoacyl-CoA reductase OS=Mus musculus OX=10090 GN=Hsd17b12 PE=2 SV=1;sp|O70503-2|DHB12_MOUSE Isoform 2 of	5	10	10	10	8	8	7	9	8	8	9	9	5	6	6	4	5	6	4	8	8	7	9	8	8	9
NAPA	28.7026	28.4807	28.7241	28.5905	28.478	28.3501	28.3492	28.4378	28.066	28.3168	28.261	28.2066	28.3001	28.3685	28.1865	Q9DB05;Q9CXX1;A0A1B0GR35	Q9DB05;Q9CXX1	20;17;2	20;17;2	18;15;2	Alpha-soluble NSF attachment protein	NAPA	sp|Q9DB05|SNAA_MOUSE Alpha-soluble NSF attachment protein OS=Mus musculus OX=10090 GN=Napa PE=1 SV=1;tr|Q9CXX1|Q9CXX1_MOUSE Alpha-soluble NSF attachment protein OS=Mus musculus OX=10090 GN=Napa PE=2 SV=1	3	20	20	18	16	17	16	16	16	16	16	16	15	16	14	14	15	16	16	16	17	16	16	16	16	16
PVALB	31.7807	31.7525	31.5323	31.518	31.7151	31.0288	31.3962	31.1182	31.1899	30.8127	31.1858	30.974	31.0378	30.9944	30.9695	P32848;Q545M7	P32848;Q545M7	10;10	10;10	10;10	Parvalbumin alpha;Parvalbumin	PVALB	sp|P32848|PRVA_MOUSE Parvalbumin alpha OS=Mus musculus OX=10090 GN=Pvalb PE=1 SV=3;tr|Q545M7|Q545M7_MOUSE Parvalbumin OS=Mus musculus OX=10090 GN=Pvalb PE=1 SV=1	2	10	10	10	10	9	8	8	8	8	8	8	9	7	7	7	7	7	7	10	9	8	8	8	8	8
MBNL1	25.1594	25.6131	25.6303	25.4867	25.9107	25.2152	25.8835	25.5245	25.1008	25.3044	24.8625	24.4517	25.0353	24.5712	25.0381	A0A0A6YWB0;A0A0A6YVV8;A0A0A6YXP3;A0A0A6YWG1;A0A0A6YXQ4;A0A0A6YXL7;A0A0A6YWJ5;A0A2I3BRX8;Q3U570;Q8R003;S4R267;Q542D8	A0A0A6YWB0;A0A0A6YVV8;A0A0A6YXP3	7;7;4;3;3;2;2;2;2;1;1;1	7;7;4;3;3;2;2;2;2;1;1;1	1;1;0;1;1;0;0;0;0;0;0;0		MBNL1	tr|A0A0A6YWB0|A0A0A6YWB0_MOUSE Muscleblind like splicing regulator 1 OS=Mus musculus OX=10090 GN=Mbnl1 PE=1 SV=1;tr|A0A0A6YVV8|A0A0A6YVV8_MOUSE Muscleblind like splicing regulator 1 OS=Mus musculus OX=10090 GN=Mbnl1 PE=1 SV=1;tr|A0A0A6YXP3|A0A0A6YXP3_MOUSE	12	7	7	1	4	5	3	3	4	4	3	4	4	3	2	4	3	2	5	4	5	3	3	4	4	3
HIBADH	28.1766	28.1429	27.9837	28.1902	28.1658	28.1903	28.0878	28.203	27.943	28.0438	27.7231	27.7443	27.6762	27.8346	27.8716	Q99L13;A0ZNJ2	Q99L13;A0ZNJ2	11;9	11;9	11;9	3-hydroxyisobutyrate dehydrogenase, mitochondrial;3-hydroxyisobutyrate dehydrogenase	HIBADH	sp|Q99L13|3HIDH_MOUSE 3-hydroxyisobutyrate dehydrogenase, mitochondrial OS=Mus musculus OX=10090 GN=Hibadh PE=1 SV=1;tr|A0ZNJ2|A0ZNJ2_MOUSE 3-hydroxyisobutyrate dehydrogenase OS=Mus musculus OX=10090 GN=Hibadh PE=2 SV=1	2	11	11	11	9	11	10	9	10	10	10	10	9	10	11	11	10	11	8	9	11	10	9	10	10	10
RO60	25.2472	25.2525	25.7333	25.6964	25.8327	25.5208	25.4075	25.4396	24.909	25.1941	25.0206	25.1374	25.0163	24.9478	24.9432	O08848;Q8R562;Q80W12;Q3TJ75	O08848;Q8R562;Q80W12;Q3TJ75	13;13;13;13	13;13;13;13	13;13;13;13	RNA-binding protein Ro60;TROVE domain-containing protein	RO60;RO60	sp|O08848|RO60_MOUSE RNA-binding protein Ro60 OS=Mus musculus OX=10090 GN=RO60 PE=1 SV=1;tr|Q8R562|Q8R562_MOUSE Ribonucleoprotein OS=Mus musculus OX=10090 GN=Ro60 PE=2 SV=1;tr|Q80W12|Q80W12_MOUSE TROVE domain family, member 2 OS=Mus musculus OX=10090 GN=Ro	4	13	13	13	8	8	8	5	9	8	6	8	7	6	7	5	4	7	5	8	8	8	5	9	8	6
ADAP1	25.7014	25.3642	25.493	25.3936	25.318	25.2062	25.2966	25.6828	25.4163	25.1043	25.0858	24.8452	24.9573	24.9759	24.9528	Q6PGM4;E9PY16;Q8BVS1;Q8BVR8;B7ZMY4;Q8R2V5;Q5SSK2;Q3V340	Q6PGM4;E9PY16;Q8BVS1;Q8BVR8;B7ZMY4	12;12;11;11;11;1;1;1	12;12;11;11;11;1;1;1	12;12;11;11;11;1;1;1	PH domain-containing protein	ADAP1	tr|Q6PGM4|Q6PGM4_MOUSE Adap1 protein (Fragment) OS=Mus musculus OX=10090 GN=Adap1 PE=2 SV=1;tr|E9PY16|E9PY16_MOUSE ArfGAP with dual PH domains 1 OS=Mus musculus OX=10090 GN=Adap1 PE=1 SV=1;tr|Q8BVS1|Q8BVS1_MOUSE PH domain-containing protein OS=Mus musculus	8	12	12	12	5	8	6	5	8	7	7	5	7	8	6	8	5	6	7	5	8	6	5	8	7	7
AP2A2	28.6967	28.4624	28.4528	28.3345	28.3137	28.3669	28.4624	28.4021	27.8935	28.2298	28.0626	28.0905	28.1683	28.1944	28.0475	P17427;Q6PEE6;Q3U7X9;Q69ZW4;A0A0J9YUA7	P17427;Q6PEE6;Q3U7X9;Q69ZW4	35;35;35;35;1	28;28;28;28;1	28;28;28;28;1	AP-2 complex subunit alpha-2;AP-2 complex subunit alpha	AP2A2	sp|P17427|AP2A2_MOUSE AP-2 complex subunit alpha-2 OS=Mus musculus OX=10090 GN=Ap2a2 PE=1 SV=2;tr|Q6PEE6|Q6PEE6_MOUSE AP-2 complex subunit alpha OS=Mus musculus OX=10090 GN=Ap2a2 PE=2 SV=1;tr|Q3U7X9|Q3U7X9_MOUSE AP-2 complex subunit alpha OS=Mus musculus O	5	35	28	28	30	30	32	31	32	31	32	33	25	23	25	26	21	28	23	23	24	25	25	25	25	25
ABLIM1	26.7025	26.5429	26.8728	26.8154	26.0266	25.4127	25.5632	26.6644	27.4113	27.0811	26.8266	27.2367	26.9853	27.3942	26.4404	Q8K4G5-4;Q8K4G5-2;E9Q9C1;E9Q9C0;E9Q9C4;Q3UP03;E9Q9C2;B9EIV0;E9Q9C7;E9QK41;Q8K4G5;E9Q030;Q8K4G5-3;E9Q9D2;E9Q9Q7;E9Q9D1;Q3TAG5;Q8K278;Q8K4G5-5;F6YHE5;Q9EPW6	Q8K4G5-4;Q8K4G5-2;E9Q9C1;E9Q9C0;E9Q9C4;Q3UP03;E9Q9C2;B9EIV0;E9Q9C7;E9QK41;Q8K4G5;E9Q030;Q8K4G5-3;E9Q9D2;E9Q9Q7;E9Q9D1;Q3TAG5;Q8K278	20;20;20;20;20;19;19;19;19;19;19;17;17;16;16;16;11;10;3;2;2	20;20;20;20;20;19;19;19;19;19;19;17;17;16;16;16;11;10;3;2;2	20;20;20;20;20;19;19;19;19;19;19;17;17;16;16;16;11;10;3;2;2	Actin-binding LIM protein 1;LIM zinc-binding domain-containing protein	ABLIM1	sp|Q8K4G5-4|ABLM1_MOUSE Isoform 4 of Actin-binding LIM protein 1 OS=Mus musculus OX=10090 GN=Ablim1;sp|Q8K4G5-2|ABLM1_MOUSE Isoform 2 of Actin-binding LIM protein 1 OS=Mus musculus OX=10090 GN=Ablim1;tr|E9Q9C1|E9Q9C1_MOUSE Actin-binding LIM protein 1 OS=Mu	21	20	20	20	15	14	14	11	13	9	10	17	14	19	17	16	19	20	15	15	14	14	11	13	9	10
PSMA5	28.3315	28.3028	28.1772	27.9472	28.3591	27.7886	28.2738	27.9191	26.5225	27.2659	27.0815	28.209	27.3067	27.5961	26.7137	Q9Z2U1;Q3UPK6;Q3TUX3;Q3TUI9	Q9Z2U1;Q3UPK6;Q3TUX3;Q3TUI9	9;9;9;9	9;9;9;9	9;9;9;9	Proteasome subunit alpha type-5;Proteasome subunit alpha type	PSMA5	sp|Q9Z2U1|PSA5_MOUSE Proteasome subunit alpha type-5 OS=Mus musculus OX=10090 GN=Psma5 PE=1 SV=1;tr|Q3UPK6|Q3UPK6_MOUSE Proteasome subunit alpha type OS=Mus musculus OX=10090 GN=Psma5 PE=1 SV=1;tr|Q3TUX3|Q3TUX3_MOUSE Proteasome subunit alpha type OS=Mus mu	4	9	9	9	8	7	7	7	9	8	9	7	7	6	7	7	6	7	6	8	7	7	7	9	8	9
MAPRE1	25.7806	25.8003	25.804	25.5884	25.4303	24.7715	25.3059	23.8875	25.8746	26.1768	25.8713	26.3868	26.134	25.7247	25.9032	Q61166;Q3U4H0	Q61166;Q3U4H0	8;8	7;7	7;7	Microtubule-associated protein RP/EB family member 1	MAPRE1	sp|Q61166|MARE1_MOUSE Microtubule-associated protein RP/EB family member 1 OS=Mus musculus OX=10090 GN=Mapre1 PE=1 SV=3;tr|Q3U4H0|Q3U4H0_MOUSE Microtubule-associated protein RP/EB family member 1 OS=Mus musculus OX=10090 GN=Mapre1 PE=1 SV=1	2	8	7	7	5	5	4	6	6	6	6	4	8	8	7	6	7	6	8	4	4	3	5	5	5	5
EIF4A2	28.3253	28.1647	28.0632	27.9191	28.2938	27.9254	28.0886	28.0038	27.3414	27.6322	27.7491	27.6378	27.9221	27.727	27.7743	P10630;Q52KC1;P10630-2;Q8BTU6;A0A338P6X5;E9Q561;D6RJ60;D6RJ11	P10630;Q52KC1;P10630-2;Q8BTU6;A0A338P6X5;E9Q561	19;19;19;17;15;14;2;2	19;19;19;17;15;14;2;2	11;11;11;9;9;9;1;1	Eukaryotic initiation factor 4A-II	EIF4A2	sp|P10630|IF4A2_MOUSE Eukaryotic initiation factor 4A-II OS=Mus musculus OX=10090 GN=Eif4a2 PE=1 SV=2;tr|Q52KC1|Q52KC1_MOUSE Eukaryotic initiation factor 4A-II OS=Mus musculus OX=10090 GN=Eif4a2 PE=2 SV=1;sp|P10630-2|IF4A2_MOUSE Isoform 2 of Eukaryotic ini	8	19	19	11	17	18	15	17	16	15	18	17	14	16	13	16	13	14	17	17	18	15	17	16	15	18
EXOC4	25.3455	24.8471	24.8997	25.382	24.7961	25.6151	25.2321	25.3386	24.6846	24.8355	24.6611	24.3267	24.0513	24.1189	24.8519	O35382;Q69ZD1;Q8CA11;Q8C391;Q9CXE1;Q8CAQ9;Q8CEG7;Q9CWI0	O35382;Q69ZD1;Q8CA11;Q8C391;Q9CXE1;Q8CAQ9	15;15;11;10;9;8;7;6	15;15;11;10;9;8;7;6	15;15;11;10;9;8;7;6	Exocyst complex component 4;Exocyst complex component Sec8	EXOC4	sp|O35382|EXOC4_MOUSE Exocyst complex component 4 OS=Mus musculus OX=10090 GN=Exoc4 PE=1 SV=2;tr|Q69ZD1|Q69ZD1_MOUSE Exocyst complex component Sec8 (Fragment) OS=Mus musculus OX=10090 GN=Exoc4 PE=2 SV=1;tr|Q8CA11|Q8CA11_MOUSE Exocyst complex component Sec8	8	15	15	15	7	6	8	7	10	7	9	8	10	8	7	7	11	7	9	7	6	8	7	10	7	9
FABP3	27.2343	27.2077	26.8662	27.1081	27.4187	27.246	27.1676	26.8252	26.1872	26.657	26.3381	26.9957	26.4244	26.9464	26.8585	P11404;Q5EBJ0	P11404;Q5EBJ0	10;10	10;10	10;10	Fatty acid-binding protein, heart	FABP3	sp|P11404|FABPH_MOUSE Fatty acid-binding protein, heart OS=Mus musculus OX=10090 GN=Fabp3 PE=1 SV=5;tr|Q5EBJ0|Q5EBJ0_MOUSE Fatty acid-binding protein, heart OS=Mus musculus OX=10090 GN=Fabp3 PE=1 SV=1	2	10	10	10	5	5	5	5	7	8	6	6	7	6	7	5	6	6	4	5	5	5	5	7	8	6
FARP1	25.6841	25.9253	25.6012	25.6495	25.3563	26.0266	25.7111	25.8052	26.219	26.1874	26.2938	26.3574	26.222	25.9303	26.3136	F8VPU2;E9Q805;Q8K2R0;Q3UY58;Q80VF7;Q8R2X2;Q8BM51;Q99KU3	F8VPU2;E9Q805;Q8K2R0	14;7;7;6;3;3;2;2	14;7;7;6;3;3;2;2	14;7;7;6;3;3;2;2	FERM, ARHGEF and pleckstrin domain-containing protein 1	FARP1	sp|F8VPU2|FARP1_MOUSE FERM, ARHGEF and pleckstrin domain-containing protein 1 OS=Mus musculus OX=10090 GN=Farp1 PE=1 SV=1;tr|E9Q805|E9Q805_MOUSE FERM, ARH/RhoGEF and pleckstrin domain protein 1 (Fragment) OS=Mus musculus OX=10090 GN=Farp1 PE=1 SV=1;tr|Q8K2	8	14	14	14	9	6	7	9	7	9	10	9	9	12	8	10	6	8	11	9	6	7	9	7	9	10
RUVBL1	26.5365	26.0108	26.2208	26.2164	26.1731	26.0696	26.1527	26.2334	25.6172	25.8865	25.7025	25.8351	25.8855	26.0405	25.8916	P60122;Q3UJN2;Q3U1C2;D3YW60	P60122;Q3UJN2;Q3U1C2	12;12;12;4	12;12;12;4	11;11;11;4	RuvB-like 1;RuvB-like helicase	RUVBL1	sp|P60122|RUVB1_MOUSE RuvB-like 1 OS=Mus musculus OX=10090 GN=Ruvbl1 PE=1 SV=1;tr|Q3UJN2|Q3UJN2_MOUSE RuvB-like helicase OS=Mus musculus OX=10090 GN=Ruvbl1 PE=2 SV=1;tr|Q3U1C2|Q3U1C2_MOUSE RuvB-like helicase OS=Mus musculus OX=10090 GN=Ruvbl1 PE=1 SV=1	4	12	12	11	8	6	8	8	7	6	5	8	9	8	8	9	7	9	9	8	6	8	8	7	6	5
TBC1D24	24.5156	24.5197	24.695	24.8899	24.7176	24.9503	24.6379	24.595	25.461	25.0458	25.0282	24.9787	25.4355	25.2337	25.0914	Q3UUG6;Q3UUG6-2;Q8BRB6;A0A0J9YUB2	Q3UUG6;Q3UUG6-2;Q8BRB6	5;5;4;1	5;5;4;1	5;5;4;1	TBC1 domain family member 24	TBC1D24	sp|Q3UUG6|TBC24_MOUSE TBC1 domain family member 24 OS=Mus musculus OX=10090 GN=Tbc1d24 PE=1 SV=2;sp|Q3UUG6-2|TBC24_MOUSE Isoform 2 of TBC1 domain family member 24 OS=Mus musculus OX=10090 GN=Tbc1d24;tr|Q8BRB6|Q8BRB6_MOUSE TBC1 domain family, member 24 OS=M	4	5	5	5	4	4	3	3	1	1	2	3	4	3	3	3	4	2	4	4	4	3	3	1	1	2
ATP5F1C	29.7874	29.0914	29.1061	28.7553	28.5983	28.7022	28.7147	28.8797	29.3117	29.3458	29.4051	29.5242	29.4845	29.5268	29.4071	Q91VR2;Q8C2Q8;Q9D9D7;Q3UD06;A2AKU9;Q9ERA8;A2AKV1;A2AKV2;A2AKV3;A2AKV0;Q9Z1F5	Q91VR2;Q8C2Q8;Q9D9D7;Q3UD06;A2AKU9;Q9ERA8;A2AKV1;A2AKV2;A2AKV3	10;10;10;10;9;9;6;6;6;3;1	10;10;10;10;9;9;6;6;6;3;1	10;10;10;10;9;9;6;6;6;3;1	ATP synthase subunit gamma, mitochondrial;ATP synthase subunit gamma	ATP5F1C	sp|Q91VR2|ATPG_MOUSE ATP synthase subunit gamma, mitochondrial OS=Mus musculus OX=10090 GN=Atp5f1c PE=1 SV=1;tr|Q8C2Q8|Q8C2Q8_MOUSE ATP synthase subunit gamma OS=Mus musculus OX=10090 GN=Atp5f1c PE=1 SV=1;tr|Q9D9D7|Q9D9D7_MOUSE ATP synthase subunit gamma O	11	10	10	10	8	8	8	8	8	8	8	8	10	10	9	9	10	10	10	8	8	8	8	8	8	8
HNRNPR	28.016	27.6858	27.6614	27.3613	28.0524	27.8684	27.8869	27.7767	27.4084	27.3031	27.5775	27.2296	27.4238	27.2477	27.4075	Q8VHM5;Q3UMT8;Q3U8W9;Q99KG1;Q3UZI0;Q3UKV5;Q9CT37;F7B5B5;A2AW41;Q8BL32;V9GWW3;S4R1E9;A2AW40;G3UXU5	Q8VHM5;Q3UMT8;Q3U8W9;Q99KG1;Q3UZI0;Q3UKV5;Q9CT37;F7B5B5;A2AW41	24;24;24;22;22;22;19;19;15;6;3;2;2;1	24;24;24;22;22;22;19;19;15;6;3;2;2;1	19;19;19;17;17;17;14;15;11;6;3;1;2;0	RRM domain-containing protein	HNRNPR	tr|Q8VHM5|Q8VHM5_MOUSE Heterogeneous nuclear ribonucleoprotein R OS=Mus musculus OX=10090 GN=Hnrnpr PE=1 SV=1;tr|Q3UMT8|Q3UMT8_MOUSE RRM domain-containing protein OS=Mus musculus OX=10090 GN=Hnrnpr PE=2 SV=1;tr|Q3U8W9|Q3U8W9_MOUSE RRM domain-containing pro	14	24	24	19	19	21	18	19	21	21	21	22	21	20	21	21	21	20	19	19	21	18	19	21	21	21
PUF60	25.1848	25.4784	25.1855	25.2981	25.7718	25.2485	24.9579	25.377	26.0482	25.7281	26.1558	25.7112	25.6161	25.7299	25.824	Q3UEB3-3;Q3UEB3-2;Q3UEB3;Q0VDY2	Q3UEB3-3;Q3UEB3-2;Q3UEB3	11;11;10;5	11;11;10;5	11;11;10;5	Poly(U)-binding-splicing factor PUF60	PUF60	sp|Q3UEB3-3|PUF60_MOUSE Isoform 3 of Poly(U)-binding-splicing factor PUF60 OS=Mus musculus OX=10090 GN=Puf60;sp|Q3UEB3-2|PUF60_MOUSE Isoform 2 of Poly(U)-binding-splicing factor PUF60 OS=Mus musculus OX=10090 GN=Puf60;sp|Q3UEB3|PUF60_MOUSE Poly(U)-binding-	4	11	11	11	5	10	5	7	9	8	8	10	8	8	7	8	8	9	8	5	10	5	7	9	8	8
CHMP6	24.9951	24.9092	24.7846	24.9768	24.8145	24.892	24.6939	24.4716	24.977	25.4209	25.4324	25.0322	26.0104	25.4117	25.8502	P0C0A3;B1AZ42;B1AZ39;B1AZ41;Q3TS10	P0C0A3;B1AZ42;B1AZ39	3;3;3;1;1	3;3;3;1;1	3;3;3;1;1	Charged multivesicular body protein 6	CHMP6	sp|P0C0A3|CHMP6_MOUSE Charged multivesicular body protein 6 OS=Mus musculus OX=10090 GN=Chmp6 PE=1 SV=2;tr|B1AZ42|B1AZ42_MOUSE Charged multivesicular body protein 6 (Fragment) OS=Mus musculus OX=10090 GN=Chmp6 PE=1 SV=1;tr|B1AZ39|B1AZ39_MOUSE Chromatin mod	5	3	3	3	3	2	2	2	2	3	2	3	3	3	3	2	3	3	3	3	2	2	2	2	3	2
NTM	30.8207	30.3178	30.4664	30.3842	30.0092	30.5057	29.9574	30.2605	30.0665	29.6531	30.1461	30.5626	30.8258	30.584	30.9028	Q99PJ0;D3Z396;Q8BG33;Q3TYC2;Q3USC2;F6Z2M6;F6RQ26;Q8BMT5	Q99PJ0;D3Z396;Q8BG33;Q3TYC2;Q3USC2;F6Z2M6;F6RQ26	11;11;11;11;7;6;6;3	11;11;11;11;7;6;6;3	8;8;8;8;4;6;6;0	Neurotrimin;Ig-like domain-containing protein	NTM	sp|Q99PJ0|NTRI_MOUSE Neurotrimin OS=Mus musculus OX=10090 GN=Ntm PE=1 SV=2;tr|D3Z396|D3Z396_MOUSE Neurotrimin OS=Mus musculus OX=10090 GN=Ntm PE=1 SV=1;tr|Q8BG33|Q8BG33_MOUSE Neurotrimin OS=Mus musculus OX=10090 GN=Ntm PE=1 SV=1;tr|Q3TYC2|Q3TYC2_MOUSE Ig-l	8	11	11	8	8	8	9	10	8	8	8	9	5	7	7	10	8	9	7	8	8	9	10	8	8	8
CCT3	28.1654	28.191	28.0796	27.9961	28.3204	28.0554	28.2949	27.7688	27.5337	27.6843	27.7535	27.612	27.6038	27.6028	27.8891	P80318;Q3U4U6;E9Q133;Q3U0I3;Q3UJP4;Q3TBM6;F6Q609;Q9R1U1;F6ZVG8	P80318;Q3U4U6;E9Q133;Q3U0I3;Q3UJP4;Q3TBM6	32;32;30;30;25;16;15;2;2	32;32;30;30;25;16;15;2;2	32;32;30;30;25;16;15;2;2	T-complex protein 1 subunit gamma	CCT3	sp|P80318|TCPG_MOUSE T-complex protein 1 subunit gamma OS=Mus musculus OX=10090 GN=Cct3 PE=1 SV=1;tr|Q3U4U6|Q3U4U6_MOUSE T-complex protein 1 subunit gamma OS=Mus musculus OX=10090 GN=Cct3 PE=1 SV=1;tr|E9Q133|E9Q133_MOUSE T-complex protein 1 subunit gamma O	9	32	32	32	27	23	24	22	23	22	20	18	18	21	18	20	19	21	19	27	23	24	22	23	22	20
VPS35	28.0833	27.8476	27.7169	27.8946	27.8377	27.9813	27.9824	27.7247	27.6617	27.4637	27.7201	27.2283	27.6115	27.3275	27.5088	Q9EQH3;Q3TRJ1;Q3TKU6;Q3TJ43;Q3UQJ1;Q3TUV7	Q9EQH3;Q3TRJ1;Q3TKU6;Q3TJ43;Q3UQJ1	24;24;23;23;21;5	24;24;23;23;21;5	24;24;23;23;21;5	Vacuolar protein sorting-associated protein 35	VPS35	sp|Q9EQH3|VPS35_MOUSE Vacuolar protein sorting-associated protein 35 OS=Mus musculus OX=10090 GN=Vps35 PE=1 SV=1;tr|Q3TRJ1|Q3TRJ1_MOUSE Vacuolar protein sorting-associated protein 35 OS=Mus musculus OX=10090 GN=Vps35 PE=1 SV=1;tr|Q3TKU6|Q3TKU6_MOUSE Vacuol	6	24	24	24	20	19	20	21	20	19	20	19	16	16	12	16	15	19	15	20	19	20	21	20	19	20
PAIP1	24.8601	25.4498	24.9027	24.9704	24.8903	25.4164	25.019	25.7187	23.6039	24.2828	24.5733	23.9128	24.0041	24.9534	24.0048	Q8VE62;G3UYE5	Q8VE62;G3UYE5	9;7	9;7	1;1	Polyadenylate-binding protein-interacting protein 1	PAIP1	sp|Q8VE62|PAIP1_MOUSE Polyadenylate-binding protein-interacting protein 1 OS=Mus musculus OX=10090 GN=Paip1 PE=1 SV=1;tr|G3UYE5|G3UYE5_MOUSE Polyadenylate binding protein-interacting protein 1 OS=Mus musculus OX=10090 GN=Paip1 PE=1 SV=1	2	9	9	1	3	4	4	3	2	2	2	5	4	4	3	4	3	4	5	3	4	4	3	2	2	2
COPS4	27.0506	27.2007	26.9796	26.9919	27.2192	26.7239	27.2334	27.0548	26.7028	26.765	26.25	26.5463	26.6867	26.5918	26.5465	O88544;Q14AI7;Q3TIJ1;D3YV99;D3Z1R9;F6QTS1;D6RG47	O88544;Q14AI7;Q3TIJ1;D3YV99;D3Z1R9;F6QTS1	19;19;18;12;11;11;1	19;19;18;12;11;11;1	19;19;18;12;11;11;1	COP9 signalosome complex subunit 4	COPS4	sp|O88544|CSN4_MOUSE COP9 signalosome complex subunit 4 OS=Mus musculus OX=10090 GN=Cops4 PE=1 SV=1;tr|Q14AI7|Q14AI7_MOUSE COP9 signalosome complex subunit 4 OS=Mus musculus OX=10090 GN=Cops4 PE=1 SV=1;tr|Q3TIJ1|Q3TIJ1_MOUSE COP9 signalosome complex subuni	7	19	19	19	13	17	14	11	16	14	15	12	10	13	11	14	10	13	10	13	17	14	11	16	14	15
PALM	26.4784	26.6337	26.3593	26.4453	26.1884	25.9299	26.0826	26.3814	26.6999	26.3928	26.5007	26.6235	27.3679	26.6306	27.2298	Q9Z0P4;Q6ZQE7;Q8CB16;A0A1W2P831	Q9Z0P4;Q6ZQE7;Q8CB16	16;16;15;6	16;16;15;6	2;2;2;2	Paralemmin-1	PALM	sp|Q9Z0P4|PALM_MOUSE Paralemmin-1 OS=Mus musculus OX=10090 GN=Palm PE=1 SV=1;tr|Q6ZQE7|Q6ZQE7_MOUSE Paralemmin-1 (Fragment) OS=Mus musculus OX=10090 GN=Palm PE=2 SV=1;tr|Q8CB16|Q8CB16_MOUSE Paralemmin-1 OS=Mus musculus OX=10090 GN=Palm PE=2 SV=1	4	16	16	2	13	9	9	9	7	11	8	11	13	11	13	11	13	11	14	13	9	9	9	7	11	8
RPH3A	28.5568	28.1752	28.1957	28.3893	28.1838	27.5164	28.3284	27.732	28.6057	28.8069	28.9869	28.0832	27.9451	28.0218	28.3361	P47708;Q768S5;P70169;A0A0J9YV12;Q7TNF0;H3BJT3;D3YYV2;O35527	P47708;Q768S5	29;29;2;2;1;1;1;1	29;29;2;2;1;1;1;1	29;29;2;2;1;1;1;1	Rabphilin-3A	RPH3A	sp|P47708|RP3A_MOUSE Rabphilin-3A OS=Mus musculus OX=10090 GN=Rph3a PE=1 SV=2;tr|Q768S5|Q768S5_MOUSE Rabphilin OS=Mus musculus OX=10090 GN=Rph3a PE=2 SV=1	8	29	29	29	25	20	21	22	21	19	20	21	27	24	27	27	25	23	23	25	20	21	22	21	19	20
SERPINA1E	26.45	26.2741	26.2757	26.2943	26.3366	26.2733	26.3334	26.2737	23.6074	24.08	24.4464	24.5667	27.1081	24.068	23.8504	Q00898	Q00898	6	3	3	Alpha-1-antitrypsin 1-5	SERPINA1E	sp|Q00898|A1AT5_MOUSE Alpha-1-antitrypsin 1-5 OS=Mus musculus OX=10090 GN=Serpina1e PE=1 SV=1	1	6	3	3	1	0	2	2	1	1	0	0	4	5	4	6	5	6	5	0	0	0	0	0	0	0
SYNE1	27.5243	26.8119	27.2405	26.8334	26.7905	26.3833	26.3877	27.0506	27.6766	27.5553	27.5806	27.0108	27.4039	27.1957	27.5331	Q6ZWR6;Q6ZWR6-4;A0A1L1STC6;A0A1L1SRV6;Q6ZWR6-5;Q6ZWS6;Q6ZWR6-3;Q80T95;Q0VGB8;Q7TQH5;Q6ZWR6-2;Q6PI72;Q6ZWR5;Q6ZWR1;Q6ZWT2;Q2NL50;F7BX34	Q6ZWR6;Q6ZWR6-4;A0A1L1STC6	136;136;135;19;17;13;13;13;13;13;12;9;6;4;4;1;1	136;136;135;19;17;13;13;13;13;13;12;9;6;4;4;1;1	135;135;134;19;17;13;12;13;12;12;11;8;6;4;4;1;0	Nesprin-1	SYNE1	sp|Q6ZWR6|SYNE1_MOUSE Nesprin-1 OS=Mus musculus OX=10090 GN=Syne1 PE=1 SV=2;sp|Q6ZWR6-4|SYNE1_MOUSE Isoform 4 of Nesprin-1 OS=Mus musculus OX=10090 GN=Syne1;tr|A0A1L1STC6|A0A1L1STC6_MOUSE Spectrin repeat containing, nuclear envelope 1 OS=Mus musculus OX=10	17	136	136	135	52	47	56	44	33	28	19	51	81	81	72	65	72	63	60	52	47	56	44	33	28	19
AGPAT3	25.9013	25.4531	25.424	25.2779	25.0704	25.3337	25.0423	25.0829	25.3517	25.1822	25.0481	24.8729	24.802	25.0609	24.6322	Q9D517;Q3TXT9	Q9D517;Q3TXT9	7;6	7;6	7;6	1-acyl-sn-glycerol-3-phosphate acyltransferase gamma;Phospholipid/glycerol acyltransferase domain-containing protein	AGPAT3	sp|Q9D517|PLCC_MOUSE 1-acyl-sn-glycerol-3-phosphate acyltransferase gamma OS=Mus musculus OX=10090 GN=Agpat3 PE=1 SV=2;tr|Q3TXT9|Q3TXT9_MOUSE Phospholipid/glycerol acyltransferase domain-containing protein OS=Mus musculus OX=10090 GN=Agpat3 PE=2 SV=1	2	7	7	7	4	5	5	7	5	4	4	6	3	3	3	3	5	4	2	4	5	5	7	5	4	4
PRKAR2A	26.375	26.1367	25.8575	25.98	25.5061	25.847	25.659	25.7806	26.283	26.1975	26.3592	25.9326	26.2354	26.1525	26.1464	A0A0A6YX73;Q8K1M3;P12367;A0A0A6YY28	A0A0A6YX73;Q8K1M3;P12367;A0A0A6YY28	16;16;15;8	16;16;15;8	13;13;12;7	cAMP-dependent protein kinase type II-alpha regulatory subunit	PRKAR2A	tr|A0A0A6YX73|A0A0A6YX73_MOUSE cAMP-dependent protein kinase type II-alpha regulatory subunit OS=Mus musculus OX=10090 GN=Prkar2a PE=1 SV=1;tr|Q8K1M3|Q8K1M3_MOUSE cAMP-dependent protein kinase type II-alpha regulatory subunit OS=Mus musculus OX=10090 GN=Pr	4	16	16	13	11	12	14	14	13	14	13	12	13	14	13	13	13	14	13	11	12	14	14	13	14	13
GGT7	29.5694	29.8059	29.5662	29.879	29.9051	29.9406	29.6131	29.3075	29.4638	29.2811	29.2462	29.2306	28.7237	29.2817	28.9441	Q99JP7;A2AQN2;H3BKA5;Q6KAN2	Q99JP7	9;3;2;2	9;3;2;2	9;3;2;2	Glutathione hydrolase 7;Glutathione hydrolase 7 heavy chain;Glutathione hydrolase 7 light chain	GGT7	sp|Q99JP7|GGT7_MOUSE Glutathione hydrolase 7 OS=Mus musculus OX=10090 GN=Ggt7 PE=1 SV=2	4	9	9	9	7	5	7	4	4	6	4	6	8	8	7	6	5	8	8	7	5	7	4	4	6	4
ACTBL2	25.8506	26.014	25.5896	25.691	25.5022	26.0467	25.8421	25.2767	25.0623	25.0942	25.194	25.4081	25.2023	24.7012	25.0558	Q8BFZ3	Q8BFZ3	11	3	3	Beta-actin-like protein 2	ACTBL2	sp|Q8BFZ3|ACTBL_MOUSE Beta-actin-like protein 2 OS=Mus musculus OX=10090 GN=Actbl2 PE=1 SV=1	1	11	3	3	9	9	10	10	10	10	9	9	7	9	9	9	8	9	10	2	2	2	2	2	2	2
RGS8	25.5665	25.6882	25.614	25.4271	25.7548	25.0264	25.8547	25.4135	26.363	26.2023	26.1341	25.3634	25.4094	25.1324	25.7261	Q8BXT1;D3Z289;D3Z1V2;D3Z5I4;D3YYE5;D3YX00	Q8BXT1;D3Z289;D3Z1V2;D3Z5I4;D3YYE5;D3YX00	8;8;6;4;4;4	8;8;6;4;4;4	8;8;6;4;4;4	Regulator of G-protein signaling 8	RGS8	sp|Q8BXT1|RGS8_MOUSE Regulator of G-protein signaling 8 OS=Mus musculus OX=10090 GN=Rgs8 PE=1 SV=1;tr|D3Z289|D3Z289_MOUSE Regulator of G-protein signaling 8 OS=Mus musculus OX=10090 GN=Rgs8 PE=1 SV=1;tr|D3Z1V2|D3Z1V2_MOUSE Regulator of G-protein signaling	6	8	8	8	2	4	2	4	3	3	2	4	5	4	3	3	2	6	6	2	4	2	4	3	3	2
TMOD2	26.1474	26.2595	26.1291	26.1993	26.0655	26.3782	26.139	26.0757	26.4035	26.6068	26.904	26.6267	27.0664	26.3669	26.8643	Q9JKK7;A0A1L1SU70;Q9JKK7-3;Q9JKK7-2;A0A1L1SRR7	Q9JKK7;A0A1L1SU70	14;11;6;6;5	14;11;6;6;5	13;10;5;6;5	Tropomodulin-2	TMOD2	sp|Q9JKK7|TMOD2_MOUSE Tropomodulin-2 OS=Mus musculus OX=10090 GN=Tmod2 PE=1 SV=2;tr|A0A1L1SU70|A0A1L1SU70_MOUSE Tropomodulin 2 OS=Mus musculus OX=10090 GN=Tmod2 PE=1 SV=1	5	14	14	13	11	10	11	11	10	11	10	11	9	10	7	10	10	12	9	11	10	11	11	10	11	10
AQP4	29.3845	28.2291	28.931	29.0228	27.9811	28.4661	29.0387	28.3928	27.7202	26.3538	28.2294	29.1348	29.9354	28.8992	29.5363	P55088;A0A0R4J0Z3;P55088-3;Q50H70;P55088-2;Q8BR89;A0A3Q4EI78;Q8K4M1;Q3V388	P55088;A0A0R4J0Z3;P55088-3;Q50H70;P55088-2;Q8BR89;A0A3Q4EI78	9;9;9;8;8;7;5;2;2	9;9;9;8;8;7;5;2;2	2;2;2;1;1;1;0;1;1	Aquaporin-4	AQP4	sp|P55088|AQP4_MOUSE Aquaporin-4 OS=Mus musculus OX=10090 GN=Aqp4 PE=1 SV=2;tr|A0A0R4J0Z3|A0A0R4J0Z3_MOUSE Aquaporin-4 OS=Mus musculus OX=10090 GN=Aqp4 PE=1 SV=1;sp|P55088-3|AQP4_MOUSE Isoform 3 of Aquaporin-4 OS=Mus musculus OX=10090 GN=Aqp4;tr|Q50H70|Q50	9	9	9	2	9	7	7	8	7	7	8	8	6	6	6	7	7	8	7	9	7	7	8	7	7	8
MCTS1	26.45	26.2741	26.2757	26.2943	26.3366	26.2733	26.3334	26.2737	25.349	25.9343	25.0794	25.7957	26.3031	25.562	26.3051	Q9DB27;Q9DB27-2;Q9CQ21	Q9DB27;Q9DB27-2;Q9CQ21	4;4;3	4;4;3	4;4;3	Malignant T-cell-amplified sequence 1;Malignant T-cell-amplified sequence 2	MCTS1;MCTS2	sp|Q9DB27|MCTS1_MOUSE Malignant T-cell-amplified sequence 1 OS=Mus musculus OX=10090 GN=Mcts1 PE=1 SV=1;sp|Q9DB27-2|MCTS1_MOUSE Isoform 2 of Malignant T-cell-amplified sequence 1 OS=Mus musculus OX=10090 GN=Mcts1;sp|Q9CQ21|MCTS2_MOUSE Malignant T-cell-ampl	3	4	4	4	0	0	0	0	0	0	0	0	2	4	3	3	1	2	1	0	0	0	0	0	0	0
DHRS4	26.2171	26.2313	26.1472	26.5902	26.2982	26.1826	25.6666	25.9936	25.0084	25.7805	23.839	25.6963	25.079	24.8916	24.4925	Q99LB2;Q3UIB5;A0A2I3BRG8;Q9DCL1;Q9D2U3;A0A2I3BQ25;A0A2I3BPY3;A0A2I3BRQ8	Q99LB2;Q3UIB5;A0A2I3BRG8;Q9DCL1	7;7;6;4;3;2;2;1	7;7;6;4;3;2;2;1	7;7;6;4;3;2;2;1	Dehydrogenase/reductase SDR family member 4;NADPH-dependent retinol dehydrogenase/reductase	DHRS4	sp|Q99LB2|DHRS4_MOUSE Dehydrogenase/reductase SDR family member 4 OS=Mus musculus OX=10090 GN=Dhrs4 PE=1 SV=3;tr|Q3UIB5|Q3UIB5_MOUSE NADPH-dependent retinol dehydrogenase/reductase OS=Mus musculus OX=10090 GN=Dhrs4 PE=2 SV=1;tr|A0A2I3BRG8|A0A2I3BRG8_MOUSE	8	7	7	7	4	5	4	5	7	5	5	4	3	5	4	6	5	6	4	4	5	4	5	7	5	5
TARDBP	28.9299	28.0224	28.2148	28.3196	28.3487	28.3283	28.5783	28.5431	28.4281	28.0192	28.3106	27.6958	27.6747	27.8486	27.694	Q921F2;Q544R5;Q8BUM1;A0A087WRZ5;Q6VYI4;Q6VYI5;Q8BLD4;Q8R0B4;C9DT14;Q05C33;A0A087WR97;D2KPZ5;A0A087WQA5;A0A087WSH7;A0A087WSE4;H3BJV1;A0A087WRP4;A0A087WS74;A0A087WNY6;A0A087WQX8;A0A087WP57;A0A087WS17;A0A087WSC6	Q921F2;Q544R5;Q8BUM1;A0A087WRZ5;Q6VYI4;Q6VYI5;Q8BLD4;Q8R0B4;C9DT14;Q05C33;A0A087WR97;D2KPZ5;A0A087WQA5;A0A087WSH7	13;13;13;12;12;12;12;12;11;11;10;9;8;7;6;6;6;5;3;3;2;2;1	13;13;13;12;12;12;12;12;11;11;10;9;8;7;6;6;6;5;3;3;2;2;1	13;13;13;12;12;12;12;12;11;11;10;9;8;7;6;6;6;5;3;3;2;2;1	TAR DNA-binding protein 43	TARDBP	sp|Q921F2|TADBP_MOUSE TAR DNA-binding protein 43 OS=Mus musculus OX=10090 GN=Tardbp PE=1 SV=1;tr|Q544R5|Q544R5_MOUSE TAR DNA-binding protein 43 OS=Mus musculus OX=10090 GN=Tardbp PE=1 SV=1;tr|Q8BUM1|Q8BUM1_MOUSE TAR DNA-binding protein 43 OS=Mus musculus O	23	13	13	13	9	10	11	11	12	11	11	11	10	13	10	11	10	10	9	9	10	11	11	12	11	11
HUWE1	25.0599	25.1924	24.6563	24.6858	25.033	25.2106	25.1545	24.9832	24.3885	24.5524	24.7563	24.0837	24.2684	24.6338	24.6438	Q7TMY8;Q4JG03;A2AFQ0;Q7TMY8-3;Q7TMY8-4;Q7TMY8-2;Q8BKX3;F6XP90;Q3TNP1;Q8C0G8;Q3TMX4;F6UYC1;Q3TL29;A0A668KL97	Q7TMY8;Q4JG03;A2AFQ0;Q7TMY8-3;Q7TMY8-4;Q7TMY8-2	33;33;33;32;29;28;14;13;8;6;3;2;2;1	33;33;33;32;29;28;14;13;8;6;3;2;2;1	33;33;33;32;29;28;14;13;8;6;3;2;2;1	E3 ubiquitin-protein ligase HUWE1;HECT-type E3 ubiquitin transferase	HUWE1	sp|Q7TMY8|HUWE1_MOUSE E3 ubiquitin-protein ligase HUWE1 OS=Mus musculus OX=10090 GN=Huwe1 PE=1 SV=5;tr|Q4JG03|Q4JG03_MOUSE HECT-type E3 ubiquitin transferase OS=Mus musculus OX=10090 GN=Huwe1 PE=2 SV=1;tr|A2AFQ0|A2AFQ0_MOUSE HECT-type E3 ubiquitin transfer	14	33	33	33	12	16	13	16	18	19	15	19	10	7	11	11	9	11	11	12	16	13	16	18	19	15
NOVA2	25.621	25.071	25.287	25.6871	25.3695	25.3682	25.5435	25.0146	24.7414	24.8501	24.7135	24.5589	24.4158	25.2304	24.3981	A0A1W2P872;A0A1W2P872-2	A0A1W2P872;A0A1W2P872-2	10;10	6;6	6;6	RNA-binding protein Nova-2	NOVA2	sp|A0A1W2P872|NOVA2_MOUSE RNA-binding protein Nova-2 OS=Mus musculus OX=10090 GN=Nova2 PE=1 SV=1;sp|A0A1W2P872-2|NOVA2_MOUSE Isoform 2 of RNA-binding protein Nova-2 OS=Mus musculus OX=10090 GN=Nova2	2	10	6	6	7	10	9	8	9	9	9	9	7	8	7	7	6	7	7	4	6	5	4	5	5	5
TKT	29.5116	29.5136	29.4698	29.6077	29.6452	29.7493	29.7394	29.4121	29.1609	29.2459	29.1986	29.2642	29.1745	29.488	29.3458	P40142;A0A286YE28;Q9Z2L5;O55021;E0CY51	P40142;A0A286YE28	30;22;2;1;1	30;22;2;1;1	30;22;2;1;1	Transketolase;transketolase	TKT	sp|P40142|TKT_MOUSE Transketolase OS=Mus musculus OX=10090 GN=Tkt PE=1 SV=1;tr|A0A286YE28|A0A286YE28_MOUSE transketolase (Fragment) OS=Mus musculus OX=10090 GN=Tkt PE=1 SV=1	5	30	30	30	28	25	27	27	27	27	28	26	28	26	25	28	26	25	26	28	25	27	27	27	27	28
CEP170	25.6948	25.6475	25.3878	25.5923	25.4072	25.4551	25.2791	25.4864	25.2497	25.1901	25.1374	25.2398	25.3168	24.942	25.0986	Q6A065;H7BX26;A0A0A6YXK7;A0A0A6YXT4;A0A0A6YX99;Q6A065-3;A0A0A6YVZ3;Q6A065-2;A0A0A6YWV9;A0A0A6YXR9	Q6A065;H7BX26	29;29;13;5;5;5;4;4;2;2	29;29;13;5;5;5;4;4;2;2	27;27;13;4;5;5;4;3;1;1	Centrosomal protein of 170 kDa	CEP170	sp|Q6A065|CE170_MOUSE Centrosomal protein of 170 kDa OS=Mus musculus OX=10090 GN=Cep170 PE=1 SV=2;tr|H7BX26|H7BX26_MOUSE Centrosomal protein 170 OS=Mus musculus OX=10090 GN=Cep170 PE=1 SV=1	10	29	29	27	17	19	16	14	19	15	15	13	16	17	18	15	13	17	12	17	19	16	14	19	15	15
HDGFL2	24.772	24.0809	24.87	24.9653	24.1856	24.6095	24.945	25.374	25.7174	25.383	25.2291	25.8671	25.662	25.8331	25.3752	Q3UMU9;Q3UMU9-3	Q3UMU9;Q3UMU9-3	12;12	12;12	4;4	Hepatoma-derived growth factor-related protein 2	HDGFL2	sp|Q3UMU9|HDGR2_MOUSE Hepatoma-derived growth factor-related protein 2 OS=Mus musculus OX=10090 GN=Hdgfl2 PE=1 SV=1;sp|Q3UMU9-3|HDGR2_MOUSE Isoform 3 of Hepatoma-derived growth factor-related protein 2 OS=Mus musculus OX=10090 GN=Hdgfl2	2	12	12	4	5	6	7	5	6	3	5	6	9	7	7	6	8	9	7	5	6	7	5	6	3	5
ESYT2	21.763	21.7442	21.7341	21.7341	21.7931	21.7144	21.7626	21.771	21.8145	21.8178	21.7781	21.5092	21.5309	21.495	21.5648	Q3TZZ7;Q3TZZ7-2	Q3TZZ7;Q3TZZ7-2	4;3	4;3	4;3	Extended synaptotagmin-2	ESYT2	sp|Q3TZZ7|ESYT2_MOUSE Extended synaptotagmin-2 OS=Mus musculus OX=10090 GN=Esyt2 PE=1 SV=1;sp|Q3TZZ7-2|ESYT2_MOUSE Isoform 2 of Extended synaptotagmin-2 OS=Mus musculus OX=10090 GN=Esyt2	2	4	4	4	0	0	0	1	0	0	0	0	3	1	3	3	2	1	2	0	0	0	1	0	0	0
CAMK2B	29.0436	28.7006	29.2553	28.8014	29.1508	28.9623	28.6399	28.9758	29.6956	29.5309	29.401	29.1098	29.3709	29.3003	29.4056	Q5SVJ0;P28652;Q5SVI0;Q5SVI2;Q5SVI3;Q8BL41;Q68EG2;Q5SVI1;Q5SVI9;Q5SVJ1;Q3TY93;Q8K4W4;Q9WVJ1;Q8K4W5	Q5SVJ0;P28652;Q5SVI0;Q5SVI2;Q5SVI3;Q8BL41;Q68EG2;Q5SVI1;Q5SVI9;Q5SVJ1;Q3TY93	25;24;23;23;22;22;22;22;21;21;18;1;1;1	25;24;23;23;22;22;22;22;21;21;18;1;1;1	13;12;11;11;10;10;10;10;9;9;7;1;1;1	calcium/calmodulin-dependent protein kinase;Calcium/calmodulin-dependent protein kinase type II subunit beta	CAMK2B	tr|Q5SVJ0|Q5SVJ0_MOUSE calcium/calmodulin-dependent protein kinase OS=Mus musculus OX=10090 GN=Camk2b PE=1 SV=1;sp|P28652|KCC2B_MOUSE Calcium/calmodulin-dependent protein kinase type II subunit beta OS=Mus musculus OX=10090 GN=Camk2b PE=1 SV=2;tr|Q5SVI0|Q5	14	25	25	13	21	20	21	20	23	20	22	23	19	21	19	20	20	22	16	21	20	21	20	23	20	22
FXN	26.45	26.2741	26.2757	26.2943	24.7196	24.271	25.1401	26.2737	26.2934	26.251	26.3151	26.1771	26.3031	26.1925	26.3051	O35943;Q6PDS4;Q3UG34;Q3TV21	O35943;Q6PDS4;Q3UG34;Q3TV21	3;3;3;3	3;3;3;3	3;3;3;3	Frataxin, mitochondrial;Frataxin intermediate form;Frataxin mature form;Extramitochondrial frataxin;Frataxin, mitochondrial	FXN	sp|O35943|FRDA_MOUSE Frataxin, mitochondrial OS=Mus musculus OX=10090 GN=Fxn PE=1 SV=1;tr|Q6PDS4|Q6PDS4_MOUSE Frataxin, mitochondrial OS=Mus musculus OX=10090 GN=Fxn PE=2 SV=1;tr|Q3UG34|Q3UG34_MOUSE Frataxin, mitochondrial OS=Mus musculus OX=10090 GN=Fxn P	4	3	3	3	1	1	1	2	2	3	3	1	1	1	1	2	1	2	2	1	1	1	2	2	3	3
HSD17B10	26.774	26.5486	26.7077	26.7066	26.7637	26.7268	26.7013	26.7852	25.9283	26.4597	26.2675	26.1564	26.5678	26.3678	26.4902	Q99N15;Q9CYT3;A2AFQ2;O08756	Q99N15;Q9CYT3;A2AFQ2;O08756	11;11;10;7	11;11;10;7	11;11;10;7	3-hydroxyacyl-CoA dehydrogenase type-2	HSD17B10	tr|Q99N15|Q99N15_MOUSE 17beta-hydroxysteroid dehydrogenase type 10/short chain L-3-hydroxyacyl-CoA dehydrogenase OS=Mus musculus OX=10090 GN=Hsd17b10 PE=1 SV=1;tr|Q9CYT3|Q9CYT3_MOUSE 3-hydroxyacyl-CoA dehydrogenase type-2 OS=Mus musculus OX=10090 GN=Hsd17b	4	11	11	11	10	10	10	10	10	10	10	10	10	8	6	11	7	11	6	10	10	10	10	10	10	10
PPP1CB	27.6345	27.28	27.4978	27.4653	27.6504	27.4879	27.9559	27.8364	27.0345	27.3103	27.4154	27.3452	26.9773	27.2225	27.0236	P62141;A0A0J9YUU8	P62141	16;3	16;3	5;1	Serine/threonine-protein phosphatase PP1-beta catalytic subunit	PPP1CB	sp|P62141|PP1B_MOUSE Serine/threonine-protein phosphatase PP1-beta catalytic subunit OS=Mus musculus OX=10090 GN=Ppp1cb PE=1 SV=3	2	16	16	5	12	11	14	15	15	14	14	15	12	13	13	12	11	12	11	12	11	14	15	15	14	14
RAB11FIP5	25.1031	25.2455	25.2024	25.0319	25.0365	25.0248	25.0106	24.9059	25.4692	25.5054	25.375	25.2537	25.0956	24.8441	25.0536	A0A0N4SW73;Q6ZQ33;Q8R361;Q3UM85	A0A0N4SW73;Q6ZQ33;Q8R361;Q3UM85	22;21;19;14	22;21;19;14	22;21;19;14	Rab11 family-interacting protein 5;FIP-RBD domain-containing protein	RAB11FIP5	tr|A0A0N4SW73|A0A0N4SW73_MOUSE RAB11 family interacting protein 5 (class I) OS=Mus musculus OX=10090 GN=Rab11fip5 PE=1 SV=1;tr|Q6ZQ33|Q6ZQ33_MOUSE MKIAA0857 protein (Fragment) OS=Mus musculus OX=10090 GN=Rab11fip5 PE=2 SV=1;sp|Q8R361|RFIP5_MOUSE Rab11 fami	4	22	22	22	7	15	15	11	13	14	13	9	17	14	17	13	12	13	10	7	15	15	11	13	14	13
UBR4	25.3998	25.9051	25.4962	25.7821	25.395	25.4288	25.5636	25.7029	25.2278	25.3336	25.195	24.981	25.2958	25.0213	25.1647	A2AN08;A2AN08-3;A2AN08-5;F6SSP6;Z4YMA7;A2AN08-2;A2AN08-4;A2VCS3	A2AN08;A2AN08-3;A2AN08-5	29;29;28;14;6;6;5;2	29;29;28;14;6;6;5;2	29;29;28;14;6;6;5;2	E3 ubiquitin-protein ligase UBR4	UBR4	sp|A2AN08|UBR4_MOUSE E3 ubiquitin-protein ligase UBR4 OS=Mus musculus OX=10090 GN=Ubr4 PE=1 SV=1;sp|A2AN08-3|UBR4_MOUSE Isoform 3 of E3 ubiquitin-protein ligase UBR4 OS=Mus musculus OX=10090 GN=Ubr4;sp|A2AN08-5|UBR4_MOUSE Isoform 5 of E3 ubiquitin-protein	8	29	29	29	16	12	16	12	15	14	12	13	13	14	10	9	11	12	13	16	12	16	12	15	14	12
VLDLR	23.0997	23.2374	23.1815	23.1639	23.2326	22.9905	23.5401	23.0118	23.8048	23.3621	23.6913	23.1417	22.694	22.9314	22.8161	P98156;Q3UVX6;F8WGI9;Q91YY0;F6RKS4;F8WIN7	P98156;Q3UVX6;F8WGI9;Q91YY0	5;5;5;5;2;2	5;5;5;5;2;2	5;5;5;5;2;2	Very low-density lipoprotein receptor;EGF-like domain-containing protein	VLDLR	sp|P98156|VLDLR_MOUSE Very low-density lipoprotein receptor OS=Mus musculus OX=10090 GN=Vldlr PE=1 SV=1;tr|Q3UVX6|Q3UVX6_MOUSE EGF-like domain-containing protein OS=Mus musculus OX=10090 GN=Vldlr PE=2 SV=1;tr|F8WGI9|F8WGI9_MOUSE Very low density lipoprotei	6	5	5	5	1	0	1	1	0	2	0	2	5	3	3	1	3	2	3	1	0	1	1	0	2	0
SAP18	24.468	23.5374	23.9211	24.3044	23.5118	23.8628	24.2906	24.1483	24.8587	24.5202	25.0316	24.8332	25.0756	24.5103	24.6226	O55128;D3YY73;D3Z2N9;Q4FZH3;E9Q317	O55128;D3YY73;D3Z2N9;Q4FZH3;E9Q317	4;4;4;4;4	4;4;4;4;4	4;4;4;4;4	Histone deacetylase complex subunit SAP18;18 kDa Sin3-associated polypeptide	SAP18;SAP18B	sp|O55128|SAP18_MOUSE Histone deacetylase complex subunit SAP18 OS=Mus musculus OX=10090 GN=Sap18 PE=1 SV=1;tr|D3YY73|D3YY73_MOUSE 18 kDa Sin3-associated polypeptide OS=Mus musculus OX=10090 GN=Sap18 PE=1 SV=1;tr|D3Z2N9|D3Z2N9_MOUSE 18 kDa Sin3-associated	5	4	4	4	1	2	3	1	2	1	1	1	2	2	2	2	4	2	2	1	2	3	1	2	1	1
PITPNA	28.3472	28.4771	28.1954	28.3216	28.5519	28.5536	28.5666	28.2082	28.3223	27.7712	28.1367	27.8776	28.0098	27.864	27.9794	P53810;Q5ND42;Q3UE53;Q3TGI6;Q3TIQ3;F8WGG5	P53810;Q5ND42;Q3UE53;Q3TGI6;Q3TIQ3	18;18;18;18;17;5	18;18;18;18;17;5	16;16;16;16;15;4	Phosphatidylinositol transfer protein alpha isoform	PITPNA	sp|P53810|PIPNA_MOUSE Phosphatidylinositol transfer protein alpha isoform OS=Mus musculus OX=10090 GN=Pitpna PE=1 SV=2;tr|Q5ND42|Q5ND42_MOUSE Phosphatidylinositol transfer protein alpha isoform OS=Mus musculus OX=10090 GN=Pitpna PE=1 SV=1;tr|Q3UE53|Q3UE53_	6	18	18	16	17	16	17	16	16	15	18	17	13	15	14	13	14	13	11	17	16	17	16	16	15	18
RPS20	27.1828	27.6274	27.5567	27.4417	27.6688	27.3025	27.3946	27.0711	26.1456	27.0617	26.3838	27.2812	26.6914	26.8264	26.5296	P60867;Q5BLK2	P60867;Q5BLK2	3;3	3;3	3;3	Small ribosomal subunit protein uS10	RPS20	sp|P60867|RS20_MOUSE Small ribosomal subunit protein uS10 OS=Mus musculus OX=10090 GN=Rps20 PE=1 SV=1;tr|Q5BLK2|Q5BLK2_MOUSE Small ribosomal subunit protein uS10 OS=Mus musculus OX=10090 GN=Rps20 PE=1 SV=1	2	3	3	3	3	3	3	3	3	3	3	3	3	3	3	3	3	3	3	3	3	3	3	3	3	3
TMT1A	26.45	26.2741	26.2757	26.2943	26.3366	26.2733	26.3334	26.2737	25.055	24.724	25.1924	26.1771	26.3031	26.1925	24.5955	Q8C6B0;Q5K4Q9;Q1XG79;Q5I0W6;H3BJI7;A0A2R8VI07;Q9D7S5;Q76I24;Q76I26;G3X9G9;A0A2R8VK72;A0A2R8VHN2	Q8C6B0;Q5K4Q9;Q1XG79;Q5I0W6;H3BJI7;A0A2R8VI07;Q9D7S5;Q76I24;Q76I26;G3X9G9;A0A2R8VK72	4;4;4;3;3;3;3;3;3;2;2;1	4;4;4;3;3;3;3;3;3;2;2;1	4;4;4;3;3;3;3;3;3;2;2;1		TMT1A;TMT1A2;METHIG1;TMT1A3	tr|Q8C6B0|Q8C6B0_MOUSE Methyltransferase like 7A1 OS=Mus musculus OX=10090 GN=Tmt1a PE=1 SV=1;tr|Q5K4Q9|Q5K4Q9_MOUSE AAM-B protein OS=Mus musculus OX=10090 GN=Tmt1a PE=2 SV=1;tr|Q1XG79|Q1XG79_MOUSE UbiE1 OS=Mus musculus OX=10090 GN=Tmt1a PE=2 SV=1;tr|Q5I0W	12	4	4	4	2	1	2	2	1	0	1	2	2	3	3	2	2	1	3	2	1	2	2	1	0	1
EPS15	25.3794	24.9347	25.0452	25.1498	25.2133	25.0915	25.0881	25.1668	25.6399	25.3134	25.585	25.3479	25.6781	25.5057	25.7258	P42567;Q80ZL3;H3BK65;Q5JC28;F6W2Q5;A0A0R4J0A0;P42567-2;H3BJB8;H3BLE4	P42567;Q80ZL3;H3BK65;Q5JC28;F6W2Q5;A0A0R4J0A0;P42567-2	20;20;20;18;17;10;10;3;1	20;20;20;18;17;10;10;3;1	20;20;20;18;17;10;10;3;1	Epidermal growth factor receptor substrate 15	EPS15	sp|P42567|EPS15_MOUSE Epidermal growth factor receptor substrate 15 OS=Mus musculus OX=10090 GN=Eps15 PE=1 SV=1;tr|Q80ZL3|Q80ZL3_MOUSE Epidermal growth factor receptor pathway substrate 15 OS=Mus musculus OX=10090 GN=Eps15 PE=2 SV=2;tr|H3BK65|H3BK65_MOUSE	9	20	20	20	12	16	12	13	12	16	12	13	13	16	13	14	14	11	12	12	16	12	13	12	16	12
ATP6V0A1	29.1617	28.7742	28.945	28.9845	28.4497	29.1052	28.5881	28.6347	28.3885	28.322	28.127	28.689	28.9419	28.7213	28.7958	Q6NXX6;Q9Z1G4-3;Q9Z1G4-2;Q9Z1G4;Q3TXT5;Q99M55;A2A599	Q6NXX6;Q9Z1G4-3;Q9Z1G4-2;Q9Z1G4;Q3TXT5	22;22;22;21;20;8;1	22;22;22;21;20;8;1	2;2;2;1;2;2;1	V-type proton ATPase subunit a;V-type proton ATPase 116 kDa subunit a 1	ATP6V0A1	tr|Q6NXX6|Q6NXX6_MOUSE V-type proton ATPase subunit a OS=Mus musculus OX=10090 GN=Atp6v0a1 PE=2 SV=1;sp|Q9Z1G4-3|VPP1_MOUSE Isoform A1-III of V-type proton ATPase 116 kDa subunit a 1 OS=Mus musculus OX=10090 GN=Atp6v0a1;sp|Q9Z1G4-2|VPP1_MOUSE Isoform A1-I	7	22	22	2	18	17	18	20	19	21	17	19	14	19	18	18	16	18	16	18	17	18	20	19	21	17
AGL	25.8144	25.9283	25.6877	25.6841	25.9772	25.5116	25.8589	25.6398	25.1727	25.504	25.1797	25.3033	25.4327	25.3269	25.5553	F8VPN4;A0A0G2JGI9;F6XXE6;E0CYU6;E0CX86;Q8CE68;F7CSZ6	F8VPN4;A0A0G2JGI9	36;32;17;10;6;6;2	36;32;17;10;6;6;2	36;32;17;10;6;6;2	Glycogen debranching enzyme	AGL	tr|F8VPN4|F8VPN4_MOUSE Glycogen debranching enzyme OS=Mus musculus OX=10090 GN=Agl PE=1 SV=1;tr|A0A0G2JGI9|A0A0G2JGI9_MOUSE Glycogen debranching enzyme OS=Mus musculus OX=10090 GN=Agl PE=1 SV=1	7	36	36	36	24	25	24	23	25	20	25	22	20	21	18	18	12	19	16	24	25	24	23	25	20	25
PGLS	26.2828	26.1137	26.0688	26.097	26.078	26.1629	26.4504	26.4706	25.8545	26.364	26.0009	25.7921	25.6543	25.7998	25.6576	Q9CQ60;Q8CBG6;D3Z4X1;F6X8L5;Q8C6M6	Q9CQ60;Q8CBG6;D3Z4X1;F6X8L5	10;7;6;6;4	10;7;6;6;4	10;7;6;6;4	6-phosphogluconolactonase	PGLS	sp|Q9CQ60|6PGL_MOUSE 6-phosphogluconolactonase OS=Mus musculus OX=10090 GN=Pgls PE=1 SV=1;tr|Q8CBG6|Q8CBG6_MOUSE 6-phosphogluconolactonase OS=Mus musculus OX=10090 GN=Pgls PE=1 SV=1;tr|D3Z4X1|D3Z4X1_MOUSE 6-phosphogluconolactonase OS=Mus musculus OX=10090	5	10	10	10	9	8	7	9	9	7	8	8	4	7	8	8	5	6	6	9	8	7	9	9	7	8
RAB5A	26.1935	25.7267	25.8806	26.0096	25.4803	25.5273	25.3627	25.4291	25.6855	25.1846	25.4306	25.2682	25.1402	25.5965	25.5226	Q9CQD1;A2A5F6	Q9CQD1	11;1	8;0	8;0	Ras-related protein Rab-5A	RAB5A	sp|Q9CQD1|RAB5A_MOUSE Ras-related protein Rab-5A OS=Mus musculus OX=10090 GN=Rab5a PE=1 SV=1	2	11	8	8	9	9	10	10	9	10	8	9	10	11	9	11	8	9	8	6	6	7	7	6	7	5
APOA4	24.7434	24.4166	24.4288	24.4608	24.321	24.6603	24.4311	24.5514	25.0552	24.9688	24.9898	24.777	24.4285	24.8107	24.6897	P06728;Q9DBN0;Q810I7	P06728;Q9DBN0;Q810I7	14;14;10	14;14;10	14;14;10	Apolipoprotein A-IV	APOA4	sp|P06728|APOA4_MOUSE Apolipoprotein A-IV OS=Mus musculus OX=10090 GN=Apoa4 PE=1 SV=3;tr|Q9DBN0|Q9DBN0_MOUSE Apolipoprotein A-IV OS=Mus musculus OX=10090 GN=Apoa4 PE=2 SV=1;tr|Q810I7|Q810I7_MOUSE Apolipoprotein A-IV OS=Mus musculus OX=10090 GN=Apoa4 PE=2 S	3	14	14	14	1	1	1	1	1	0	1	1	8	10	7	9	8	9	6	1	1	1	1	1	0	1
GANAB	26.8651	26.397	26.649	26.6854	26.7427	26.5502	26.901	26.5922	26.3183	26.3064	26.5656	25.9625	25.9418	26.3598	26.281	Q8BHN3;A1A4T2;Q8BHN3-2;Q3UE86;Q8BHN3-3	Q8BHN3;A1A4T2;Q8BHN3-2;Q3UE86;Q8BHN3-3	29;29;29;23;17	29;29;29;23;17	29;29;29;23;17	Neutral alpha-glucosidase AB	GANAB	sp|Q8BHN3|GANAB_MOUSE Neutral alpha-glucosidase AB OS=Mus musculus OX=10090 GN=Ganab PE=1 SV=1;tr|A1A4T2|A1A4T2_MOUSE Alpha glucosidase 2 alpha neutral subunit OS=Mus musculus OX=10090 GN=Ganab PE=1 SV=1;sp|Q8BHN3-2|GANAB_MOUSE Isoform 2 of Neutral alpha-g	5	29	29	29	23	21	20	19	27	23	24	20	16	18	16	17	12	15	11	23	21	20	19	27	23	24
AP2M1	28.2799	28.5341	28.3186	28.4165	28.3836	28.6789	28.4161	28.4566	27.7852	28.0539	27.9819	28.2409	27.9421	28.0906	27.4835	P84091;Q3TWV4;Q5FWI9;Q3TH69;Q6A0C9;Q3UCW9;A0A338P6T4	P84091;Q3TWV4;Q5FWI9;Q3TH69;Q6A0C9;Q3UCW9	22;22;22;21;21;15;4	22;22;22;21;21;15;4	21;21;21;20;21;14;4	AP-2 complex subunit mu;MHD domain-containing protein	AP2M1	sp|P84091|AP2M1_MOUSE AP-2 complex subunit mu OS=Mus musculus OX=10090 GN=Ap2m1 PE=1 SV=1;tr|Q3TWV4|Q3TWV4_MOUSE AP-2 complex subunit mu OS=Mus musculus OX=10090 GN=Ap2m1 PE=1 SV=1;tr|Q5FWI9|Q5FWI9_MOUSE AP-2 complex subunit mu OS=Mus musculus OX=10090 GN=	7	22	22	21	15	14	14	15	17	15	17	15	14	11	14	13	13	11	13	15	14	14	15	17	15	17
HDHD2	26.9142	26.0381	26.268	26.3614	26.6013	26.3186	26.7538	26.1634	26.2556	26.0486	26.1176	25.4968	25.6434	25.8622	25.8055	Q3UGR5;Q3UGR5-2	Q3UGR5;Q3UGR5-2	9;5	9;5	9;5	Haloacid dehalogenase-like hydrolase domain-containing protein 2	HDHD2	sp|Q3UGR5|HDHD2_MOUSE Haloacid dehalogenase-like hydrolase domain-containing protein 2 OS=Mus musculus OX=10090 GN=Hdhd2 PE=1 SV=2;sp|Q3UGR5-2|HDHD2_MOUSE Isoform 2 of Haloacid dehalogenase-like hydrolase domain-containing protein 2 OS=Mus musculus OX=1009	2	9	9	9	5	6	6	5	6	4	5	8	3	6	5	7	5	8	5	5	6	6	5	6	4	5
PYGB	28.6842	28.8407	28.6996	28.7446	28.9241	28.7932	29.1035	28.674	28.3065	28.4413	28.5219	28.2937	28.6349	28.2854	28.5445	Q8CI94;Q3V3U0;Q3UYH9;Q3UGT5;Q3TFQ8;Q3UZL2	Q8CI94;Q3V3U0;Q3UYH9;Q3UGT5;Q3TFQ8;Q3UZL2	46;46;45;45;45;24	36;36;35;35;35;22	36;36;35;35;35;22	Glycogen phosphorylase, brain form;Alpha-1,4 glucan phosphorylase	PYGB	sp|Q8CI94|PYGB_MOUSE Glycogen phosphorylase, brain form OS=Mus musculus OX=10090 GN=Pygb PE=1 SV=3;tr|Q3V3U0|Q3V3U0_MOUSE Alpha-1,4 glucan phosphorylase OS=Mus musculus OX=10090 GN=Pygb PE=2 SV=1;tr|Q3UYH9|Q3UYH9_MOUSE Alpha-1,4 glucan phosphorylase OS=Mus	6	46	36	36	36	35	35	38	36	37	40	37	32	35	34	34	30	34	30	28	28	29	30	29	29	30
SV2B	27.6061	27.2308	27.4692	27.4774	27.1721	27.3494	26.8271	27.535	27.7669	27.8973	27.9981	27.5678	28.1135	27.6827	27.9291	Q8BG39;Q8JZZ9	Q8BG39	14;1	14;1	13;1	Synaptic vesicle glycoprotein 2B	SV2B	sp|Q8BG39|SV2B_MOUSE Synaptic vesicle glycoprotein 2B OS=Mus musculus OX=10090 GN=Sv2b PE=1 SV=1	2	14	14	13	11	12	12	12	12	11	12	11	12	12	11	11	11	12	12	11	12	12	12	12	11	12
CADM3	28.7627	28.1657	28.5447	28.4324	28.173	28.0554	27.9715	27.9199	28.5748	28.8167	28.6094	28.3006	28.7029	28.5391	28.9317	Q99N28;K4DI58	Q99N28;K4DI58	17;17	17;17	17;17	Cell adhesion molecule 3	CADM3	sp|Q99N28|CADM3_MOUSE Cell adhesion molecule 3 OS=Mus musculus OX=10090 GN=Cadm3 PE=1 SV=1;tr|K4DI58|K4DI58_MOUSE Cell adhesion molecule 3 OS=Mus musculus OX=10090 GN=Cadm3 PE=1 SV=1	2	17	17	17	16	12	13	9	11	12	12	12	14	15	15	15	13	15	15	16	12	13	9	11	12	12
HSP90AA1	30.0275	30.0509	30.0046	30.1223	30.1062	30.0174	30.3322	30.0831	29.918	29.8653	29.6673	29.6568	29.7453	29.8455	29.8205	P07901;Q80Y52;Q3UIF3;Q3TKA2;A0PJ91;Q3TKB9;Q3TJU7;Q3TKG0;Q8C5U3;Q8C2A9;B7ZC50;A2A6A2;B7ZC49	P07901;Q80Y52;Q3UIF3;Q3TKA2;A0PJ91;Q3TKB9;Q3TJU7;Q3TKG0;Q8C5U3	46;46;45;45;41;39;39;39;38;18;8;4;4	34;34;34;33;29;29;31;29;29;12;3;2;2	34;34;34;33;29;29;31;29;29;12;3;2;2	Heat shock protein HSP 90-alpha;Histidine kinase/HSP90-like ATPase domain-containing protein	HSP90AA1	sp|P07901|HS90A_MOUSE Heat shock protein HSP 90-alpha OS=Mus musculus OX=10090 GN=Hsp90aa1 PE=1 SV=4;tr|Q80Y52|Q80Y52_MOUSE Heat shock protein HSP 90-alpha OS=Mus musculus OX=10090 GN=Hsp90aa1 PE=1 SV=2;tr|Q3UIF3|Q3UIF3_MOUSE Heat shock protein HSP 90-alph	13	46	34	34	41	41	41	39	42	41	42	44	42	40	40	39	38	43	41	30	30	30	28	31	30	31
ERP29	26.9281	26.8125	26.6223	26.5926	26.8637	26.8616	26.8693	26.8276	26.7073	26.2237	26.605	26.478	26.2892	26.3914	26.3609	P57759;A8C1V9;F8WJI4;F8WIM7;D6RG87	P57759	10;2;1;1;1	10;2;1;1;1	10;2;1;1;1	Endoplasmic reticulum resident protein 29	ERP29	sp|P57759|ERP29_MOUSE Endoplasmic reticulum resident protein 29 OS=Mus musculus OX=10090 GN=Erp29 PE=1 SV=2	5	10	10	10	6	7	8	8	8	9	9	8	8	8	6	7	6	8	6	6	7	8	8	8	9	9
GSPT1	26.9325	27.0136	26.9641	26.9968	27.1228	26.8972	26.9709	26.8939	25.851	26.5067	26.0333	26.7206	25.5894	26.6147	25.5314	Q8R050;Q8R050-2;Q8CCV1;Q8BPH0;Q3UL02;F7CE88;Q3UZ36	Q8R050;Q8R050-2;Q8CCV1;Q8BPH0;Q3UL02	19;19;18;16;15;2;1	19;19;18;16;15;2;1	11;11;10;8;7;0;1	Eukaryotic peptide chain release factor GTP-binding subunit ERF3A;Tr-type G domain-containing protein	GSPT1	sp|Q8R050|ERF3A_MOUSE Eukaryotic peptide chain release factor GTP-binding subunit ERF3A OS=Mus musculus OX=10090 GN=Gspt1 PE=1 SV=2;sp|Q8R050-2|ERF3A_MOUSE Isoform 2 of Eukaryotic peptide chain release factor GTP-binding subunit ERF3A OS=Mus musculus OX=10	7	19	19	11	11	12	11	14	11	14	15	13	10	11	12	10	10	13	9	11	12	11	14	11	14	15
HOMER1	26.45	26.2741	26.2757	26.2943	26.3366	26.2733	26.3334	26.2737	24.7754	24.3599	24.8632	24.3386	26.3031	26.1925	24.2588	Q9Z2Y3;Q9Z2Y3-3;Q9Z2Y3-2;D3Z6A7;E9Q0I8;E9Q0I7;Q8C655;Q3UVL6;Q5D052;D3Z6A8;D3Z6A9;Q9Z2Y3-5;Q9Z2Y3-4;REV__Q61043	Q9Z2Y3;Q9Z2Y3-3;Q9Z2Y3-2;D3Z6A7;E9Q0I8;E9Q0I7;Q8C655	9;8;8;7;6;6;5;3;2;2;2;2;2;1	8;7;7;6;6;6;5;2;1;1;1;1;1;1	8;7;7;6;6;6;5;2;1;1;1;1;1;1	Homer protein homolog 1	HOMER1	sp|Q9Z2Y3|HOME1_MOUSE Homer protein homolog 1 OS=Mus musculus OX=10090 GN=Homer1 PE=1 SV=2;sp|Q9Z2Y3-3|HOME1_MOUSE Isoform 3 of Homer protein homolog 1 OS=Mus musculus OX=10090 GN=Homer1;sp|Q9Z2Y3-2|HOME1_MOUSE Isoform 2 of Homer protein homolog 1 OS=Mus m	14	9	8	8	2	2	1	2	1	1	1	2	7	8	8	5	3	3	5	1	1	0	1	0	0	0
MDH2	31.7998	31.8846	31.5669	31.4648	31.668	31.8867	31.6494	31.7168	31.3695	31.4708	31.4501	31.2943	31.3364	31.3561	31.3449	P08249;A0A0G2JF23;A0A0G2JGY4	P08249	20;7;5	20;7;5	20;7;5	Malate dehydrogenase, mitochondrial	MDH2	sp|P08249|MDHM_MOUSE Malate dehydrogenase, mitochondrial OS=Mus musculus OX=10090 GN=Mdh2 PE=1 SV=3	3	20	20	20	17	18	19	18	19	19	19	19	20	19	19	16	19	19	18	17	18	19	18	19	19	19
ASPH	26.7154	26.5833	26.9029	27.1815	26.3793	26.2875	26.5566	27.0622	27.0547	27.4875	27.2872	27.1101	27.6805	27.2525	27.391	Q8BSY0;Q8BQK0;A2AL85;Q8CBM2;Q3TU40;A2AL81;A2AL77;A2AL75	Q8BSY0;Q8BQK0;A2AL85;Q8CBM2	9;9;9;8;3;3;2;2	9;9;9;8;3;3;2;2	1;1;1;1;1;1;1;1	Aspartyl/asparaginyl beta-hydroxylase	ASPH	sp|Q8BSY0|ASPH_MOUSE Aspartyl/asparaginyl beta-hydroxylase OS=Mus musculus OX=10090 GN=Asph PE=1 SV=1;tr|Q8BQK0|Q8BQK0_MOUSE Uncharacterized protein OS=Mus musculus OX=10090 GN=Asph PE=2 SV=1;tr|A2AL85|A2AL85_MOUSE Aspartate-beta-hydroxylase OS=Mus musculu	8	9	9	1	3	6	5	4	5	4	5	5	7	6	6	2	3	3	6	3	6	5	4	5	4	5
PFDN6	25.4378	26.4134	26.3683	25.9871	26.571	26.1684	26.7111	26.4197	25.4	25.6088	25.7979	25.6387	25.6656	25.5504	25.9119	Q03958;G3UYF9;Q792E4;A0A3Q4EBT3	Q03958;G3UYF9;Q792E4;A0A3Q4EBT3	5;5;5;3	5;5;5;3	5;5;5;3	Prefoldin subunit 6	PFDN6	sp|Q03958|PFD6_MOUSE Prefoldin subunit 6 OS=Mus musculus OX=10090 GN=Pfdn6 PE=1 SV=1;tr|G3UYF9|G3UYF9_MOUSE Prefoldin subunit 6 OS=Mus musculus OX=10090 GN=Pfdn6 PE=1 SV=1;tr|Q792E4|Q792E4_MOUSE H2-K region protein 2 OS=Mus musculus OX=10090 GN=Pfdn6 PE=1	4	5	5	5	2	5	4	5	4	4	4	4	4	5	4	4	4	5	3	2	5	4	5	4	4	4
HP1BP3	25.9199	26.0132	25.9339	26.4955	26.068	26.8105	26.2556	26.4418	26.4972	26.6822	26.3159	26.7584	27.1386	26.7042	27.0788	Q3TEA8;Z4YKB8;Z4YKA3;Q3TEA8-3;Q3B7C1;A2AM63	Q3TEA8;Z4YKB8;Z4YKA3;Q3TEA8-3	11;11;10;10;5;4	11;11;10;10;5;4	1;1;1;1;1;1	Heterochromatin protein 1-binding protein 3	HP1BP3	sp|Q3TEA8|HP1B3_MOUSE Heterochromatin protein 1-binding protein 3 OS=Mus musculus OX=10090 GN=Hp1bp3 PE=1 SV=1;tr|Z4YKB8|Z4YKB8_MOUSE Heterochromatin protein 1-binding protein 3 OS=Mus musculus OX=10090 GN=Hp1bp3 PE=1 SV=1;tr|Z4YKA3|Z4YKA3_MOUSE Heterochro	6	11	11	1	4	7	5	8	8	10	8	8	7	7	8	7	8	10	8	4	7	5	8	8	10	8
SCCPDH	26.7281	26.0801	26.1219	26.1181	25.9046	25.8957	25.7735	26.1564	26.107	25.7903	26.114	25.0099	25.5933	25.4965	25.6988	Q8R127;Q3ULN6;J3QNN5	Q8R127;Q3ULN6;J3QNN5	10;10;6	10;10;6	10;10;6	Saccharopine dehydrogenase-like oxidoreductase	SCCPDH	sp|Q8R127|SCPDL_MOUSE Saccharopine dehydrogenase-like oxidoreductase OS=Mus musculus OX=10090 GN=Sccpdh PE=1 SV=1;tr|Q3ULN6|Q3ULN6_MOUSE Saccharopine dehydrogenase-like oxidoreductase OS=Mus musculus OX=10090 GN=Sccpdh PE=2 SV=1;tr|J3QNN5|J3QNN5_MOUSE Sacc	3	10	10	10	7	7	8	6	7	7	7	7	5	5	5	3	5	5	4	7	7	8	6	7	7	7
ITPA	25.948	25.8675	25.8332	25.9111	26.0859	25.7672	26.2254	25.9267	26.476	26.2453	26.349	25.4624	25.8678	25.2701	25.9263	Q9D892;Q60I30;Q3U589	Q9D892;Q60I30;Q3U589	9;9;7	9;9;7	9;9;7	Inosine triphosphate pyrophosphatase	ITPA	sp|Q9D892|ITPA_MOUSE Inosine triphosphate pyrophosphatase OS=Mus musculus OX=10090 GN=Itpa PE=1 SV=2;tr|Q60I30|Q60I30_MOUSE Inosine triphosphate pyrophosphatase OS=Mus musculus OX=10090 GN=Itpa PE=1 SV=1;tr|Q3U589|Q3U589_MOUSE Inosine triphosphate pyrophos	3	9	9	9	7	8	7	6	8	7	8	7	4	7	4	8	6	6	3	7	8	7	6	8	7	8
CAMK4	28.3437	28.2681	28.1388	27.9787	28.5575	28.027	28.185	28.1663	27.5257	27.989	27.3894	27.8344	27.8931	27.7327	27.7184	P08414;Q8BGR3;A0A3Q4EG96;P58801;V9GXY4;Q547H1	P08414;Q8BGR3	20;20;2;1;1;1	20;20;2;1;1;1	20;20;2;1;1;1	Calcium/calmodulin-dependent protein kinase type IV	CAMK4	sp|P08414|KCC4_MOUSE Calcium/calmodulin-dependent protein kinase type IV OS=Mus musculus OX=10090 GN=Camk4 PE=1 SV=2;tr|Q8BGR3|Q8BGR3_MOUSE Calcium/calmodulin-dependent protein kinase IV OS=Mus musculus OX=10090 GN=Camk4 PE=1 SV=1	6	20	20	20	15	15	14	16	15	15	14	15	15	15	15	11	14	14	13	15	15	14	16	15	15	14
CA2	30.2439	30.3389	30.1178	30.0543	30.3112	30.3065	30.5292	29.9792	29.4217	29.7401	29.7521	30.0648	30.2953	29.8418	29.995	P00920;A0A0A6YX78	P00920;A0A0A6YX78	12;7	12;7	12;7	Carbonic anhydrase 2;carbonic anhydrase	CA2;CAR2	sp|P00920|CAH2_MOUSE Carbonic anhydrase 2 OS=Mus musculus OX=10090 GN=Ca2 PE=1 SV=4;tr|A0A0A6YX78|A0A0A6YX78_MOUSE carbonic anhydrase (Fragment) OS=Mus musculus OX=10090 GN=Car2 PE=1 SV=1	2	12	12	12	12	10	10	10	10	10	11	11	11	11	12	12	12	12	10	12	10	10	10	10	10	11
TNS3	24.0308	24.5094	24.8628	24.5763	24.8723	24.9035	24.4118	24.598	23.9907	23.6463	23.8733	24.4919	24.0385	23.876	24.2295	Q5SSZ5-2;Q5SSZ5;A0A5F8MP98;A0A5F8MPF2;Q8CGB6;A0A2R8VHQ0;Q8CGB6-2;Q8CGB6-4;Q8CGB6-3	Q5SSZ5-2;Q5SSZ5;A0A5F8MP98;A0A5F8MPF2	9;8;8;8;1;1;1;1;1	9;8;8;8;1;1;1;1;1	8;7;7;7;0;0;0;0;0	Tensin-3	TNS3	sp|Q5SSZ5-2|TENS3_MOUSE Isoform 2 of Tensin-3 OS=Mus musculus OX=10090 GN=Tns3;sp|Q5SSZ5|TENS3_MOUSE Tensin-3 OS=Mus musculus OX=10090 GN=Tns3 PE=1 SV=1;tr|A0A5F8MP98|A0A5F8MP98_MOUSE Tensin 3 OS=Mus musculus OX=10090 GN=Tns3 PE=1 SV=1;tr|A0A5F8MPF2|A0A5F8	9	9	9	8	3	4	6	4	6	5	6	6	5	6	4	5	5	4	4	3	4	6	4	6	5	6
FMNL2	23.5237	23.8313	23.8033	23.4381	23.0416	23.2459	24.2025	23.8947	24.4104	24.455	24.1908	24.2052	24.3665	24.6934	24.3124	A2APV2;F8VPR2;A2AQW2;A2APV2-2;A2APV2-3;Q6P247;Q8BI52;Q6ZPF4;D3Z7A7;Q6ZPF4-2	A2APV2;F8VPR2;A2AQW2;A2APV2-2;A2APV2-3	11;11;11;11;11;4;3;2;2;2	11;11;11;11;11;4;3;2;2;2	10;10;10;10;10;4;3;2;2;2	Formin-like protein 2	FMNL2	sp|A2APV2|FMNL2_MOUSE Formin-like protein 2 OS=Mus musculus OX=10090 GN=Fmnl2 PE=1 SV=2;tr|F8VPR2|F8VPR2_MOUSE Formin-like 2 OS=Mus musculus OX=10090 GN=Fmnl2 PE=1 SV=1;tr|A2AQW2|A2AQW2_MOUSE Formin-like 2 OS=Mus musculus OX=10090 GN=Fmnl2 PE=1 SV=2;sp|A2A	10	11	11	10	3	4	1	3	4	6	2	4	7	9	8	8	8	7	8	3	4	1	3	4	6	2
RPL18	26.7642	27.3796	27.4665	26.96	26.7114	27.7872	27.1142	26.8497	25.9071	25.8632	26.3286	26.2131	27.0716	26.7091	26.4739	P35980;A0A1B0GQU8;Q0QEW9;Q642K1;Q58EW0;A0A1B0GSF7;A0A1B0GSS8;A0A1B0GSA8;A0A1B0GRZ3;A0A1B0GS28	P35980;A0A1B0GQU8;Q0QEW9;Q642K1;Q58EW0;A0A1B0GSF7;A0A1B0GSS8;A0A1B0GSA8	4;4;4;4;4;3;3;2;1;1	4;4;4;4;4;3;3;2;1;1	4;4;4;4;4;3;3;2;1;1	Large ribosomal subunit protein eL18	RPL18	sp|P35980|RL18_MOUSE Large ribosomal subunit protein eL18 OS=Mus musculus OX=10090 GN=Rpl18 PE=1 SV=3;tr|A0A1B0GQU8|A0A1B0GQU8_MOUSE Ribosomal protein L18 OS=Mus musculus OX=10090 GN=Rpl18 PE=1 SV=1;tr|Q0QEW9|Q0QEW9_MOUSE Ribosomal protein L18 (Fragment) O	10	4	4	4	4	4	3	4	4	3	4	4	3	3	3	3	3	3	3	4	4	3	4	4	3	4
ITIH2	25.99	25.6615	25.9423	25.9882	25.2125	25.9211	25.3922	25.6513	26.0765	26.0464	25.7831	25.9627	26.3649	26.4868	26.889	Q61703;Q8K016;G3X977	Q61703;Q8K016;G3X977	2;2;2	2;2;2	2;2;2	Inter-alpha-trypsin inhibitor heavy chain H2	ITIH2	sp|Q61703|ITIH2_MOUSE Inter-alpha-trypsin inhibitor heavy chain H2 OS=Mus musculus OX=10090 GN=Itih2 PE=1 SV=1;tr|Q8K016|Q8K016_MOUSE Inter-alpha trypsin inhibitor, heavy chain 2 OS=Mus musculus OX=10090 GN=Itih2 PE=2 SV=1;tr|G3X977|G3X977_MOUSE Inter-alph	3	2	2	2	2	2	2	2	2	1	2	2	2	2	2	2	2	2	2	2	2	2	2	2	1	2
UTRN	25.0766	24.5834	24.5602	24.3978	24.7429	24.5519	24.5507	24.7082	25.3418	25.0347	25.2211	24.6012	24.5974	24.5409	24.7478	E9Q6R7;O08614;Q3TR59;Q3UYS4;A0A1W2P8G5;Q6P6L2;A0A1W2P8A5;Q810I5;A0A1W2P7C0;Q61636;A0A1W2P6L4;Q9D1Z0;Q8C7R5	E9Q6R7;O08614	11;11;4;4;4;4;4;3;3;3;1;1;1	10;10;4;4;4;4;4;3;2;2;1;1;1	10;10;4;4;4;4;4;3;2;2;1;1;1		UTRN	tr|E9Q6R7|E9Q6R7_MOUSE Utrophin OS=Mus musculus OX=10090 GN=Utrn PE=1 SV=1;tr|O08614|O08614_MOUSE Cytoskeletal protein OS=Mus musculus OX=10090 GN=Utrn PE=2 SV=1	13	11	10	10	4	2	1	1	1	2	1	2	7	5	6	3	5	2	6	4	2	1	1	1	2	1
PRNP	26.1757	26.1775	26.1289	26.7619	26.3007	26.3813	26.199	26.3447	26.6301	26.3497	26.481	26.864	26.7223	26.8024	27.1785	P04925;Q9QYT9;Q4FJQ7;Q3UG89;Q3UF68;Q3UBH0;Q3TZI7	P04925;Q9QYT9;Q4FJQ7;Q3UG89;Q3UF68;Q3UBH0;Q3TZI7	3;3;3;3;3;3;3	3;3;3;3;3;3;3	3;3;3;3;3;3;3	Major prion protein	PRNP;PRNPB	sp|P04925|PRIO_MOUSE Major prion protein OS=Mus musculus OX=10090 GN=Prnp PE=1 SV=2;tr|Q9QYT9|Q9QYT9_MOUSE Major prion protein OS=Mus musculus OX=10090 GN=Prnpb PE=3 SV=1;tr|Q4FJQ7|Q4FJQ7_MOUSE Major prion protein OS=Mus musculus OX=10090 GN=Prnp PE=1 SV=1	7	3	3	3	2	2	2	2	2	2	1	2	2	1	2	3	2	2	2	2	2	2	2	2	2	1
CA8	30.8144	30.5987	30.6692	30.4557	30.7158	30.4346	30.6444	30.6759	30.3964	30.1715	30.4152	30.1715	30.3834	30.1703	30.2577	P28651	P28651	10	10	10	Carbonic anhydrase-related protein	CA8	sp|P28651|CAH8_MOUSE Carbonic anhydrase-related protein OS=Mus musculus OX=10090 GN=Ca8 PE=1 SV=5	1	10	10	10	10	10	10	10	9	8	10	10	8	10	8	8	9	9	9	10	10	10	10	9	8	10
PFKP	27.7506	27.7877	27.6798	27.6641	27.983	27.6677	27.8367	27.745	27.339	27.4387	27.4414	27.384	27.3807	27.4348	27.7119	Q9WUA3;Q8C605;Q9WUA3-2;Q9D255;Q8C8E8;D3YUA3;F6YL81	Q9WUA3;Q8C605;Q9WUA3-2	29;28;18;11;8;8;7	27;26;16;10;8;8;7	26;25;15;9;8;8;7	ATP-dependent 6-phosphofructokinase, platelet type;ATP-dependent 6-phosphofructokinase	PFKP	sp|Q9WUA3|PFKAP_MOUSE ATP-dependent 6-phosphofructokinase, platelet type OS=Mus musculus OX=10090 GN=Pfkp PE=1 SV=1;tr|Q8C605|Q8C605_MOUSE ATP-dependent 6-phosphofructokinase OS=Mus musculus OX=10090 GN=Pfkp PE=1 SV=1;sp|Q9WUA3-2|PFKAP_MOUSE Isoform 2 of A	7	29	27	26	24	26	26	26	25	23	27	25	23	25	20	26	22	22	17	22	24	24	24	23	21	25
ATP6V0D1	28.9026	28.4164	28.6229	28.7066	28.1444	28.4267	28.4231	28.575	28.5447	28.5161	28.4359	28.9449	28.8624	28.874	28.8542	P51863	P51863	13	13	2	V-type proton ATPase subunit d 1	ATP6V0D1	sp|P51863|VA0D1_MOUSE V-type proton ATPase subunit d 1 OS=Mus musculus OX=10090 GN=Atp6v0d1 PE=1 SV=2	1	13	13	2	12	12	12	12	13	13	13	12	11	12	11	12	11	12	10	12	12	12	12	13	13	13
FKBP8	26.0871	25.8487	26.1847	25.9579	25.7971	25.0425	25.7944	25.9999	26.315	26.2786	26.451	26.2831	26.2829	26.3288	26.5497	O35465;C9K0Z7;O35465-2;F6WP10	O35465;C9K0Z7;O35465-2	6;6;6;1	6;6;6;1	6;6;6;1	Peptidyl-prolyl cis-trans isomerase FKBP8;peptidylprolyl isomerase	FKBP8	sp|O35465|FKBP8_MOUSE Peptidyl-prolyl cis-trans isomerase FKBP8 OS=Mus musculus OX=10090 GN=Fkbp8 PE=1 SV=2;tr|C9K0Z7|C9K0Z7_MOUSE peptidylprolyl isomerase OS=Mus musculus OX=10090 GN=Fkbp8 PE=2 SV=1;sp|O35465-2|FKBP8_MOUSE Isoform 2 of Peptidyl-prolyl cis	4	6	6	6	4	4	4	4	2	2	3	2	5	5	4	3	3	5	4	4	4	4	4	2	2	3
SLC6A9	26.8989	25.9441	26.4309	26.3648	26.062	26.5895	26.1806	25.4642	26.9982	27.5917	26.5875	27.4562	27.1942	26.9398	27.043	P28571-1;P28571;E9Q517;E9Q3V0;P28571-2;E9QA02;E9Q3Z2	P28571-1;P28571;E9Q517;E9Q3V0;P28571-2;E9QA02;E9Q3Z2	4;4;4;4;4;2;2	4;4;4;4;4;2;2	4;4;4;4;4;2;2	Sodium- and chloride-dependent glycine transporter 1;Transporter	SLC6A9	sp|P28571-1|SC6A9_MOUSE Isoform GlyT-1A of Sodium- and chloride-dependent glycine transporter 1 OS=Mus musculus OX=10090 GN=Slc6a9;sp|P28571|SC6A9_MOUSE Sodium- and chloride-dependent glycine transporter 1 OS=Mus musculus OX=10090 GN=Slc6a9 PE=1 SV=3;tr|E9	7	4	4	4	3	4	3	3	3	3	1	3	3	3	2	3	3	2	3	3	4	3	3	3	3	1
HMGB1	29.5131	29.277	29.2369	29.098	29.8541	29.475	29.5992	29.0414	28.7464	27.9171	28.587	29.3905	28.6181	28.9406	28.4603	P63158;Q6P202;Q58EV5;Q3UBK2;A0A0J9YUD8;Q8C7C4;Q8BNM0;A0A0J9YUZ4;Q8BQ02;Q497Z6;Q3UJK0;D3YZ18;D3YVC6;Q8CH24;Q80YZ1	P63158;Q6P202;Q58EV5;Q3UBK2;A0A0J9YUD8;Q8C7C4;Q8BNM0;A0A0J9YUZ4;Q8BQ02;Q497Z6;Q3UJK0;D3YZ18	9;9;9;9;8;8;8;8;8;8;8;5;4;3;2	9;9;9;9;8;8;8;8;8;8;8;5;4;3;2	8;8;8;8;7;7;7;7;7;7;7;4;3;3;2	High mobility group protein B1	HMGB1	sp|P63158|HMGB1_MOUSE High mobility group protein B1 OS=Mus musculus OX=10090 GN=Hmgb1 PE=1 SV=2;tr|Q6P202|Q6P202_MOUSE High mobility group protein B1 OS=Mus musculus OX=10090 GN=Hmgb1 PE=2 SV=1;tr|Q58EV5|Q58EV5_MOUSE High mobility group protein B1 OS=Mus	15	9	9	8	8	8	7	8	8	8	8	7	7	6	7	6	6	7	5	8	8	7	8	8	8	8
NDUFS5	26.6711	26.1889	26.2179	26.5249	26.078	26.7282	26.3875	26.5826	27.2647	27.2185	27.3544	27.8426	26.6602	27.3205	26.7722	Q99LY9;B1ARW4;A0A1S6GWI4	Q99LY9;B1ARW4;A0A1S6GWI4	5;4;4	5;4;4	5;4;4	NADH dehydrogenase [ubiquinone] iron-sulfur protein 5	NDUFS5	sp|Q99LY9|NDUS5_MOUSE NADH dehydrogenase [ubiquinone] iron-sulfur protein 5 OS=Mus musculus OX=10090 GN=Ndufs5 PE=1 SV=3;tr|B1ARW4|B1ARW4_MOUSE NADH dehydrogenase [ubiquinone] iron-sulfur protein 5 (Fragment) OS=Mus musculus OX=10090 GN=Ndufs5 PE=1 SV=1;tr	3	5	5	5	4	3	3	4	3	3	3	3	3	3	3	4	4	3	3	4	3	3	4	3	3	3
PPP2R5E	26.4031	26.2396	26.3227	26.1482	26.3093	26.5293	26.2972	26.0549	25.7032	25.2266	25.9355	25.7329	26.0924	25.2649	25.7797	Q61151;Q3UZJ4;A0A1W2P838;A0A1W2P7D8;A0PJ98;REV__D3Z4M1	Q61151;Q3UZJ4	13;12;3;3;3;1	12;11;3;3;2;1	10;9;3;3;1;1	Serine/threonine-protein phosphatase 2A 56 kDa regulatory subunit epsilon isoform;Serine/threonine-protein phosphatase 2A 56 kDa regulatory subunit	PPP2R5E	sp|Q61151|2A5E_MOUSE Serine/threonine-protein phosphatase 2A 56 kDa regulatory subunit epsilon isoform OS=Mus musculus OX=10090 GN=Ppp2r5e PE=1 SV=3;tr|Q3UZJ4|Q3UZJ4_MOUSE Serine/threonine-protein phosphatase 2A 56 kDa regulatory subunit OS=Mus musculus OX	6	13	12	10	9	11	11	12	12	12	10	9	6	8	7	9	8	8	8	8	10	10	11	11	11	9
ZYX	25.3567	25.3335	24.8909	25.1104	25.1134	25.318	25.0016	25.1475	23.6778	24.2757	24.8468	25.308	25.087	24.8443	24.9965	Q62523;Q7TQE2;Q8CBM0;Q3TCR9;Q8CD55;A0A0N4SVD2;A0A0N4SUX7;A0A0N4SVP4	Q62523;Q7TQE2;Q8CBM0;Q3TCR9;Q8CD55	8;8;8;8;7;1;1;1	8;8;8;8;7;1;1;1	8;8;8;8;7;1;1;1	Zyxin	ZYX	sp|Q62523|ZYX_MOUSE Zyxin OS=Mus musculus OX=10090 GN=Zyx PE=1 SV=2;tr|Q7TQE2|Q7TQE2_MOUSE Zyxin OS=Mus musculus OX=10090 GN=Zyx PE=1 SV=1;tr|Q8CBM0|Q8CBM0_MOUSE Zyxin OS=Mus musculus OX=10090 GN=Zyx PE=2 SV=1;tr|Q3TCR9|Q3TCR9_MOUSE Zyxin OS=Mus musculus O	8	8	8	8	7	7	7	7	7	8	8	8	2	5	2	5	0	6	2	7	7	7	7	7	8	8
HNRNPK	29.9706	29.7146	29.6766	29.8358	29.858	29.7529	29.7465	29.845	29.671	29.2889	29.3651	29.4744	29.4023	29.4846	29.5771	P61979;P61979-2;Q3TUA1;Q5FWJ5;Q3TJ38;Q3TG17;H3BLL4;H3BK96;A0A286YDM3;A0A286YCM2;A0A286YEC4;A0A286YDH1	P61979;P61979-2;Q3TUA1;Q5FWJ5;Q3TJ38;Q3TG17;H3BLL4;H3BK96;A0A286YDM3	26;26;26;26;25;20;20;16;14;12;9;8	26;26;26;26;25;20;20;16;14;12;9;8	1;1;1;1;1;1;1;1;1;1;1;1	Heterogeneous nuclear ribonucleoprotein K;K Homology domain-containing protein	HNRNPK	sp|P61979|HNRPK_MOUSE Heterogeneous nuclear ribonucleoprotein K OS=Mus musculus OX=10090 GN=Hnrnpk PE=1 SV=1;sp|P61979-2|HNRPK_MOUSE Isoform 2 of Heterogeneous nuclear ribonucleoprotein K OS=Mus musculus OX=10090 GN=Hnrnpk;tr|Q3TUA1|Q3TUA1_MOUSE Heterogene	12	26	26	1	22	24	24	25	25	25	24	25	22	23	22	22	22	22	21	22	24	24	25	25	25	24
HNRNPM	26.9593	26.8346	26.8066	26.4736	27.0382	26.6259	26.6596	26.526	26.8513	26.6544	26.6446	26.2986	26.2596	26.2213	26.2601	Q9D0E1;Q9D0E1-2;A0A1S6GWJ8;Q570Z0;Q3THB3;Q3TW40;B8JK33;B8JK32;Q3TL61;Q3TQ66;F6W322;A0A3Q4EH91;F7C9U3;A0A3Q4L2X3;Q3UCL9;Q91VC4;G3X924	Q9D0E1;Q9D0E1-2;A0A1S6GWJ8;Q570Z0;Q3THB3;Q3TW40;B8JK33;B8JK32;Q3TL61;Q3TQ66	34;34;34;34;34;33;32;32;31;23;9;7;3;2;1;1;1	34;34;34;34;34;33;32;32;31;23;9;7;3;2;1;1;1	34;34;34;34;34;33;32;32;31;23;9;7;3;2;1;1;1	Heterogeneous nuclear ribonucleoprotein M;RRM domain-containing protein	HNRNPM	sp|Q9D0E1|HNRPM_MOUSE Heterogeneous nuclear ribonucleoprotein M OS=Mus musculus OX=10090 GN=Hnrnpm PE=1 SV=3;sp|Q9D0E1-2|HNRPM_MOUSE Isoform 2 of Heterogeneous nuclear ribonucleoprotein M OS=Mus musculus OX=10090 GN=Hnrnpm;tr|A0A1S6GWJ8|A0A1S6GWJ8_MOUSE RR	17	34	34	34	30	26	27	29	28	28	29	28	26	25	25	23	27	28	24	30	26	27	29	28	28	29
SCAMP1	26.837	27.1738	27.0637	27.4308	26.8795	27.2667	26.8087	27.1196	26.231	26.4507	26.1039	27.2084	26.3933	26.9454	26.5315	Q8K021;Q3TD71;Q3UY11;Q9D577;Q3TSA8;D3YTP4	Q8K021;Q3TD71;Q3UY11;Q9D577;Q3TSA8;D3YTP4	11;11;10;9;9;6	11;11;10;9;9;6	11;11;10;9;9;6	Secretory carrier-associated membrane protein 1;Secretory carrier-associated membrane protein	SCAMP1	sp|Q8K021|SCAM1_MOUSE Secretory carrier-associated membrane protein 1 OS=Mus musculus OX=10090 GN=Scamp1 PE=1 SV=1;tr|Q3TD71|Q3TD71_MOUSE Secretory carrier-associated membrane protein OS=Mus musculus OX=10090 GN=Scamp1 PE=1 SV=1;tr|Q3UY11|Q3UY11_MOUSE Secr	6	11	11	11	11	8	8	7	8	7	9	8	8	8	6	8	7	7	5	11	8	8	7	8	7	9
AK4	27.7385	27.5653	27.6615	27.2774	27.9019	27.4802	27.5477	27.5057	26.7157	27.2784	26.6487	27.406	26.8252	27.1955	27.2364	Q9WUR9;Q3U489;Q3UYL0;A2ARF6;F6TEU8;A2ARF5	Q9WUR9;Q3U489;Q3UYL0;A2ARF6	9;9;8;6;4;3	9;9;8;6;4;3	9;9;8;6;4;3	Adenylate kinase 4, mitochondrial;Adenylate kinase active site lid domain-containing protein	AK4	sp|Q9WUR9|KAD4_MOUSE Adenylate kinase 4, mitochondrial OS=Mus musculus OX=10090 GN=Ak4 PE=1 SV=1;tr|Q3U489|Q3U489_MOUSE Adenylate kinase 4, mitochondrial OS=Mus musculus OX=10090 GN=Ak4 PE=1 SV=1;tr|Q3UYL0|Q3UYL0_MOUSE Adenylate kinase active site lid doma	6	9	9	9	9	8	9	9	8	9	9	9	5	7	6	7	5	7	5	9	8	9	9	8	9	9
PGAM1	30.802	31.209	30.9908	31.0309	31.0989	30.9056	31.0801	30.8197	30.5417	30.5239	30.4616	30.4117	30.9017	30.5966	30.7797	Q9DBJ1;Q3U7Z6;Q6NWV5	Q9DBJ1;Q3U7Z6;Q6NWV5	13;13;10	13;13;10	10;10;7	Phosphoglycerate mutase 1;Phosphoglycerate mutase	PGAM1	sp|Q9DBJ1|PGAM1_MOUSE Phosphoglycerate mutase 1 OS=Mus musculus OX=10090 GN=Pgam1 PE=1 SV=3;tr|Q3U7Z6|Q3U7Z6_MOUSE Phosphoglycerate mutase OS=Mus musculus OX=10090 GN=Pgam1 PE=1 SV=1;tr|Q6NWV5|Q6NWV5_MOUSE phosphoglycerate mutase (2,3-diphosphoglycerate-de	3	13	13	10	12	13	13	13	12	12	12	11	12	12	11	12	11	11	11	12	13	13	13	12	12	12
CLASP2	25.9664	26.1032	25.9417	25.8638	25.8192	25.7909	26.1093	25.895	25.5472	25.8232	25.418	25.4524	25.4931	25.2996	25.746	F7DCH5;B9EJA4;Q8BRT1;E9Q8N5;Q08EB6;Q08EB5;A2RRR3;Q8BRT1-5;A0A1L1ST22;Q3UF57;Q8R337;Q8BSE7;Q8BRT1-6;A0A1L1SRY3;Q3TPM6	F7DCH5;B9EJA4;Q8BRT1;E9Q8N5;Q08EB6;Q08EB5;A2RRR3	46;46;45;45;45;44;38;11;10;9;4;4;4;3;1	46;46;45;45;45;44;38;11;10;9;4;4;4;3;1	42;42;41;41;41;40;34;9;8;9;2;4;4;3;0	CLIP-associating protein 2	CLASP2	tr|F7DCH5|F7DCH5_MOUSE CLIP associating protein 2 OS=Mus musculus OX=10090 GN=Clasp2 PE=1 SV=1;tr|B9EJA4|B9EJA4_MOUSE Clasp2 protein OS=Mus musculus OX=10090 GN=Clasp2 PE=2 SV=1;sp|Q8BRT1|CLAP2_MOUSE CLIP-associating protein 2 OS=Mus musculus OX=10090 GN=C	15	46	46	42	36	34	33	35	31	31	31	31	28	29	30	27	23	34	27	36	34	33	35	31	31	31
RAP2A	24.1143	24.2689	24.1456	24.1625	23.5658	24.031	24.0946	23.8543	23.9616	24.192	24.8327	24.3745	24.7919	25.0299	24.7109	Q80ZJ1	Q80ZJ1	6	6	3	Ras-related protein Rap-2a	RAP2A	sp|Q80ZJ1|RAP2A_MOUSE Ras-related protein Rap-2a OS=Mus musculus OX=10090 GN=Rap2a PE=1 SV=2	1	6	6	3	2	5	3	5	3	4	4	4	5	5	5	6	2	6	2	2	5	3	5	3	4	4
GIT1	25.9639	25.7428	25.88	25.6057	25.9905	25.9918	25.9118	25.6546	25.3948	25.5911	25.4902	25.6141	25.497	25.4703	25.4383	Q68FF6;Q5F258;Q3V322	Q68FF6;Q5F258	19;19;7	19;19;7	16;16;6	ARF GTPase-activating protein GIT1	GIT1	sp|Q68FF6|GIT1_MOUSE ARF GTPase-activating protein GIT1 OS=Mus musculus OX=10090 GN=Git1 PE=1 SV=1;tr|Q5F258|Q5F258_MOUSE GIT ArfGAP 1 OS=Mus musculus OX=10090 GN=Git1 PE=1 SV=1	3	19	19	16	15	12	14	11	14	13	14	13	9	12	11	14	8	12	10	15	12	14	11	14	13	14
KIFAP3	26.45	26.2741	26.2757	26.2943	26.3366	26.2733	26.3334	26.2737	23.3314	26.251	23.4762	26.1771	26.3031	26.1925	26.3051	P70188;Q3UZA5;P70188-2;Q9CRX5	P70188;Q3UZA5;P70188-2	4;4;4;1	4;4;4;1	4;4;4;1	Kinesin-associated protein 3	KIFAP3	sp|P70188|KIFA3_MOUSE Kinesin-associated protein 3 OS=Mus musculus OX=10090 GN=Kifap3 PE=1 SV=1;tr|Q3UZA5|Q3UZA5_MOUSE Kinesin-associated protein 3 OS=Mus musculus OX=10090 GN=Kifap3 PE=2 SV=1;sp|P70188-2|KIFA3_MOUSE Isoform KAP3B of Kinesin-associated pro	4	4	4	4	2	2	2	2	1	2	2	2	3	1	3	1	2	1	2	2	2	2	2	1	2	2
FXR1	26.45	26.2741	26.2757	26.2943	26.3366	26.2733	26.3334	26.2737	24.0849	26.251	24.1113	26.1771	26.3031	26.1925	26.3051	Q61584;A0A0G2JEP0;Q61584-4;Q61584-7;Q61584-3;Q61584-2;Q61584-5;Q61584-6;A0A0H2UH27;Q8C7U4;A0A0G2JGL6	Q61584;A0A0G2JEP0;Q61584-4;Q61584-7;Q61584-3;Q61584-2;Q61584-5;Q61584-6;A0A0H2UH27	6;6;6;6;6;5;5;5;4;2;1	4;4;4;4;4;3;3;3;2;1;1	4;4;4;4;4;3;3;3;2;1;1	RNA-binding protein FXR1	FXR1	sp|Q61584|FXR1_MOUSE RNA-binding protein FXR1 OS=Mus musculus OX=10090 GN=Fxr1 PE=1 SV=2;tr|A0A0G2JEP0|A0A0G2JEP0_MOUSE RNA-binding protein FXR1 OS=Mus musculus OX=10090 GN=Fxr1 PE=1 SV=1;sp|Q61584-4|FXR1_MOUSE Isoform C of RNA-binding protein FXR1 OS=Mus	11	6	4	4	1	1	2	1	1	1	1	3	5	4	6	2	2	1	2	0	0	1	0	0	0	0
SCN1A	26.45	26.2741	26.2757	26.2943	26.3366	26.2733	26.3334	26.2737	23.6405	26.251	23.4679	26.1771	26.3031	26.1925	26.3051	A2APX8;A2APX8-3;A2APX8-2	A2APX8;A2APX8-3;A2APX8-2	7;7;7	3;3;3	3;3;3	Sodium channel protein type 1 subunit alpha	SCN1A	sp|A2APX8|SCN1A_MOUSE Sodium channel protein type 1 subunit alpha OS=Mus musculus OX=10090 GN=Scn1a PE=1 SV=1;sp|A2APX8-3|SCN1A_MOUSE Isoform 3 of Sodium channel protein type 1 subunit alpha OS=Mus musculus OX=10090 GN=Scn1a;sp|A2APX8-2|SCN1A_MOUSE Isoform	3	7	3	3	3	1	3	2	2	2	1	2	6	5	5	4	3	3	2	0	0	0	0	0	0	0
MRPL19	26.45	26.2741	26.2757	26.2943	26.3366	26.2733	26.3334	26.2737	23.4783	26.251	23.2557	26.1771	26.3031	26.1925	26.3051	Q9D338;Q3URF5;Q6P8U3	Q9D338;Q3URF5;Q6P8U3	2;2;2	2;2;2	2;2;2	Large ribosomal subunit protein bL19m	MRPL19	sp|Q9D338|RM19_MOUSE Large ribosomal subunit protein bL19m OS=Mus musculus OX=10090 GN=Mrpl19 PE=1 SV=1;tr|Q3URF5|Q3URF5_MOUSE Large ribosomal subunit protein bL19m OS=Mus musculus OX=10090 GN=Mrpl19 PE=2 SV=1;tr|Q6P8U3|Q6P8U3_MOUSE Large ribosomal subunit	3	2	2	2	1	0	0	0	0	0	0	1	2	1	2	0	1	0	1	1	0	0	0	0	0	0
GPM6A	30.5267	29.8955	30.2005	29.8011	29.537	29.7783	29.7059	29.8591	30.3002	30.5932	30.6037	29.9675	30.4892	30.123	30.3212	P35802;Q8R1P3;Q542P2	P35802;Q8R1P3;Q542P2	8;8;8	8;8;8	8;8;8	Neuronal membrane glycoprotein M6-a	GPM6A	sp|P35802|GPM6A_MOUSE Neuronal membrane glycoprotein M6-a OS=Mus musculus OX=10090 GN=Gpm6a PE=1 SV=1;tr|Q8R1P3|Q8R1P3_MOUSE Neuronal membrane glycoprotein M6-a OS=Mus musculus OX=10090 GN=Gpm6a PE=2 SV=1;tr|Q542P2|Q542P2_MOUSE Neuronal membrane glycoprote	3	8	8	8	8	8	8	8	8	8	8	8	8	8	8	8	7	8	7	8	8	8	8	8	8	8
BSG	27.8784	28.0215	27.4914	27.573	27.1397	27.4783	26.8016	27.2916	27.7197	27.8043	27.7309	27.6844	27.6747	27.6237	27.8335	P18572;K3W4Q8;O55108;O55107;P18572-2;J3QP71	P18572;K3W4Q8;O55108;O55107;P18572-2;J3QP71	7;7;7;7;7;6	7;7;7;7;7;6	7;7;7;7;7;6	Basigin	BSG	sp|P18572|BASI_MOUSE Basigin OS=Mus musculus OX=10090 GN=Bsg PE=1 SV=2;tr|K3W4Q8|K3W4Q8_MOUSE Basigin OS=Mus musculus OX=10090 GN=Bsg PE=1 SV=1;tr|O55108|O55108_MOUSE Basigin (Fragment) OS=Mus musculus OX=10090 GN=Bsg PE=1 SV=1;tr|O55107|O55107_MOUSE Basig	6	7	7	7	7	5	7	4	5	5	6	6	7	7	7	6	6	7	7	7	5	7	4	5	5	6
CHCHD6	24.7895	24.7772	24.805	25.1599	25.1624	25.264	25.2526	24.4954	25.8916	26.3904	25.4893	26.768	25.7285	26.7581	25.2512	Q91VN4;Q3TJS8;Q8C2Z6;E9Q4M4;Q9DA45	Q91VN4;Q3TJS8;Q8C2Z6;E9Q4M4;Q9DA45	7;7;6;6;6	7;7;6;6;6	7;7;6;6;6	MICOS complex subunit Mic25;MICOS complex subunit MIC25;CHCH domain-containing protein	CHCHD6	sp|Q91VN4|MIC25_MOUSE MICOS complex subunit Mic25 OS=Mus musculus OX=10090 GN=Chchd6 PE=1 SV=2;tr|Q3TJS8|Q3TJS8_MOUSE MICOS complex subunit MIC25 OS=Mus musculus OX=10090 GN=Chchd6 PE=2 SV=1;tr|Q8C2Z6|Q8C2Z6_MOUSE MICOS complex subunit MIC25 OS=Mus musculu	5	7	7	7	3	3	3	3	2	2	2	3	4	5	4	6	5	6	7	3	3	3	3	2	2	2
PTPRS	26.45	26.2741	26.2757	26.2943	26.3366	26.2733	26.3334	26.2737	23.3113	26.251	22.9579	26.1771	26.3031	26.1925	26.3051	B0V2N1;B0V2N1-4;B0V2N1-3;B0V2N1-6;B0V2N1-2;Q3TQ52;A0A286YDS2;A0A286YDF6	B0V2N1;B0V2N1-4;B0V2N1-3;B0V2N1-6;B0V2N1-2	8;8;8;8;8;2;1;1	3;3;3;3;3;1;1;1	3;3;3;3;3;1;1;1	Receptor-type tyrosine-protein phosphatase S	PTPRS	sp|B0V2N1|PTPRS_MOUSE Receptor-type tyrosine-protein phosphatase S OS=Mus musculus OX=10090 GN=Ptprs PE=1 SV=1;sp|B0V2N1-4|PTPRS_MOUSE Isoform 4 of Receptor-type tyrosine-protein phosphatase S OS=Mus musculus OX=10090 GN=Ptprs;sp|B0V2N1-3|PTPRS_MOUSE Isofo	8	8	3	3	1	1	2	2	2	2	1	2	6	5	6	7	5	6	6	0	0	0	0	0	0	0
ACAA1A	26.2196	26.174	25.9479	26.0495	26.1312	26.2554	25.9723	26.1493	25.1092	25.6773	25.8963	25.5225	25.7377	25.7875	25.7077	Q921H8;Q3UPU8;H3BKL5;Q8BLD7;H3BJZ9;Q8VCH0;Q3TUU3;Q3UKM0;Q8R343;H3BKA1;H3BJG8;H3BJC1	Q921H8;Q3UPU8;H3BKL5;Q8BLD7;H3BJZ9;Q8VCH0;Q3TUU3;Q3UKM0	13;12;11;9;8;7;7;7;5;5;2;1	13;12;11;9;8;7;7;7;5;5;2;1	13;12;11;9;8;7;7;7;5;5;2;1	3-ketoacyl-CoA thiolase A, peroxisomal;3-ketoacyl-CoA thiolase B, peroxisomal	ACAA1A;ACAA1B	sp|Q921H8|THIKA_MOUSE 3-ketoacyl-CoA thiolase A, peroxisomal OS=Mus musculus OX=10090 GN=Acaa1a PE=1 SV=1;tr|Q3UPU8|Q3UPU8_MOUSE Uncharacterized protein OS=Mus musculus OX=10090 GN=Acaa1a PE=2 SV=1;tr|H3BKL5|H3BKL5_MOUSE Acetyl-Coenzyme A acyltransferase 1	12	13	13	13	11	10	8	8	9	8	8	9	8	8	7	8	7	10	9	11	10	8	8	9	8	8
DKC1	26.45	26.2741	26.2757	26.2943	26.3366	26.2733	26.3334	26.2737	24.7254	24.8183	24.1194	26.1771	26.3031	23.9865	24.2343	Q9ESX5;Q3TM67;Q3TI79;B7ZCL7;F6YUI5;F6S1S5;A2AN81	Q9ESX5;Q3TM67;Q3TI79;B7ZCL7	6;6;6;3;2;1;1	6;6;6;3;2;1;1	6;6;6;3;2;1;1	H/ACA ribonucleoprotein complex subunit DKC1	DKC1	sp|Q9ESX5|DKC1_MOUSE H/ACA ribonucleoprotein complex subunit DKC1 OS=Mus musculus OX=10090 GN=Dkc1 PE=1 SV=4;tr|Q3TM67|Q3TM67_MOUSE H/ACA ribonucleoprotein complex subunit DKC1 OS=Mus musculus OX=10090 GN=Dkc1 PE=2 SV=1;tr|Q3TI79|Q3TI79_MOUSE H/ACA ribonuc	7	6	6	6	1	1	0	0	0	0	1	0	3	4	3	1	1	3	4	1	1	0	0	0	0	1
MTX1	25.1209	24.3065	25.2252	24.8752	24.3806	24.1762	24.2958	25.18	25.6264	25.9479	25.3754	25.3477	24.9684	25.9475	25.7191	P47802;Q8R5C0;A0A6I8MWZ8;G3XA66;D3Z3F4;G3XA75;D3YVW0;G3UYJ5;G3UXX9;G3UXB5	P47802;Q8R5C0;A0A6I8MWZ8;G3XA66;D3Z3F4;G3XA75;D3YVW0;G3UYJ5;G3UXX9	8;8;8;7;7;6;6;5;4;1	8;8;8;7;7;6;6;5;4;1	8;8;8;7;7;6;6;5;4;1	Metaxin-1;Metaxin	MTX1	sp|P47802|MTX1_MOUSE Metaxin-1 OS=Mus musculus OX=10090 GN=Mtx1 PE=1 SV=1;tr|Q8R5C0|Q8R5C0_MOUSE Metaxin OS=Mus musculus OX=10090 GN=Mtx1 PE=1 SV=1;tr|A0A6I8MWZ8|A0A6I8MWZ8_MOUSE Metaxin-1 OS=Mus musculus OX=10090 GN=Mtx1 PE=1 SV=1;tr|G3XA66|G3XA66_MOUSE M	10	8	8	8	5	3	3	3	2	3	2	4	6	5	4	3	5	4	5	5	3	3	3	2	3	2
SNRPD1	24.1735	25.3162	24.6043	24.3667	25.2585	24.5642	25.3877	24.9659	23.0428	24.025	24.0876	24.3762	24.2582	23.7217	24.1889	P62315;A0A3Q4L381;A0A3Q4L2W0	P62315	3;1;1	3;1;1	3;1;1	Small nuclear ribonucleoprotein Sm D1	SNRPD1	sp|P62315|SMD1_MOUSE Small nuclear ribonucleoprotein Sm D1 OS=Mus musculus OX=10090 GN=Snrpd1 PE=1 SV=1	3	3	3	3	1	2	1	2	2	2	2	2	2	2	1	1	2	3	2	1	2	1	2	2	2	2
SYN1	29.7175	29.5895	29.5627	29.6821	29.3971	29.5422	29.5836	29.3684	28.9236	29.3818	29.1498	29.496	29.5162	29.4217	29.4191	O88935;O88935-3;W8QPF2	O88935;O88935-3	32;30;2	32;30;2	2;2;0	Synapsin-1	SYN1	sp|O88935|SYN1_MOUSE Synapsin-1 OS=Mus musculus OX=10090 GN=Syn1 PE=1 SV=2;sp|O88935-3|SYN1_MOUSE Isoform 3 of Synapsin-1 OS=Mus musculus OX=10090 GN=Syn1	3	32	32	2	29	28	28	30	30	30	30	30	25	29	27	29	26	29	28	29	28	28	30	30	30	30
TUBG1	26.45	26.2741	26.2757	26.2943	26.3366	26.2733	26.3334	26.2737	24.554	26.251	24.4424	26.1771	26.3031	26.1925	26.3051	P83887;Q6F4J1;Q8VCK3;Q6F4J0	P83887;Q6F4J1;Q8VCK3;Q6F4J0	3;3;2;2	3;3;2;2	3;3;2;2	Tubulin gamma-1 chain;Tubulin gamma chain;Tubulin gamma-2 chain	TUBG1;TUBG2	sp|P83887|TBG1_MOUSE Tubulin gamma-1 chain OS=Mus musculus OX=10090 GN=Tubg1 PE=1 SV=1;tr|Q6F4J1|Q6F4J1_MOUSE Tubulin gamma chain OS=Mus musculus OX=10090 GN=Tubg1 PE=1 SV=1;sp|Q8VCK3|TBG2_MOUSE Tubulin gamma-2 chain OS=Mus musculus OX=10090 GN=Tubg2 PE=1	4	3	3	3	1	1	0	1	0	0	0	1	2	1	3	0	0	1	0	1	1	0	1	0	0	0
ADI1	26.45	26.2741	26.2757	26.2943	26.3366	26.2733	26.3334	26.2737	23.9469	26.251	24.2383	26.1771	26.3031	26.1925	26.3051	Q99JT9	Q99JT9	3	3	3	Acireductone dioxygenase	ADI1	sp|Q99JT9|MTND_MOUSE Acireductone dioxygenase OS=Mus musculus OX=10090 GN=Adi1 PE=1 SV=1	1	3	3	3	2	1	1	1	1	1	0	1	2	2	2	0	2	0	1	2	1	1	1	1	1	0
PSMD11	26.6242	26.4014	26.1885	26.194	26.3788	26.2556	26.4242	26.4055	25.9793	26.2183	26.0385	25.9078	25.9637	26.0313	26.0049	Q8BG32;Q5BKQ9;Q7TMI0;Q497E8;Q3UWW9;Q8BK73;Q3THG2;Q8K2N7;Q8C0Z6;G3UYH2;G3UXL5;G3UWW7;G3UYL3;G3UYI4;G3UX15;G3UYL8;G3UWV7;G3UZ33;G3UZ28;G3UX67	Q8BG32;Q5BKQ9;Q7TMI0;Q497E8;Q3UWW9;Q8BK73;Q3THG2;Q8K2N7;Q8C0Z6;G3UYH2	20;20;20;19;19;18;18;15;15;11;9;9;5;5;5;5;4;4;4;4	20;20;20;19;19;18;18;15;15;11;9;9;5;5;5;5;4;4;4;4	20;20;20;19;19;18;18;15;15;11;9;9;5;5;5;5;4;4;4;4	26S proteasome non-ATPase regulatory subunit 11	PSMD11	sp|Q8BG32|PSD11_MOUSE 26S proteasome non-ATPase regulatory subunit 11 OS=Mus musculus OX=10090 GN=Psmd11 PE=1 SV=3;tr|Q5BKQ9|Q5BKQ9_MOUSE 26S proteasome non-ATPase regulatory subunit 11 OS=Mus musculus OX=10090 GN=Psmd11 PE=1 SV=1;tr|Q7TMI0|Q7TMI0_MOUSE 26	20	20	20	20	14	16	14	16	17	17	15	16	13	16	15	15	14	14	14	14	16	14	16	17	17	15
CAMK2D	27.7985	27.4692	27.5068	27.5367	27.5234	27.6984	26.9899	27.4041	27.9494	27.8435	27.9772	27.9589	27.9204	27.7818	28.0948	E9Q1T1;E9Q1W0	E9Q1T1;E9Q1W0	18;17	11;10	0;0	calcium/calmodulin-dependent protein kinase	CAMK2D	tr|E9Q1T1|E9Q1T1_MOUSE calcium/calmodulin-dependent protein kinase OS=Mus musculus OX=10090 GN=Camk2d PE=1 SV=1;tr|E9Q1W0|E9Q1W0_MOUSE calcium/calmodulin-dependent protein kinase OS=Mus musculus OX=10090 GN=Camk2d PE=1 SV=2	2	18	11	0	17	15	16	16	16	16	15	16	17	15	15	16	15	16	15	10	9	9	9	9	9	8
CORO1A	27.1528	26.6691	27.2658	26.8423	26.4046	26.6189	26.3678	27.0699	27.4716	27.1846	27.1859	27.3101	27.1614	27.2608	27.4466	O89053;Q3U232;Q3U1N0;Q3U9K3;Q3T9L1;G3UYK8;A0A0U1RPY8;D3YW57;G3UX53;D3YXM2	O89053;Q3U232;Q3U1N0;Q3U9K3;Q3T9L1;G3UYK8	15;15;15;14;14;11;6;5;3;3	15;15;15;14;14;11;6;5;3;3	15;15;15;14;14;11;6;5;3;3	Coronin-1A;Coronin	CORO1A	sp|O89053|COR1A_MOUSE Coronin-1A OS=Mus musculus OX=10090 GN=Coro1a PE=1 SV=5;tr|Q3U232|Q3U232_MOUSE Coronin OS=Mus musculus OX=10090 GN=Coro1a PE=2 SV=1;tr|Q3U1N0|Q3U1N0_MOUSE Coronin OS=Mus musculus OX=10090 GN=Coro1a PE=1 SV=1;tr|Q3U9K3|Q3U9K3_MOUSE Cor	10	15	15	15	10	10	11	8	9	9	10	10	10	10	8	8	9	8	7	10	10	11	8	9	9	10
DAAM1	26.45	26.2741	26.2757	26.2943	26.3366	26.2733	26.3334	26.2737	23.996	26.251	23.6054	26.1771	26.3031	26.1925	26.3051	Q8BPM0;Q6ZQ74;Q8BPM0-2;Q8BPM0-3	Q8BPM0;Q6ZQ74;Q8BPM0-2	10;10;10;3	10;10;10;3	9;9;9;3	Disheveled-associated activator of morphogenesis 1	DAAM1	sp|Q8BPM0|DAAM1_MOUSE Disheveled-associated activator of morphogenesis 1 OS=Mus musculus OX=10090 GN=Daam1 PE=1 SV=4;tr|Q6ZQ74|Q6ZQ74_MOUSE MKIAA0666 protein (Fragment) OS=Mus musculus OX=10090 GN=Daam1 PE=2 SV=1;sp|Q8BPM0-2|DAAM1_MOUSE Isoform 2 of Dishev	4	10	10	9	1	2	0	0	2	1	1	1	4	1	5	2	1	2	2	1	2	0	0	2	1	1
SLC32A1	27.1883	27.0476	26.6505	27.0148	26.629	27.0515	26.7735	27.0805	25.8922	26.2329	26.5103	26.5319	26.8067	26.5711	26.9726	O35633;Q49S98;O35633-2;Q3TQ45	O35633;Q49S98;O35633-2	11;11;11;4	11;11;11;4	11;11;11;4	Vesicular inhibitory amino acid transporter	SLC32A1	sp|O35633|VIAAT_MOUSE Vesicular inhibitory amino acid transporter OS=Mus musculus OX=10090 GN=Slc32a1 PE=1 SV=3;tr|Q49S98|Q49S98_MOUSE Vesicular inhibitory amino acid transporter OS=Mus musculus OX=10090 GN=Slc32a1 PE=2 SV=1;sp|O35633-2|VIAAT_MOUSE Isoform	4	11	11	11	10	9	8	9	9	9	9	9	6	9	9	10	9	9	7	10	9	8	9	9	9	9
HPCAL4	26.45	26.2741	26.2757	26.2943	26.3366	26.2733	23.6697	26.2737	26.2934	26.251	26.3151	24.4999	24.5214	24.7432	23.9754	Q8BGZ1;F2Z3Z1;B2RRY8	Q8BGZ1;F2Z3Z1;B2RRY8	5;5;5	2;2;2	2;2;2	Hippocalcin-like protein 4	HPCAL4	sp|Q8BGZ1|HPCL4_MOUSE Hippocalcin-like protein 4 OS=Mus musculus OX=10090 GN=Hpcal4 PE=1 SV=3;tr|F2Z3Z1|F2Z3Z1_MOUSE Hippocalcin-like protein 4 (Fragment) OS=Mus musculus OX=10090 GN=Hpcal4 PE=1 SV=1;tr|B2RRY8|B2RRY8_MOUSE Hippocalcin-like protein 4 OS=Mus	3	5	2	2	3	3	4	4	2	4	4	3	2	3	4	3	3	4	5	1	0	1	1	0	1	1
GC	26.45	26.2741	26.2757	26.2943	26.3366	26.2733	26.3334	26.2737	24.5385	26.251	24.7427	26.1771	26.3031	26.1925	26.3051	P21614	P21614	4	4	4	Vitamin D-binding protein	GC	sp|P21614|VTDB_MOUSE Vitamin D-binding protein OS=Mus musculus OX=10090 GN=Gc PE=1 SV=2	1	4	4	4	0	1	1	1	0	1	1	1	3	1	2	1	2	1	2	0	1	1	1	0	1	1
CLU	25.0804	24.8152	24.7464	25.1951	24.7043	25.2315	24.7133	24.3932	25.7311	25.0515	25.7477	25.5036	25.3217	25.3848	25.7253	Q06890;Q549A5;Q9JK98;E9PUU2;E9PXG5;E9Q8Y5;E9Q9B8;E9Q2G2;Q3V245	Q06890;Q549A5;Q9JK98;E9PUU2;E9PXG5;E9Q8Y5	9;9;7;5;5;5;4;2;1	9;9;7;5;5;5;4;2;1	9;9;7;5;5;5;4;2;1	Clusterin;Clusterin beta chain;Clusterin alpha chain;Clusterin	CLU	sp|Q06890|CLUS_MOUSE Clusterin OS=Mus musculus OX=10090 GN=Clu PE=1 SV=1;tr|Q549A5|Q549A5_MOUSE Clusterin OS=Mus musculus OX=10090 GN=Clu PE=1 SV=1;tr|Q9JK98|Q9JK98_MOUSE Clusterin OS=Mus musculus OX=10090 GN=Clu PE=2 SV=1;tr|E9PUU2|E9PUU2_MOUSE Clusterin	9	9	9	9	5	4	7	5	6	6	5	4	6	6	7	8	5	6	5	5	4	7	5	6	6	5
KCNIP4	26.1349	25.6896	26.0305	25.5545	25.6981	25.7159	25.1373	25.7387	26.1931	26.4187	26.6228	26.0028	26.7175	26.0865	26.1485	Q6PHZ8;Q3YAA8;Q6PHZ8-2;Q3V060;Q3UFC0;Q3YAA5;Q6PHZ8-4;Q6PHZ8-3;Q3YAA7;Q3YAA6;Q9JJ57-4;Q9JJ57-2;A0A571BET8;Q9JJ57;Q3YAB6;Q9JJ57-3;Q3YAB4;Q3YAB5;Q3YAB2;E9QNK8;Q3YAB3;F6TBA6;A0A5F8MPB0;Q3YAA4;Q9JJ69;Q9JJ69-4;Q9JJ69-3;Q9JJ69-2;Q3YAB1	Q6PHZ8;Q3YAA8;Q6PHZ8-2;Q3V060;Q3UFC0;Q3YAA5;Q6PHZ8-4;Q6PHZ8-3;Q3YAA7;Q3YAA6	7;7;6;6;6;6;6;6;6;6;2;2;2;2;2;2;2;2;1;1;1;1;1;1;1;1;1;1;1	7;7;6;6;6;6;6;6;6;6;2;2;2;2;2;2;2;2;1;1;1;1;1;1;1;1;1;1;1	7;7;6;6;6;6;6;6;6;6;2;2;2;2;2;2;2;2;1;1;1;1;1;1;1;1;1;1;1	Kv channel-interacting protein 4	KCNIP4	sp|Q6PHZ8|KCIP4_MOUSE Kv channel-interacting protein 4 OS=Mus musculus OX=10090 GN=Kcnip4 PE=1 SV=1;tr|Q3YAA8|Q3YAA8_MOUSE Kv channel-interacting protein 4 OS=Mus musculus OX=10090 GN=Kcnip4 PE=2 SV=1;sp|Q6PHZ8-2|KCIP4_MOUSE Isoform 2 of Kv channel-interac	29	7	7	7	6	6	4	6	5	5	4	6	6	7	7	7	6	7	5	6	6	4	6	5	5	4
BPNT2	24.9251	24.934	24.5952	24.3752	25.1287	25.0746	24.7266	24.6352	25.2652	25.5853	25.6361	24.6172	24.681	25.1509	24.911	Q80V26	Q80V26	2	2	2	Golgi-resident adenosine 3,5-bisphosphate 3-phosphatase	BPNT2	sp|Q80V26|IMPA3_MOUSE Golgi-resident adenosine 3,5-bisphosphate 3-phosphatase OS=Mus musculus OX=10090 GN=Bpnt2 PE=1 SV=1	1	2	2	2	0	1	1	2	1	2	1	1	2	2	2	2	2	2	2	0	1	1	2	1	2	1
ERC1	26.4021	26.0918	26.0227	25.7406	25.8774	25.517	25.5961	25.9067	26.2909	26.3813	26.5281	26.215	26.3797	25.9555	26.3046	Q99MI1-2;V9GWT6;V9GXH3;Q99MI1;F8VPM7;V9GXF0;V9GXP8;V9GX53;Q99MI1-4;V9GXL1;A0A1B0GSQ8	Q99MI1-2;V9GWT6;V9GXH3;Q99MI1;F8VPM7;V9GXF0;V9GXP8;V9GX53	32;32;32;31;31;30;30;21;12;8;1	32;32;32;31;31;30;30;21;12;8;1	26;26;26;25;25;24;24;19;8;7;0	ELKS/Rab6-interacting/CAST family member 1	ERC1	sp|Q99MI1-2|RB6I2_MOUSE Isoform 2 of ELKS/Rab6-interacting/CAST family member 1 OS=Mus musculus OX=10090 GN=Erc1;tr|V9GWT6|V9GWT6_MOUSE ELKS/RAB6-interacting/CAST family member 1 OS=Mus musculus OX=10090 GN=Erc1 PE=1 SV=1;tr|V9GXH3|V9GXH3_MOUSE ELKS/RAB6-i	11	32	32	26	17	20	21	19	20	21	17	22	20	24	21	23	18	22	21	17	20	21	19	20	21	17
GART	25.6012	25.0067	25.3938	25.4536	25.7133	25.8287	26.1104	25.9691	25.6331	25.0645	25.2451	24.8329	25.1996	25.2675	25.4609	Q64737;Q3UJP8;Q3TH49;Q64737-2;D6RCG1;A0A338P6X4;A0A338P676	Q64737;Q3UJP8;Q3TH49;Q64737-2	19;19;12;12;9;8;4	19;19;12;12;9;8;4	19;19;12;12;9;8;4	Trifunctional purine biosynthetic protein adenosine-3;Phosphoribosylamine--glycine ligase;Phosphoribosylformylglycinamidine cyclo-ligase;Phosphoribosylglycinamide formyltransferase;phosphoribosylamine--glycine ligase	GART	sp|Q64737|PUR2_MOUSE Trifunctional purine biosynthetic protein adenosine-3 OS=Mus musculus OX=10090 GN=Gart PE=1 SV=3;tr|Q3UJP8|Q3UJP8_MOUSE Trifunctional purine biosynthetic protein adenosine-3 OS=Mus musculus OX=10090 GN=Gart PE=2 SV=1;tr|Q3TH49|Q3TH49_M	7	19	19	19	11	10	9	9	12	11	9	10	8	12	7	9	9	11	8	11	10	9	9	12	11	9
KIF3A	26.45	26.2741	26.2757	26.2943	26.3366	26.2733	26.3334	26.2737	24.4392	26.251	24.7178	26.1771	26.3031	26.1925	26.3051	P28741;Q3TET1;Q3UI47;B1AQZ2;Q80UK1;Q3TSP1;Q3TTS7;Q8CGJ1;F6V6Z9;B1AQZ5	P28741;Q3TET1;Q3UI47;B1AQZ2;Q80UK1;Q3TSP1;Q3TTS7;Q8CGJ1	5;5;5;5;3;3;3;3;1;1	5;5;5;5;3;3;3;3;1;1	5;5;5;5;3;3;3;3;1;1	Kinesin-like protein KIF3A;Kinesin-like protein	KIF3A	sp|P28741|KIF3A_MOUSE Kinesin-like protein KIF3A OS=Mus musculus OX=10090 GN=Kif3a PE=1 SV=2;tr|Q3TET1|Q3TET1_MOUSE Kinesin-like protein OS=Mus musculus OX=10090 GN=Kif3a PE=1 SV=1;tr|Q3UI47|Q3UI47_MOUSE Kinesin-like protein OS=Mus musculus OX=10090 GN=Kif	10	5	5	5	2	1	1	0	1	0	1	1	3	1	4	1	3	2	0	2	1	1	0	1	0	1
ACOT2	26.3621	25.7859	25.7479	26.2627	26.2068	25.7886	25.9549	26.0309	25.7768	25.5812	25.6552	25.2349	25.7812	25.2846	25.1984	Q9QYR9;Q6P2K2	Q9QYR9;Q6P2K2	11;9	11;9	3;2	Acyl-coenzyme A thioesterase 2, mitochondrial	ACOT2	sp|Q9QYR9|ACOT2_MOUSE Acyl-coenzyme A thioesterase 2, mitochondrial OS=Mus musculus OX=10090 GN=Acot2 PE=1 SV=2;tr|Q6P2K2|Q6P2K2_MOUSE Acyl-CoA thioesterase 2 OS=Mus musculus OX=10090 GN=Acot2 PE=2 SV=1	2	11	11	3	9	8	8	7	9	8	9	9	6	7	7	7	6	6	8	9	8	8	7	9	8	9
ARPC1A	27.9314	27.2266	27.7189	27.7932	27.9671	27.3666	27.9321	27.935	26.7698	27.4089	27.2502	27.1793	27.2542	27.074	26.8636	Q9R0Q6;A0A0G2JF52;D3YVI5;Q9CTB9;F6VVE6;Q3TBA2	Q9R0Q6;A0A0G2JF52	18;11;7;7;1;1	18;11;7;7;1;1	17;10;7;7;0;0	Actin-related protein 2/3 complex subunit 1A	ARPC1A	sp|Q9R0Q6|ARC1A_MOUSE Actin-related protein 2/3 complex subunit 1A OS=Mus musculus OX=10090 GN=Arpc1a PE=1 SV=1;tr|A0A0G2JF52|A0A0G2JF52_MOUSE Actin related protein 2/3 complex, subunit 1A OS=Mus musculus OX=10090 GN=Arpc1a PE=1 SV=1	6	18	18	17	16	13	13	11	15	15	15	12	8	12	8	11	6	11	10	16	13	13	11	15	15	15
BOLA2	25.9884	25.2395	25.7137	25.4024	25.7107	25.7167	26.093	25.9177	24.9578	25.0609	25.2809	24.6154	25.5763	24.6515	25.155	Q8BGS2;Q8BGS2-2	Q8BGS2	3;1	3;1	3;1	BolA-like protein 2	BOLA2	sp|Q8BGS2|BOLA2_MOUSE BolA-like protein 2 OS=Mus musculus OX=10090 GN=Bola2 PE=1 SV=1	2	3	3	3	2	2	2	2	2	2	1	2	2	2	2	3	1	3	3	2	2	2	2	2	2	1
CFAP418	26.45	26.2741	26.2757	26.2943	26.3366	26.2733	26.3334	26.2737	24.7608	26.251	24.9417	26.1771	26.3031	26.1925	26.3051	Q3UJP5;B1AV75;Q9D005	Q3UJP5;B1AV75	3;2;1	3;2;1	3;2;1	Cilia- and flagella-associated protein 418	CFAP418	sp|Q3UJP5|CF418_MOUSE Cilia- and flagella-associated protein 418 OS=Mus musculus OX=10090 GN=Cfap418 PE=1 SV=1;tr|B1AV75|B1AV75_MOUSE Cilia- and flagella-associated protein 418 OS=Mus musculus OX=10090 GN=Cfap418 PE=1 SV=1	3	3	3	3	1	2	0	1	2	0	1	0	2	1	2	1	1	1	0	1	2	0	1	2	0	1
GLUD1	30.7836	30.6428	30.5028	30.4249	30.5784	30.4433	30.6664	30.4082	30.1269	30.1029	30.2294	29.8991	30.3422	30.1746	30.3476	P26443;Q3TSQ7;F7CFA5	P26443	29;14;5	29;14;5	29;14;5	Glutamate dehydrogenase 1, mitochondrial	GLUD1	sp|P26443|DHE3_MOUSE Glutamate dehydrogenase 1, mitochondrial OS=Mus musculus OX=10090 GN=Glud1 PE=1 SV=1	3	29	29	29	27	28	27	29	29	29	29	29	23	24	23	25	23	23	22	27	28	27	29	29	29	29
NUTF2	26.4314	26.6023	26.4264	26.6645	26.8386	26.4142	26.859	26.5976	26.8887	26.8123	27.0233	26.2084	26.2867	26.1546	26.6044	P61971;Q3U8H8	P61971;Q3U8H8	4;4	4;4	4;4	Nuclear transport factor 2	NUTF2	sp|P61971|NTF2_MOUSE Nuclear transport factor 2 OS=Mus musculus OX=10090 GN=Nutf2 PE=1 SV=1;tr|Q3U8H8|Q3U8H8_MOUSE Nuclear transport factor 2 OS=Mus musculus OX=10090 PE=2 SV=1	2	4	4	4	4	4	3	4	4	4	4	4	4	4	3	4	3	4	2	4	4	3	4	4	4	4
RAB14	28.3611	28.3224	28.3669	28.5151	28.6139	28.3163	28.604	28.5092	27.958	28.3381	27.6368	28.149	28.1336	27.8871	28.0545	Q91V41;Q50HX4;Q50HX2;Q50HX3;Q50HX1;Q3U9E0	Q91V41;Q50HX4;Q50HX2;Q50HX3;Q50HX1	14;14;14;11;11;1	14;14;14;11;11;1	3;3;3;3;3;1	Ras-related protein Rab-14	RAB14	sp|Q91V41|RAB14_MOUSE Ras-related protein Rab-14 OS=Mus musculus OX=10090 GN=Rab14 PE=1 SV=3;tr|Q50HX4|Q50HX4_MOUSE Ras-related protein Rab-14 OS=Mus musculus OX=10090 GN=Rab14 PE=1 SV=1;tr|Q50HX2|Q50HX2_MOUSE Ras-related protein Rab-14 OS=Mus musculus OX=	6	14	14	3	11	10	10	10	10	11	10	10	12	10	10	11	11	10	9	11	10	10	10	10	11	10
RALA	25.8044	26.4493	26.2796	26.1366	26.1042	26.2479	26.1294	26.0857	26.2905	26.5495	26.423	26.6377	26.7781	26.4327	26.9976	P63321;Q9CXY0;A0A1Y7VL93	P63321;Q9CXY0;A0A1Y7VL93	8;7;4	8;7;4	5;5;2	Ras-related protein Ral-A	RALA	sp|P63321|RALA_MOUSE Ras-related protein Ral-A OS=Mus musculus OX=10090 GN=Rala PE=1 SV=1;tr|Q9CXY0|Q9CXY0_MOUSE Uncharacterized protein OS=Mus musculus OX=10090 GN=Rala PE=2 SV=1;tr|A0A1Y7VL93|A0A1Y7VL93_MOUSE V-ral simian leukemia viral oncogene A (ras r	3	8	8	5	6	6	6	6	6	6	5	6	6	5	5	6	7	6	6	6	6	6	6	6	6	5
STX1B	30.4412	30.1366	30.3036	30.3804	29.492	30.2448	29.674	30.1591	30.2583	29.9276	29.9739	30.4415	30.934	30.417	30.8094	P61264;A0A0U1RNT8	P61264	21;6	21;6	19;5	Syntaxin-1B	STX1B	sp|P61264|STX1B_MOUSE Syntaxin-1B OS=Mus musculus OX=10090 GN=Stx1b PE=1 SV=1	2	21	21	19	18	16	17	18	17	17	17	17	19	18	20	18	19	18	18	18	16	17	18	17	17	17
NBEA	25.9088	25.8262	25.723	25.8234	25.8037	25.8457	25.636	25.6294	25.616	25.0876	25.3422	24.9177	25.4285	24.9226	25.5762	Q9EPN1;Q9EPN1-4;Q9EPN1-3;Q9EPN1-2;A0A5F8MPY6;Q6P2L4;Q8CBR4	Q9EPN1;Q9EPN1-4;Q9EPN1-3	39;39;38;9;6;4;1	39;39;38;9;6;4;1	36;36;35;8;6;4;0	Neurobeachin	NBEA	sp|Q9EPN1|NBEA_MOUSE Neurobeachin OS=Mus musculus OX=10090 GN=Nbea PE=1 SV=1;sp|Q9EPN1-4|NBEA_MOUSE Isoform 4 of Neurobeachin OS=Mus musculus OX=10090 GN=Nbea;sp|Q9EPN1-3|NBEA_MOUSE Isoform 3 of Neurobeachin OS=Mus musculus OX=10090 GN=Nbea	7	39	39	36	17	19	18	20	23	22	17	18	18	15	15	18	15	16	17	17	19	18	20	23	22	17
ABHD6	26.45	26.2741	26.2757	26.2943	26.3366	26.2733	26.3334	26.2737	24.9832	26.251	25.0454	26.1771	26.3031	26.1925	26.3051	Q8R2Y0;Q9D375;Q8R2Y0-2	Q8R2Y0;Q9D375;Q8R2Y0-2	4;4;4	4;4;4	4;4;4	Monoacylglycerol lipase ABHD6;AB hydrolase-1 domain-containing protein	ABHD6	sp|Q8R2Y0|ABHD6_MOUSE Monoacylglycerol lipase ABHD6 OS=Mus musculus OX=10090 GN=Abhd6 PE=1 SV=1;tr|Q9D375|Q9D375_MOUSE AB hydrolase-1 domain-containing protein OS=Mus musculus OX=10090 GN=Abhd6 PE=2 SV=1;sp|Q8R2Y0-2|ABHD6_MOUSE Isoform 2 of Monoacylglycero	3	4	4	4	3	1	1	1	0	2	0	0	3	1	2	1	3	1	2	3	1	1	1	0	2	0
RPS4X	27.5595	27.2005	27.3131	27.4622	27.3956	27.3068	27.62	27.6256	26.5522	26.7671	26.5252	26.7165	24.9662	26.7035	26.7317	P62702;Q545F8;Q545X8;Q3UXQ6;Q3V1Z5	P62702;Q545F8;Q545X8;Q3UXQ6;Q3V1Z5	16;16;16;16;11	16;16;16;16;11	16;16;16;16;11	Small ribosomal subunit protein eS4;40S ribosomal protein S4	RPS4X;RPS4L	sp|P62702|RS4X_MOUSE Small ribosomal subunit protein eS4 OS=Mus musculus OX=10090 GN=Rps4x PE=1 SV=2;tr|Q545F8|Q545F8_MOUSE 40S ribosomal protein S4 OS=Mus musculus OX=10090 GN=Rps4x PE=2 SV=1;tr|Q545X8|Q545X8_MOUSE 40S ribosomal protein S4 OS=Mus musculus	5	16	16	16	9	12	12	12	11	12	14	13	8	7	5	9	4	7	7	9	12	12	12	11	12	14
SLC1A4	26.8248	26.3073	26.8088	27.1995	25.8709	26.1579	25.9768	26.2041	26.8436	27.0975	26.5722	26.581	27.1574	26.5855	27.4156	O35874;Q5SSP3;Q9ESU8;Q8BXT5;Q3UTP8;Q3US35	O35874;Q5SSP3;Q9ESU8;Q8BXT5;Q3UTP8;Q3US35	6;6;6;6;6;6	6;6;6;6;6;6	6;6;6;6;6;6	Neutral amino acid transporter A;Amino acid transporter	SLC1A4	sp|O35874|SATT_MOUSE Neutral amino acid transporter A OS=Mus musculus OX=10090 GN=Slc1a4 PE=1 SV=1;tr|Q5SSP3|Q5SSP3_MOUSE Amino acid transporter OS=Mus musculus OX=10090 GN=Slc1a4 PE=1 SV=1;tr|Q9ESU8|Q9ESU8_MOUSE Amino acid transporter OS=Mus musculus OX=1	6	6	6	6	5	3	3	3	4	3	5	5	5	5	6	3	6	4	5	5	3	3	3	4	3	5
ALDH3A2	25.8664	25.4359	25.5612	25.3179	25.3112	25.2576	25.4964	25.7157	26.3569	26.0194	25.9469	25.3179	25.7366	25.481	25.5484	P47740;Q8C5J1;Q99PH3;Q8C3C9;B1AV77;Q99PH4;B1ATI0;Q3U7B5;Q8BQ93;Q3UNF5;B7ZN13;P47739	P47740;Q8C5J1;Q99PH3;Q8C3C9;B1AV77;Q99PH4;B1ATI0;Q3U7B5;Q8BQ93	11;11;11;11;11;11;11;10;10;1;1;1	11;11;11;11;11;11;11;10;10;1;1;1	11;11;11;11;11;11;11;10;10;1;1;1	Aldehyde dehydrogenase family 3 member A2;Aldehyde dehydrogenase	ALDH3A2	sp|P47740|AL3A2_MOUSE Aldehyde dehydrogenase family 3 member A2 OS=Mus musculus OX=10090 GN=Aldh3a2 PE=1 SV=2;tr|Q8C5J1|Q8C5J1_MOUSE Aldehyde dehydrogenase OS=Mus musculus OX=10090 PE=2 SV=1;tr|Q99PH3|Q99PH3_MOUSE Aldehyde dehydrogenase OS=Mus musculus OX=	12	11	11	11	10	8	6	8	7	9	9	9	8	10	11	9	9	10	10	10	8	6	8	7	9	9
DTNA	26.6798	26.9874	26.7698	26.7969	26.8711	26.4829	26.6699	26.6672	26.6395	26.2255	26.1501	26.3271	26.2988	26.4656	26.4024	Q8CFR5;Q3UHP1;Q3UHJ2;Q9D2N4-2;Q9D2N4;I6L9D6;A0A1Y7VL34;Q9D2N4-7;A0A1Y7VJN9;Q9D2N4-4;Q9D2N4-3;Q3V0M6;Q8BTD9;Q9D2N4-6;Q9D2N4-5;A0A1Y7VLZ6	Q8CFR5;Q3UHP1;Q3UHJ2;Q9D2N4-2;Q9D2N4;I6L9D6;A0A1Y7VL34;Q9D2N4-7;A0A1Y7VJN9;Q9D2N4-4;Q9D2N4-3;Q3V0M6	15;15;15;15;14;14;14;11;10;10;10;9;2;2;2;1	15;15;15;15;14;14;14;11;10;10;10;9;2;2;2;1	12;12;12;12;11;11;11;8;7;7;7;6;2;2;2;1	Dystrobrevin;Dystrobrevin alpha	DTNA	tr|Q8CFR5|Q8CFR5_MOUSE Dystrobrevin OS=Mus musculus OX=10090 GN=Dtna PE=1 SV=1;tr|Q3UHP1|Q3UHP1_MOUSE Dystrobrevin OS=Mus musculus OX=10090 GN=Dtna PE=2 SV=1;tr|Q3UHJ2|Q3UHJ2_MOUSE Dystrobrevin OS=Mus musculus OX=10090 GN=Dtna PE=2 SV=1;sp|Q9D2N4-2|DTNA_MO	16	15	15	12	7	9	10	7	9	10	7	9	6	9	10	11	7	10	8	7	9	10	7	9	10	7
IDI1	25.5719	24.668	24.9779	24.771	25.4627	24.8362	25.6893	25.5739	26.4091	25.8553	26.0275	25.4033	25.236	25.7121	25.7192	P58044;G3XA48;H3BLF8;H3BLP1	P58044;G3XA48;H3BLF8	7;7;4;3	7;7;4;3	7;7;4;3	Isopentenyl-diphosphate Delta-isomerase 1	IDI1	sp|P58044|IDI1_MOUSE Isopentenyl-diphosphate Delta-isomerase 1 OS=Mus musculus OX=10090 GN=Idi1 PE=1 SV=1;tr|G3XA48|G3XA48_MOUSE Isopentenyl-diphosphate Delta-isomerase 1 OS=Mus musculus OX=10090 GN=Idi1 PE=1 SV=1;tr|H3BLF8|H3BLF8_MOUSE Isopentenyl-diphosp	4	7	7	7	4	4	3	4	4	4	4	5	3	5	3	3	3	2	3	4	4	3	4	4	4	4
DCLK1	25.6063	25.2166	25.3233	25.2143	25.2574	25.4716	25.425	25.1702	25.4434	25.4389	25.399	24.6047	24.9898	25.0577	25.0053	Q9JLM8;Q8CHG1;A3KN70;A0A0G2JGQ6;Q9JLM7;Q8CCN4;A0A0G2JE54;Q9JLM6;Q3UGP0;Q80VB6;Q8VDT3;Q8BRN4;Q9JLM8-2;Q8BQN2;H7BX36;A0A0G2JEN4;Q1EDH1;A0A0G2JGH1;A0A0G2JGR9;A8IP62	Q9JLM8;Q8CHG1;A3KN70;A0A0G2JGQ6;Q9JLM7;Q8CCN4;A0A0G2JE54;Q9JLM6	19;18;18;18;12;11;10;10;9;9;9;9;9;8;8;8;8;8;4;1	19;18;18;18;12;11;10;10;9;9;9;9;9;8;8;8;8;8;4;1	19;18;18;18;12;11;10;10;9;9;9;9;9;8;8;8;8;8;4;1	Serine/threonine-protein kinase DCLK1;non-specific serine/threonine protein kinase	DCLK1	sp|Q9JLM8|DCLK1_MOUSE Serine/threonine-protein kinase DCLK1 OS=Mus musculus OX=10090 GN=Dclk1 PE=1 SV=1;tr|Q8CHG1|Q8CHG1_MOUSE non-specific serine/threonine protein kinase (Fragment) OS=Mus musculus OX=10090 GN=Dclk1 PE=2 SV=1;tr|A3KN70|A3KN70_MOUSE non-sp	20	19	19	19	7	10	10	11	11	10	8	12	9	10	8	9	12	9	8	7	10	10	11	11	10	8
MTND5	26.4775	26.6061	26.696	26.4051	26.3994	26.475	25.7437	26.4731	26.5932	26.563	26.5536	26.9961	26.7695	27.2789	26.892	P03921;Q3UVI0;Q3UQ68;Q9MD82;Q7GIP3;Q4JFM6;N0DTI5;A0A6M8U123;A0A141CM51;A0A141CM38;A0A141CM25;Q3UQD2;Q3TRR5;A0A075DCB1	P03921;Q3UVI0;Q3UQ68;Q9MD82;Q7GIP3;Q4JFM6;N0DTI5;A0A6M8U123;A0A141CM51;A0A141CM38;A0A141CM25;Q3UQD2;Q3TRR5;A0A075DCB1	2;2;2;2;2;2;2;2;2;2;2;1;1;1	2;2;2;2;2;2;2;2;2;2;2;1;1;1	2;2;2;2;2;2;2;2;2;2;2;1;1;1	NADH-ubiquinone oxidoreductase chain 5	MTND5;MT-ND5;ND5;MT-ND6	sp|P03921|NU5M_MOUSE NADH-ubiquinone oxidoreductase chain 5 OS=Mus musculus OX=10090 GN=Mtnd5 PE=1 SV=3;tr|Q3UVI0|Q3UVI0_MOUSE NADH-ubiquinone oxidoreductase chain 5 (Fragment) OS=Mus musculus OX=10090 PE=2 SV=1;tr|Q3UQ68|Q3UQ68_MOUSE NADH-ubiquinone oxido	14	2	2	2	1	1	1	1	1	1	1	1	0	0	0	2	0	2	1	1	1	1	1	1	1	1
RBM8A	26.5178	26.1627	26.2757	26.2943	26.3366	26.2733	26.3334	26.2737	25.804	26.251	26.1942	26.1771	23.957	23.0536	24.9189	Q9CWZ3;Q9CWZ3-2;A0A0G2JFX7;A0A0G2JEA9;A0A0N4SUH6;Q9CT44	Q9CWZ3;Q9CWZ3-2;A0A0G2JFX7;A0A0G2JEA9;A0A0N4SUH6	7;6;6;5;5;1	7;6;6;5;5;1	7;6;6;5;5;1	RNA-binding protein 8A	RBM8A;RBM8A2	sp|Q9CWZ3|RBM8A_MOUSE RNA-binding protein 8A OS=Mus musculus OX=10090 GN=Rbm8a PE=1 SV=4;sp|Q9CWZ3-2|RBM8A_MOUSE Isoform 2 of RNA-binding protein 8A OS=Mus musculus OX=10090 GN=Rbm8a;tr|A0A0G2JFX7|A0A0G2JFX7_MOUSE RNA-binding protein 8A OS=Mus musculus OX=	6	7	7	7	4	3	2	3	3	3	2	3	6	4	6	4	6	5	3	4	3	2	3	3	3	2
DGKZ	25.087	25.0506	24.9832	25.0484	25.1574	24.7712	24.8894	25.5448	25.8065	25.5354	25.8813	26.01	26.1716	25.3558	25.3586	A2AHJ7;Q80UP3;A0A668KL90;A2AHK0;Q91YS0	A2AHJ7;Q80UP3;A0A668KL90;A2AHK0;Q91YS0	15;14;14;14;9	15;14;14;14;9	13;12;12;12;9	Diacylglycerol kinase;Diacylglycerol kinase zeta	DGKZ	tr|A2AHJ7|A2AHJ7_MOUSE Diacylglycerol kinase OS=Mus musculus OX=10090 GN=Dgkz PE=1 SV=1;sp|Q80UP3|DGKZ_MOUSE Diacylglycerol kinase zeta OS=Mus musculus OX=10090 GN=Dgkz PE=1 SV=2;tr|A0A668KL90|A0A668KL90_MOUSE Diacylglycerol kinase OS=Mus musculus OX=10090	5	15	15	13	5	6	7	5	6	6	5	8	9	11	8	8	11	10	6	5	6	7	5	6	6	5
GFAP	28.1792	28.6542	27.9814	28.6868	27.6237	28.3301	28.2345	28.0163	28.5461	28.4798	28.5493	28.7191	28.9395	28.7062	28.9826	P03995;P03995-2;A0MTM0;Q8VED5;Q6IFZ8;Q99M73;Q9Z2T6;E9Q1Y9;Q6IMF0;Q4L0E6;CON__Q61726;Q61726;CON__P78386;CON__Q8VED5;CON__P12035	P03995;P03995-2	34;33;5;1;1;1;1;1;1;1;1;1;1;1;1	31;30;4;0;1;0;0;0;0;0;0;0;0;0;0	30;29;4;0;0;0;0;0;0;0;0;0;0;0;0	Glial fibrillary acidic protein	GFAP	sp|P03995|GFAP_MOUSE Glial fibrillary acidic protein OS=Mus musculus OX=10090 GN=Gfap PE=1 SV=4;sp|P03995-2|GFAP_MOUSE Isoform 2 of Glial fibrillary acidic protein OS=Mus musculus OX=10090 GN=Gfap	15	34	31	30	28	30	28	28	29	31	27	30	33	32	31	30	31	32	32	26	27	26	26	27	29	24
PANK4	26.45	26.2741	26.2757	26.2943	26.3366	26.2733	26.3334	26.2737	24.2721	26.251	24.7051	26.1771	26.3031	26.1925	26.3051	Q80YV4;Q80YV4-2;Q05CZ0;F7B6K4;Q80YV4-3	Q80YV4;Q80YV4-2;Q05CZ0;F7B6K4	5;5;3;3;1	5;5;3;3;1	5;5;3;3;1	4-phosphopantetheine phosphatase	PANK4	sp|Q80YV4|PANK4_MOUSE 4-phosphopantetheine phosphatase OS=Mus musculus OX=10090 GN=Pank4 PE=1 SV=2;sp|Q80YV4-2|PANK4_MOUSE Isoform 2 of 4-phosphopantetheine phosphatase OS=Mus musculus OX=10090 GN=Pank4;tr|Q05CZ0|Q05CZ0_MOUSE Pank4 protein OS=Mus musculu	5	5	5	5	2	2	2	2	2	1	2	2	3	3	3	2	2	2	3	2	2	2	2	2	1	2
RPL23A	27.0138	27.3046	26.7708	27.0432	27.0331	26.8033	26.9374	26.9247	26.3042	26.4081	26.3531	26.747	25.8979	26.7165	25.7623	P62751;Q91YK6;Q4V9X9;Q5M9M5	P62751;Q91YK6;Q4V9X9;Q5M9M5	4;4;4;4	4;4;4;4	4;4;4;4	Large ribosomal subunit protein uL23	RPL23A	sp|P62751|RL23A_MOUSE Large ribosomal subunit protein uL23 OS=Mus musculus OX=10090 GN=Rpl23a PE=1 SV=1;tr|Q91YK6|Q91YK6_MOUSE Large ribosomal subunit protein uL23 (Fragment) OS=Mus musculus OX=10090 GN=Rpl23a PE=2 SV=1;tr|Q4V9X9|Q4V9X9_MOUSE Large ribosom	4	4	4	4	3	4	4	4	4	4	4	4	3	4	4	3	4	3	4	3	4	4	4	4	4	4
AARS1	28.3808	28.2614	28.3453	28.533	28.4945	28.5505	28.5476	28.592	28.2561	28.3862	28.3643	28.1001	28.2085	28.0801	28.3117	Q8BGQ7;Q3UD67;Q6XMP4;Q3TZ32;Q6PDM7;Q8R346	Q8BGQ7;Q3UD67;Q6XMP4;Q3TZ32;Q6PDM7;Q8R346	39;39;38;38;23;21	39;39;38;38;23;21	39;39;38;38;23;21	Alanine--tRNA ligase, cytoplasmic;Alanine--tRNA ligase	AARS1	sp|Q8BGQ7|SYAC_MOUSE Alanine--tRNA ligase, cytoplasmic OS=Mus musculus OX=10090 GN=Aars1 PE=1 SV=1;tr|Q3UD67|Q3UD67_MOUSE Alanine--tRNA ligase OS=Mus musculus OX=10090 GN=Aars1 PE=2 SV=1;tr|Q6XMP4|Q6XMP4_MOUSE Alanine--tRNA ligase OS=Mus musculus OX=10090	6	39	39	39	34	30	34	29	33	32	30	34	29	28	34	32	31	29	32	34	30	34	29	33	32	30
MACROH2A1	27.6432	26.9863	27.6723	27.4934	27.8551	27.5171	27.9179	27.9811	27.5715	28.1768	27.845	28.0786	28.3119	28.2724	28.1547	Q9QZQ8-1;Q8CA90;Q9CTH9	Q9QZQ8-1	15;5;1	15;5;1	1;0;0	Core histone macro-H2A.1	MACROH2A1	sp|Q9QZQ8-1|H2AY_MOUSE Isoform 2 of Core histone macro-H2A.1 OS=Mus musculus OX=10090 GN=Macroh2a1	3	15	15	1	12	12	13	12	14	14	13	13	12	12	15	14	12	12	12	12	12	13	12	14	14	13
GSTZ1	25.7853	25.9847	26.1109	26.1491	26.159	26.1394	26.5231	26.1238	25.6623	25.9136	26.1319	25.791	25.5871	25.7161	25.6035	Q9WVL0;A0A1Y7VJZ2;Q9JJA0;A0A1Y7VNC1	Q9WVL0;A0A1Y7VJZ2;Q9JJA0;A0A1Y7VNC1	8;8;6;6	8;8;6;6	8;8;6;6	Maleylacetoacetate isomerase;maleylacetoacetate isomerase	GSTZ1	sp|Q9WVL0|MAAI_MOUSE Maleylacetoacetate isomerase OS=Mus musculus OX=10090 GN=Gstz1 PE=1 SV=1;tr|A0A1Y7VJZ2|A0A1Y7VJZ2_MOUSE maleylacetoacetate isomerase OS=Mus musculus OX=10090 GN=Gstz1 PE=1 SV=1;tr|Q9JJA0|Q9JJA0_MOUSE Brain cDNA, clone MNCb-6148, simila	4	8	8	8	8	7	7	7	7	7	7	7	8	6	6	7	8	7	7	8	7	7	7	7	7	7
XRN2	26.45	26.2741	26.2757	26.2943	26.3366	26.2733	26.3334	26.2737	22.716	22.9016	26.3151	26.1771	26.3031	26.1925	26.3051	Q9DBR1;Q9DBR1-2	Q9DBR1;Q9DBR1-2	7;7	7;7	7;7	5-3 exoribonuclease 2	XRN2	sp|Q9DBR1|XRN2_MOUSE 5-3 exoribonuclease 2 OS=Mus musculus OX=10090 GN=Xrn2 PE=1 SV=1;sp|Q9DBR1-2|XRN2_MOUSE Isoform 2 of 5-3 exoribonuclease 2 OS=Mus musculus OX=10090 GN=Xrn2	2	7	7	7	4	4	3	4	3	2	3	3	5	4	2	1	3	2	4	4	4	3	4	3	2	3
GNA11	26.9676	26.3317	26.3577	26.5232	26.129	26.18	26.0493	26.2921	26.4761	26.8134	26.6931	26.5838	26.9891	26.6687	26.869	P21278;Q3UPA1;Q91X95	P21278;Q3UPA1;Q91X95	13;13;12	8;8;7	8;8;7	Guanine nucleotide-binding protein subunit alpha-11	GNA11	sp|P21278|GNA11_MOUSE Guanine nucleotide-binding protein subunit alpha-11 OS=Mus musculus OX=10090 GN=Gna11 PE=1 SV=1;tr|Q3UPA1|Q3UPA1_MOUSE Guanine nucleotide-binding protein subunit alpha OS=Mus musculus OX=10090 GN=Gna11 PE=1 SV=1;tr|Q91X95|Q91X95_MOUSE	3	13	8	8	12	12	8	9	8	9	9	12	7	9	6	10	9	10	8	8	7	5	6	4	6	5
P04370-4	31.6108	31.7951	31.3174	31.3905	30.9869	31.7413	31.3363	31.5728	31.8661	31.7803	31.8562	32.0788	31.9838	31.8691	32.2	P04370-4;P04370-5;P04370-10;P04370-9;P04370-7	P04370-4;P04370-5;P04370-10;P04370-9;P04370-7	17;15;15;15;13	17;15;15;15;13	0;0;0;0;0			sp|P04370-4|MBP_MOUSE Isoform 4 of Myelin basic protein OS=Mus musculus OX=10090 GN=Mbp;sp|P04370-5|MBP_MOUSE Isoform 5 of Myelin basic protein OS=Mus musculus OX=10090 GN=Mbp;sp|P04370-10|MBP_MOUSE Isoform 10 of Myelin basic protein OS=Mus musculus OX=100	5	17	17	0	14	15	15	14	14	15	14	15	16	12	15	14	13	12	12	14	15	15	14	14	15	14
LPCAT4	24.5715	24.5157	24.5502	24.5718	24.6071	24.3712	24.6194	24.4183	24.8312	24.7014	25.0788	24.4045	24.3027	24.4854	24.5078	Q6NVG1	Q6NVG1	4	4	4	Lysophospholipid acyltransferase LPCAT4	LPCAT4	sp|Q6NVG1|LPCT4_MOUSE Lysophospholipid acyltransferase LPCAT4 OS=Mus musculus OX=10090 GN=Lpcat4 PE=1 SV=1	1	4	4	4	2	3	2	2	3	3	2	1	3	4	3	2	3	2	2	2	3	2	2	3	3	2
LIMS1	26.45	26.2741	26.2757	26.2943	26.3366	26.2733	26.3334	26.2737	23.2522	23.2251	26.3151	26.1771	26.3031	26.1925	26.3051	Q99JW4;A8CVP4;A0A0R4J005;A8CVP1;A0A5F8MPJ3;Q4ZJB3;E9QP62;Q9D7B2;Q91XD2	Q99JW4;A8CVP4;A0A0R4J005;A8CVP1;A0A5F8MPJ3;Q4ZJB3;E9QP62;Q9D7B2;Q91XD2	2;2;2;2;2;2;2;2;1	2;2;2;2;2;2;2;2;1	2;2;2;2;2;2;2;2;1	LIM and senescent cell antigen-like-containing domain protein 1;LIM and senescent cell antigen-like-containing domain protein;LIM and senescent cell antigen-like-containing domain protein 2	LIMS1;LIMS2	sp|Q99JW4|LIMS1_MOUSE LIM and senescent cell antigen-like-containing domain protein 1 OS=Mus musculus OX=10090 GN=Lims1 PE=1 SV=3;tr|A8CVP4|A8CVP4_MOUSE LIM and senescent cell antigen-like-containing domain protein OS=Mus musculus OX=10090 GN=Lims1 PE=2 SV	9	2	2	2	0	1	0	0	0	0	0	0	2	2	1	0	1	1	1	0	1	0	0	0	0	0
PSMF1	26.45	26.2741	26.2757	26.2943	26.3366	26.2733	26.3334	26.2737	23.2977	23.265	26.3151	26.1771	26.3031	26.1925	26.3051	Q8BHL8;A2VCP7;A2AU35;A0A1S6GWI1	Q8BHL8;A2VCP7;A2AU35;A0A1S6GWI1	4;4;4;4	4;4;4;4	4;4;4;4	Proteasome inhibitor PI31 subunit	PSMF1	sp|Q8BHL8|PSMF1_MOUSE Proteasome inhibitor PI31 subunit OS=Mus musculus OX=10090 GN=Psmf1 PE=1 SV=1;tr|A2VCP7|A2VCP7_MOUSE Proteasome inhibitor PI31 subunit (Fragment) OS=Mus musculus OX=10090 GN=Psmf1 PE=2 SV=1;tr|A2AU35|A2AU35_MOUSE Proteasome inhibitor	4	4	4	4	1	1	1	2	2	1	1	1	2	2	0	1	1	1	1	1	1	1	2	2	1	1
SLC2A1	26.35	26.6606	26.752	26.6934	26.4543	26.9313	26.3045	25.9646	26.9141	27.0227	27.2911	26.9426	27.7598	26.9475	27.6528	P17809;Q3U2J2;Q3TD17;Q8BTM5	P17809;Q3U2J2;Q3TD17	3;3;3;1	3;3;3;1	3;3;3;1	Solute carrier family 2, facilitated glucose transporter member 1	SLC2A1	sp|P17809|GTR1_MOUSE Solute carrier family 2, facilitated glucose transporter member 1 OS=Mus musculus OX=10090 GN=Slc2a1 PE=1 SV=4;tr|Q3U2J2|Q3U2J2_MOUSE Solute carrier family 2, facilitated glucose transporter member 1 OS=Mus musculus OX=10090 GN=Slc2a1	4	3	3	3	2	1	3	3	1	2	0	2	3	3	3	2	3	3	3	2	1	3	3	1	2	0
OGDHL	28.3115	28.1437	28.0789	28.1139	28.0914	28.0797	28.1734	28.182	27.8172	28.0405	27.8823	27.9345	27.7694	27.9226	27.7606	B2RXT3;E9Q7L0	B2RXT3;E9Q7L0	39;38	31;30	31;30	oxoglutarate dehydrogenase (succinyl-transferring)	OGDHL	tr|B2RXT3|B2RXT3_MOUSE oxoglutarate dehydrogenase (succinyl-transferring) OS=Mus musculus OX=10090 GN=Ogdhl PE=1 SV=1;tr|E9Q7L0|E9Q7L0_MOUSE oxoglutarate dehydrogenase (succinyl-transferring) OS=Mus musculus OX=10090 GN=Ogdhl PE=1 SV=1	2	39	31	31	33	33	37	35	35	36	35	35	31	32	28	36	32	32	30	26	26	29	28	27	28	27
BCAS2	26.45	26.2741	26.2757	26.2943	26.3366	26.2733	26.3334	26.2737	24.812	26.251	25.1086	26.1771	26.3031	26.1925	26.3051	Q3U5M2;Q9D287;Q05CL7;D6RGA5	Q3U5M2;Q9D287;Q05CL7	4;3;2;1	4;3;2;1	4;3;2;1	Pre-mRNA-splicing factor SPF27	BCAS2	tr|Q3U5M2|Q3U5M2_MOUSE Pre-mRNA-splicing factor SPF27 OS=Mus musculus OX=10090 GN=Bcas2 PE=2 SV=1;sp|Q9D287|SPF27_MOUSE Pre-mRNA-splicing factor SPF27 OS=Mus musculus OX=10090 GN=Bcas2 PE=1 SV=1;tr|Q05CL7|Q05CL7_MOUSE Pre-mRNA-splicing factor SPF27 OS=Mus	4	4	4	4	1	1	1	2	1	1	0	1	2	1	3	2	1	2	1	1	1	1	2	1	1	0
GRHPR	26.8697	27.0864	27.1711	27.1583	27.3889	27.2557	27.5695	27.085	26.5803	26.8397	26.8605	26.8377	27.1694	26.9013	26.8887	Q91Z53;Q3T9Z2;D6REG4;B1AXQ0	Q91Z53;Q3T9Z2;D6REG4	13;13;7;3	13;13;7;3	13;13;7;3	Glyoxylate reductase/hydroxypyruvate reductase	GRHPR	sp|Q91Z53|GRHPR_MOUSE Glyoxylate reductase/hydroxypyruvate reductase OS=Mus musculus OX=10090 GN=Grhpr PE=1 SV=1;tr|Q3T9Z2|Q3T9Z2_MOUSE Glyoxylate reductase/hydroxypyruvate reductase OS=Mus musculus OX=10090 GN=Grhpr PE=1 SV=1;tr|D6REG4|D6REG4_MOUSE Glyoxy	4	13	13	13	9	9	9	9	9	11	9	9	6	8	8	7	7	8	7	9	9	9	9	9	11	9
SLC1A3	31.2078	30.5318	30.9764	30.7524	30.2106	30.2508	30.2103	30.4763	30.6359	30.3913	30.711	30.4359	30.5417	30.4578	30.5269	P56564;Q8C7W8;Q8C3T7;Q543U3;Q99NG1;D3YY51	P56564;Q8C7W8;Q8C3T7;Q543U3	12;12;12;12;2;1	12;12;12;12;2;1	10;10;10;10;1;0	Excitatory amino acid transporter 1;Amino acid transporter	SLC1A3	sp|P56564|EAA1_MOUSE Excitatory amino acid transporter 1 OS=Mus musculus OX=10090 GN=Slc1a3 PE=1 SV=2;tr|Q8C7W8|Q8C7W8_MOUSE Amino acid transporter OS=Mus musculus OX=10090 GN=Slc1a3 PE=2 SV=1;tr|Q8C3T7|Q8C3T7_MOUSE Amino acid transporter OS=Mus musculus O	6	12	12	10	12	12	12	12	12	12	12	12	12	12	12	11	12	12	12	12	12	12	12	12	12	12
CLTB	28.7981	28.9562	28.7204	28.952	28.9424	28.9704	28.662	28.8614	28.6205	28.2441	28.4015	28.7874	28.3655	28.3673	28.4965	Q6IRU5	Q6IRU5	8	8	1	Clathrin light chain B	CLTB	sp|Q6IRU5|CLCB_MOUSE Clathrin light chain B OS=Mus musculus OX=10090 GN=Cltb PE=1 SV=1	1	8	8	1	6	7	8	7	8	8	8	8	6	8	6	7	8	7	8	6	7	8	7	8	8	8
SEMA4D	26.45	26.2741	22.716	26.2943	26.3366	26.2733	26.3334	26.2737	22.7375	22.751	22.8055	26.1771	22.6544	22.6698	22.7321	O09126;Q8BJC1	O09126;Q8BJC1	3;3	3;3	3;3	Semaphorin-4D	SEMA4D	sp|O09126|SEM4D_MOUSE Semaphorin-4D OS=Mus musculus OX=10090 GN=Sema4d PE=1 SV=2;tr|Q8BJC1|Q8BJC1_MOUSE Semaphorin-4D (Fragment) OS=Mus musculus OX=10090 GN=Sema4d PE=2 SV=1	2	3	3	3	0	0	1	0	0	0	0	0	2	3	3	0	1	1	1	0	0	1	0	0	0	0
PSMD8	25.3318	24.4305	25.4145	25.5758	25.234	25.5009	25.4298	24.9518	23.7864	24.5748	24.4169	24.7493	24.7155	24.7026	24.1184	Q9CX56;Q99JB5;Q9CPS5;Q8BKP5;Q3TW90;Q3TVY0;Q3TI95;Q3U617;Q3TG45	Q9CX56;Q99JB5;Q9CPS5;Q8BKP5;Q3TW90;Q3TVY0;Q3TI95;Q3U617;Q3TG45	9;9;9;9;9;9;8;7;7	9;9;9;9;9;9;8;7;7	9;9;9;9;9;9;8;7;7	26S proteasome non-ATPase regulatory subunit 8	PSMD8	sp|Q9CX56|PSMD8_MOUSE 26S proteasome non-ATPase regulatory subunit 8 OS=Mus musculus OX=10090 GN=Psmd8 PE=1 SV=2;tr|Q99JB5|Q99JB5_MOUSE 26S proteasome non-ATPase regulatory subunit 8 OS=Mus musculus OX=10090 GN=Psmd8 PE=2 SV=1;tr|Q9CPS5|Q9CPS5_MOUSE 26S pr	9	9	9	9	7	5	5	8	6	6	6	7	4	6	4	4	4	4	3	7	5	5	8	6	6	6
TXNDC5	24.6437	25.1562	24.5919	25.2306	24.9207	25.3156	25.0818	25.4046	25.4298	25.2651	25.288	25.6249	25.8254	25.4392	25.5239	Q91W90;E9PXX7;Q3TEE8;A0A0R4J1Y7;Q3UBW8;Q3UWX1	Q91W90;E9PXX7;Q3TEE8;A0A0R4J1Y7;Q3UBW8;Q3UWX1	7;7;7;6;6;5	7;7;7;6;6;5	7;7;7;6;6;5	Thioredoxin domain-containing protein 5;protein disulfide-isomerase	TXNDC5	sp|Q91W90|TXND5_MOUSE Thioredoxin domain-containing protein 5 OS=Mus musculus OX=10090 GN=Txndc5 PE=1 SV=2;tr|E9PXX7|E9PXX7_MOUSE protein disulfide-isomerase OS=Mus musculus OX=10090 GN=Txndc5 PE=1 SV=1;tr|Q3TEE8|Q3TEE8_MOUSE protein disulfide-isomerase OS	6	7	7	7	4	4	3	4	3	4	5	3	5	7	4	5	6	5	5	4	4	3	4	3	4	5
CNTNAP1	27.4595	26.9858	27.1792	26.8717	27.4513	27.4738	27.3121	27.3486	27.377	27.4042	27.4351	27.6141	27.9822	27.5838	27.5765	O54991;Q3U428	O54991;Q3U428	37;33	37;33	37;33	Contactin-associated protein 1	CNTNAP1	sp|O54991|CNTP1_MOUSE Contactin-associated protein 1 OS=Mus musculus OX=10090 GN=Cntnap1 PE=1 SV=2;tr|Q3U428|Q3U428_MOUSE Contactin-associated protein 1 (Fragment) OS=Mus musculus OX=10090 GN=Cntnap1 PE=2 SV=1	2	37	37	37	24	18	19	21	15	20	17	19	21	23	24	25	18	23	20	24	18	19	21	15	20	17
FTH1	27.4959	27.7921	27.32	27.8572	27.8003	27.7854	27.7292	27.0288	26.8347	26.4761	26.8089	27.7144	26.9871	27.6094	27.1179	P09528;A0A494BA92;A0A494B9D4;A0A494BAP3	P09528;A0A494BA92	12;7;5;3	12;7;5;3	12;7;5;3	Ferritin heavy chain;Ferritin heavy chain, N-terminally processed;Ferritin	FTH1	sp|P09528|FRIH_MOUSE Ferritin heavy chain OS=Mus musculus OX=10090 GN=Fth1 PE=1 SV=2;tr|A0A494BA92|A0A494BA92_MOUSE Ferritin OS=Mus musculus OX=10090 GN=Fth1 PE=1 SV=1	4	12	12	12	10	8	7	7	7	8	9	9	9	8	8	9	9	10	10	10	8	7	7	7	8	9
MB	26.45	26.2741	26.2757	22.7008	26.3366	26.2733	26.3334	26.2737	22.7033	22.8109	22.767	22.7581	22.7213	26.1925	22.7547	P04247;A0A2R8VK58;Q3UVB1	P04247;A0A2R8VK58;Q3UVB1	2;2;2	2;2;2	2;2;2	Myoglobin	MB	sp|P04247|MYG_MOUSE Myoglobin OS=Mus musculus OX=10090 GN=Mb PE=1 SV=3;tr|A0A2R8VK58|A0A2R8VK58_MOUSE Myoglobin (Fragment) OS=Mus musculus OX=10090 GN=Mb PE=1 SV=1;tr|Q3UVB1|Q3UVB1_MOUSE Myoglobin OS=Mus musculus OX=10090 GN=Mb PE=1 SV=1	3	2	2	2	0	0	0	1	0	0	0	0	2	2	2	2	2	0	1	0	0	0	1	0	0	0
NOP56	24.4266	24.9747	25.1079	25.2486	25.1394	25.0495	25.0547	24.9686	25.2583	25.4306	24.9938	25.381	25.8215	25.5673	25.6869	Q9D6Z1;Q3UJZ7;Q3USZ5;A2APD7;F7CHQ7;F7CHP9;E0CXZ0;F6U250;F6V095;F6USW7	Q9D6Z1;Q3UJZ7;Q3USZ5;A2APD7	11;11;7;6;4;3;3;2;2;1	11;11;7;6;4;3;3;2;2;1	11;11;7;6;4;3;3;2;2;1	Nucleolar protein 56;Nucleolar protein 5A	NOP56	sp|Q9D6Z1|NOP56_MOUSE Nucleolar protein 56 OS=Mus musculus OX=10090 GN=Nop56 PE=1 SV=2;tr|Q3UJZ7|Q3UJZ7_MOUSE Nucleolar protein 56 OS=Mus musculus OX=10090 GN=Nop56 PE=2 SV=1;tr|Q3USZ5|Q3USZ5_MOUSE Nucleolar protein 56 (Fragment) OS=Mus musculus OX=10090 G	10	11	11	11	6	5	4	1	1	2	1	3	8	6	6	7	6	7	6	6	5	4	1	1	2	1
NUDT11	24.5719	24.712	24.1825	24.2681	24.5488	24.6336	24.2166	24.2798	25.323	24.8012	25.0662	24.726	24.9222	24.5814	24.6009	P0C028;P0C027;Q4FJR0;Q8R2U6	P0C028;P0C027;Q4FJR0;Q8R2U6	4;4;2;2	3;3;1;1	3;3;1;1	Diphosphoinositol polyphosphate phosphohydrolase 3-beta;Diphosphoinositol polyphosphate phosphohydrolase 3-alpha;diphosphoinositol-polyphosphate diphosphatase;Diphosphoinositol polyphosphate phosphohydrolase 2	NUDT11;NUDT10;NUDT4	sp|P0C028|NUD11_MOUSE Diphosphoinositol polyphosphate phosphohydrolase 3-beta OS=Mus musculus OX=10090 GN=Nudt11 PE=1 SV=1;sp|P0C027|NUD10_MOUSE Diphosphoinositol polyphosphate phosphohydrolase 3-alpha OS=Mus musculus OX=10090 GN=Nudt10 PE=1 SV=1;tr|Q4FJR0	4	4	3	3	2	3	2	2	2	1	3	3	2	2	2	1	3	2	3	1	3	1	1	1	1	3
PEX5	26.45	26.2741	26.2757	26.2943	26.3366	26.2733	26.3334	26.2737	23.9651	23.8122	26.3151	26.1771	26.3031	26.1925	26.3051	O09012;O09012-2;D3Z600	O09012;O09012-2;D3Z600	2;2;2	2;2;2	2;2;2	Peroxisomal targeting signal 1 receptor	PEX5	sp|O09012|PEX5_MOUSE Peroxisomal targeting signal 1 receptor OS=Mus musculus OX=10090 GN=Pex5 PE=1 SV=2;sp|O09012-2|PEX5_MOUSE Isoform 2 of Peroxisomal targeting signal 1 receptor OS=Mus musculus OX=10090 GN=Pex5;tr|D3Z600|D3Z600_MOUSE Peroxisomal targetin	3	2	2	2	2	0	1	0	1	1	0	1	2	2	1	1	1	2	1	2	0	1	0	1	1	0
ERC2	26.45	26.2741	26.2757	26.2943	26.3366	26.2733	26.3334	26.2737	24.1836	26.251	24.0637	24.0427	24.2145	26.1925	23.9488	Q6PH08;Q5J8K6;Q5J8K8;Q3UHT7;Q5J8K5;Q5J8K7;Q6PH08-3;Q6PH08-2;Q6PH08-4;Q3TRG3;A0A1B0GS69;A0A1B0GSU7;Q8BKM7	Q6PH08;Q5J8K6;Q5J8K8;Q3UHT7;Q5J8K5;Q5J8K7;Q6PH08-3;Q6PH08-2;Q6PH08-4	12;12;12;12;11;11;11;8;6;5;4;2;2	6;6;6;6;5;5;5;5;2;1;1;1;1	6;6;6;6;5;5;5;5;2;1;1;1;1	ERC protein 2	ERC2	sp|Q6PH08|ERC2_MOUSE ERC protein 2 OS=Mus musculus OX=10090 GN=Erc2 PE=1 SV=2;tr|Q5J8K6|Q5J8K6_MOUSE CAST1/ERC2 splicing variant-3 OS=Mus musculus OX=10090 GN=Erc2 PE=2 SV=1;tr|Q5J8K8|Q5J8K8_MOUSE CAST1/ERC2 splicing variant-1 OS=Mus musculus OX=10090 GN=E	13	12	6	6	3	3	4	3	5	3	2	5	5	7	8	6	7	3	8	0	0	0	0	0	0	0
PAFAH1B2	27.633	26.6497	27.2412	27.3692	27.517	27.6891	28.155	27.4135	26.8822	27.1296	27.2074	26.9022	26.4958	26.9354	26.8602	Q61206;Q8BTA2;A0A1L1SVK0;A0A1L1SRD0;A0A1L1SQ76;A0A1L1SQV7;A0A1L1SSQ5	Q61206;Q8BTA2;A0A1L1SVK0;A0A1L1SRD0	8;6;6;5;3;3;2	8;6;6;5;3;3;2	8;6;6;5;3;3;2	Platelet-activating factor acetylhydrolase IB subunit alpha2;1-alkyl-2-acetylglycerophosphocholine esterase	PAFAH1B2	sp|Q61206|PA1B2_MOUSE Platelet-activating factor acetylhydrolase IB subunit alpha2 OS=Mus musculus OX=10090 GN=Pafah1b2 PE=1 SV=2;tr|Q8BTA2|Q8BTA2_MOUSE 1-alkyl-2-acetylglycerophosphocholine esterase OS=Mus musculus OX=10090 GN=Pafah1b2 PE=2 SV=1;tr|A0A1L1	7	8	8	8	4	4	7	5	6	5	6	6	7	7	6	5	6	6	6	4	4	7	5	6	5	6
CMAS	25.4469	25.7089	25.0441	25.0733	25.0932	24.9342	24.9665	24.9751	24.0982	24.7196	22.7788	24.6536	25.2343	24.7137	24.9563	Q99KK2;A0A0R4J0B4;Q99KK2-2	Q99KK2;A0A0R4J0B4;Q99KK2-2	6;6;4	6;6;4	6;6;4	N-acylneuraminate cytidylyltransferase	CMAS	sp|Q99KK2|NEUA_MOUSE N-acylneuraminate cytidylyltransferase OS=Mus musculus OX=10090 GN=Cmas PE=1 SV=2;tr|A0A0R4J0B4|A0A0R4J0B4_MOUSE N-acylneuraminate cytidylyltransferase OS=Mus musculus OX=10090 GN=Cmas PE=1 SV=1;sp|Q99KK2-2|NEUA_MOUSE Isoform 2 of N-ac	3	6	6	6	0	1	0	1	0	0	0	0	4	5	3	2	4	6	4	0	1	0	1	0	0	0
BPHL	26.6663	26.6092	26.4666	26.5389	27.005	26.5358	26.6217	26.7243	25.8625	26.1475	26.5246	25.6527	26.2519	26.0435	26.3427	Q8R164;Q3TDN8	Q8R164;Q3TDN8	12;12	12;12	12;12	Valacyclovir hydrolase;AB hydrolase-1 domain-containing protein	BPHL	sp|Q8R164|BPHL_MOUSE Valacyclovir hydrolase OS=Mus musculus OX=10090 GN=Bphl PE=1 SV=1;tr|Q3TDN8|Q3TDN8_MOUSE AB hydrolase-1 domain-containing protein OS=Mus musculus OX=10090 GN=Bphl PE=2 SV=1	2	12	12	12	11	11	8	8	9	8	9	8	6	7	7	7	5	7	7	11	11	8	8	9	8	9
CELF2	26.1954	26.0265	26.0536	25.9418	26.5097	26.1188	26.0592	25.649	25.4219	26.08	25.3813	25.1281	24.8998	25.3657	25.7195	A0AAA9WVX7;V9GX43;Q9Z0H4;S4R2U7;Q9Z0H4-6;A0A0R4J2B0;Q9Z0H4-2;Q9Z0H4-8;Q9Z0H4-4;Q9Z0H4-5;Q9Z0H4-7;Q9Z0H4-11;Q9Z0H4-9;S4R1S7;E9QA47;S4R2L5;S4R2J2;A3KGT0;S4R2S7;S4R2U1	A0AAA9WVX7;V9GX43;Q9Z0H4;S4R2U7;Q9Z0H4-6;A0A0R4J2B0;Q9Z0H4-2;Q9Z0H4-8;Q9Z0H4-4;Q9Z0H4-5;Q9Z0H4-7;Q9Z0H4-11;Q9Z0H4-9;S4R1S7;E9QA47;S4R2L5	7;7;6;6;6;6;6;6;6;6;6;6;6;6;6;4;3;3;2;1	7;7;6;6;6;6;6;6;6;6;6;6;6;6;6;4;3;3;2;1	7;7;6;6;6;6;6;6;6;6;6;6;6;6;6;4;3;3;2;1	CUGBP Elav-like family member 2	CELF2	tr|A0AAA9WVX7|A0AAA9WVX7_MOUSE CUGBP Elav-like family member 2 OS=Mus musculus OX=10090 GN=Celf2 PE=1 SV=1;tr|V9GX43|V9GX43_MOUSE CUGBP Elav-like family member 2 OS=Mus musculus OX=10090 GN=Celf2 PE=1 SV=2;sp|Q9Z0H4|CELF2_MOUSE CUGBP Elav-like family membe	20	7	7	7	4	7	6	5	6	4	5	6	3	4	4	5	4	6	3	4	7	6	5	6	4	5
GNPDA2	25.5328	25.2259	25.1671	24.9771	25.6054	25.2235	25.4847	25.2675	25.9182	26.1525	26.1527	24.9664	25.8338	25.0373	25.6248	Q9CRC9;D3YWR1;Q9CRC9-2;Q571B4;D6RCJ1	Q9CRC9;D3YWR1;Q9CRC9-2	9;8;8;3;1	9;8;8;3;1	7;6;6;2;1	Glucosamine-6-phosphate isomerase 2;Glucosamine-6-phosphate isomerase	GNPDA2	sp|Q9CRC9|GNPI2_MOUSE Glucosamine-6-phosphate isomerase 2 OS=Mus musculus OX=10090 GN=Gnpda2 PE=1 SV=1;tr|D3YWR1|D3YWR1_MOUSE Glucosamine-6-phosphate isomerase OS=Mus musculus OX=10090 GN=Gnpda2 PE=1 SV=1;sp|Q9CRC9-2|GNPI2_MOUSE Isoform 2 of Glucosamine-6-	5	9	9	7	4	4	5	4	6	5	4	4	7	6	5	5	6	5	5	4	4	5	4	6	5	4
HNRNPDL	27.8932	27.4292	27.6214	27.5126	27.8968	27.5782	27.692	27.7767	28.2698	28.0478	28.1912	27.4339	27.8746	27.4832	27.771	Q9Z130;D3YTQ3;F6VQH5	Q9Z130;D3YTQ3;F6VQH5	7;7;7	6;6;6	6;6;6	Heterogeneous nuclear ribonucleoprotein D-like	HNRNPDL	sp|Q9Z130|HNRDL_MOUSE Heterogeneous nuclear ribonucleoprotein D-like OS=Mus musculus OX=10090 GN=Hnrnpdl PE=1 SV=1;tr|D3YTQ3|D3YTQ3_MOUSE Heterogeneous nuclear ribonucleoprotein D-like OS=Mus musculus OX=10090 GN=Hnrnpdl PE=1 SV=1;tr|F6VQH5|F6VQH5_MOUSE He	3	7	6	6	6	6	7	7	5	5	6	6	5	5	5	7	5	5	5	5	5	6	6	4	4	5
MRPS26	26.45	26.2741	26.2757	26.2943	26.3366	26.2733	26.3334	26.2737	24.1452	24.0461	26.3151	26.1771	26.3031	26.1925	26.3051	Q80ZS3	Q80ZS3	2	2	2	Small ribosomal subunit protein mS26	MRPS26	sp|Q80ZS3|RT26_MOUSE Small ribosomal subunit protein mS26 OS=Mus musculus OX=10090 GN=Mrps26 PE=1 SV=1	1	2	2	2	0	0	1	0	0	1	1	1	2	2	1	0	1	0	1	0	0	1	0	0	1	1
MTHFD1L	26.0788	26.1952	25.9538	25.7966	26.1713	25.8633	26.1016	25.7867	25.7533	25.9125	25.8911	25.4407	25.6463	25.5453	25.639	Q3V3R1	Q3V3R1	28	27	27	Monofunctional C1-tetrahydrofolate synthase, mitochondrial	MTHFD1L	sp|Q3V3R1|C1TM_MOUSE Monofunctional C1-tetrahydrofolate synthase, mitochondrial OS=Mus musculus OX=10090 GN=Mthfd1l PE=1 SV=2	1	28	27	27	17	17	16	15	13	13	15	14	16	7	13	12	14	12	16	16	17	16	15	13	13	15
NHP2	26.45	26.2741	26.2757	26.2943	26.3366	26.2733	26.3334	26.2737	25.2362	25.0446	26.3151	25.1067	25.0793	26.1925	25.0306	Q9CRB2	Q9CRB2	2	2	2	H/ACA ribonucleoprotein complex subunit 2	NHP2	sp|Q9CRB2|NHP2_MOUSE H/ACA ribonucleoprotein complex subunit 2 OS=Mus musculus OX=10090 GN=Nhp2 PE=1 SV=1	1	2	2	2	1	1	1	1	1	1	1	1	2	2	1	2	2	1	2	1	1	1	1	1	1	1
USP47	26.45	26.2741	26.2757	26.2943	26.3366	26.2733	26.3334	26.2737	23.9679	24.1224	26.3151	26.1771	26.3031	26.1925	26.3051	Q8BY87;A0A1L1SV73;Q8BY87-2	Q8BY87;A0A1L1SV73;Q8BY87-2	8;8;8	8;8;8	8;8;8	Ubiquitin carboxyl-terminal hydrolase 47	USP47	sp|Q8BY87|UBP47_MOUSE Ubiquitin carboxyl-terminal hydrolase 47 OS=Mus musculus OX=10090 GN=Usp47 PE=1 SV=2;tr|A0A1L1SV73|A0A1L1SV73_MOUSE Ubiquitin carboxyl-terminal hydrolase 47 OS=Mus musculus OX=10090 GN=Usp47 PE=1 SV=1;sp|Q8BY87-2|UBP47_MOUSE Isoform 2	3	8	8	8	2	4	2	3	4	3	5	4	5	6	3	3	3	6	4	2	4	2	3	4	3	5
RP24-297H17.3	26.45	26.2741	26.2757	26.2943	26.3366	26.2733	26.3334	26.2737	24.2288	24.2777	26.3151	26.1771	26.3031	26.1925	26.3051	A2BI30;A0A2R8VKG2;D3YZ21;F6ZGR6;A0A2R8VHF1;Q8BXF0	A2BI30;A0A2R8VKG2;D3YZ21;F6ZGR6;A0A2R8VHF1	6;6;5;5;5;2	6;6;5;5;5;2	6;6;5;5;5;2		RP24-297H17.3;D430041D05RIK	tr|A2BI30|A2BI30_MOUSE Novel protein (Fragment) OS=Mus musculus OX=10090 GN=RP24-297H17.3 PE=4 SV=1;tr|A0A2R8VKG2|A0A2R8VKG2_MOUSE RIKEN cDNA D430041D05 gene OS=Mus musculus OX=10090 GN=D430041D05Rik PE=1 SV=1;tr|D3YZ21|D3YZ21_MOUSE RIKEN cDNA D430041D05 g	6	6	6	6	0	1	1	1	1	2	2	2	3	5	2	1	4	2	2	0	1	1	1	1	2	2
MANF	25.7856	26.0462	25.3646	25.4421	25.8182	25.6361	25.484	25.6479	26.4909	26.2491	26.3688	25.3361	25.9427	26.0401	25.7825	Q9CXI5;Q80ZP8;A8C1V1;F6USD5;F6T4L3;F7C1S6	Q9CXI5;Q80ZP8;A8C1V1;F6USD5;F6T4L3	7;7;6;4;4;2	7;7;6;4;4;2	7;7;6;4;4;2	Mesencephalic astrocyte-derived neurotrophic factor	MANF	sp|Q9CXI5|MANF_MOUSE Mesencephalic astrocyte-derived neurotrophic factor OS=Mus musculus OX=10090 GN=Manf PE=1 SV=2;tr|Q80ZP8|Q80ZP8_MOUSE Armet protein OS=Mus musculus OX=10090 GN=Manf PE=1 SV=1;tr|A8C1V1|A8C1V1_MOUSE Mesencephalic astrocyte-derived neuro	6	7	7	7	3	3	3	5	4	2	4	4	7	7	7	2	5	3	7	3	3	3	5	4	2	4
DAG1	24.8312	24.6737	24.3641	24.3821	24.5585	24.3005	24.5998	24.093	24.4973	24.7378	24.6325	24.9952	24.8364	24.9303	25.1498	Q62165;Q8CBE6;Q8BPJ7;Q544G5;D9IFT4	Q62165;Q8CBE6;Q8BPJ7;Q544G5;D9IFT4	4;4;4;4;2	4;4;4;4;2	4;4;4;4;2	Dystroglycan 1;Alpha-dystroglycan;Beta-dystroglycan;Dystroglycan 1	DAG1	sp|Q62165|DAG1_MOUSE Dystroglycan 1 OS=Mus musculus OX=10090 GN=Dag1 PE=1 SV=4;tr|Q8CBE6|Q8CBE6_MOUSE Dystroglycan 1 OS=Mus musculus OX=10090 GN=Dag1 PE=2 SV=1;tr|Q8BPJ7|Q8BPJ7_MOUSE Dystroglycan 1 OS=Mus musculus OX=10090 GN=Dag1 PE=2 SV=1;tr|Q544G5|Q544G	5	4	4	4	2	2	2	2	2	3	1	2	3	4	2	2	3	3	2	2	2	2	2	2	3	1
DMD	27.5313	26.6707	26.4522	26.321	25.9256	26.0822	26.2557	25.6747	27.2111	26.7757	26.8859	26.3439	26.5836	26.4557	26.5725	P11531	P11531	11	11	1	Dystrophin	DMD	sp|P11531|DMD_MOUSE Dystrophin OS=Mus musculus OX=10090 GN=Dmd PE=1 SV=3	1	11	11	1	2	3	6	7	3	6	7	7	6	5	4	5	5	5	6	2	3	6	7	3	6	7
HINT2	27.2273	27.059	27.7764	27.7518	27.6014	27.4366	28.0387	28.0078	27.1051	27.0797	27.2901	26.691	26.9563	26.8891	27.3156	Q9D0S9;Q5M9J2	Q9D0S9;Q5M9J2	6;6	6;6	6;6	Adenosine 5-monophosphoramidase HINT2	HINT2	sp|Q9D0S9|HINT2_MOUSE Adenosine 5-monophosphoramidase HINT2 OS=Mus musculus OX=10090 GN=Hint2 PE=1 SV=1;tr|Q5M9J2|Q5M9J2_MOUSE Histidine triad nucleotide binding protein 2 OS=Mus musculus OX=10090 GN=Hint2 PE=1 SV=1	2	6	6	6	5	4	4	6	5	6	4	4	3	4	3	4	3	4	3	5	4	4	6	5	6	4
LSM14B	26.45	26.2741	26.2757	26.2943	23.4715	23.6512	26.3334	24.0347	24.1901	24.272	24.3004	26.1771	24.3897	26.1925	26.3051	Q8CGC4;Q8BM41;Q4KL69;Q3TS70	Q8CGC4;Q8BM41;Q4KL69	7;5;4;2	7;5;4;2	7;5;4;2	Protein LSM14 homolog B	LSM14B	sp|Q8CGC4|LS14B_MOUSE Protein LSM14 homolog B OS=Mus musculus OX=10090 GN=Lsm14b PE=1 SV=3;tr|Q8BM41|Q8BM41_MOUSE LSM family member 14B OS=Mus musculus OX=10090 GN=Lsm14b PE=1 SV=1;tr|Q4KL69|Q4KL69_MOUSE Lsm14b protein OS=Mus musculus OX=10090 GN=Lsm14b PE	4	7	7	7	4	1	1	0	4	3	1	3	3	4	2	1	3	2	2	4	1	1	0	4	3	1
WDR48	24.1257	23.9631	24.4909	24.6093	24.7512	24.6338	24.7281	24.5864	25.5855	25.19	24.8599	24.4014	25.18	24.7486	25.0965	Q8BH57;Q8BH57-2;Q8BH57-3;A0A1L1SS76	Q8BH57;Q8BH57-2;Q8BH57-3	6;5;3;1	6;5;3;1	6;5;3;1	WD repeat-containing protein 48	WDR48	sp|Q8BH57|WDR48_MOUSE WD repeat-containing protein 48 OS=Mus musculus OX=10090 GN=Wdr48 PE=1 SV=1;sp|Q8BH57-2|WDR48_MOUSE Isoform 2 of WD repeat-containing protein 48 OS=Mus musculus OX=10090 GN=Wdr48;sp|Q8BH57-3|WDR48_MOUSE Isoform 3 of WD repeat-containi	4	6	6	6	3	4	4	2	1	3	2	2	4	4	4	3	4	3	3	3	4	4	2	1	3	2
CALM3	30.8486	29.9916	30.2381	30.2654	29.8234	29.8984	30.2177	30.1787	30.5469	30.3448	30.4451	30.4216	30.9861	30.8134	31.1636	P0DP28;P0DP27;P0DP26;Q3UKW2;A0A3Q4EHJ0;Q9D6P8;P20801;G3UX57;Q3UZY7	P0DP28;P0DP27;P0DP26;Q3UKW2;A0A3Q4EHJ0	13;13;13;12;7;6;1;1;1	13;13;13;12;7;6;1;1;1	9;9;9;8;3;2;1;1;1	Calmodulin-3;Calmodulin-2;Calmodulin-1;EF-hand domain-containing protein	CALM3;CALM2;CALM1	sp|P0DP28|CALM3_MOUSE Calmodulin-3 OS=Mus musculus OX=10090 GN=Calm3 PE=1 SV=1;sp|P0DP27|CALM2_MOUSE Calmodulin-2 OS=Mus musculus OX=10090 GN=Calm2 PE=1 SV=1;sp|P0DP26|CALM1_MOUSE Calmodulin-1 OS=Mus musculus OX=10090 GN=Calm1 PE=1 SV=1;tr|Q3UKW2|Q3UKW2_MO	9	13	13	9	10	10	10	10	11	9	11	10	11	10	11	12	11	11	11	10	10	10	10	11	9	11
CADM4	27.351	27.341	27.4465	27.0417	27.1511	26.8772	27.0702	27.1543	27.4842	27.7856	27.7238	27.4277	27.865	27.2168	27.5444	Q8R464	Q8R464	11	11	11	Cell adhesion molecule 4	CADM4	sp|Q8R464|CADM4_MOUSE Cell adhesion molecule 4 OS=Mus musculus OX=10090 GN=Cadm4 PE=1 SV=1	1	11	11	11	7	8	9	7	8	7	7	7	8	7	7	8	8	7	6	7	8	9	7	8	7	7
SLC6A11	26.7844	27.9348	27.0831	28.5012	26.0692	27.8855	27.2336	26.7676	26.9544	27.2228	27.1279	28.4877	28.4028	28.5068	28.6269	P31650;Q8BKG0	P31650;Q8BKG0	7;5	7;5	7;5	Sodium- and chloride-dependent GABA transporter 3;Transporter	SLC6A11	sp|P31650|S6A11_MOUSE Sodium- and chloride-dependent GABA transporter 3 OS=Mus musculus OX=10090 GN=Slc6a11 PE=1 SV=2;tr|Q8BKG0|Q8BKG0_MOUSE Transporter (Fragment) OS=Mus musculus OX=10090 GN=Slc6a11 PE=2 SV=1	2	7	7	7	5	6	6	5	6	7	6	4	7	6	5	5	7	6	6	5	6	6	5	6	7	6
LGALS1	26.1586	26.51	25.9765	26.0914	26.8663	26.7634	26.3735	25.8891	24.3594	25.8399	24.4598	25.5232	24.8012	26.2919	24.5457	P16045;A0A2R8VHJ0	P16045	6;1	6;1	6;1	Galectin-1	LGALS1	sp|P16045|LEG1_MOUSE Galectin-1 OS=Mus musculus OX=10090 GN=Lgals1 PE=1 SV=3	2	6	6	6	4	4	5	4	5	4	4	4	5	4	5	5	4	5	4	4	4	5	4	5	4	4
PCK2	25.627	25.3053	24.9076	25.3012	25.5312	25.3838	25.516	25.5629	24.9903	24.9764	25.1862	24.4547	24.7639	24.907	25.1915	Q8BH04;A0A0R4J0G0;A0A2I3BQL9;Q3TDE6;Q8R3X7;A0A2I3BS39;Q3UGF0;A0A2I3BRX1;Q3UQD8;A0A2I3BQC6;A0PJG3;A0A2I3BQ75	Q8BH04;A0A0R4J0G0;A0A2I3BQL9;Q3TDE6;Q8R3X7;A0A2I3BS39;Q3UGF0;A0A2I3BRX1	16;16;15;15;14;14;14;11;6;4;4;1	16;16;15;15;14;14;14;11;6;4;4;1	16;16;15;15;14;14;14;11;6;4;4;1	Phosphoenolpyruvate carboxykinase [GTP], mitochondrial;phosphoenolpyruvate carboxykinase (GTP)	PCK2	sp|Q8BH04|PCKGM_MOUSE Phosphoenolpyruvate carboxykinase [GTP], mitochondrial OS=Mus musculus OX=10090 GN=Pck2 PE=1 SV=1;tr|A0A0R4J0G0|A0A0R4J0G0_MOUSE phosphoenolpyruvate carboxykinase (GTP) OS=Mus musculus OX=10090 GN=Pck2 PE=1 SV=1;tr|A0A2I3BQL9|A0A2I3BQ	12	16	16	16	9	11	11	8	13	10	11	8	4	8	6	6	6	8	5	9	11	11	8	13	10	11
CBLN1	26.3115	26.5629	26.1841	26.0296	25.8788	26.7142	26.8176	26.4384	26.5296	27.1769	27.0683	27.0726	27.611	27.1585	26.8082	Q9R171;Q3TSS3;Q80W16;Q7TNF5	Q9R171;Q3TSS3;Q80W16;Q7TNF5	3;3;3;3	3;3;3;3	3;3;3;3	Cerebellin-1;Cerebellin;[des-Ser1]-cerebellin;C1q domain-containing protein	CBLN1	sp|Q9R171|CBLN1_MOUSE Cerebellin-1 OS=Mus musculus OX=10090 GN=Cbln1 PE=1 SV=1;tr|Q3TSS3|Q3TSS3_MOUSE C1q domain-containing protein (Fragment) OS=Mus musculus OX=10090 GN=Cbln1 PE=2 SV=1;tr|Q80W16|Q80W16_MOUSE Cbln1 protein (Fragment) OS=Mus musculus OX=10	4	3	3	3	1	2	3	2	3	1	2	3	2	3	2	2	2	2	2	1	2	3	2	3	1	2
SOD1	31.1506	31.0545	30.6686	30.5071	31.0955	30.7653	30.7402	30.3866	30.0417	30.0341	29.9874	30.7101	30.3488	30.3927	29.7856	P08228;Q8C355	P08228	8;2	8;2	8;2	Superoxide dismutase [Cu-Zn]	SOD1	sp|P08228|SODC_MOUSE Superoxide dismutase [Cu-Zn] OS=Mus musculus OX=10090 GN=Sod1 PE=1 SV=2	2	8	8	8	6	6	5	5	6	6	5	6	6	6	7	6	7	6	7	6	6	5	5	6	6	5
CFL2	27.9878	28.3994	28.0455	28.1544	28.0408	28.4306	28.3626	27.9772	27.7322	27.3342	28.1709	27.6373	27.6834	27.5519	27.5066	P45591;Q3UHW9;A0A1Y7VJ71	P45591;Q3UHW9	10;10;2	8;8;2	8;8;2	Cofilin-2	CFL2	sp|P45591|COF2_MOUSE Cofilin-2 OS=Mus musculus OX=10090 GN=Cfl2 PE=1 SV=1;tr|Q3UHW9|Q3UHW9_MOUSE Cofilin-2 OS=Mus musculus OX=10090 GN=Cfl2 PE=1 SV=1	3	10	8	8	8	9	8	8	8	9	10	9	7	8	6	9	6	9	6	6	7	7	7	7	7	8
CAMK2G	26.9428	25.8815	26.4245	26.6919	26.4989	26.8129	26.3178	26.5939	27.4904	27.4205	27.2989	26.4914	27.4091	27.2005	27.5379	Q923T9;Q6ZWS7;Q923T9-3;Q923T9-2;A0A2I3BQP6;Q8BW40	Q923T9;Q6ZWS7;Q923T9-3;Q923T9-2;A0A2I3BQP6	22;22;22;22;21;4	12;12;12;12;12;2	3;3;3;3;3;2	Calcium/calmodulin-dependent protein kinase type II subunit gamma;calcium/calmodulin-dependent protein kinase	CAMK2G	sp|Q923T9|KCC2G_MOUSE Calcium/calmodulin-dependent protein kinase type II subunit gamma OS=Mus musculus OX=10090 GN=Camk2g PE=1 SV=1;tr|Q6ZWS7|Q6ZWS7_MOUSE calcium/calmodulin-dependent protein kinase OS=Mus musculus OX=10090 GN=Camk2g PE=2 SV=1;sp|Q923T9-3	6	22	12	3	17	17	18	18	19	14	19	19	11	11	12	16	13	16	12	8	9	9	9	10	6	10
GNA13	26.4959	26.1085	26.106	26.5065	25.2487	25.6446	25.6558	26.1045	26.1989	26.1972	26.0032	26.0876	26.2366	26.3469	26.1723	P27601;Q3UE40;Q9D034	P27601;Q3UE40;Q9D034	10;10;5	9;9;5	9;9;5	Guanine nucleotide-binding protein subunit alpha-13	GNA13	sp|P27601|GNA13_MOUSE Guanine nucleotide-binding protein subunit alpha-13 OS=Mus musculus OX=10090 GN=Gna13 PE=1 SV=1;tr|Q3UE40|Q3UE40_MOUSE Guanine nucleotide-binding protein subunit alpha-13 OS=Mus musculus OX=10090 GN=Gna13 PE=2 SV=1;tr|Q9D034|Q9D034_MO	3	10	9	9	7	6	4	5	4	4	5	5	7	7	5	6	5	7	6	6	5	4	4	3	4	4
SH3GLB1	24.7716	24.9879	24.877	24.8287	24.474	24.6074	24.7216	24.5153	24.6656	24.1822	23.9048	24.3279	24.6278	24.3884	24.4134	Q9JK48;A0A0G2JEC4;Q9JK48-3;Q9JK48-2;A0A0G2JF57;A0A0G2JE45	Q9JK48;A0A0G2JEC4;Q9JK48-3;Q9JK48-2	6;6;6;6;1;1	5;5;5;5;1;1	5;5;5;5;1;1	Endophilin-B1	SH3GLB1	sp|Q9JK48|SHLB1_MOUSE Endophilin-B1 OS=Mus musculus OX=10090 GN=Sh3glb1 PE=1 SV=1;tr|A0A0G2JEC4|A0A0G2JEC4_MOUSE Endophilin-B1 OS=Mus musculus OX=10090 GN=Sh3glb1 PE=1 SV=1;sp|Q9JK48-3|SHLB1_MOUSE Isoform 3 of Endophilin-B1 OS=Mus musculus OX=10090 GN=Sh3g	6	6	5	5	5	4	6	5	5	5	5	4	5	5	5	5	4	6	5	4	3	5	4	4	4	4
MAG	28.135	27.2382	27.6368	27.4054	26.6273	26.9215	26.2222	27.4703	27.5853	28.2501	28.0503	28.0691	27.5177	27.9407	27.3688	P20917;P20917-2;Q3ZB60;Q3ZB62;Q3T1F6;Q3ZB61;A0A087WRD6	P20917;P20917-2;Q3ZB60;Q3ZB62;Q3T1F6;Q3ZB61	12;11;11;11;11;11;4	12;11;11;11;11;11;4	12;11;11;11;11;11;4	Myelin-associated glycoprotein	MAG	sp|P20917|MAG_MOUSE Myelin-associated glycoprotein OS=Mus musculus OX=10090 GN=Mag PE=1 SV=3;sp|P20917-2|MAG_MOUSE Isoform S-MAG of Myelin-associated glycoprotein OS=Mus musculus OX=10090 GN=Mag;tr|Q3ZB60|Q3ZB60_MOUSE Mag protein (Fragment) OS=Mus musculus	7	12	12	12	10	9	9	8	6	8	5	9	9	10	11	11	10	9	10	10	9	9	8	6	8	5
EEF1B	27.7996	27.6986	27.9827	27.9991	28.3084	28.0528	28.2386	28.2094	28.1601	28.4006	28.43	27.8135	27.9205	28.1046	28.1631	O70251;A0A087WS46;G3UX43;G3UZ47;M0QWK5;M0QWH8	O70251;A0A087WS46	9;8;2;2;1;1	7;6;2;2;1;1	7;6;2;2;1;1	Elongation factor 1-beta	EEF1B;EEF1B2	sp|O70251|EF1B_MOUSE Elongation factor 1-beta OS=Mus musculus OX=10090 GN=Eef1b PE=1 SV=5;tr|A0A087WS46|A0A087WS46_MOUSE Eukaryotic translation elongation factor 1 beta 2 OS=Mus musculus OX=10090 GN=Eef1b2 PE=1 SV=1	6	9	7	7	7	7	8	7	7	7	8	7	7	8	9	7	6	7	6	6	6	7	6	6	5	6
HNRNPL	28.0654	27.837	27.9624	27.6869	28.1831	27.9697	28.0412	28.0983	27.9019	27.8768	27.7231	27.5646	27.7384	27.5366	27.7565	G5E924;Q3UMT7;Q8BI42;G3UY56;Q9CVU5;G3UYY3	G5E924;Q3UMT7	26;25;8;5;4;3	26;25;8;5;4;3	2;2;0;0;0;0	RRM domain-containing protein	HNRNPL	tr|G5E924|G5E924_MOUSE Heterogeneous nuclear ribonucleoprotein L (Fragment) OS=Mus musculus OX=10090 GN=Hnrnpl PE=1 SV=1;tr|Q3UMT7|Q3UMT7_MOUSE RRM domain-containing protein OS=Mus musculus OX=10090 GN=Hnrnpl PE=2 SV=1	6	26	26	2	22	24	21	21	24	22	22	21	18	20	19	21	19	22	20	22	24	21	21	24	22	22
CNR1	26.45	26.2741	26.2757	26.2943	26.3366	26.2733	26.3334	26.2737	26.2934	25.0338	26.3151	24.5559	24.8779	26.1925	24.2651	P47746;A0A385KNU8;Q99NU3	P47746;A0A385KNU8;Q99NU3	4;4;2	4;4;2	4;4;2	Cannabinoid receptor 1	CNR1	sp|P47746|CNR1_MOUSE Cannabinoid receptor 1 OS=Mus musculus OX=10090 GN=Cnr1 PE=1 SV=1;tr|A0A385KNU8|A0A385KNU8_MOUSE Cannabinoid receptor 1 OS=Mus musculus OX=10090 GN=Cnr1 PE=2 SV=1;tr|Q99NU3|Q99NU3_MOUSE Cannabinoid receptor 1 (Fragment) OS=Mus musculus	3	4	4	4	3	3	3	2	3	3	1	3	4	4	3	3	2	2	3	3	3	3	2	3	3	1
ELAVL4	27.4153	27.5861	27.1552	27.2583	27.6258	27.1505	27.5567	27.2493	27.1704	26.8615	27.2314	26.916	26.5218	26.8895	27.001	Q61701;Q61701-10;Q9CXQ0;Q80XH9;Q61701-7;Q61701-2;Q61701-4;Q61701-9;Q61701-11;Q61701-5;Q61701-6;A2A9R4;A2A9R5;Q61701-8;H3BLG7;J7H3M8;Q1W5D4;Q1KS26	Q61701;Q61701-10;Q9CXQ0;Q80XH9;Q61701-7;Q61701-2;Q61701-4;Q61701-9;Q61701-11;Q61701-5;Q61701-6	17;17;17;17;16;16;16;16;16;16;15;6;4;3;3;1;1;1	17;17;17;17;16;16;16;16;16;16;15;6;4;3;3;1;1;1	7;7;7;7;6;7;6;6;6;6;6;3;3;2;0;1;1;1	ELAV-like protein 4;ELAV-like protein	ELAVL4	sp|Q61701|ELAV4_MOUSE ELAV-like protein 4 OS=Mus musculus OX=10090 GN=Elavl4 PE=1 SV=1;sp|Q61701-10|ELAV4_MOUSE Isoform 9 of ELAV-like protein 4 OS=Mus musculus OX=10090 GN=Elavl4;tr|Q9CXQ0|Q9CXQ0_MOUSE ELAV-like protein OS=Mus musculus OX=10090 GN=Elavl4	18	17	17	7	14	11	11	11	12	14	15	10	7	6	5	8	10	8	9	14	11	11	11	12	14	15
PRPSAP2	26.3696	25.8199	25.6168	25.7448	25.6908	26.0549	26.3814	25.3726	24.9858	25.3721	25.0544	24.9476	24.4434	25.6276	24.9923	Q8R574;Q8BK37;Q5SWZ0;Q05BD4	Q8R574;Q8BK37;Q5SWZ0;Q05BD4	12;12;12;9	12;12;12;9	11;11;11;8	Phosphoribosyl pyrophosphate synthase-associated protein 2	PRPSAP2	sp|Q8R574|KPRB_MOUSE Phosphoribosyl pyrophosphate synthase-associated protein 2 OS=Mus musculus OX=10090 GN=Prpsap2 PE=1 SV=1;tr|Q8BK37|Q8BK37_MOUSE Phosphoribosyl pyrophosphate synthase-associated protein 2 OS=Mus musculus OX=10090 GN=Prpsap2 PE=2 SV=1;tr	4	12	12	11	6	6	8	7	7	9	8	10	4	6	5	6	5	4	6	6	6	8	7	7	9	8
MLEC	24.9967	25.5264	25.1337	25.4765	24.9699	25.3957	24.9882	24.8379	25.9795	25.5651	25.6582	25.3873	25.9987	25.4546	25.8236	Q6ZQI3	Q6ZQI3	7	7	7	Malectin	MLEC	sp|Q6ZQI3|MLEC_MOUSE Malectin OS=Mus musculus OX=10090 GN=Mlec PE=1 SV=2	1	7	7	7	3	3	3	2	3	2	3	1	4	4	4	4	5	2	4	3	3	3	2	3	2	3
ATP6V1E1	29.9379	29.7489	29.8095	29.7094	29.4538	29.7725	29.4151	29.4596	29.4955	29.2316	29.3501	29.38	29.6142	29.3764	29.484	P50518;A0A0N4SW07;A0A0N4SW34;Q9D593;A0A0N4SWA3	P50518;A0A0N4SW07	12;7;4;3;3	12;7;4;3;3	12;7;4;3;3	V-type proton ATPase subunit E 1	ATP6V1E1	sp|P50518|VATE1_MOUSE V-type proton ATPase subunit E 1 OS=Mus musculus OX=10090 GN=Atp6v1e1 PE=1 SV=2;tr|A0A0N4SW07|A0A0N4SW07_MOUSE ATPase, H+ transporting, lysosomal V1 subunit E1 (Fragment) OS=Mus musculus OX=10090 GN=Atp6v1e1 PE=1 SV=1	5	12	12	12	10	11	9	9	10	11	12	10	10	10	9	10	10	9	10	10	11	9	9	10	11	12
COQ7	24.2656	24.6702	24.2182	24.7558	24.289	24.0516	23.9511	24.2704	24.7158	24.6438	25.3294	24.5598	24.6146	24.4774	24.7578	P97478;A0A140LIF0;Q3TYT1;Q8K359	P97478;A0A140LIF0;Q3TYT1;Q8K359	4;4;4;3	4;4;4;3	4;4;4;3	5-demethoxyubiquinone hydroxylase, mitochondrial	COQ7	sp|P97478|COQ7_MOUSE 5-demethoxyubiquinone hydroxylase, mitochondrial OS=Mus musculus OX=10090 GN=Coq7 PE=1 SV=3;tr|A0A140LIF0|A0A140LIF0_MOUSE 5-demethoxyubiquinone hydroxylase, mitochondrial OS=Mus musculus OX=10090 GN=Coq7 PE=1 SV=1;tr|Q3TYT1|Q3TYT1_MOU	4	4	4	4	3	2	3	2	3	3	3	3	3	3	2	4	2	1	2	3	2	3	2	3	3	3
PRKG1	24.9642	24.8169	25.4853	24.7513	25.1662	24.8158	25.1517	25.218	25.7129	25.534	25.6899	25.1538	25.4092	25.3284	25.2985	P0C605;Q8BND1;P0C605-2;A0A5F8MPU4;Q8BQ38	P0C605;Q8BND1;P0C605-2	17;17;15;7;2	17;17;15;7;2	16;16;14;6;2	cGMP-dependent protein kinase 1;cGMP-dependent protein kinase	PRKG1	sp|P0C605|KGP1_MOUSE cGMP-dependent protein kinase 1 OS=Mus musculus OX=10090 GN=Prkg1 PE=1 SV=1;tr|Q8BND1|Q8BND1_MOUSE cGMP-dependent protein kinase OS=Mus musculus OX=10090 GN=Prkg1 PE=2 SV=1;sp|P0C605-2|KGP1_MOUSE Isoform Beta of cGMP-dependent protein	5	17	17	16	8	8	8	7	10	7	5	9	9	11	12	6	8	8	9	8	8	8	7	10	7	5
VARS1	26.319	26.2355	26.2317	26.17	26.4374	26.4262	26.3923	26.5976	26.0378	26.1416	26.0453	26.3863	26.1513	26.2603	26.4605	Q9Z1Q9;Q7TPT7;Q790I0;Q3U3D3;G3UY93;Q3TII4;G3UZ22;G3UYW2;G3UZX1	Q9Z1Q9;Q7TPT7;Q790I0;Q3U3D3;G3UY93;Q3TII4	26;26;26;25;23;20;5;2;1	26;26;26;25;23;20;5;2;1	26;26;26;25;23;20;5;2;1	Valine--tRNA ligase;valine--tRNA ligase	VARS1	sp|Q9Z1Q9|SYVC_MOUSE Valine--tRNA ligase OS=Mus musculus OX=10090 GN=Vars1 PE=1 SV=1;tr|Q7TPT7|Q7TPT7_MOUSE Valine--tRNA ligase OS=Mus musculus OX=10090 GN=Vars1 PE=2 SV=1;tr|Q790I0|Q790I0_MOUSE Valine--tRNA ligase OS=Mus musculus OX=10090 GN=Vars1 PE=1 SV	9	26	26	26	13	16	17	14	14	18	17	18	13	15	13	14	14	14	12	13	16	17	14	14	18	17
TMX3	26.2289	26.0354	26.1507	26.1295	25.5867	25.7434	25.5041	25.9858	26.1335	26.1188	26.198	26.0673	25.9931	25.8548	26.3006	Q8BXZ1;A0A494BB11;A0A494B9J5;A0A494B9P2	Q8BXZ1;A0A494BB11	10;7;1;1	10;7;1;1	10;7;1;1	Protein disulfide-isomerase TMX3;protein disulfide-isomerase	TMX3	sp|Q8BXZ1|TMX3_MOUSE Protein disulfide-isomerase TMX3 OS=Mus musculus OX=10090 GN=Tmx3 PE=1 SV=2;tr|A0A494BB11|A0A494BB11_MOUSE protein disulfide-isomerase OS=Mus musculus OX=10090 GN=Tmx3 PE=1 SV=1	4	10	10	10	8	8	8	9	8	7	5	9	8	6	6	8	6	7	5	8	8	8	9	8	7	5
NDUFA7	28.2083	27.4077	27.6232	27.887	26.8827	27.8145	27.2007	27.3664	28.0505	27.741	28.0732	28.5201	27.7568	28.6354	28.307	Q9Z1P6;A0A068BGR9	Q9Z1P6;A0A068BGR9	6;5	6;5	6;5	NADH dehydrogenase [ubiquinone] 1 alpha subcomplex subunit 7	NDUFA7	sp|Q9Z1P6|NDUA7_MOUSE NADH dehydrogenase [ubiquinone] 1 alpha subcomplex subunit 7 OS=Mus musculus OX=10090 GN=Ndufa7 PE=1 SV=3;tr|A0A068BGR9|A0A068BGR9_MOUSE NADH dehydrogenase [ubiquinone] 1 alpha subcomplex subunit 7 OS=Mus musculus OX=10090 GN=Ndufa7 P	2	6	6	6	4	3	5	5	2	4	3	5	4	4	5	5	6	4	4	4	3	5	5	2	4	3
NLGN2	25.8915	24.857	25.3766	25.742	24.3588	25.3585	23.9874	25.5816	26.3191	25.7756	26.1114	25.8148	25.9926	26.0605	26.2608	Q69ZK9;Q6PHN2;Q99K10;F6VE93;Q3UUP2;Q4KMN5;E9QK34	Q69ZK9	8;3;2;2;2;2;2	7;3;2;1;2;2;2	7;3;2;1;2;2;2	Neuroligin-2	NLGN2	sp|Q69ZK9|NLGN2_MOUSE Neuroligin-2 OS=Mus musculus OX=10090 GN=Nlgn2 PE=1 SV=2	7	8	7	7	5	5	6	3	4	3	3	5	3	7	6	6	4	5	4	4	4	5	3	3	2	2
CSRP1	30.3388	30.9308	30.6287	30.73	30.8452	30.3477	30.909	30.1923	30.1159	30.1119	30.6257	29.6792	30.0715	29.884	30.0602	P97315;Q4FJX4	P97315;Q4FJX4	9;9	9;9	9;9	Cysteine and glycine-rich protein 1	CSRP1	sp|P97315|CSRP1_MOUSE Cysteine and glycine-rich protein 1 OS=Mus musculus OX=10090 GN=Csrp1 PE=1 SV=3;tr|Q4FJX4|Q4FJX4_MOUSE Cysteine and glycine-rich protein 1 OS=Mus musculus OX=10090 GN=Csrp1 PE=1 SV=1	2	9	9	9	8	8	9	8	9	8	9	9	8	8	8	9	7	7	8	8	8	9	8	9	8	9
PRDX4	28.7227	28.9612	28.2591	28.7196	28.9282	28.9226	28.5919	28.8852	28.3594	28.4058	28.3709	28.1661	28.5234	27.5779	28.1168	O08807;B1AZS9;Q9D634	O08807;B1AZS9	10;5;3	8;4;3	8;4;3	Peroxiredoxin-4	PRDX4	sp|O08807|PRDX4_MOUSE Peroxiredoxin-4 OS=Mus musculus OX=10090 GN=Prdx4 PE=1 SV=1;tr|B1AZS9|B1AZS9_MOUSE Peroxiredoxin 4 (Fragment) OS=Mus musculus OX=10090 GN=Prdx4 PE=1 SV=1	3	10	8	8	5	6	5	6	7	6	6	8	5	4	5	6	6	7	6	3	4	3	4	5	4	4
CAMKV	26.45	24.4157	26.2757	24.9673	26.3366	24.9309	26.3334	26.2737	26.2934	26.251	26.3151	24.6185	24.4539	24.3541	24.7228	Q3UHL1;A0A0A6YW88;A0A0A6YXI7	Q3UHL1;A0A0A6YW88	7;6;1	7;6;1	7;6;1	CaM kinase-like vesicle-associated protein	CAMKV	sp|Q3UHL1|CAMKV_MOUSE CaM kinase-like vesicle-associated protein OS=Mus musculus OX=10090 GN=Camkv PE=1 SV=2;tr|A0A0A6YW88|A0A0A6YW88_MOUSE CaM kinase-like vesicle-associated protein OS=Mus musculus OX=10090 GN=Camkv PE=1 SV=1	3	7	7	7	0	4	1	4	0	6	2	2	1	1	1	2	5	2	5	0	4	1	4	0	6	2
APP	25.149	25.2297	24.8878	25.2208	25.1816	25.0879	25.0221	25.1972	25.8174	25.4536	25.6188	25.7636	25.1813	25.6694	25.2892	P12023;P12023-2;Q6GR78;A0A2I3BPT1;A0A2I3BQZ9;Q3TWF3;Q53ZT3;P12023-3;Q3TVS1;A0A2I3BR03;Q3TXI9;Q8BPC7;Q8BPV5	P12023;P12023-2;Q6GR78;A0A2I3BPT1;A0A2I3BQZ9;Q3TWF3;Q53ZT3;P12023-3;Q3TVS1;A0A2I3BR03;Q3TXI9	12;12;12;12;12;12;12;11;9;9;9;5;3	12;12;12;12;12;12;12;11;9;9;9;5;3	11;11;11;11;11;11;11;10;8;8;8;4;3	Amyloid-beta precursor protein;N-APP;Soluble APP-alpha;Soluble APP-beta;C99;Amyloid-beta protein 42;Amyloid-beta protein 40;C83;P3(42);P3(40);C80;Gamma-secretase C-terminal fragment 59;Gamma-secretase C-terminal fragment 57;Gamma-secretase C-terminal fragment 50;C31;Amyloid-beta A4 protein	APP	sp|P12023|A4_MOUSE Amyloid-beta precursor protein OS=Mus musculus OX=10090 GN=App PE=1 SV=3;sp|P12023-2|A4_MOUSE Isoform APP695 of Amyloid-beta precursor protein OS=Mus musculus OX=10090 GN=App;tr|Q6GR78|Q6GR78_MOUSE Amyloid-beta A4 protein OS=Mus musculus	13	12	12	11	9	9	8	6	6	8	8	7	7	8	8	8	8	8	5	9	9	8	6	6	8	8
PSMC6	26.1605	26.2602	26.0973	26.2903	26.4496	26.3543	26.3244	26.1144	26.3424	26.1568	26.3233	26.0444	25.9308	25.8419	25.9844	P62334;Q14AQ1;Q8QZS9	P62334;Q14AQ1;Q8QZS9	17;17;16	17;17;16	17;17;16	26S proteasome regulatory subunit 10B	PSMC6	sp|P62334|PRS10_MOUSE 26S proteasome regulatory subunit 10B OS=Mus musculus OX=10090 GN=Psmc6 PE=1 SV=1;tr|Q14AQ1|Q14AQ1_MOUSE Proteasome (Prosome, macropain) 26S subunit, ATPase, 6 OS=Mus musculus OX=10090 GN=Psmc6 PE=1 SV=1;tr|Q8QZS9|Q8QZS9_MOUSE Psmc6 p	3	17	17	17	11	15	12	14	12	15	15	14	11	14	12	13	12	11	13	11	15	12	14	12	15	15
GNB4	26.2037	25.2342	26.0476	25.8403	25.0708	25.5828	25.6201	26.1735	26.3817	26.5366	26.9018	26.1491	26.1168	26.212	26.3342	P29387;Q3U2F9;Q3THF3;Q3TY18;A0A0A6YVN9;V9GWY1;Q9QWG2	P29387;Q3U2F9;Q3THF3;Q3TY18	14;14;14;13;4;3;1	7;7;7;7;1;0;0	7;7;7;7;1;0;0	Guanine nucleotide-binding protein subunit beta-4	GNB4	sp|P29387|GBB4_MOUSE Guanine nucleotide-binding protein subunit beta-4 OS=Mus musculus OX=10090 GN=Gnb4 PE=1 SV=4;tr|Q3U2F9|Q3U2F9_MOUSE Uncharacterized protein OS=Mus musculus OX=10090 GN=Gnb4 PE=2 SV=1;tr|Q3THF3|Q3THF3_MOUSE Uncharacterized protein OS=Mu	7	14	7	7	8	10	10	9	9	11	9	11	9	11	10	10	11	11	11	2	4	5	5	3	6	4
CCT8	27.6257	27.8614	27.487	27.5513	27.8063	27.5327	27.6654	27.5619	27.3489	27.1526	27.311	27.2191	27.4557	27.0155	27.3984	P42932;Q3UL22;Q6A0F1;Q3UKQ2;Q9WVS5;Q8BVY8;H3BL49;Q9CS06;Q9CRW7;H3BJB6;H3BKG2;H3BLL1;H3BKR8	P42932;Q3UL22;Q6A0F1;Q3UKQ2;Q9WVS5;Q8BVY8;H3BL49;Q9CS06;Q9CRW7	30;30;30;29;28;28;25;24;15;13;7;6;2	30;30;30;29;28;28;25;24;15;13;7;6;2	30;30;30;29;28;28;25;24;15;13;7;6;2	T-complex protein 1 subunit theta	CCT8;CCTQ	sp|P42932|TCPQ_MOUSE T-complex protein 1 subunit theta OS=Mus musculus OX=10090 GN=Cct8 PE=1 SV=3;tr|Q3UL22|Q3UL22_MOUSE T-complex protein 1 subunit theta OS=Mus musculus OX=10090 GN=Cct8 PE=1 SV=1;tr|Q6A0F1|Q6A0F1_MOUSE T-complex protein 1 subunit theta (	13	30	30	30	26	28	28	26	29	29	28	28	24	24	24	26	25	27	22	26	28	28	26	29	29	28
GATAD2B	24.2761	23.7653	24.0575	23.9267	23.7175	23.8608	23.3151	23.6748	24.139	24.0973	24.1874	24.0562	23.9873	24.1664	24.1922	Q8VHR5;A1L3S7;Q8VHR5-2;Q6PAH8;A0A0U1RNM2;Q69ZQ5	Q8VHR5;A1L3S7;Q8VHR5-2	5;5;4;2;2;2	5;5;4;2;2;2	5;5;4;2;2;2	Transcriptional repressor p66-beta	GATAD2B	sp|Q8VHR5|P66B_MOUSE Transcriptional repressor p66-beta OS=Mus musculus OX=10090 GN=Gatad2b PE=1 SV=1;tr|A1L3S7|A1L3S7_MOUSE GATA zinc finger domain containing 2B OS=Mus musculus OX=10090 GN=Gatad2b PE=1 SV=1;sp|Q8VHR5-2|P66B_MOUSE Isoform 2 of Transcripti	6	5	5	5	0	0	1	0	1	0	2	2	5	2	4	2	2	2	4	0	0	1	0	1	0	2
LANCL2	27.2744	27.1971	27.1212	27.0967	27.3558	27.3831	27.2225	27.1707	26.9372	26.9187	27.0552	26.8986	27.1518	26.7057	26.8629	Q9JJK2;F6RJV6	Q9JJK2;F6RJV6	16;16	16;16	16;16	LanC-like protein 2	LANCL2	sp|Q9JJK2|LANC2_MOUSE LanC-like protein 2 OS=Mus musculus OX=10090 GN=Lancl2 PE=1 SV=1;tr|F6RJV6|F6RJV6_MOUSE LanC (bacterial lantibiotic synthetase component C)-like 2 (Fragment) OS=Mus musculus OX=10090 GN=Lancl2 PE=1 SV=1	2	16	16	16	14	14	13	14	15	13	15	15	14	13	9	11	13	10	10	14	14	13	14	15	13	15
PCYOX1L	25.5638	25.0378	25.4666	25.495	24.9017	25.2074	24.8788	25.0004	24.8385	24.6732	24.461	24.1029	25.064	24.1567	24.9365	Q8C7K6;A0A0A6YY26	Q8C7K6	5;2	5;2	5;2	Prenylcysteine oxidase-like	PCYOX1L	sp|Q8C7K6|PCYXL_MOUSE Prenylcysteine oxidase-like OS=Mus musculus OX=10090 GN=Pcyox1l PE=1 SV=1	2	5	5	5	4	3	4	3	3	3	4	5	1	2	1	2	1	2	2	4	3	4	3	3	3	4
REXO2	26.45	26.2741	26.2757	26.2943	26.3366	26.2733	26.3334	26.2737	25.2256	26.251	24.6176	26.1771	26.3031	26.1925	26.3051	Q9D8S4;Q78KL9;Q3TAV0;Q3UD20;Q3T9B4;A0A1L1SQJ5;Q8BJ91;A0A1L1SS70;A0A1L1SS58	Q9D8S4;Q78KL9;Q3TAV0;Q3UD20;Q3T9B4	4;4;4;4;4;1;1;1;1	4;4;4;4;4;1;1;1;1	4;4;4;4;4;1;1;1;1	Oligoribonuclease, mitochondrial;Exonuclease domain-containing protein	REXO2	sp|Q9D8S4|ORN_MOUSE Oligoribonuclease, mitochondrial OS=Mus musculus OX=10090 GN=Rexo2 PE=1 SV=2;tr|Q78KL9|Q78KL9_MOUSE Rexo2 protein OS=Mus musculus OX=10090 GN=Rexo2 PE=2 SV=1;tr|Q3TAV0|Q3TAV0_MOUSE Exonuclease domain-containing protein (Fragment) OS=Mus	9	4	4	4	1	1	2	0	1	1	0	0	3	1	2	1	2	0	1	1	1	2	0	1	1	0
RRBP1	24.7271	24.0209	24.918	25.0125	25.0038	24.5557	24.9221	24.236	25.865	25.0648	25.2311	25.4713	25.4411	25.8667	25.2261	Q99PL5;A2AVJ7;Q6ZPS0;Q8C7E8;Q8CAB9;Q99PL5-12;Q99PL5-11;Q99PL5-10;Q99PL5-9;Q99PL5-8;Q99PL5-7;Q99PL5-6;Q99PL5-5;Q99PL5-4;Q99PL5-3;Q99PL5-2	Q99PL5;A2AVJ7;Q6ZPS0	16;16;11;2;1;1;1;1;1;1;1;1;1;1;1;1	16;16;11;2;1;1;1;1;1;1;1;1;1;1;1;1	16;16;11;2;1;1;1;1;1;1;1;1;1;1;1;1	Ribosome-binding protein 1	RRBP1	sp|Q99PL5|RRBP1_MOUSE Ribosome-binding protein 1 OS=Mus musculus OX=10090 GN=Rrbp1 PE=1 SV=2;tr|A2AVJ7|A2AVJ7_MOUSE Ribosome binding protein 1 OS=Mus musculus OX=10090 GN=Rrbp1 PE=1 SV=1;tr|Q6ZPS0|Q6ZPS0_MOUSE MKIAA1398 protein (Fragment) OS=Mus musculus O	16	16	16	16	0	3	1	1	1	3	2	4	11	8	8	8	8	9	5	0	3	1	1	1	3	2
SNAP47	25.4922	25.0958	25.005	25.3233	24.8781	25.0543	24.9455	24.6648	25.7272	25.3551	25.6348	25.1339	25.6604	25.1767	25.7492	Q8R570;B2FDF6;Q8R570-2;I7HPB1;I7HFU4;J3JS29	Q8R570;B2FDF6;Q8R570-2	10;8;8;3;3;1	10;8;8;3;3;1	10;8;8;3;3;1	Synaptosomal-associated protein 47	SNAP47	sp|Q8R570|SNP47_MOUSE Synaptosomal-associated protein 47 OS=Mus musculus OX=10090 GN=Snap47 PE=1 SV=1;tr|B2FDF6|B2FDF6_MOUSE Synaptosomal-associated protein 47 OS=Mus musculus OX=10090 GN=Snap47 PE=1 SV=1;sp|Q8R570-2|SNP47_MOUSE Isoform 2 of Synaptosomal-a	6	10	10	10	10	10	8	8	8	7	7	7	6	7	7	8	8	8	9	10	10	8	8	8	7	7
MAPT	28.7704	28.3407	28.6743	28.5104	28.2345	28.1727	28.0323	28.5705	28.9328	28.6811	28.5523	28.68	28.8692	28.7673	28.7386	A2A5Y6;P10637;A0A0A0MQC7;P10637-6;Q8C5K4;Q76M61;B1AQW6;B1AQW5	A2A5Y6;P10637;A0A0A0MQC7;P10637-6	32;30;30;20;7;2;2;2	32;30;30;20;7;2;2;2	9;7;7;0;0;0;0;0	Microtubule-associated protein;Microtubule-associated protein tau	MAPT	tr|A2A5Y6|A2A5Y6_MOUSE Microtubule-associated protein OS=Mus musculus OX=10090 GN=Mapt PE=1 SV=1;sp|P10637|TAU_MOUSE Microtubule-associated protein tau OS=Mus musculus OX=10090 GN=Mapt PE=1 SV=3;tr|A0A0A0MQC7|A0A0A0MQC7_MOUSE Microtubule-associated protein	8	32	32	9	26	29	29	29	29	26	29	28	24	29	27	31	29	30	26	26	29	29	29	29	26	29
CSNK2A1	27.5869	27.2652	27.0761	27.1688	27.2301	27.0021	27.0754	27.2254	27.0686	27.1058	27.1826	26.5422	26.8627	26.5346	27.0117	Q60737;Q61177;Q9D0E8;Q8CD20;A2ANR6;Q6NSS6	Q60737;Q61177;Q9D0E8;Q8CD20	15;15;9;9;5;3	15;15;9;9;5;3	15;15;9;9;5;3	Casein kinase II subunit alpha;non-specific serine/threonine protein kinase	CSNK2A1	sp|Q60737|CSK21_MOUSE Casein kinase II subunit alpha OS=Mus musculus OX=10090 GN=Csnk2a1 PE=1 SV=2;tr|Q61177|Q61177_MOUSE Casein kinase II subunit alpha OS=Mus musculus OX=10090 GN=Csnk2a1 PE=1 SV=1;tr|Q9D0E8|Q9D0E8_MOUSE Casein kinase II subunit alpha OS=	6	15	15	15	8	12	13	11	12	13	13	12	13	12	9	11	10	9	8	8	12	13	11	12	13	13
DDX5	28.9154	28.4427	28.8285	28.4436	28.9624	28.4663	28.7288	28.6833	28.4305	28.1606	28.3472	27.9864	28.3752	27.9175	28.3396	Q61656;Q8BTS0;A1L333;Q5U222;Q3V0Z8;Q3UXW3;S4R1I6;Q9CSD9;B1ARB9;B1ARC0;O35662;S4R1E3	Q61656;Q8BTS0;A1L333;Q5U222;Q3V0Z8;Q3UXW3;S4R1I6	31;31;30;30;30;28;26;11;9;8;8;3	31;31;30;30;30;28;26;11;9;8;8;3	23;23;22;22;22;20;19;9;8;8;8;3	Probable ATP-dependent RNA helicase DDX5;RNA helicase	DDX5	sp|Q61656|DDX5_MOUSE Probable ATP-dependent RNA helicase DDX5 OS=Mus musculus OX=10090 GN=Ddx5 PE=1 SV=2;tr|Q8BTS0|Q8BTS0_MOUSE Probable ATP-dependent RNA helicase DDX5 OS=Mus musculus OX=10090 GN=Ddx5 PE=1 SV=1;tr|A1L333|A1L333_MOUSE Probable ATP-dependen	12	31	31	23	26	22	24	23	25	24	25	23	22	22	23	20	22	20	21	26	22	24	23	25	24	25
MTCH2	28.0566	27.2179	27.9936	28.0325	27.1678	28.0074	27.4937	28.0073	28.1079	28.404	28.8001	28.6453	28.8184	28.1029	28.7184	Q791V5;Q3UA17;A2AFW6;Q9D050;Q05C68	Q791V5;Q3UA17;A2AFW6;Q9D050;Q05C68	11;11;10;10;8	11;11;10;10;8	11;11;10;10;8	Mitochondrial carrier homolog 2	MTCH2	sp|Q791V5|MTCH2_MOUSE Mitochondrial carrier homolog 2 OS=Mus musculus OX=10090 GN=Mtch2 PE=1 SV=1;tr|Q3UA17|Q3UA17_MOUSE Mitochondrial carrier homolog 2 OS=Mus musculus OX=10090 GN=Mtch2 PE=2 SV=1;tr|A2AFW6|A2AFW6_MOUSE Mitochondrial carrier 2 OS=Mus muscu	5	11	11	11	11	9	10	6	8	8	9	9	8	8	6	9	8	10	8	11	9	10	6	8	8	9
DNAJA3	24.8602	24.4	24.4067	24.1411	24.333	24.4901	24.5931	24.426	24.6252	25.6702	25.1246	25.3402	25.3529	24.8651	24.8453	Q99M87;Q3TJA9;Q99M87-3;Q99M87-2	Q99M87;Q3TJA9;Q99M87-3;Q99M87-2	5;4;4;4	5;4;4;4	5;4;4;4	DnaJ homolog subfamily A member 3, mitochondrial	DNAJA3	sp|Q99M87|DNJA3_MOUSE DnaJ homolog subfamily A member 3, mitochondrial OS=Mus musculus OX=10090 GN=Dnaja3 PE=1 SV=1;tr|Q3TJA9|Q3TJA9_MOUSE DnaJ homolog subfamily A member 3, mitochondrial OS=Mus musculus OX=10090 GN=Dnaja3 PE=2 SV=1;sp|Q99M87-3|DNJA3_MOUSE	4	5	5	5	2	3	3	3	3	3	2	3	4	2	4	4	3	3	4	2	3	3	3	3	3	2
OGDH	29.1314	29.0188	29.1445	29.057	29.2407	29.0449	29.1028	29.12	28.757	29.0575	28.8445	28.7467	28.8153	28.93	28.7832	Q60597;Q60597-2;Q6P8I7;Q5SVY0;Q5SVY1	Q60597;Q60597-2	45;43;11;3;1	45;43;11;3;1	1;0;0;0;0	2-oxoglutarate dehydrogenase complex component E1	OGDH	sp|Q60597|ODO1_MOUSE 2-oxoglutarate dehydrogenase complex component E1 OS=Mus musculus OX=10090 GN=Ogdh PE=1 SV=3;sp|Q60597-2|ODO1_MOUSE Isoform 2 of 2-oxoglutarate dehydrogenase complex component E1 OS=Mus musculus OX=10090 GN=Ogdh	5	45	45	1	38	40	39	40	44	43	43	40	32	39	37	38	35	38	34	38	40	39	40	44	43	43
DBN1	27.9679	28.0809	27.9412	28.0198	27.971	28.3016	28.0232	27.7929	28.4663	28.1288	28.2833	28.5805	28.4409	28.2127	28.4665	Q9QXS6;Q9QXS6-3;Q3TRK3;A0A0R4J1E3;Q9QXS6-2;F7CPL2	Q9QXS6;Q9QXS6-3;Q3TRK3;A0A0R4J1E3;Q9QXS6-2	24;23;23;22;19;9	24;23;23;22;19;9	24;23;23;22;19;9	Drebrin;ADF-H domain-containing protein	DBN1	sp|Q9QXS6|DREB_MOUSE Drebrin OS=Mus musculus OX=10090 GN=Dbn1 PE=1 SV=4;sp|Q9QXS6-3|DREB_MOUSE Isoform E2 of Drebrin OS=Mus musculus OX=10090 GN=Dbn1;tr|Q3TRK3|Q3TRK3_MOUSE ADF-H domain-containing protein OS=Mus musculus OX=10090 GN=Dbn1 PE=2 SV=1;tr|A0A0R	6	24	24	24	17	14	16	17	16	15	16	16	18	20	19	15	21	14	19	17	14	16	17	16	15	16
DDAH1	29.1601	29.0944	28.8456	28.8134	29.1253	28.8475	28.9625	28.8231	28.4331	28.7257	28.6505	28.5532	28.7383	28.6443	28.6362	Q9CWS0;D3YU15;Q3UF01	Q9CWS0;D3YU15;Q3UF01	17;12;12	17;12;12	16;11;11	N(G),N(G)-dimethylarginine dimethylaminohydrolase 1	DDAH1	sp|Q9CWS0|DDAH1_MOUSE N(G),N(G)-dimethylarginine dimethylaminohydrolase 1 OS=Mus musculus OX=10090 GN=Ddah1 PE=1 SV=3;tr|D3YU15|D3YU15_MOUSE Dimethylarginine dimethylaminohydrolase 1 OS=Mus musculus OX=10090 GN=Ddah1 PE=1 SV=1;tr|Q3UF01|Q3UF01_MOUSE Unchar	3	17	17	16	16	17	17	16	17	17	16	17	15	16	15	15	15	15	14	16	17	17	16	17	17	16
CCAR2	26.4788	26.2702	26.0914	26.2352	26.3813	25.8209	26.2255	26.2151	25.8901	26.1804	25.8664	25.6256	25.9239	25.5846	25.7995	Q8VDP4	Q8VDP4	25	25	25	Cell cycle and apoptosis regulator protein 2	CCAR2	sp|Q8VDP4|CCAR2_MOUSE Cell cycle and apoptosis regulator protein 2 OS=Mus musculus OX=10090 GN=Ccar2 PE=1 SV=2	1	25	25	25	12	12	18	16	18	17	17	18	11	10	12	14	14	13	10	12	12	18	16	18	17	17
DLG2	27.5307	27.2879	27.2379	27.2705	27.4727	26.8733	27.2773	27.2371	27.772	27.5675	27.7199	27.6371	27.6755	27.5491	27.4927	Q91XM9;A0A338P6J0;Q91XM9-2;Q91XM9-7;E9Q2L2;A0A571BEK3;Q91XM9-3;Q91XM9-6;Q91XM9-4;A0A2L2P590;A0A571BEZ4;D3YWU0;Q91XM9-5;O88523	Q91XM9;A0A338P6J0;Q91XM9-2;Q91XM9-7;E9Q2L2;A0A571BEK3;Q91XM9-3;Q91XM9-6;Q91XM9-4;A0A2L2P590;A0A571BEZ4;D3YWU0	34;34;34;34;33;32;32;32;32;31;31;19;10;2	34;34;34;34;33;32;32;32;32;31;31;19;10;2	0;0;0;0;0;0;0;0;0;0;0;0;0;0	Disks large homolog 2	DLG2	sp|Q91XM9|DLG2_MOUSE Disks large homolog 2 OS=Mus musculus OX=10090 GN=Dlg2 PE=1 SV=2;tr|A0A338P6J0|A0A338P6J0_MOUSE Discs large MAGUK scaffold protein 2 OS=Mus musculus OX=10090 GN=Dlg2 PE=1 SV=2;sp|Q91XM9-2|DLG2_MOUSE Isoform 2 of Disks large homolog 2 O	14	34	34	0	25	24	22	24	25	25	22	23	28	24	28	26	25	25	27	25	24	22	24	25	25	22
GSTT1	24.1038	23.8649	26.2757	26.2943	24.9136	24.2258	24.9232	24.1318	26.2934	26.251	26.3151	26.1771	26.3031	26.1925	26.3051	Q64471;Q9DCY6;D3Z5W7;D3Z3X5	Q64471;Q9DCY6	7;6;2;2	7;6;2;2	7;6;2;2	Glutathione S-transferase theta-1;glutathione transferase	GSTT1	sp|Q64471|GSTT1_MOUSE Glutathione S-transferase theta-1 OS=Mus musculus OX=10090 GN=Gstt1 PE=1 SV=4;tr|Q9DCY6|Q9DCY6_MOUSE glutathione transferase OS=Mus musculus OX=10090 GN=Gstt1 PE=2 SV=1	4	7	7	7	4	2	1	1	5	4	5	4	1	1	2	1	0	1	0	4	2	1	1	5	4	5
SH3BGRL3	27.0099	26.8332	26.9717	27.1709	26.6142	27.1684	26.933	27.566	25.8497	26.1736	26.06	25.8915	26.3263	26.1425	27.3178	Q91VW3;I7HPY0	Q91VW3	3;1	3;1	3;1	SH3 domain-binding glutamic acid-rich-like protein 3	SH3BGRL3	sp|Q91VW3|SH3L3_MOUSE SH3 domain-binding glutamic acid-rich-like protein 3 OS=Mus musculus OX=10090 GN=Sh3bgrl3 PE=1 SV=1	2	3	3	3	2	2	2	2	2	2	2	2	2	1	2	2	3	2	1	2	2	2	2	2	2	2
AP1M1	25.3019	25.368	25.4068	25.3386	25.7218	25.5484	25.7524	25.3411	25.4596	25.3362	25.532	25.1319	24.9132	25.1883	25.3177	P35585;Q3UG16;Q9WVP1;Q9WVP1-2;D3YZ71;A0A0R4IZX6;A0A0R4J1L4;A0A1D5RLW6;A0A1L1SUA0;Q8C9K8;S4R1Q4	P35585;Q3UG16	16;16;4;4;4;4;4;2;2;1;1	16;16;4;4;4;4;4;2;2;1;1	16;16;4;4;4;4;4;2;2;1;1	AP-1 complex subunit mu-1;MHD domain-containing protein	AP1M1	sp|P35585|AP1M1_MOUSE AP-1 complex subunit mu-1 OS=Mus musculus OX=10090 GN=Ap1m1 PE=1 SV=3;tr|Q3UG16|Q3UG16_MOUSE MHD domain-containing protein OS=Mus musculus OX=10090 GN=Ap1m1 PE=1 SV=1	11	16	16	16	7	12	12	13	13	12	11	11	13	13	12	11	9	12	9	7	12	12	13	13	12	11
CADPS	27.8707	27.9685	27.5856	27.7125	27.887	27.7234	27.8798	27.8229	27.5982	27.631	27.4501	27.5511	27.5013	27.4935	27.4701	Q80TJ1-4	Q80TJ1-4	52	52	1	Calcium-dependent secretion activator 1	CADPS	sp|Q80TJ1-4|CAPS1_MOUSE Isoform 4 of Calcium-dependent secretion activator 1 OS=Mus musculus OX=10090 GN=Cadps	1	52	52	1	40	43	40	41	44	42	42	40	28	35	32	39	35	36	37	40	43	40	41	44	42	42
UNC13A	25.3882	24.6875	25.3726	25.3072	24.5505	24.8015	24.9473	25.1955	25.6344	25.6339	25.5703	25.4001	25.1223	25.452	25.2804	Q4KUS2;H3BJZ7;H3BKY4;H3BJL3	Q4KUS2;H3BJZ7	16;16;3;3	16;16;3;3	13;13;3;3	Protein unc-13 homolog A	UNC13A	sp|Q4KUS2|UN13A_MOUSE Protein unc-13 homolog A OS=Mus musculus OX=10090 GN=Unc13a PE=1 SV=3;tr|H3BJZ7|H3BJZ7_MOUSE Unc-13 homolog A OS=Mus musculus OX=10090 GN=Unc13a PE=1 SV=1	4	16	16	13	9	8	10	8	5	10	7	8	11	10	13	9	8	12	9	9	8	10	8	5	10	7
HSP90AB1	31.466	31.3374	31.3343	31.3559	31.4276	31.3503	31.4286	31.2862	31.2492	31.1545	31.2624	31.0022	31.1642	31.0123	31.2023	P11499;Q71LX8;Q811H6;E9Q3D6;E9Q0C3;E9PX27;D3Z1R1;REV__Q8BL66	P11499;Q71LX8	50;50;20;18;6;4;3;1	50;50;20;18;6;4;3;1	23;23;2;14;0;1;0;0	Heat shock protein HSP 90-beta	HSP90AB1	sp|P11499|HS90B_MOUSE Heat shock protein HSP 90-beta OS=Mus musculus OX=10090 GN=Hsp90ab1 PE=1 SV=3;tr|Q71LX8|Q71LX8_MOUSE Heat shock protein HSP 90-beta OS=Mus musculus OX=10090 GN=Hsp90ab1 PE=1 SV=1	8	50	50	23	45	45	44	42	46	43	45	45	47	45	44	42	41	45	43	45	45	44	42	46	43	45
PARP1	26.45	26.2741	26.2757	26.2943	26.3366	26.2733	26.3334	26.2737	26.2934	23.7153	23.8266	26.1771	24.2517	24.0147	24.5721	Q3TF18;Q3U868;Q921K2;Q3UJ03;Q3TX36;Q3TIV3;P11103;Q3TM68;P11103-2	Q3TF18;Q3U868;Q921K2;Q3UJ03;Q3TX36;Q3TIV3;P11103;Q3TM68;P11103-2	5;5;5;5;5;5;4;4;3	5;5;5;5;5;5;4;4;3	5;5;5;5;5;5;4;4;3	Poly [ADP-ribose] polymerase;Poly [ADP-ribose] polymerase 1;Poly [ADP-ribose] polymerase 1, processed C-terminus;Poly [ADP-ribose] polymerase 1, processed N-terminus	PARP1	tr|Q3TF18|Q3TF18_MOUSE Poly [ADP-ribose] polymerase OS=Mus musculus OX=10090 GN=Parp1 PE=2 SV=1;tr|Q3U868|Q3U868_MOUSE Poly [ADP-ribose] polymerase (Fragment) OS=Mus musculus OX=10090 GN=Parp1 PE=2 SV=1;tr|Q921K2|Q921K2_MOUSE Poly [ADP-ribose] polymerase O	9	5	5	5	0	0	0	0	0	0	0	1	2	3	2	4	2	4	2	0	0	0	0	0	0	0
SLC25A5	28.8506	28.7772	28.7866	28.2755	28.5198	28.2391	28.4886	28.9623	29.1533	29.1648	29.219	28.973	29.2884	28.7988	29.2201	P51881;Q545A2;B0LAB5	P51881;Q545A2	16;16;1	7;7;1	7;7;1	ADP/ATP translocase 2;ADP/ATP translocase 2, N-terminally processed;ADP/ATP translocase	SLC25A5	sp|P51881|ADT2_MOUSE ADP/ATP translocase 2 OS=Mus musculus OX=10090 GN=Slc25a5 PE=1 SV=3;tr|Q545A2|Q545A2_MOUSE ADP/ATP translocase OS=Mus musculus OX=10090 GN=Slc25a5 PE=1 SV=1	3	16	7	7	16	15	15	15	15	16	15	15	15	15	14	15	14	15	14	7	6	7	7	7	7	7
NAXE	27.8093	27.9012	27.8666	27.9596	28.0069	27.5815	27.9335	27.9854	26.993	27.6413	27.365	27.8543	27.6203	27.7439	27.5662	Q8K4Z3	Q8K4Z3	5	5	5	NAD(P)H-hydrate epimerase	NAXE	sp|Q8K4Z3|NNRE_MOUSE NAD(P)H-hydrate epimerase OS=Mus musculus OX=10090 GN=Naxe PE=1 SV=1	1	5	5	5	5	5	5	5	5	5	5	4	4	5	5	5	4	4	5	5	5	5	5	5	5	5
RPS12	25.3217	27.0789	26.9341	26.7543	27.6831	26.6171	27.7063	26.7701	25.306	25.9027	25.7732	26.3816	25.8051	26.1474	25.7766	P63323;A0A1W2P7A1;F7AEH4	P63323;A0A1W2P7A1;F7AEH4	6;6;6	6;6;6	6;6;6	Small ribosomal subunit protein eS12;40S ribosomal protein S12	RPS12	sp|P63323|RS12_MOUSE Small ribosomal subunit protein eS12 OS=Mus musculus OX=10090 GN=Rps12 PE=1 SV=3;tr|A0A1W2P7A1|A0A1W2P7A1_MOUSE 40S ribosomal protein S12 OS=Mus musculus OX=10090 GN=Rps12 PE=1 SV=1;tr|F7AEH4|F7AEH4_MOUSE 40S ribosomal protein S12 OS=M	3	6	6	6	5	6	6	6	6	6	6	6	5	4	5	6	4	6	3	5	6	6	6	6	6	6
NARS1	26.6009	26.8655	26.747	26.7474	27.0192	26.831	26.9916	26.9512	27.0753	27.0943	27.0834	26.8032	26.9312	26.7482	26.876	Q8BP47;A0A498WGK2;A0A494BAX5;A0A494BB89;A0A494B927;A0A494BAW6;A0A494B9G0;A0A494B949;A0A494B996	Q8BP47;A0A498WGK2;A0A494BAX5;A0A494BB89	16;16;14;13;4;3;1;1;1	16;16;14;13;4;3;1;1;1	16;16;14;13;4;3;1;1;1	Asparagine--tRNA ligase, cytoplasmic;asparagine--tRNA ligase	NARS1	sp|Q8BP47|SYNC_MOUSE Asparagine--tRNA ligase, cytoplasmic OS=Mus musculus OX=10090 GN=Nars1 PE=1 SV=2;tr|A0A498WGK2|A0A498WGK2_MOUSE Asparagine--tRNA ligase, cytoplasmic OS=Mus musculus OX=10090 GN=Nars1 PE=1 SV=1;tr|A0A494BAX5|A0A494BAX5_MOUSE asparagine-	9	16	16	16	14	14	14	12	12	15	14	14	14	15	13	12	13	14	12	14	14	14	12	12	15	14
PITPNC1	24.9468	24.7711	24.9313	25.2544	24.8243	25.1329	25.0118	24.7249	24.6748	24.7498	24.6383	24.6226	24.4121	24.6806	24.3637	Q8K4R4;A0A0A0MQ88;Q8BTD8;Q8K4R4-4;Q8K4R4-3;Q8K4R4-2;X1WI19;Q8K165	Q8K4R4;A0A0A0MQ88;Q8BTD8;Q8K4R4-4;Q8K4R4-3;Q8K4R4-2;X1WI19	9;8;8;7;7;7;6;2	9;8;8;7;7;7;6;2	9;8;8;7;7;7;6;2	Cytoplasmic phosphatidylinositol transfer protein 1	PITPNC1	sp|Q8K4R4|PITC1_MOUSE Cytoplasmic phosphatidylinositol transfer protein 1 OS=Mus musculus OX=10090 GN=Pitpnc1 PE=1 SV=1;tr|A0A0A0MQ88|A0A0A0MQ88_MOUSE Phosphatidylinositol transfer protein, cytoplasmic 1 OS=Mus musculus OX=10090 GN=Pitpnc1 PE=1 SV=1;tr|Q8B	8	9	9	9	4	4	2	3	3	6	5	3	4	4	4	5	7	6	4	4	4	2	3	3	6	5
TMED9	25.0323	24.8231	24.4764	25.2587	24.8974	24.8125	24.6747	25.0353	23.836	24.315	24.1942	24.9151	24.1395	24.7538	24.5105	Q99KF1;Q6PDC2;Q9CZL0;Q3TFU8;A0A286YDS5;Q3U7N8;Q8BLM5	Q99KF1;Q6PDC2;Q9CZL0;Q3TFU8;A0A286YDS5;Q3U7N8;Q8BLM5	4;4;4;4;3;3;2	3;3;3;3;3;3;2	3;3;3;3;3;3;2	Transmembrane emp24 domain-containing protein 9;GOLD domain-containing protein	TMED9	sp|Q99KF1|TMED9_MOUSE Transmembrane emp24 domain-containing protein 9 OS=Mus musculus OX=10090 GN=Tmed9 PE=1 SV=2;tr|Q6PDC2|Q6PDC2_MOUSE Tmed9 protein OS=Mus musculus OX=10090 GN=Tmed9 PE=1 SV=1;tr|Q9CZL0|Q9CZL0_MOUSE GOLD domain-containing protein OS=Mus	7	4	3	3	3	2	3	3	2	2	1	2	4	3	4	3	3	3	3	3	1	2	2	2	2	1
UBTF	24.3768	24.4524	24.1802	24.4945	24.0861	24.4789	24.3427	24.4699	25.0337	24.5083	25.1779	24.8025	24.7653	24.4808	24.9087	P25976;A2AWT6;Q9DBH1;A2AWT7;A2AWT5;P25976-2;G3UZW9;E9Q4A8;Q05DS1	P25976;A2AWT6;Q9DBH1;A2AWT7;A2AWT5;P25976-2	7;7;7;7;7;7;1;1;1	7;7;7;7;7;7;1;1;1	7;7;7;7;7;7;1;1;1	Nucleolar transcription factor 1;HMG box domain-containing protein	UBTF	sp|P25976|UBF1_MOUSE Nucleolar transcription factor 1 OS=Mus musculus OX=10090 GN=Ubtf PE=1 SV=1;tr|A2AWT6|A2AWT6_MOUSE Upstream binding transcription factor, RNA polymerase I OS=Mus musculus OX=10090 GN=Ubtf PE=1 SV=1;tr|Q9DBH1|Q9DBH1_MOUSE HMG box domain	9	7	7	7	3	2	2	3	3	2	2	5	4	5	2	4	5	4	4	3	2	2	3	3	2	2
RAE1	26.45	26.2741	24.5757	26.2943	25.0831	25.0242	26.3334	26.2737	24.2087	24.1101	24.9999	26.1771	26.3031	26.1925	26.3051	Q8C570;A2ASC6;Q6PAS9;Q8CBU3	Q8C570;A2ASC6;Q6PAS9;Q8CBU3	5;4;4;4	5;4;4;4	5;4;4;4	mRNA export factor;Rae1 protein homolog	RAE1	sp|Q8C570|RAE1L_MOUSE mRNA export factor OS=Mus musculus OX=10090 GN=Rae1 PE=1 SV=1;tr|A2ASC6|A2ASC6_MOUSE Rae1 protein homolog (Fragment) OS=Mus musculus OX=10090 GN=Rae1 PE=1 SV=1;tr|Q6PAS9|Q6PAS9_MOUSE Rae1 protein homolog OS=Mus musculus OX=10090 GN=Ra	4	5	5	5	1	5	2	1	3	2	0	1	4	3	2	2	2	2	1	1	5	2	1	3	2	0
PKIA	26.45	26.2741	26.2757	26.2943	26.3366	24.9016	24.8337	24.5741	26.2934	26.251	26.3151	26.1771	25.0662	24.3424	24.2719	P63248;A0A0A6YXS7	P63248;A0A0A6YXS7	3;2	3;2	3;2	cAMP-dependent protein kinase inhibitor alpha	PKIA	sp|P63248|IPKA_MOUSE cAMP-dependent protein kinase inhibitor alpha OS=Mus musculus OX=10090 GN=Pkia PE=1 SV=2;tr|A0A0A6YXS7|A0A0A6YXS7_MOUSE cAMP-dependent protein kinase inhibitor alpha (Fragment) OS=Mus musculus OX=10090 GN=Pkia PE=1 SV=1	2	3	3	3	2	2	1	2	1	2	2	3	1	2	2	2	3	3	2	2	2	1	2	1	2	2
CHMP5	26.45	26.2741	26.2757	26.2943	26.3366	26.2733	26.3334	26.2737	24.8149	26.251	24.0111	26.1771	24.4603	24.1171	24.8932	Q9D7S9	Q9D7S9	2	2	2	Charged multivesicular body protein 5	CHMP5	sp|Q9D7S9|CHMP5_MOUSE Charged multivesicular body protein 5 OS=Mus musculus OX=10090 GN=Chmp5 PE=1 SV=1	1	2	2	2	1	1	1	1	1	1	1	0	1	2	1	1	1	1	1	1	1	1	1	1	1	1
SCN2B	25.1692	25.3243	25.0177	25.1019	24.4692	24.8101	25.1074	24.9494	24.9906	25.3318	25.6644	25.4051	26.015	25.2579	25.779	Q56A07;Q1MXF8	Q56A07;Q1MXF8	6;6	6;6	6;6	Sodium channel subunit beta-2	SCN2B	sp|Q56A07|SCN2B_MOUSE Sodium channel regulatory subunit beta-2 OS=Mus musculus OX=10090 GN=Scn2b PE=1 SV=1;tr|Q1MXF8|Q1MXF8_MOUSE Sodium channel beta2 subunit OS=Mus musculus OX=10090 GN=Scn2b PE=1 SV=1	2	6	6	6	5	3	2	4	4	4	3	3	4	5	3	5	4	4	4	5	3	2	4	4	4	3
SORBS1	25.781	25.6983	25.7202	25.7054	25.6983	25.7038	25.5237	25.7938	26.2445	26.042	25.8589	25.9115	26.0277	25.8606	25.8589	A0A286YCI8;E9QNA7;A0A286YCQ0;A0A1L7NR63;E9PYX6;A0A286YDN0;E9Q6A3;A0A668KL65;Q62417;Q62417-2;D3Z5J3;Q62417-5;Q62417-6;Q62417-7;Q62417-3;Q62417-4;A0A5F8MPJ2;A0A286YDJ3;A0A286YCN8;A0A286YD34	A0A286YCI8;E9QNA7;A0A286YCQ0;A0A1L7NR63;E9PYX6;A0A286YDN0;E9Q6A3;A0A668KL65;Q62417;Q62417-2;D3Z5J3;Q62417-5;Q62417-6;Q62417-7;Q62417-3;Q62417-4;A0A5F8MPJ2	18;18;17;17;17;17;17;16;16;16;16;15;15;15;15;15;15;2;1;1	18;18;17;17;17;17;17;16;16;16;16;15;15;15;15;15;15;2;1;1	18;18;17;17;17;17;17;16;16;16;16;15;15;15;15;15;15;2;1;1	Sorbin and SH3 domain-containing protein 1	SORBS1	tr|A0A286YCI8|A0A286YCI8_MOUSE Sorbin and SH3 domain containing 1 OS=Mus musculus OX=10090 GN=Sorbs1 PE=1 SV=1;tr|E9QNA7|E9QNA7_MOUSE Sorbin and SH3 domain containing 1 OS=Mus musculus OX=10090 GN=Sorbs1 PE=1 SV=1;tr|A0A286YCQ0|A0A286YCQ0_MOUSE Sorbin and	20	18	18	18	8	8	7	6	7	8	5	8	9	9	12	9	11	11	7	8	8	7	6	7	8	5
UBA2	26.159	26.1184	26.1076	25.9385	26.1467	25.9014	26.2113	26.0544	26.0133	26.3382	26.2588	25.8403	25.8282	25.8229	25.688	Q9Z1F9;H3BLR3;H3BLM2;A2BH29;H3BJQ2	Q9Z1F9	23;6;4;2;1	23;6;4;2;1	23;6;4;2;1	SUMO-activating enzyme subunit 2	UBA2	sp|Q9Z1F9|SAE2_MOUSE SUMO-activating enzyme subunit 2 OS=Mus musculus OX=10090 GN=Uba2 PE=1 SV=1	5	23	23	23	12	13	14	10	16	12	11	14	13	9	14	12	9	12	8	12	13	14	10	16	12	11
GPRIN1	25.7177	25.205	25.0587	25.457	24.5154	24.9735	24.7612	25.3979	25.8687	25.6873	25.5895	25.7613	25.2181	25.5707	25.4991	Q3UNH4	Q3UNH4	26	26	26	G protein-regulated inducer of neurite outgrowth 1	GPRIN1	sp|Q3UNH4|GRIN1_MOUSE G protein-regulated inducer of neurite outgrowth 1 OS=Mus musculus OX=10090 GN=Gprin1 PE=1 SV=2	1	26	26	26	16	14	15	12	11	14	14	14	18	19	17	19	19	19	16	16	14	15	12	11	14	14
LUC7L2	24.8136	24.8121	24.7359	24.4139	25.1552	24.8995	24.5831	24.7891	25.4292	25.2187	25.3421	24.9714	24.6305	24.9975	25.1658	Q7TNC4;Q3UZ17;Q7TNC4-2;Q7TNC4-3;Q7TNC4-4;Q3UGK2;E9Q715;Q3U5L2;Q05CX5;Q3USM3	Q7TNC4;Q3UZ17;Q7TNC4-2;Q7TNC4-3;Q7TNC4-4;Q3UGK2;E9Q715;Q3U5L2;Q05CX5	12;12;12;12;12;11;10;10;10;5	12;12;12;12;12;11;10;10;10;5	8;8;8;8;8;7;6;6;6;4	Putative RNA-binding protein Luc7-like 2;RNA-binding protein Luc7-like;RNA-binding protein Luc7-like 2	LUC7L2	sp|Q7TNC4|LC7L2_MOUSE Putative RNA-binding protein Luc7-like 2 OS=Mus musculus OX=10090 GN=Luc7l2 PE=1 SV=1;tr|Q3UZ17|Q3UZ17_MOUSE RNA-binding protein Luc7-like OS=Mus musculus OX=10090 GN=Luc7l2 PE=2 SV=1;sp|Q7TNC4-2|LC7L2_MOUSE Isoform 2 of Putative RNA-	10	12	12	8	8	6	6	5	6	8	8	8	6	6	6	7	4	5	4	8	6	6	5	6	8	8
GSTO1	25.5039	25.5921	25.1813	25.1929	25.4191	25.7118	25.0974	24.9786	24.4519	24.6826	24.5669	25.0728	23.6161	24.6533	24.7531	O09131;A0A494BAB1;A0A494B9X6	O09131;A0A494BAB1	11;8;3	11;8;3	10;7;2	Glutathione S-transferase omega-1;Glutathione S-transferase omega	GSTO1	sp|O09131|GSTO1_MOUSE Glutathione S-transferase omega-1 OS=Mus musculus OX=10090 GN=Gsto1 PE=1 SV=2;tr|A0A494BAB1|A0A494BAB1_MOUSE Glutathione S-transferase omega OS=Mus musculus OX=10090 GN=Gsto1 PE=1 SV=1	3	11	11	10	5	6	4	6	6	6	5	7	4	7	5	5	7	4	3	5	6	4	6	6	6	5
PTPN11	26.1231	25.7747	25.8916	25.8472	26.0676	25.8543	26.0983	25.8875	25.7626	25.5773	25.3072	25.4047	25.6526	25.5875	25.7695	P35235-1;P35235;Q9CT18;Q05C78;Q63848	P35235-1;P35235;Q9CT18;Q05C78	20;19;10;10;3	20;19;10;10;3	20;19;10;10;3	Tyrosine-protein phosphatase non-receptor type 11;SH2 domain-containing protein	PTPN11	sp|P35235-1|PTN11_MOUSE Isoform 2 of Tyrosine-protein phosphatase non-receptor type 11 OS=Mus musculus OX=10090 GN=Ptpn11;sp|P35235|PTN11_MOUSE Tyrosine-protein phosphatase non-receptor type 11 OS=Mus musculus OX=10090 GN=Ptpn11 PE=1 SV=3;tr|Q9CT18|Q9CT18_	5	20	20	20	12	15	17	14	17	16	14	15	12	16	11	14	10	13	8	12	15	17	14	17	16	14
OAT	27.5972	27.2663	27.2214	27.1162	27.5348	27.1191	27.4857	27.3422	27.0372	26.9203	27.0864	26.9993	26.9308	26.6818	27.0521	P29758;Q3TG75;Q3UKT3;Q3UJK5	P29758;Q3TG75;Q3UKT3;Q3UJK5	18;18;17;14	18;18;17;14	18;18;17;14	Ornithine aminotransferase, mitochondrial;Ornithine aminotransferase	OAT	sp|P29758|OAT_MOUSE Ornithine aminotransferase, mitochondrial OS=Mus musculus OX=10090 GN=Oat PE=1 SV=1;tr|Q3TG75|Q3TG75_MOUSE Ornithine aminotransferase OS=Mus musculus OX=10090 GN=Oat PE=1 SV=1;tr|Q3UKT3|Q3UKT3_MOUSE Ornithine aminotransferase OS=Mus mus	4	18	18	18	17	16	14	14	14	15	15	15	14	13	12	13	12	12	9	17	16	14	14	14	15	15
WIPI2	23.9981	23.7618	24.015	24.0009	25.1672	24.3832	24.5019	24.8575	24.413	23.773	24.4793	24.3156	24.1207	23.6348	24.1726	Q80W47;D3YWK1	Q80W47;D3YWK1	8;7	8;7	8;7	WD repeat domain phosphoinositide-interacting protein 2	WIPI2	sp|Q80W47|WIPI2_MOUSE WD repeat domain phosphoinositide-interacting protein 2 OS=Mus musculus OX=10090 GN=Wipi2 PE=1 SV=1;tr|D3YWK1|D3YWK1_MOUSE WD repeat domain phosphoinositide-interacting protein 2 OS=Mus musculus OX=10090 GN=Wipi2 PE=1 SV=1	2	8	8	8	2	2	3	2	6	5	5	5	5	4	5	3	3	4	4	2	2	3	2	6	5	5
ATP1A2	32.4715	31.9683	32.1264	32.1313	31.3406	31.9393	31.6084	32.0069	32.1279	32.0371	32.3164	32.2081	32.4402	32.227	32.3929	Q6PIE5;Q3UHK5;Q6ZQ49;D3YYN7;Q8R3A9	Q6PIE5;Q3UHK5;Q6ZQ49;D3YYN7	61;61;61;59;28	61;61;61;59;28	38;38;38;36;14	Sodium/potassium-transporting ATPase subunit alpha-2;Sodium/potassium-transporting ATPase subunit alpha	ATP1A2	sp|Q6PIE5|AT1A2_MOUSE Sodium/potassium-transporting ATPase subunit alpha-2 OS=Mus musculus OX=10090 GN=Atp1a2 PE=1 SV=1;tr|Q3UHK5|Q3UHK5_MOUSE Sodium/potassium-transporting ATPase subunit alpha OS=Mus musculus OX=10090 GN=Atp1a2 PE=1 SV=1;tr|Q6ZQ49|Q6ZQ49_	5	61	61	38	52	55	53	51	52	53	52	52	55	49	52	51	49	53	50	52	55	53	51	52	53	52
CSTB	27.636	27.5735	27.2023	27.3419	27.4109	27.6279	27.3705	26.8689	24.915	26.965	26.699	26.7459	26.4185	26.3781	25.7118	Q62426	Q62426	4	4	4	Cystatin-B	CSTB	sp|Q62426|CYTB_MOUSE Cystatin-B OS=Mus musculus OX=10090 GN=Cstb PE=1 SV=1	1	4	4	4	3	4	4	4	4	3	4	4	3	3	3	3	2	4	2	3	4	4	4	4	3	4
SLC25A22	28.5776	28.3644	28.4421	27.9986	27.9057	27.63	27.5632	28.0716	28.2081	28.1229	28.1877	28.1467	27.8931	28.0788	28.0918	Q9D6M3;E9PV90;E9PY45;E9Q6M6;A0A0J9YTY6;V9GWS2;Q80X52;E9Q579;A0A0J9YUX4;A0A0J9YUJ4;A0A0J9YVJ3;V9GWV4	Q9D6M3;E9PV90;E9PY45;E9Q6M6;A0A0J9YTY6	12;9;9;9;7;4;4;4;3;2;2;1	12;9;9;9;7;4;4;4;3;2;2;1	9;6;6;7;5;3;3;3;2;2;2;1	Mitochondrial glutamate carrier 1	SLC25A22	sp|Q9D6M3|GHC1_MOUSE Mitochondrial glutamate carrier 1 OS=Mus musculus OX=10090 GN=Slc25a22 PE=1 SV=1;tr|E9PV90|E9PV90_MOUSE Mitochondrial glutamate carrier 1 (Fragment) OS=Mus musculus OX=10090 GN=Slc25a22 PE=1 SV=1;tr|E9PY45|E9PY45_MOUSE Mitochondrial gl	12	12	12	9	12	11	11	11	12	11	9	11	8	9	9	8	8	8	8	12	11	11	11	12	11	9
CSDC2	25.1193	26.2741	24.4329	26.2943	25.3733	24.6744	25.3634	24.8179	26.2934	26.251	26.3151	26.1771	26.3031	26.1925	26.3051	Q91YQ3;D3YTN0;A0A2R8VHB0	Q91YQ3	3;1;1	3;1;1	3;1;1	Cold shock domain-containing protein C2	CSDC2	sp|Q91YQ3|CSDC2_MOUSE Cold shock domain-containing protein C2 OS=Mus musculus OX=10090 GN=Csdc2 PE=1 SV=2	3	3	3	3	2	1	3	1	2	2	2	2	1	1	0	2	1	1	0	2	1	3	1	2	2	2
KBTBD11	25.9399	25.6499	26.0624	25.908	26.0624	26.0585	26.112	25.9591	26.1889	25.7962	25.7548	25.7009	25.4839	25.6641	25.1283	Q8BNW9	Q8BNW9	20	20	20	Kelch repeat and BTB domain-containing protein 11	KBTBD11	sp|Q8BNW9|KBTBB_MOUSE Kelch repeat and BTB domain-containing protein 11 OS=Mus musculus OX=10090 GN=Kbtbd11 PE=1 SV=3	1	20	20	20	14	17	18	18	19	17	16	16	8	12	14	12	12	13	7	14	17	18	18	19	17	16
G6PDX	27.6162	27.6091	27.4657	27.5159	27.7964	27.5914	27.4473	27.2021	27.1626	27.0338	26.9965	27.4793	26.9343	27.1875	26.8403	Q00612;Q790Y8;Q3TNL1;A3KG36;P97324;G3UWD6;A0FF38;REV__Q3TIW4	Q00612;Q790Y8;Q3TNL1;A3KG36	22;22;21;13;6;6;5;1	22;22;21;13;6;6;5;1	21;21;20;12;6;6;5;0	Glucose-6-phosphate 1-dehydrogenase X;Glucose-6-phosphate 1-dehydrogenase	G6PDX	sp|Q00612|G6PD1_MOUSE Glucose-6-phosphate 1-dehydrogenase X OS=Mus musculus OX=10090 GN=G6pdx PE=1 SV=3;tr|Q790Y8|Q790Y8_MOUSE Glucose-6-phosphate 1-dehydrogenase OS=Mus musculus OX=10090 GN=G6pdx PE=1 SV=1;tr|Q3TNL1|Q3TNL1_MOUSE Glucose-6-phosphate 1-dehy	8	22	22	21	16	21	20	20	20	19	17	18	9	15	11	14	14	14	12	16	21	20	20	20	19	17
CSPG5	24.3989	24.0393	24.0863	24.0878	23.9449	23.1391	24.3031	23.8377	24.6177	24.3386	25.2617	24.2926	24.608	24.5599	24.8508	Q71M36-2;Q71M36;Q71M36-3;Q71M36-4	Q71M36-2;Q71M36;Q71M36-3;Q71M36-4	4;3;2;2	4;3;2;2	4;3;2;2	Chondroitin sulfate proteoglycan 5	CSPG5	sp|Q71M36-2|CSPG5_MOUSE Isoform 2 of Chondroitin sulfate proteoglycan 5 OS=Mus musculus OX=10090 GN=Cspg5;sp|Q71M36|CSPG5_MOUSE Chondroitin sulfate proteoglycan 5 OS=Mus musculus OX=10090 GN=Cspg5 PE=1 SV=2;sp|Q71M36-3|CSPG5_MOUSE Isoform 3 of Chondroitin	4	4	4	4	2	2	2	1	1	2	1	2	2	3	2	2	2	2	3	2	2	2	1	1	2	1
HAGH	28.0853	28.228	27.9903	28.0005	28.3713	28.1447	28.0773	28.1141	27.3815	27.5075	27.3109	27.9208	26.9179	28.172	27.4366	Q99KB8;G5E8T9;E9PYA3;A0A0R4J052;Q99KB8-2;E9Q2H8;D3YWI0;D3YUX8;D3YV58	Q99KB8;G5E8T9;E9PYA3;A0A0R4J052;Q99KB8-2;E9Q2H8;D3YWI0	10;10;9;9;9;7;5;2;1	10;10;9;9;9;7;5;2;1	10;10;9;9;9;7;5;2;1	Hydroxyacylglutathione hydrolase, mitochondrial	HAGH	sp|Q99KB8|GLO2_MOUSE Hydroxyacylglutathione hydrolase, mitochondrial OS=Mus musculus OX=10090 GN=Hagh PE=1 SV=2;tr|G5E8T9|G5E8T9_MOUSE Hydroxyacylglutathione hydrolase, mitochondrial OS=Mus musculus OX=10090 GN=Hagh PE=1 SV=1;tr|E9PYA3|E9PYA3_MOUSE Hydroxy	9	10	10	10	9	9	10	9	10	8	9	8	8	8	7	7	7	7	7	9	9	10	9	10	8	9
HPCAL1	28.7362	27.8499	28.4532	28.009	27.7757	27.9437	27.9649	28.4637	28.5273	28.7708	28.6609	28.601	28.8056	28.667	28.7747	P62748;A0A1Y7VMK3	P62748;A0A1Y7VMK3	13;12	13;12	7;6	Hippocalcin-like protein 1	HPCAL1	sp|P62748|HPCL1_MOUSE Hippocalcin-like protein 1 OS=Mus musculus OX=10090 GN=Hpcal1 PE=1 SV=2;tr|A0A1Y7VMK3|A0A1Y7VMK3_MOUSE Hippocalcin-like protein 1 (Fragment) OS=Mus musculus OX=10090 GN=Hpcal1 PE=1 SV=1	2	13	13	7	10	9	10	9	10	12	9	11	11	11	11	11	10	10	9	10	9	10	9	10	12	9
RPS14	26.6252	26.1116	26.3536	26.4305	26.2028	26.3487	26.8504	26.1697	26.8274	26.4928	26.7393	26.8473	27.1972	26.8819	26.8657	P62264;O70569;Q3UJS5;D3YVF4;D3Z7I1	P62264;O70569;Q3UJS5;D3YVF4;D3Z7I1	4;4;3;2;2	4;4;3;2;2	4;4;3;2;2	Small ribosomal subunit protein uS11	RPS14;RPS14	sp|P62264|RS14_MOUSE Small ribosomal subunit protein uS11 OS=Mus musculus OX=10090 GN=Rps14 PE=1 SV=3;tr|O70569|O70569_MOUSE Small ribosomal subunit protein uS11 OS=Mus musculus OX=10090 GN=rps14 PE=3 SV=1;tr|Q3UJS5|Q3UJS5_MOUSE Small ribosomal subunit pro	5	4	4	4	3	3	2	3	3	2	3	2	3	3	2	2	2	4	3	3	3	2	3	3	2	3
PNP	25.0827	25.5927	25.4854	25.617	26.0538	25.5282	26.082	25.7757	26.4746	26.0543	26.1063	25.5029	26.1416	25.8861	25.9412	P23492;Q543K9;Q9D8C9;A0A2I3BQH2;A0A2I3BS22	P23492;Q543K9	9;9;4;4;2	9;9;4;4;2	9;9;4;4;2	Purine nucleoside phosphorylase	PNP	sp|P23492|PNPH_MOUSE Purine nucleoside phosphorylase OS=Mus musculus OX=10090 GN=Pnp PE=1 SV=2;tr|Q543K9|Q543K9_MOUSE Purine nucleoside phosphorylase OS=Mus musculus OX=10090 GN=Pnp PE=1 SV=1	5	9	9	9	6	7	3	3	7	4	5	1	6	3	4	4	5	5	5	6	7	3	3	7	4	5
GSK3B	27.1649	26.9987	27.1528	26.9532	26.9299	26.9878	26.9858	26.817	26.5544	26.501	26.7846	27.05	26.6065	26.5888	26.7378	Q9WV60;Q5KU03;E9QAQ5;Q3TB31	Q9WV60;Q5KU03;E9QAQ5	16;16;16;4	16;16;16;4	12;12;12;4	Glycogen synthase kinase-3 beta	GSK3B	sp|Q9WV60|GSK3B_MOUSE Glycogen synthase kinase-3 beta OS=Mus musculus OX=10090 GN=Gsk3b PE=1 SV=2;tr|Q5KU03|Q5KU03_MOUSE Glycogen synthase kinase-3 beta OS=Mus musculus OX=10090 GN=Gsk3b PE=1 SV=1;tr|E9QAQ5|E9QAQ5_MOUSE Glycogen synthase kinase-3 beta OS=M	4	16	16	12	9	12	10	13	12	9	12	11	11	13	10	12	8	11	7	9	12	10	13	12	9	12
RPL24	26.1798	26.6164	26.6706	26.5481	26.7459	26.3581	26.9106	26.2234	25.8629	25.5553	25.9853	26.4712	26.4281	25.8285	25.9759	Q8BP67;Q3UW40;Q8BT08;Q9CS31	Q8BP67;Q3UW40;Q8BT08;Q9CS31	5;5;4;4	5;5;4;4	5;5;4;4	Large ribosomal subunit protein eL24	RPL24	sp|Q8BP67|RL24_MOUSE Large ribosomal subunit protein eL24 OS=Mus musculus OX=10090 GN=Rpl24 PE=1 SV=2;tr|Q3UW40|Q3UW40_MOUSE Large ribosomal subunit protein eL24 OS=Mus musculus OX=10090 GN=Rpl24 PE=2 SV=1;tr|Q8BT08|Q8BT08_MOUSE Large ribosomal subunit pro	4	5	5	5	5	3	3	5	5	4	3	4	1	3	1	2	2	3	2	5	3	3	5	5	4	3
THNSL1	24.3426	24.8078	24.4019	24.4943	24.4275	24.8908	24.5729	24.7462	24.4752	24.3543	24.3568	24.1081	24.2696	24.1778	24.1953	Q8BH55;Q149D1;Q8K395;A2AUG7;A2AUG6;Q8BU74	Q8BH55;Q149D1	9;9;3;2;1;1	9;9;3;2;1;1	9;9;3;2;1;1	Threonine synthase-like 1	THNSL1	sp|Q8BH55|THNS1_MOUSE Threonine synthase-like 1 OS=Mus musculus OX=10090 GN=Thnsl1 PE=1 SV=1;tr|Q149D1|Q149D1_MOUSE Threonine synthase-like 1 (Bacterial) OS=Mus musculus OX=10090 GN=Thnsl1 PE=1 SV=1	6	9	9	9	4	4	6	4	5	5	5	5	1	1	3	2	3	2	3	4	4	6	4	5	5	5
BCKDK	24.317	24.278	23.5273	23.8598	25.3321	24.6665	24.8866	24.8348	24.1017	24.0277	23.6396	23.221	23.8488	24.7443	24.1487	O55028;A0A0U1RNL7;A0A0U1RPT4;Q3UCB5;Q3UC13;D3Z7R0;A0A0U1RQ97;Q8C6H9;Q99KP1;A0A0U1RQ50	O55028;A0A0U1RNL7;A0A0U1RPT4;Q3UCB5;Q3UC13;D3Z7R0;A0A0U1RQ97;Q8C6H9;Q99KP1	4;4;4;4;4;3;3;3;2;1	4;4;4;4;4;3;3;3;2;1	4;4;4;4;4;3;3;3;2;1	Branched-chain alpha-ketoacid dehydrogenase kinase;Protein-serine/threonine kinase	BCKDK	sp|O55028|BCKD_MOUSE Branched-chain alpha-ketoacid dehydrogenase kinase OS=Mus musculus OX=10090 GN=Bckdk PE=1 SV=1;tr|A0A0U1RNL7|A0A0U1RNL7_MOUSE Protein-serine/threonine kinase OS=Mus musculus OX=10090 GN=Bckdk PE=1 SV=1;tr|A0A0U1RPT4|A0A0U1RPT4_MOUSE Pr	10	4	4	4	4	4	4	3	4	3	4	4	4	3	4	3	3	4	2	4	4	4	3	4	3	4
NQO1	24.903	24.7149	24.7098	24.6688	25.0569	24.36	24.3745	24.9271	25.6393	25.404	25.2148	24.7633	24.5145	25.2119	24.7515	Q64669;Q542Y0;Q99KL8	Q64669;Q542Y0;Q99KL8	9;9;8	9;9;8	9;9;8	NAD(P)H dehydrogenase [quinone] 1	NQO1	sp|Q64669|NQO1_MOUSE NAD(P)H dehydrogenase [quinone] 1 OS=Mus musculus OX=10090 GN=Nqo1 PE=1 SV=3;tr|Q542Y0|Q542Y0_MOUSE NAD(P)H dehydrogenase [quinone] 1 OS=Mus musculus OX=10090 GN=Nqo1 PE=1 SV=1;tr|Q99KL8|Q99KL8_MOUSE NAD(P)H dehydrogenase [quinone] 1 O	3	9	9	9	3	4	5	7	6	5	6	3	4	7	5	2	4	3	4	3	4	5	7	6	5	6
CD44	26.45	26.2741	26.2757	26.2943	26.3366	26.2733	26.3334	26.2737	24.3075	23.8198	26.3151	24.3917	26.3031	23.9521	23.9989	P15379;P15379-7;E9QKM8;A2APM2;Q3U468;Q3UNN2;Q3U8S1;A2APM5;P15379-9;P15379-2;P15379-8;Q80X37;P15379-4;P15379-3;P15379-10;A2APM1;P15379-5;P15379-11;P15379-6;A2APM3;A2APM4;Q3TLT9;P15379-12;P15379-13	P15379;P15379-7;E9QKM8;A2APM2;Q3U468;Q3UNN2;Q3U8S1;A2APM5;P15379-9;P15379-2;P15379-8;Q80X37;P15379-4;P15379-3;P15379-10;A2APM1;P15379-5;P15379-11;P15379-6;A2APM3;A2APM4;Q3TLT9	4;4;4;4;4;4;4;4;4;4;4;4;4;4;4;4;4;4;4;4;4;2;1;1	4;4;4;4;4;4;4;4;4;4;4;4;4;4;4;4;4;4;4;4;4;2;1;1	4;4;4;4;4;4;4;4;4;4;4;4;4;4;4;4;4;4;4;4;4;2;1;1	CD44 antigen	CD44	sp|P15379|CD44_MOUSE CD44 antigen OS=Mus musculus OX=10090 GN=Cd44 PE=1 SV=3;sp|P15379-7|CD44_MOUSE Isoform 2 of CD44 antigen OS=Mus musculus OX=10090 GN=Cd44;tr|E9QKM8|E9QKM8_MOUSE CD44 antigen OS=Mus musculus OX=10090 GN=Cd44 PE=1 SV=1;tr|A2APM2|A2APM2_M	24	4	4	4	2	2	1	2	1	2	1	2	4	3	3	3	2	4	3	2	2	1	2	1	2	1
RAB12	24.3813	24.4895	24.3001	24.4102	24.1687	24.0686	23.7463	24.3904	25.2434	24.3855	24.7472	24.6055	24.4587	24.562	24.7533	P35283;A2CG35	P35283;A2CG35	5;5	5;5	5;5	Ras-related protein Rab-12	RAB12	sp|P35283|RAB12_MOUSE Ras-related protein Rab-12 OS=Mus musculus OX=10090 GN=Rab12 PE=1 SV=3;tr|A2CG35|A2CG35_MOUSE RAB12, member RAS oncogene family OS=Mus musculus OX=10090 GN=Rab12 PE=1 SV=1	2	5	5	5	4	5	3	5	3	4	4	4	3	3	4	2	3	4	3	4	5	3	5	3	4	4
GPM6B	28.703	27.9572	27.5407	27.1737	27.2432	27.7044	27.1872	27.6178	28.5805	28.7477	28.114	28.4188	28.0219	28.623	28.3522	P35803;A2AEG6;Q3US81;P35803-8;P35803-2;A2AEG3;P35803-4;P35803-3;H3BIV8;P35803-6;Q3V0Z9;P35803-7;P35803-5	P35803;A2AEG6;Q3US81;P35803-8;P35803-2;A2AEG3;P35803-4;P35803-3	10;10;9;9;7;7;6;6;4;4;3;3;3	10;10;9;9;7;7;6;6;4;4;3;3;3	10;10;9;9;7;7;6;6;4;4;3;3;3	Neuronal membrane glycoprotein M6-b	GPM6B	sp|P35803|GPM6B_MOUSE Neuronal membrane glycoprotein M6-b OS=Mus musculus OX=10090 GN=Gpm6b PE=1 SV=2;tr|A2AEG6|A2AEG6_MOUSE Glycoprotein m6b OS=Mus musculus OX=10090 GN=Gpm6b PE=1 SV=1;tr|Q3US81|Q3US81_MOUSE Neuronal membrane glycoprotein M6-b OS=Mus musc	13	10	10	10	7	9	8	8	8	8	7	8	9	9	10	9	9	8	8	7	9	8	8	8	8	7
PPP2R5B	25.2355	25.7216	25.4815	25.8255	25.5068	24.842	25.0601	25.4085	24.7651	25.0256	24.9637	24.4668	24.9014	24.9536	25.1972	Q6PD28	Q6PD28	8	6	6	Serine/threonine-protein phosphatase 2A 56 kDa regulatory subunit beta isoform	PPP2R5B	sp|Q6PD28|2A5B_MOUSE Serine/threonine-protein phosphatase 2A 56 kDa regulatory subunit beta isoform OS=Mus musculus OX=10090 GN=Ppp2r5b PE=1 SV=1	1	8	6	6	7	7	6	6	5	6	6	6	6	7	4	7	6	5	6	5	5	4	4	3	4	4
PSMB3	26.4824	26.1676	26.5968	26.0511	26.4802	25.7912	26.7308	26.7719	24.48	26.245	25.0751	26.0475	25.3687	24.5978	25.0851	Q9R1P1;Q545G0;Q8VHB3	Q9R1P1;Q545G0	6;6;1	6;6;1	6;6;1	Proteasome subunit beta type-3;Proteasome subunit beta	PSMB3	sp|Q9R1P1|PSB3_MOUSE Proteasome subunit beta type-3 OS=Mus musculus OX=10090 GN=Psmb3 PE=1 SV=1;tr|Q545G0|Q545G0_MOUSE Proteasome subunit beta OS=Mus musculus OX=10090 GN=Psmb3 PE=1 SV=1	3	6	6	6	6	3	3	2	5	4	4	4	2	3	2	3	3	3	2	6	3	3	2	5	4	4
PSMD1	26.3017	26.361	26.1883	26.1928	26.3339	26.3579	26.4046	26.4735	26.3063	26.0767	26.2011	25.9752	26.1491	25.7907	26.1299	Q3TXS7;Q8BU34;Q05CG9;Q8CGI9;Q5HZG6;Q8CGG2;A0JLU3;J3QN38;D6RGR5	Q3TXS7;Q8BU34;Q05CG9;Q8CGI9;Q5HZG6;Q8CGG2	28;24;24;23;23;22;6;3;1	28;24;24;23;23;22;6;3;1	28;24;24;23;23;22;6;3;1	26S proteasome non-ATPase regulatory subunit 1	PSMD1	sp|Q3TXS7|PSMD1_MOUSE 26S proteasome non-ATPase regulatory subunit 1 OS=Mus musculus OX=10090 GN=Psmd1 PE=1 SV=1;tr|Q8BU34|Q8BU34_MOUSE 26S proteasome non-ATPase regulatory subunit 1 (Fragment) OS=Mus musculus OX=10090 GN=Psmd1 PE=2 SV=2;tr|Q05CG9|Q05CG9_M	9	28	28	28	20	19	17	21	17	18	21	17	17	16	18	17	14	16	15	20	19	17	21	17	18	21
[truncated: 2,468 more rows]
[truncated: 161 more columns]
