# Supplementary material for: Alpha-ketoglutarate mitigates insulin resistance and metabolic inflexibility in a mouse model of Ataxia-Telangiectasia
Source: Nat Commun. 2025 Oct 21;16:9312. doi: 10.1038/s41467-025-64360-8 (PMC12540671; doi:10.1038/s41467-025-64360-8)
Supplement: Supplementary file 5 — Supplementary Dataset 3 [file 41467_2025_64360_MOESM5_ESM.xlsx]

## Sheet: Sheet 1
Supplementary Dataset 3. Summary of Bulk RNA-Seq of cerebellar tissues harvested from 6 month-old mice
SYMBOL	ENTREZID	GENENAME	baseMean	log2FoldChange	lfcSE	stat	pvalue	padj
9230112J17Rik	100504561	RIKEN cDNA 9230112J17 gene	36.4823	-4.2766	0.515699	-8.29282	1.10596e-16	2.292e-12
Insyn1	319477	inhibitory synaptic factor 1	8194.98	-0.512345	0.073147	-7.00432	2.48191e-12	2.57175e-08
Txnip	56338	thioredoxin interacting protein	2672.98	-1.01695	0.147837	-6.87888	6.03233e-12	4.16713e-08
Klf2	16598	Kruppel-like factor 2 (lung)	573.47	-1.40783	0.20639	-6.82119	9.02889e-12	4.67787e-08
Neat1	66961	nuclear paraspeckle assembly transcript 1 (non-protein coding)	5330.22	0.701457	0.104078	6.73975	1.58663e-11	6.57627e-08
AI593442	330941	expressed sequence AI593442	7192.41	0.523417	0.0782432	6.68961	2.23767e-11	7.7289e-08
Klf4	16600	Kruppel-like factor 4 (gut)	610.306	-0.994514	0.153179	-6.49249	8.44294e-11	2.49959e-07
Ccn2	14219	cellular communication network factor 2	664.764	-0.986564	0.153306	-6.43526	1.23259e-10	3.0315e-07
Mapk11	19094	mitogen-activated protein kinase 11	1303.61	0.681854	0.106121	6.42525	1.31652e-10	3.0315e-07
Pts	19286	6-pyruvoyl-tetrahydropterin synthase	695.753	-0.903145	0.148652	-6.07556	1.23557e-09	2.56059e-06
Dnaja4	58233	DnaJ heat shock protein family (Hsp40) member A4	2986.66	-0.557336	0.0940918	-5.92332	3.15505e-09	5.44877e-06
Sik1	17691	salt inducible kinase 1	1072.1	-0.690385	0.117013	-5.90005	3.634e-09	5.79316e-06
Cryab	12955	crystallin, alpha B	1537.28	-1.11793	0.19462	-5.74417	9.23757e-09	1.36742e-05
Apod	11815	apolipoprotein D	10845.5	-0.789259	0.139447	-5.65993	1.51436e-08	2.00929e-05
Atm	11920	ataxia telangiectasia mutated	4531.23	-0.656803	0.116344	-5.64537	1.64823e-08	2.00929e-05
Nxpe4	244853	neurexophilin and PC-esterase domain family, member 4	594.946	-0.986144	0.174623	-5.64727	1.63016e-08	2.00929e-05
Hspa8	15481	heat shock protein 8	88766.6	-0.784315	0.139526	-5.62128	1.89546e-08	2.1823e-05
Dennd6b	69440	DENN/MADD domain containing 6B	3513.86	0.768414	0.13837	5.55334	2.80262e-08	3.05692e-05
Cavin1	19285	caveolae associated 1	2337.22	-0.549085	0.0993239	-5.52822	3.23495e-08	3.35206e-05
Mt1	17748	metallothionein 1	2341.18	-0.927718	0.170185	-5.45122	5.00258e-08	4.93683e-05
Snhg11	319317	small nucleolar RNA host gene 11	40827.5	0.792664	0.146377	5.41521	6.12177e-08	5.76671e-05
Mgp	17313	matrix Gla protein	737.523	-0.790127	0.148365	-5.32558	1.00632e-07	8.23031e-05
Cc2d1b	319965	coiled-coil and C2 domain containing 1B	1466.97	0.513054	0.0967587	5.3024	1.14287e-07	8.77218e-05
Pnrc1	108767	proline-rich nuclear receptor coactivator 1	9187.3	-0.387627	0.0733862	-5.28201	1.27776e-07	9.45721e-05
Mir100hg	73144	Mir100 Mirlet7a-2 Mir125b-1 cluster host gene	2998.23	0.657503	0.124754	5.2704	1.3613e-07	9.72816e-05
Arl4d	80981	ADP-ribosylation factor-like 4D	513.198	-1.1231	0.216064	-5.19798	2.01466e-07	0.000134683
Myo19	66196	myosin XIX	449.721	0.831131	0.160709	5.17165	2.32039e-07	0.00014572
Jaml	270152	junction adhesion molecule like	440.594	-0.959484	0.185436	-5.17419	2.28897e-07	0.00014572
Meg3	17263	maternally expressed 3	58801.4	0.796632	0.154975	5.14038	2.74181e-07	0.000165596
Il10ra	16154	interleukin 10 receptor, alpha	218.115	-0.881781	0.171842	-5.13136	2.87659e-07	0.000165596
Ptk2b	19229	PTK2 protein tyrosine kinase 2 beta	1309.84	-0.784548	0.152736	-5.13663	2.79711e-07	0.000165596
Leng8	232798	leukocyte receptor cluster (LRC) member 8	6966.7	0.954042	0.186957	5.10299	3.34332e-07	0.000187262
Cavin2	20324	caveolae associated 2	825.812	-0.566805	0.111636	-5.07725	3.82942e-07	0.00020548
Abcc8	20927	ATP-binding cassette, sub-family C (CFTR/MRP), member 8	4143.02	0.648277	0.128757	5.03491	4.78084e-07	0.000241646
Chrd	12667	chordin	1621.46	0.828952	0.165764	5.00078	5.70977e-07	0.000258134
Inha	16322	inhibin alpha	556.415	0.555682	0.111134	5.00011	5.72966e-07	0.000258134
Carmil3	268747	capping protein regulator and myosin 1 linker 3	2667.4	0.743776	0.148944	4.99367	5.92427e-07	0.000260378
Tarbp2	21357	TARBP2, RISC loading complex RNA binding subunit	1397.69	0.717471	0.14389	4.98625	6.1564e-07	0.000260378
Hspb8	80888	heat shock protein 8	1097.96	-0.636923	0.127682	-4.98835	6.08962e-07	0.000260378
Man2c1	73744	mannosidase, alpha, class 2C, member 1	2871.37	0.574188	0.115349	4.97784	6.42967e-07	0.000266497
Nemp2	227094	nuclear envelope integral membrane protein 2	685.566	0.687981	0.139897	4.91775	8.75438e-07	0.000348896
Csrnp1	215418	cysteine-serine-rich nuclear protein 1	625.195	-0.635523	0.129717	-4.89931	9.61747e-07	0.000372028
Lgals3bp	19039	lectin, galactoside-binding, soluble, 3 binding protein	704.25	-0.887042	0.181112	-4.89775	9.69383e-07	0.000372028
Lcn2	16819	lipocalin 2	42.574	-2.58246	0.528663	-4.88489	1.03484e-06	0.000389929
Ssh3	245857	slingshot protein phosphatase 3	1830.66	0.737594	0.151679	4.86285	1.15705e-06	0.000411869
Neil1	72774	nei endonuclease VIII-like 1 (E. coli)	456.969	0.813052	0.167723	4.8476	1.24966e-06	0.000426551
Acp6	66659	acid phosphatase 6, lysophosphatidic	721.864	0.68962	0.143109	4.81886	1.44384e-06	0.000474953
Ccnd3	12445	cyclin D3	1812.87	-0.406045	0.0848864	-4.78339	1.72363e-06	0.00054122
Dynlt1c	100040563	dynein light chain Tctex-type 1C	205.526	0.926087	0.194495	4.76149	1.92167e-06	0.000577168
Rbm28	68272	RNA binding motif protein 28	2467.94	0.369758	0.0778461	4.74986	2.03555e-06	0.00060264
Ifitm3	66141	interferon induced transmembrane protein 3	334.165	-0.855921	0.181281	-4.72152	2.3409e-06	0.000673789
Tnc	21923	tenascin C	1758.89	0.821307	0.174067	4.71835	2.37771e-06	0.000675008
Fzd4	14366	frizzled class receptor 4	3011.45	-0.579332	0.122862	-4.71529	2.41363e-06	0.000675946
ND2	17717	NADH dehydrogenase subunit 2	19218.8	-0.784291	0.166843	-4.70078	2.59174e-06	0.000685075
Flt3l	14256	FMS-like tyrosine kinase 3 ligand	124.326	1.26277	0.26849	4.70324	2.56068e-06	0.000685075
Acta2	11475	actin alpha 2, smooth muscle, aorta	600.683	-0.736448	0.157029	-4.68989	2.73355e-06	0.000708125
Zfp692	103836	zinc finger protein 692	1183.75	0.709577	0.151482	4.68425	2.80994e-06	0.000718927
Aifm3	72168	apoptosis-inducing factor, mitochondrion-associated 3	8624.95	0.68672	0.146757	4.67931	2.87847e-06	0.000727481
Cspp1	211660	centrosome and spindle pole associated protein 1	2499.97	0.581038	0.125233	4.63966	3.48981e-06	0.000871359
Rps6kb2	58988	ribosomal protein S6 kinase, polypeptide 2	1242.59	0.769072	0.166153	4.62871	3.67953e-06	0.000907793
Donson	60364	downstream neighbor of SON	1161.59	0.496154	0.108166	4.58697	4.49719e-06	0.00104719
Ctss	13040	cathepsin S	2287.21	-0.580003	0.126813	-4.5737	4.79191e-06	0.00105071
Depp1	213393	DEPP1 autophagy regulator	104.477	-1.09782	0.239581	-4.58226	4.59988e-06	0.00105071
ND5	17721	NADH dehydrogenase subunit 5	23617.6	-0.739113	0.161772	-4.56884	4.90423e-06	0.0010587
Acaa2	52538	acetyl-Coenzyme A acyltransferase 2 (mitochondrial 3-oxoacyl-Coenzyme A thiolase)	963.218	-0.541494	0.118916	-4.55359	5.2738e-06	0.00112674
Mettl17	52535	methyltransferase like 17	1200.5	0.628907	0.138274	4.54827	5.40883e-06	0.0011438
Rskr	216976	ribosomal protein S6 kinase related	151.505	0.973053	0.214077	4.54535	5.48435e-06	0.00114608
Stap2	106766	signal transducing adaptor family member 2	542.638	0.737322	0.162277	4.5436	5.53019e-06	0.00114608
Wsb1	78889	WD repeat and SOCS box-containing 1	3761.48	0.513357	0.113222	4.53408	5.78545e-06	0.00115993
Paxbp1	67367	PAX3 and PAX7 binding protein 1	6610.75	0.520449	0.114752	4.53541	5.74918e-06	0.00115993
Htra3	78558	HtrA serine peptidase 3	499.859	-0.534114	0.117833	-4.53279	5.82091e-06	0.00115993
Efemp1	216616	epidermal growth factor-containing fibulin-like extracellular matrix protein 1	1049.18	-0.453844	0.10022	-4.52847	5.94111e-06	0.00116154
Snhg16	66293	small nucleolar RNA host gene 16	259.161	0.993308	0.219306	4.52931	5.91754e-06	0.00116154
Nktr	18087	natural killer tumor recognition sequence	12739.9	0.595767	0.131707	4.52343	6.08447e-06	0.00116601
Nbl1	17965	NBL1, DAN family BMP antagonist	2798.82	-0.482085	0.106614	-4.52176	6.13273e-06	0.00116601
Cebpa	12606	CCAAT/enhancer binding protein (C/EBP), alpha	604.268	-0.514009	0.114429	-4.49197	7.05689e-06	0.00127583
Amdhd2	245847	amidohydrolase domain containing 2	687.486	0.614674	0.136719	4.49589	6.9279e-06	0.00127583
Mpeg1	17476	macrophage expressed gene 1	1111.59	-0.636575	0.141694	-4.49259	7.03612e-06	0.00127583
Hmgb1	15289	high mobility group box 1	10327.2	-0.346616	0.0771753	-4.49128	7.07973e-06	0.00127583
Pcdhb2	93873	protocadherin beta 2	378.165	-0.635159	0.141488	-4.48915	7.15074e-06	0.00127752
Snrnp70	20637	small nuclear ribonucleoprotein 70 (U1)	8123.52	0.745982	0.166514	4.48	7.46422e-06	0.00131092
Igfbp6	16012	insulin-like growth factor binding protein 6	431.012	-0.551112	0.123379	-4.46683	7.93857e-06	0.00138251
Gm25982	115490032	predicted gene, 25982	20.8559	2.22058	0.497739	4.46133	8.14519e-06	0.00140667
Septin2	18000	septin 2	437.749	0.80489	0.180605	4.45664	8.32557e-06	0.00141409
Nphp3	74025	nephronophthisis 3 (adolescent)	892.716	0.569128	0.127709	4.45646	8.33233e-06	0.00141409
Rhog	56212	ras homolog family member G	813.063	-0.614351	0.137904	-4.45491	8.39286e-06	0.00141409
Adgrl4	170757	adhesion G protein-coupled receptor L4	2553.14	-0.597569	0.134279	-4.45021	8.57866e-06	0.00142227
Ankrd24	70615	ankyrin repeat domain 24	864.321	0.516323	0.116	4.45106	8.54481e-06	0.00142227
Mir381	723935	microRNA 381	72.0932	1.47064	0.330602	4.44836	8.65264e-06	0.00142315
Ermard	381062	ER membrane associated RNA degradation	715.808	0.449001	0.101026	4.44442	8.81274e-06	0.00143807
Ccnl2	56036	cyclin L2	6144.08	0.592169	0.13342	4.43837	9.06424e-06	0.00146756
Sap30	60406	sin3 associated polypeptide	727.151	-0.552248	0.124534	-4.4345	9.22856e-06	0.00147182
Arhgef1	16801	Rho guanine nucleotide exchange factor (GEF) 1	2353.44	0.633816	0.142931	4.43441	9.23258e-06	0.00147182
Sfi1	78887	Sfi1 homolog, spindle assembly associated (yeast)	847.837	0.598445	0.135642	4.41196	1.0244e-05	0.00154961
Slc39a2	214922	solute carrier family 39 (zinc transporter), member 2	379.893	1.22815	0.278289	4.41323	1.01841e-05	0.00154961
Cdc25b	12531	cell division cycle 25B	848.133	0.653025	0.148165	4.40743	1.04605e-05	0.00155959
Itm2c	64294	integral membrane protein 2C	28000.5	-0.358114	0.0813324	-4.4031	1.06717e-05	0.00157971
Lrrc45	217366	leucine rich repeat containing 45	981.516	0.842404	0.191715	4.39404	1.11263e-05	0.00162959
Timp3	21859	tissue inhibitor of metalloproteinase 3	14556.8	-0.415813	0.0948253	-4.38504	1.15964e-05	0.00168059
H2ax	15270	H2A.X variant histone	868.268	-0.455131	0.104056	-4.37393	1.22031e-05	0.00173217
Gm536	224098	predicted gene 536	97.6676	1.11005	0.254124	4.36816	1.25297e-05	0.00176643
Pnisr	66625	PNN interacting serine/arginine-rich	10531.4	0.582812	0.133535	4.36451	1.2741e-05	0.00177211
Ccdc163	68394	coiled-coil domain containing 163	318.908	0.794537	0.182416	4.35564	1.32676e-05	0.00181081
Slc37a4	14385	solute carrier family 37 (glucose-6-phosphate transporter), member 4	1002.06	0.443625	0.10181	4.35739	1.31623e-05	0.00181081
Izumo4	71564	IZUMO family member 4	937.088	0.706181	0.162246	4.35253	1.34573e-05	0.00181716
Mpp4	227157	membrane protein, palmitoylated 4 (MAGUK p55 subfamily member 4)	694.011	0.856125	0.196878	4.34851	1.37068e-05	0.0018209
Mir6236	102465959	microRNA 6236	185.264	-3.7663	0.866078	-4.34868	1.36959e-05	0.0018209
Prdm16	70673	PR domain containing 16	890.849	-0.511284	0.117833	-4.33906	1.43095e-05	0.00185343
Gpr21	338346	G protein-coupled receptor 21	345.532	0.660789	0.152249	4.3402	1.42354e-05	0.00185343
Igfbp7	29817	insulin-like growth factor binding protein 7	389.317	-0.720778	0.166362	-4.33258	1.47373e-05	0.00187771
Cnpy1	269637	canopy FGF signaling regulator 1	10836.9	0.625219	0.144322	4.33211	1.47687e-05	0.00187771
Ftx	78878	Ftx transcript, Xist regulator (non-protein coding)	3398.39	0.737835	0.170379	4.33056	1.48731e-05	0.00187945
Actb	11461	actin, beta	72812.5	-0.334658	0.0773801	-4.32486	1.52627e-05	0.00188647
Ifi27	52668	interferon, alpha-inducible protein 27	1245.6	-0.545362	0.126112	-4.32443	1.52928e-05	0.00188647
ND4	17719	NADH dehydrogenase subunit 4	22354.9	-0.724917	0.167735	-4.32179	1.54768e-05	0.00189788
Gckr	231103	glucokinase regulatory protein	32.3424	2.11559	0.489868	4.3187	1.56949e-05	0.0019133
Phykpl	72947	5-phosphohydroxy-L-lysine phospholyase	1088.47	0.727729	0.168696	4.31386	1.60431e-05	0.00191394
Gtpbp2	56055	GTP binding protein 2	3587.48	0.498641	0.1156	4.31349	1.60696e-05	0.00191394
Gm2694	100040294	predicted gene 2694	2681.48	0.799948	0.185449	4.31357	1.60642e-05	0.00191394
Srsf5	20384	serine and arginine-rich splicing factor 5	11246	0.521224	0.121245	4.29894	1.71619e-05	0.00203236
Snapc4	227644	small nuclear RNA activating complex, polypeptide 4	1762.11	0.653644	0.152325	4.29112	1.7777e-05	0.00209324
1700047M11Rik	67330	RIKEN cDNA 1700047M11 gene	682.044	0.658608	0.153986	4.27707	1.89369e-05	0.00221722
Cotl1	72042	coactosin-like 1 (Dictyostelium)	3367.67	-0.41109	0.0963401	-4.26707	1.98054e-05	0.00229301
Naa10	56292	N(alpha)-acetyltransferase 10, NatA catalytic subunit	581.359	0.632995	0.148654	4.25819	2.06093e-05	0.00233392
Ddit4	74747	DNA-damage-inducible transcript 4	2134.51	-0.532808	0.125186	-4.25614	2.07986e-05	0.00234255
Rps25	75617	ribosomal protein S25	6949.24	-0.467393	0.110006	-4.24881	2.14906e-05	0.00236799
Cdc7	12545	cell division cycle 7 (S. cerevisiae)	1695.41	0.54896	0.12918	4.24958	2.14168e-05	0.00236799
Alkbh3	69113	alkB homolog 3, alpha-ketoglutarate-dependent dioxygenase	734.162	0.57127	0.134357	4.25188	2.11983e-05	0.00236799
Ptpn22	19260	protein tyrosine phosphatase, non-receptor type 22 (lymphoid)	1515.67	0.792252	0.186737	4.24261	2.20939e-05	0.00239725
Akap8l	54194	A kinase (PRKA) anchor protein 8-like	3284.36	0.602442	0.142066	4.24059	2.22934e-05	0.0024063
Tbata	65971	thymus, brain and testes associated	486.753	0.666181	0.157465	4.23065	2.33012e-05	0.00245295
Srcap	100043597	Snf2-related CREBBP activator protein	1459.12	0.641371	0.151607	4.2305	2.33174e-05	0.00245295
Unc13a	382018	unc-13 homolog A	18185.4	0.398835	0.0943249	4.22831	2.35453e-05	0.00246441
Cers4	67260	ceramide synthase 4	3452.01	0.399715	0.0947266	4.21967	2.44659e-05	0.00251117
Aldh1l1	107747	aldehyde dehydrogenase 1 family, member L1	4646.72	-0.27837	0.0659985	-4.21782	2.46675e-05	0.00251117
Chaserr	69170	CHD2 adjacent suppressive regulatory RNA	2307.19	0.758009	0.179736	4.21735	2.47191e-05	0.00251117
Dgkq	110524	diacylglycerol kinase, theta	4758.38	0.559683	0.132987	4.20856	2.56999e-05	0.0025261
Tafazzin	66826	tafazzin, phospholipid-lysophospholipid transacylase	2527.53	0.534072	0.126844	4.21046	2.54853e-05	0.0025261
Ece2	107522	endothelin converting enzyme 2	232.316	0.868002	0.206284	4.2078	2.57873e-05	0.0025261
Dpm1	13480	dolichol-phosphate (beta-D) mannosyltransferase 1	1080.97	0.626673	0.148958	4.20704	2.58733e-05	0.0025261
Rtel1	269400	regulator of telomere elongation helicase 1	2132.13	0.478552	0.113833	4.20396	2.6228e-05	0.00253995
Cebpd	12609	CCAAT/enhancer binding protein (C/EBP), delta	179.66	-1.45833	0.347693	-4.19431	2.73706e-05	0.00262606
Fem1al	216622	fem-1 homolog A like	82.9798	1.01264	0.241492	4.19325	2.74983e-05	0.00262615
Miip	28010	migration and invasion inhibitory protein	567.887	0.646068	0.154147	4.19125	2.77422e-05	0.00263311
Dcdc2b	100504491	doublecortin domain containing 2b	257.207	0.958502	0.228728	4.19057	2.78253e-05	0.00263311
Dus3l	224907	dihydrouridine synthase 3-like (S. cerevisiae)	3233.47	0.381011	0.0910577	4.18429	2.86065e-05	0.00268662
Trmu	72026	tRNA 5-methylaminomethyl-2-thiouridylate methyltransferase	817.851	0.579345	0.13849	4.18331	2.87298e-05	0.00268662
Sfswap	231769	splicing factor SWAP	5025.21	0.682803	0.163236	4.18291	2.87797e-05	0.00268662
Ctsd	13033	cathepsin D	7434.61	-0.348393	0.083395	-4.17762	2.94571e-05	0.00268929
Kctd18	51960	potassium channel tetramerisation domain containing 18	1195.23	0.488533	0.116936	4.17777	2.94388e-05	0.00268929
Srsf11	69207	serine and arginine-rich splicing factor 11	7086.69	0.434126	0.10391	4.17791	2.94206e-05	0.00268929
Nfkbia	18035	nuclear factor of kappa light polypeptide gene enhancer in B cells inhibitor, alpha	1319.53	-0.607245	0.145622	-4.17002	3.04566e-05	0.00276835
Vtn	22370	vitronectin	3874.23	-0.429261	0.103132	-4.16227	3.15102e-05	0.00282452
Sfxn2	94279	sideroflexin 2	594.972	0.729699	0.175346	4.16148	3.16198e-05	0.00282452
Kcnt1	227632	potassium channel, subfamily T, member 1	20740.5	0.688351	0.165379	4.16225	3.15125e-05	0.00282452
Tmem252	226040	transmembrane protein 252	87.3834	-1.36656	0.329146	-4.15186	3.29791e-05	0.0029333
Pmm2	54128	phosphomannomutase 2	1285.49	0.553748	0.13355	4.14637	3.37791e-05	0.00298183
Fkbp9	27055	FK506 binding protein 9	2635.67	-0.326706	0.0789101	-4.14023	3.46963e-05	0.0030212
Brd9	105246	bromodomain containing 9	2454.47	0.407896	0.0985446	4.1392	3.48518e-05	0.00302205
Slc2a6	227659	solute carrier family 2 (facilitated glucose transporter), member 6	1239.86	0.60491	0.146313	4.13436	3.55942e-05	0.00307356
Eomes	13813	eomesodermin	1255.03	-0.801112	0.19391	-4.13135	3.60634e-05	0.00309657
H4c12	319160	H4 clustered histone 12	1100.65	-0.632151	0.153054	-4.13024	3.62377e-05	0.00309657
Dpysl4	26757	dihydropyrimidinase-like 4	6194.3	0.600304	0.145545	4.12452	3.71501e-05	0.003117
Ppp1r1b	19049	protein phosphatase 1, regulatory inhibitor subunit 1B	7073.13	-0.366922	0.0889479	-4.12513	3.70526e-05	0.003117
Mir494	723878	microRNA 494	42.5627	1.51888	0.368118	4.12608	3.69003e-05	0.003117
Gm2a	14667	GM2 ganglioside activator protein	3889.28	-0.450734	0.109353	-4.12182	3.75896e-05	0.00312207
Ints13	71177	integrator complex subunit 13	1790.81	0.379857	0.0921677	4.12137	3.76625e-05	0.00312207
Irs2	384783	insulin receptor substrate 2	11325.9	-0.36956	0.0898679	-4.11226	3.91812e-05	0.00322219
Adamts10	224697	a disintegrin-like and metallopeptidase (reprolysin type) with thrombospondin type 1 motif, 10	6198.47	0.772607	0.188079	4.10788	3.99311e-05	0.00324523
Tia1	21841	cytotoxic granule-associated RNA binding protein 1	7030	0.580101	0.141362	4.10366	4.06658e-05	0.00329202
Plxna3	18846	plexin A3	2738.9	0.467928	0.114055	4.10265	4.08452e-05	0.00329368
Tpcn2	233979	two pore segment channel 2	984.265	0.87856	0.214394	4.09787	4.16963e-05	0.003324
Dcn	13179	decorin	1784.73	-0.469932	0.114792	-4.09376	4.24426e-05	0.00333885
Aopep	72061	aminopeptidase O	4043.11	0.558094	0.136333	4.09362	4.24692e-05	0.00333885
C1qb	12260	complement component 1, q subcomponent, beta polypeptide	791.476	-0.667243	0.163477	-4.08157	4.47328e-05	0.00345659
Slfn5	327978	schlafen 5	1052.15	-0.42212	0.103439	-4.08087	4.4867e-05	0.00345659
Zfp57	22715	zinc finger protein 57	144.721	0.754817	0.185395	4.07141	4.67303e-05	0.00355419
Gtf3c2	71752	general transcription factor IIIC, polypeptide 2, beta	1343.91	0.434595	0.106755	4.07096	4.68198e-05	0.00355419
Pcgf6	71041	polycomb group ring finger 6	1296.01	0.497463	0.122322	4.06685	4.76537e-05	0.00360429
Ctsz	64138	cathepsin Z	1459.5	-0.482312	0.118664	-4.06452	4.81306e-05	0.00361398
Ly6a	110454	lymphocyte antigen 6 complex, locus A	1517.83	-0.679832	0.167551	-4.05745	4.96104e-05	0.00369829
Rnf112	22671	ring finger protein 112	19693.7	0.526731	0.130148	4.04716	5.1843e-05	0.00381107
Cd74	16149	CD74 antigen (invariant polypeptide of major histocompatibility complex, class II antigen-associated)	195.33	-0.735169	0.181639	-4.04742	5.17848e-05	0.00381107
Nanos3	244551	nanos C2HC-type zinc finger 3	46.0953	1.56715	0.387229	4.04709	5.18587e-05	0.00381107
Kcnq1ot1	63830	KCNQ1 overlapping transcript 1	11596.2	0.731532	0.180724	4.04779	5.17042e-05	0.00381107
Ctsl	13039	cathepsin L	5372.83	-0.329128	0.0813829	-4.04419	5.25047e-05	0.0038449
Tagln	21345	transgelin	221.804	-0.87045	0.215435	-4.04044	5.33514e-05	0.00387949
Utp3	65961	UTP3 small subunit processome component	1037.03	-0.4903	0.121609	-4.03177	5.53592e-05	0.00399744
Rufy2	70432	RUN and FYVE domain-containing 2	5669.94	0.379462	0.094141	4.03078	5.55927e-05	0.00400036
Usp40	227334	ubiquitin specific peptidase 40	2646.39	0.469133	0.116463	4.02817	5.62115e-05	0.0040051
Adck5	268822	aarF domain containing kinase 5	664.759	0.49987	0.12406	4.02925	5.5954e-05	0.0040051
Efhd1	98363	EF hand domain containing 1	2518.7	-0.384957	0.0955687	-4.02806	5.62384e-05	0.0040051
Nr4a1	15370	nuclear receptor subfamily 4, group A, member 1	959.245	-0.770904	0.191474	-4.02616	5.66962e-05	0.00402388
Mgst1	56615	microsomal glutathione S-transferase 1	810.95	-0.441089	0.109669	-4.022	5.77061e-05	0.00404452
Wdr90	106618	WD repeat domain 90	1148.03	0.693122	0.172305	4.02264	5.75494e-05	0.00404452
Thsd4	207596	thrombospondin, type I, domain containing 4	706.659	-0.800642	0.199238	-4.01852	5.85649e-05	0.00407281
Ptcd3	69956	pentatricopeptide repeat domain 3	4519.35	0.319152	0.0794951	4.01474	5.95121e-05	0.00412484
Plekhg4	102075	pleckstrin homology domain containing, family G (with RhoGef domain) member 4	624.678	0.775415	0.193383	4.00974	6.07866e-05	0.00414421
Akap8	56399	A kinase (PRKA) anchor protein 8	6996.89	0.581624	0.145039	4.01012	6.06876e-05	0.00414421
Sfxn5	94282	sideroflexin 5	21400	-0.300862	0.0750132	-4.01078	6.05173e-05	0.00414421
Gm14827	100503393	predicted gene 14827	226.946	0.919935	0.229426	4.00972	6.07914e-05	0.00414421
Cntrl	26920	centriolin	987.925	0.479166	0.119869	3.99743	6.40335e-05	0.00432258
Sirt4	75387	sirtuin 4	717.369	0.538871	0.135253	3.98417	6.77156e-05	0.00445504
Ccdc84	382073	coiled-coil domain containing 84	473.606	0.741931	0.186387	3.98059	6.8745e-05	0.00449423
Abhd4	105501	abhydrolase domain containing 4	3717.25	-0.338243	0.0849973	-3.97946	6.90719e-05	0.0045014
Apoe	11816	apolipoprotein E	21077.1	-0.578315	0.145561	-3.973	7.09723e-05	0.0045453
Srsf6	67996	serine and arginine-rich splicing factor 6	8282.88	0.38197	0.0961376	3.97316	7.09258e-05	0.0045453
Irgm1	15944	immunity-related GTPase family M member 1	823.901	-0.544091	0.136957	-3.9727	7.10615e-05	0.0045453
Limd1	29806	LIM domains containing 1	1231.08	-0.411148	0.103591	-3.96895	7.21907e-05	0.00460199
4933439C10Rik	74476	RIKEN cDNA 4933439C10 gene	575.734	0.64464	0.162478	3.96755	7.2614e-05	0.00460199
Dusp14	56405	dual specificity phosphatase 14	672.558	-0.434868	0.109726	-3.9632	7.39523e-05	0.00465832
Zfr2	103406	zinc finger RNA binding protein 2	2506.16	0.467235	0.117885	3.96348	7.38653e-05	0.00465832
Mus81	71711	MUS81 structure-specific endonuclease subunit	2081.4	0.483678	0.122105	3.96117	7.45833e-05	0.00465976
Nsmaf	18201	neutral sphingomyelinase (N-SMase) activation associated factor	6061.39	0.427123	0.107833	3.96096	7.46497e-05	0.00465976
2900076A07Rik	100504421	RIKEN cDNA 2900076A07 gene	410.443	0.671539	0.169538	3.961	7.46352e-05	0.00465976
Rnf8	58230	ring finger protein 8	938.986	0.540194	0.13642	3.95977	7.50207e-05	0.00466291
Fcsk	234730	fucose kinase	1600.5	0.516047	0.130385	3.95787	7.56198e-05	0.00467805
Rps3a1	20091	ribosomal protein S3A1	12302.1	-0.379417	0.0961146	-3.94755	7.89544e-05	0.00484203
Fzd1	14362	frizzled class receptor 1	7515.35	-0.350172	0.0886778	-3.94881	7.85405e-05	0.00484203
Dgat1	13350	diacylglycerol O-acyltransferase 1	1080.93	0.483876	0.122706	3.94338	8.03413e-05	0.00485421
Ttc39a	230603	tetratricopeptide repeat domain 39A	441.862	0.507445	0.12868	3.94346	8.03157e-05	0.00485421
Prr32	68800	proline rich 32	112.361	-1.11945	0.283839	-3.94395	8.01498e-05	0.00485421
Tbce	70430	tubulin-specific chaperone E	2422.99	0.432316	0.109775	3.93819	8.21001e-05	0.00494605
Msantd2	235184	Myb/SANT-like DNA-binding domain containing 2	1177.73	0.395328	0.100474	3.93462	8.33285e-05	0.00500551
Rps4l	66184	ribosomal protein S4-like	547.765	-0.513271	0.130522	-3.93244	8.40864e-05	0.00502192
Tob2	57259	transducer of ERBB2, 2	7855.99	-0.484445	0.123241	-3.93087	8.46402e-05	0.00504047
Malt1	240354	MALT1 paracaspase	1372.23	0.540649	0.13765	3.92772	8.57558e-05	0.00507773
Ptges	64292	prostaglandin E synthase	300.653	-0.643651	0.163865	-3.92794	8.56778e-05	0.00507773
Ppox	19044	protoporphyrinogen oxidase	1287.98	0.536365	0.136601	3.92651	8.6189e-05	0.00508884
Itgb5	16419	integrin beta 5	6146.04	-0.284557	0.0725649	-3.92141	8.80332e-05	0.00515739
Ankrd16	320816	ankyrin repeat domain 16	1419.39	0.732928	0.187179	3.91566	9.01578e-05	0.00525995
Cyyr1	224405	cysteine and tyrosine-rich protein 1	786.267	-0.500485	0.12798	-3.91063	9.20542e-05	0.0053126
Arsb	11881	arylsulfatase B	4902.85	-0.329924	0.0843742	-3.91025	9.22005e-05	0.0053126
Nfe2l2	18024	nuclear factor, erythroid derived 2, like 2	1142.35	-0.5247	0.134344	-3.90565	9.39719e-05	0.00539467
Acer2	230379	alkaline ceramidase 2	1197.24	-0.779972	0.200228	-3.89542	9.80271e-05	0.00549058
Hspa2	15512	heat shock protein 2	1557.33	-0.4997	0.128255	-3.89613	9.77409e-05	0.00549058
Gm24494	115489817	predicted gene, 24494	26.8801	1.815	0.465876	3.89589	9.78393e-05	0.00549058
Pnldc1	240023	poly(A)-specific ribonuclease (PARN)-like domain containing 1	95.5326	1.10843	0.284678	3.89364	9.87501e-05	0.00551616
Gm19195	100418414	NADH dehydrogenase (ubiquinone) 1 alpha subcomplex, assembly factor 4 pseudogene	20.0292	2.16876	0.557263	3.8918	9.95015e-05	0.00553836
Catsper2	212670	cation channel, sperm associated 2	310.516	0.738631	0.189975	3.88804	0.000101058	0.0055841
Zfp385a	29813	zinc finger protein 385A	2866.13	-0.527091	0.135712	-3.88391	0.000102792	0.00565055
Atp6v0c	11984	ATPase, H+ transporting, lysosomal V0 subunit C	9624.22	-0.329841	0.0849942	-3.88075	0.000104134	0.00569414
Ucp2	22228	uncoupling protein 2 (mitochondrial, proton carrier)	2569.99	-0.539416	0.139042	-3.87952	0.000104662	0.00570795
Ankzf1	52231	ankyrin repeat and zinc finger domain containing 1	1527.18	0.558492	0.143998	3.87847	0.000105115	0.00571757
Tincr	100504425	TINCR ubiquitin domain containing	140.313	0.923616	0.238182	3.87777	0.00010542	0.00571919
Rnpc3	67225	RNA-binding region (RNP1, RRM) containing 3	1747.17	0.566748	0.146298	3.87394	0.00010709	0.00579458
Rgl2	19732	ral guanine nucleotide dissociation stimulator-like 2	1877.23	0.54817	0.141588	3.8716	0.000108125	0.00583538
Dusp11	72102	dual specificity phosphatase 11 (RNA/RNP complex 1-interacting)	7154.51	0.448212	0.115997	3.86399	0.000111552	0.00600467
Tatdn1	69694	TatD DNase domain containing 1	1087.78	0.414091	0.107277	3.86001	0.000113382	0.00607167
Helq	191578	helicase, POLQ-like	1665.47	0.570662	0.148029	3.85507	0.000115694	0.0061396
Ifit3	15959	interferon-induced protein with tetratricopeptide repeats 3	1073.74	-0.79302	0.205743	-3.85441	0.000116007	0.0061396
Zc3h7a	106205	zinc finger CCCH type containing 7 A	3360.94	0.451184	0.117207	3.84948	0.000118371	0.00624203
Nbeal2	235627	neurobeachin-like 2	1792.45	0.457075	0.118782	3.84801	0.00011908	0.00626349
Klf6	23849	Kruppel-like factor 6	4855.18	-0.327545	0.0851464	-3.84684	0.00011965	0.00627756
Pecam1	18613	platelet/endothelial cell adhesion molecule 1	1525.16	-0.417098	0.10845	-3.84598	0.000120073	0.00628381
A230057D06Rik	319893	RIKEN cDNA A230057D06 gene	4049.4	0.465935	0.121205	3.8442	0.000120946	0.00629768
Uckl1	68556	uridine-cytidine kinase 1-like 1	1363.58	0.433257	0.112826	3.84006	0.000123004	0.00638882
Dnajb9	27362	DnaJ heat shock protein family (Hsp40) member B9	3936.06	-0.270655	0.0705914	-3.83411	0.00012602	0.00642979
Entr1	68112	endosome associated trafficking regulator 1	3092.08	0.360981	0.0941709	3.83326	0.000126456	0.00642979
Polb	18970	polymerase (DNA directed), beta	2259.27	0.447782	0.116823	3.83301	0.000126585	0.00642979
Gjb6	14623	gap junction protein, beta 6	5503.31	-0.514666	0.134261	-3.83332	0.000126424	0.00642979
Selplg	20345	selectin, platelet (p-selectin) ligand	290.464	-0.814666	0.212475	-3.83418	0.000125985	0.00642979
Rpl34	68436	ribosomal protein L34	3157.08	-0.49362	0.128686	-3.83585	0.000125129	0.00642979
Rpl34-ps1	619547	ribosomal protein L34, pseudogene 1	3157.08	-0.49362	0.128686	-3.83585	0.000125129	0.00642979
Gm24564	115488063	predicted gene, 24564	113.19	1.04429	0.272403	3.83363	0.000126265	0.00642979
Phf13	230936	PHD finger protein 13	1145.33	-0.366698	0.0957816	-3.82848	0.000128936	0.00649679
Mthfsl	100039707	5, 10-methenyltetrahydrofolate synthetase-like	584.2	0.554887	0.144933	3.82858	0.000128882	0.00649679
Rn18s	19791	18S ribosomal RNA	32218.2	-2.6225	0.684831	-3.82941	0.000128453	0.00649679
Rn18s-rs5	110183	18s RNA, related sequence 5	32218.2	-2.6225	0.684831	-3.82941	0.000128453	0.00649679
F3	14066	coagulation factor III	2606.84	-0.416325	0.108878	-3.82378	0.000131424	0.00654717
Rnf125	67664	ring finger protein 125	149.47	-0.961065	0.251477	-3.82167	0.000132549	0.00657164
Pcsk4	18551	proprotein convertase subtilisin/kexin type 4	164.297	0.790258	0.206982	3.81801	0.000134533	0.00663823
Igfbp4	16010	insulin-like growth factor binding protein 4	961.872	-0.492422	0.129174	-3.8121	0.000137793	0.00676687
Ubxn11	67586	UBX domain protein 11	298.867	0.651026	0.170825	3.81106	0.00013837	0.00677913
Tfrc	22042	transferrin receptor	9543.78	0.341037	0.0895974	3.80633	0.000141047	0.00687778
Snx32	225861	sorting nexin 32	3197.46	0.296779	0.078035	3.80315	0.00014287	0.00695031
Eif1b	68969	eukaryotic translation initiation factor 1B	4697.5	-0.287645	0.0757137	-3.79912	0.000145213	0.00704775
L3mbtl1	241764	L3MBTL1 histone methyl-lysine binding protein	194.475	0.637881	0.168158	3.79335	0.000148628	0.00717989
Sema7a	20361	sema domain, immunoglobulin domain (Ig), and GPI membrane anchor, (semaphorin) 7A	15559.3	-0.266544	0.0703455	-3.78907	0.000151214	0.0072878
Abhd1	57742	abhydrolase domain containing 1	203.033	0.781867	0.206499	3.7863	0.000152908	0.00735235
Tmem131l	229473	transmembrane 131 like	925.19	0.421975	0.111714	3.77727	0.000158559	0.00755796
Recql5	170472	RecQ protein-like 5	1446.38	0.399646	0.105826	3.77643	0.000159089	0.00756184
Map4k2	26412	mitogen-activated protein kinase kinase kinase kinase 2	5027.24	0.368709	0.0977831	3.77069	0.000162798	0.0077028
Smox	228608	spermine oxidase	2432.92	-0.2927	0.0776136	-3.77124	0.000162436	0.0077028
Rccd1	269955	RCC1 domain containing 1	532.762	0.736494	0.195693	3.76352	0.000167541	0.00785549
Ttc14	67120	tetratricopeptide repeat domain 14	10344.6	0.473559	0.125855	3.76274	0.000168061	0.00786209
Hspb1	15507	heat shock protein 1	499.344	-0.803739	0.213911	-3.75735	0.000171724	0.00797938
2700097O09Rik	72658	RIKEN cDNA 2700097O09 gene	847.903	0.606512	0.16162	3.75271	0.000174932	0.00811025
Mxra7	67622	matrix-remodelling associated 7	645.944	-0.530932	0.141695	-3.74701	0.000178954	0.00822316
Anxa2	12306	annexin A2	548.241	-0.635697	0.169809	-3.7436	0.000181404	0.00826244
Ralbp1	19765	ralA binding protein 1	6256.32	-0.274627	0.073401	-3.74146	0.000182951	0.00831465
Srpk3	56504	serine/arginine-rich protein specific kinase 3	111.533	0.995156	0.266134	3.7393	0.000184532	0.0083336
Gnrh1	14714	gonadotropin releasing hormone 1	25.9219	1.85097	0.495012	3.73924	0.000184574	0.0083336
Ccnt2	72949	cyclin T2	8444.15	0.41417	0.11075	3.73968	0.000184255	0.0083336
Pnpla3	116939	patatin-like phospholipase domain containing 3	396.896	0.581029	0.155413	3.73862	0.00018503	0.00833601
Mxi1	17859	MAX interactor 1, dimerization protein	6932.03	-0.305004	0.0816623	-3.73494	0.000187761	0.00842241
Mapk4	225724	mitogen-activated protein kinase 4	7626.68	-0.438425	0.117406	-3.73427	0.000188257	0.00842345
Usp16	74112	ubiquitin specific peptidase 16	2825.5	0.433192	0.116035	3.73328	0.000189003	0.00842345
Echdc2	52430	enoyl Coenzyme A hydratase domain containing 2	794.58	0.513791	0.137696	3.73134	0.000190461	0.00847019
COX1	17708	cytochrome c oxidase subunit I	449787	-0.547256	0.146747	-3.72924	0.000192059	0.00852297
Foxo1	56458	forkhead box O1	4712.03	-0.632733	0.169787	-3.72664	0.000194051	0.00857466
Slc2a4rg-ps	329584	Slc2a4 regulator, pseudogene	592.404	0.908129	0.243844	3.72422	0.000195923	0.00863895
Ston1	77057	stonin 1	657.253	-0.482724	0.129705	-3.7217	0.000197888	0.0086962
1300002E11Rik	100043489	RIKEN cDNA 1300002E11 gene	1136.56	0.65916	0.177344	3.71684	0.000201732	0.00880268
Mccc1	72039	methylcrotonoyl-Coenzyme A carboxylase 1 (alpha)	2968.82	0.451037	0.121544	3.71088	0.000206537	0.00895405
Nos1	18125	nitric oxide synthase 1, neuronal	21494.8	-0.261225	0.0704029	-3.71043	0.000206906	0.00895405
Clasrp	53609	CLK4-associating serine/arginine rich protein	2040.31	0.669744	0.180448	3.71156	0.000205986	0.00895405
Setd4	224440	SET domain containing 4	348.611	0.712258	0.192218	3.70547	0.000211001	0.00908404
Ftl1	14325	ferritin light polypeptide 1	5221.8	-0.336979	0.0909493	-3.70514	0.000211277	0.00908404
Fnbp4	55935	formin binding protein 4	3819.6	0.459878	0.124227	3.70192	0.000213974	0.00916196
Klf15	66277	Kruppel-like factor 15	2079.63	-0.500038	0.135175	-3.6992	0.000216277	0.0091659
Trmt112	67674	tRNA methyltransferase 11-2	664.198	-0.57441	0.155274	-3.69934	0.000216164	0.0091659
Chuk	12675	conserved helix-loop-helix ubiquitous kinase	3015.07	0.426539	0.115365	3.69731	0.000217894	0.00921558
Dynll2	68097	dynein light chain LC8-type 2	25715.7	-0.336685	0.0910956	-3.69595	0.000219067	0.00922754
Pdk4	27273	pyruvate dehydrogenase kinase, isoenzyme 4	924.327	-0.641494	0.173686	-3.69342	0.00022126	0.00923156
Sirt7	209011	sirtuin 7	1362.49	0.478157	0.129485	3.69276	0.000221835	0.00923156
Cpsf1	94230	cleavage and polyadenylation specific factor 1	3914.9	0.316308	0.0856492	3.69307	0.000221566	0.00923156
Ubap1l	208080	ubiquitin-associated protein 1-like	570.818	0.642347	0.173854	3.69475	0.000220101	0.00923156
Ing4	28019	inhibitor of growth family, member 4	297.18	0.929307	0.251787	3.69085	0.000223507	0.00928247
Gm24610	115489091	predicted gene, 24610	16.087	1.98085	0.536862	3.68969	0.00022453	0.0093063
Rhpn2	52428	rhophilin, Rho GTPase binding protein 2	1299.72	-0.415511	0.112656	-3.68832	0.000225739	0.00931915
Rbm8a	60365	RNA binding motif protein 8a	3299.46	-0.32128	0.0872483	-3.68237	0.000231079	0.00948843
Naca	17938	nascent polypeptide-associated complex alpha polypeptide	6705.43	-0.415105	0.112807	-3.67977	0.000233449	0.00956125
Etnppl	71760	ethanolamine phosphate phospholyase	8272	-0.595705	0.161954	-3.67824	0.000234848	0.00959958
Strada	72149	STE20-related kinase adaptor alpha	1611.78	0.429941	0.116922	3.67717	0.000235837	0.00962105
Pcyt2	68671	phosphate cytidylyltransferase 2, ethanolamine	3423.07	0.351753	0.0956924	3.67587	0.000237042	0.00963226
Csdc2	105859	cold shock domain containing C2, RNA binding	9783.92	-0.289211	0.07867	-3.67626	0.000236676	0.00963226
Telo2	71718	telomere maintenance 2	2025.29	0.461311	0.125587	3.67325	0.000239484	0.00966855
Cdc42bpg	240505	CDC42 binding protein kinase gamma (DMPK-like)	3883.58	0.539884	0.147012	3.67238	0.000240298	0.00966855
Tiparp	99929	TCDD-inducible poly(ADP-ribose) polymerase	2569.3	-0.3181	0.0866305	-3.67192	0.000240734	0.00966855
Il4i1	14204	interleukin 4 induced 1	90.9557	1.02423	0.278817	3.67346	0.000239284	0.00966855
Il4i1b	100328588	interleukin 4 induced 1B	90.9557	1.02423	0.278817	3.67346	0.000239284	0.00966855
Pvalb	19293	parvalbumin	24753.3	-0.291064	0.0794281	-3.6645	0.000247822	0.00991478
Ly6c1	17067	lymphocyte antigen 6 complex, locus C1	1630.56	-0.673722	0.183892	-3.66368	0.00024862	0.00992755
Bcl2l2	12050	BCL2-like 2	1236.21	0.626631	0.171105	3.66227	0.000249989	0.00994392
Pabpn1	54196	poly(A) binding protein, nuclear 1	1236.21	0.626631	0.171105	3.66227	0.000249989	0.00994392
Gm1604a	100040822	predicted gene 1604A	190.744	0.70085	0.191629	3.65733	0.000254854	0.010118
Zfp512b	269401	zinc finger protein 512B	3851.83	0.433836	0.118705	3.65475	0.000257429	0.0101854
Fxyd1	56188	FXYD domain-containing ion transport regulator 1	564.974	-0.807105	0.220843	-3.65465	0.000257534	0.0101854
Klhl17	231003	kelch-like 17	2181.36	0.425304	0.116448	3.65232	0.00025988	0.0102586
Odf2	18286	outer dense fiber of sperm tails 2	6840.6	0.502843	0.1377	3.65174	0.000260466	0.0102621
Smpd4	77626	sphingomyelin phosphodiesterase 4	2334.68	0.49009	0.134266	3.65013	0.000262103	0.0103071
Cdyl	12593	chromodomain protein, Y chromosome-like	3257.21	-0.335185	0.0918669	-3.64859	0.000263681	0.0103319
Gm17833	100415948	legumain pseudogene	93.4849	1.21612	0.333768	3.64362	0.000268826	0.0105116
Emilin2	246707	elastin microfibril interfacer 2	474.666	-0.675203	0.185349	-3.64287	0.000269619	0.0105228
Havcr2	171285	hepatitis A virus cellular receptor 2	108.859	-0.807518	0.22191	-3.63895	0.000273756	0.0106394
Lars2	102436	leucyl-tRNA synthetase, mitochondrial	5096.15	-1.7557	0.482523	-3.63858	0.000274147	0.0106394
Gm22067	115488600	predicted gene, 22067	34.5764	1.46138	0.401572	3.63914	0.000273549	0.0106394
Fbln5	23876	fibulin 5	1080.6	-0.698065	0.191929	-3.6371	0.000275724	0.0106806
Stxbp2	20911	syntaxin binding protein 2	1121.03	0.612793	0.168528	3.63615	0.000276746	0.0106847
Zc3hav1	78781	zinc finger CCCH type, antiviral 1	1947.87	-0.329112	0.0905138	-3.63604	0.000276862	0.0106847
Col5a1	12831	collagen, type V, alpha 1	1160.14	0.723776	0.199301	3.63156	0.000281708	0.0107913
Bhlhe40	20893	basic helix-loop-helix family, member e40	6160.76	-0.323656	0.0891396	-3.63089	0.000282446	0.0107958
Gm7232	638252	heat shock protein 8 pseudogene	83.9591	0.932681	0.256917	3.63028	0.000283116	0.0107958
Errfi1	74155	ERBB receptor feedback inhibitor 1	4324.49	-0.46942	0.129441	-3.62651	0.000287276	0.0109039
ND1	17716	NADH dehydrogenase subunit 1	27354.5	-0.601101	0.165744	-3.62668	0.00028709	0.0109039
Cars2	71941	cysteinyl-tRNA synthetase 2 (mitochondrial)(putative)	802.392	0.36638	0.101054	3.62559	0.000288304	0.0109229
Ddx41	72935	DEAD box helicase 41	1431.41	0.312308	0.0862722	3.62003	0.000294568	0.0110686
Gm15441	100038464	predicted gene 15441	36.648	-1.40433	0.387915	-3.62021	0.000294366	0.0110686
Hps4	192232	HPS4, biogenesis of lysosomal organelles complex 3 subunit 2	1333.9	0.449332	0.124206	3.61764	0.000297307	0.0111418
Col20a1	73368	collagen, type XX, alpha 1	379.847	0.866135	0.239491	3.61656	0.000298543	0.0111477
Ranbp17	66011	RAN binding protein 17	1593.16	0.380835	0.105291	3.61697	0.00029807	0.0111477
Rpl6	19988	ribosomal protein L6	9063.13	-0.404253	0.11184	-3.61458	0.000300837	0.0112132
Adap2	216991	ArfGAP with dual PH domains 2	265.38	-0.787054	0.217808	-3.61352	0.000302073	0.0112391
Arglu1	234023	arginine and glutamate rich 1	5820.49	0.470514	0.130392	3.60846	0.000308021	0.0113906
Rgma	244058	repulsive guidance molecule family member A	3110.94	-0.392789	0.108874	-3.60772	0.000308894	0.0113906
Fus	233908	fused in sarcoma	11766.2	0.391358	0.108544	3.60553	0.00031152	0.011467
Zswim3	67538	zinc finger SWIM-type containing 3	618.783	-0.390002	0.108383	-3.59836	0.000320232	0.0117668
Hlf	217082	hepatic leukemia factor	15792.5	-0.266541	0.0742156	-3.59145	0.000328847	0.0119983
H2-K1	14972	histocompatibility 2, K1, K region	1419.39	-0.406944	0.11334	-3.59046	0.000330097	0.0120016
Tha1	71776	threonine aldolase 1	254.705	0.489664	0.13649	3.58754	0.000333817	0.0120733
Srek1	218543	splicing regulatory glutamine/lysine-rich protein 1	4717.64	0.376449	0.10493	3.58763	0.000333698	0.0120733
5330434G04Rik	100043213	RIKEN cDNA 5330434G04 gene	3926.01	0.573273	0.159764	3.58824	0.000332913	0.0120733
Usp2	53376	ubiquitin specific peptidase 2	7708.74	-0.376896	0.105108	-3.58579	0.000336057	0.0120918
Palmd	114301	palmdelphin	334.62	-0.647882	0.180681	-3.58578	0.000336077	0.0120918
Rbm25	67039	RNA binding motif protein 25	8014.83	0.435691	0.121551	3.58444	0.000337808	0.012133
0610009B22Rik	66050	RIKEN cDNA 0610009B22 gene	816.891	-0.346354	0.096652	-3.58352	0.000338995	0.0121546
Pcolce2	76477	procollagen C-endopeptidase enhancer 2	667.323	-0.564107	0.157562	-3.58023	0.000343298	0.0122876
Ccn1	16007	cellular communication network factor 1	165.928	-1.30863	0.365851	-3.57695	0.000347628	0.0123905
Ptn	19242	pleiotrophin	6391.02	-0.408058	0.114088	-3.57669	0.000347967	0.0123905
Sppl2b	73218	signal peptide peptidase like 2B	2494.83	0.391658	0.109663	3.57147	0.000354978	0.0126185
Hpn	15451	hepsin	173.865	0.927859	0.260079	3.5676	0.000360265	0.0127002
Abcc5	27416	ATP-binding cassette, sub-family C (CFTR/MRP), member 5	14177.7	0.466511	0.130798	3.56665	0.000361568	0.0127002
Dtx3l	209200	deltex 3-like, E3 ubiquitin ligase	994.153	-0.379585	0.106414	-3.56705	0.000361024	0.0127002
Pick1	18693	protein interacting with C kinase 1	749.967	0.585414	0.164132	3.56672	0.000361476	0.0127002
Zfyve28	231125	zinc finger, FYVE domain containing 28	5642.98	0.402587	0.113049	3.56117	0.00036921	0.0129107
Chpf2	100910	chondroitin polymerizing factor 2	3088.68	0.319638	0.0897677	3.56072	0.00036984	0.0129107
Kmt5c	232811	lysine methyltransferase 5C	874.992	0.518837	0.145717	3.56057	0.000370051	0.0129107
Aldh1l2	216188	aldehyde dehydrogenase 1 family, member L2	1722.48	0.429059	0.120744	3.55347	0.000380178	0.0131614
Mthfsd	234814	methenyltetrahydrofolate synthetase domain containing	3311.17	0.461344	0.129835	3.55331	0.000380414	0.0131614
Polg2	50776	polymerase (DNA directed), gamma 2, accessory subunit	622.253	0.668691	0.188545	3.54659	0.000390246	0.0134093
Cln8	26889	CLN8 transmembrane ER and ERGIC protein	3212.58	-0.245671	0.0693005	-3.54501	0.000392602	0.0134093
Tmem119	231633	transmembrane protein 119	523.532	-0.486883	0.137302	-3.54606	0.00039103	0.0134093
Fcho1	74015	FCH domain only 1	2150.23	0.329606	0.0929498	3.54606	0.000391033	0.0134093
Gdf10	14560	growth differentiation factor 10	7023.18	-0.36114	0.101917	-3.54345	0.000394922	0.0134611
Kcng4	66733	potassium voltage-gated channel, subfamily G, member 4	12142.3	-0.284186	0.0802694	-3.54041	0.000399511	0.0135729
Crocc	230872	ciliary rootlet coiled-coil, rootletin	1433.08	0.426806	0.120587	3.53939	0.000401047	0.0136028
Fosl2	14284	fos-like antigen 2	1397.51	-0.677082	0.191388	-3.53775	0.000403555	0.013621
Cd9	12527	CD9 antigen	1724.01	-0.353872	0.100019	-3.53805	0.000403101	0.013621
Eif4b	75705	eukaryotic translation initiation factor 4B	18672.7	-0.257513	0.0727897	-3.53777	0.000403516	0.013621
Gpsm2	76123	G-protein signalling modulator 2 (AGS3-like, C. elegans)	368.499	-0.48382	0.136805	-3.53656	0.000405377	0.013638
Thyn1	77862	thymocyte nuclear protein 1	2047.74	-0.294409	0.0833213	-3.53342	0.000410217	0.0137785
Hexim1	192231	hexamethylene bis-acetamide inducible 1	4950.3	-0.280951	0.0795859	-3.53016	0.000415314	0.0139046
Aldob	230163	aldolase B, fructose-bisphosphate	64.2537	1.21852	0.345352	3.52835	0.000418157	0.0139161
Rpl4	67891	ribosomal protein L4	13476.9	-0.422588	0.119751	-3.52888	0.000417327	0.0139161
Surf4	20932	surfeit gene 4	4304.56	-0.255836	0.0725419	-3.52674	0.000420717	0.0139727
Rnf26	213211	ring finger protein 26	514.194	-0.524473	0.148766	-3.5255	0.000422689	0.0139933
Higd2a	67044	HIG1 domain family, member 2A	1227.28	-0.55781	0.158275	-3.52431	0.000424591	0.0140338
Mir679	751539	microRNA 679	29.9308	1.73905	0.493938	3.52079	0.000430257	0.0141729
Car15	80733	carbonic anhydrase 15	411.09	0.430855	0.122387	3.52043	0.000430849	0.0141729
Schip1	30953	schwannomin interacting protein 1	838.756	0.644158	0.183008	3.51984	0.00043181	0.014182
Celf5	319586	CUGBP, Elav-like family member 5	1428.38	0.342386	0.0973452	3.51723	0.000436069	0.0142541
Hnrnpdl	50926	heterogeneous nuclear ribonucleoprotein D-like	10835.5	0.348578	0.0991899	3.51425	0.000440994	0.0143924
Clk4	12750	CDC like kinase 4	3819.59	0.469745	0.133702	3.51339	0.000442433	0.0144167
Cyp1b1	13078	cytochrome P450, family 1, subfamily b, polypeptide 1	766.472	-0.414759	0.118154	-3.51033	0.000447547	0.0145148
Cplane1	73692	ciliogenesis and planar polarity effector 1	8758.11	0.385232	0.10974	3.51039	0.000447448	0.0145148
Caprin2	232560	caprin family member 2	941.434	0.437802	0.124771	3.50886	0.000450036	0.01455
Cntfr	12804	ciliary neurotrophic factor receptor	4829.39	-0.359165	0.102462	-3.50536	0.000455985	0.0147182
Zfp36	22695	zinc finger protein 36	181.116	-0.930852	0.265754	-3.50268	0.000460598	0.0147762
Tyk2	54721	tyrosine kinase 2	1224.99	0.405556	0.115835	3.50115	0.000463257	0.0148385
Fam220a	67238	family with sequence similarity 220, member A	84.9309	1.47722	0.422039	3.5002	0.000464913	0.014851
Ipw	16353	imprinted gene in the Prader-Willi syndrome region	28821.1	0.434202	0.124054	3.5001	0.000465078	0.014851
Lfng	16848	LFNG O-fucosylpeptide 3-beta-N-acetylglucosaminyltransferase	1362.81	-0.41717	0.119282	-3.49735	0.000469904	0.014982
Rbmxl1	19656	RNA binding motif protein, X-linked like-1	1809.18	-0.34619	0.0990176	-3.49625	0.000471848	0.0150209
Firre	103012	functional intergenic repeating RNA element	4457.24	0.595799	0.170454	3.49536	0.000473426	0.015048
Anks3	72615	ankyrin repeat and sterile alpha motif domain containing 3	2146.56	0.449536	0.128713	3.49254	0.00047845	0.0150977
Chrna3	110834	cholinergic receptor, nicotinic, alpha polypeptide 3	137.169	-1.13897	0.325972	-3.49407	0.000475721	0.0150977
Cercam	99151	cerebral endothelial cell adhesion molecule	466.63	0.456318	0.130616	3.4936	0.000476556	0.0150977
Med26	70625	mediator complex subunit 26	662.576	-0.426698	0.122165	-3.49279	0.000478003	0.0150977
Agrn	11603	agrin	5539.1	0.278096	0.0796829	3.49003	0.000482972	0.0152114
Pgm5	226041	phosphoglucomutase 5	777.574	-0.417652	0.119742	-3.48793	0.000486767	0.0152845
Atg16l2	73683	autophagy related 16-like 2 (S. cerevisiae)	2116.56	0.665574	0.190871	3.48704	0.000488396	0.0152981
Sp3	20687	trans-acting transcription factor 3	9026.49	-0.253058	0.0725951	-3.48588	0.000490527	0.0152986
Tnfrsf1b	21938	tumor necrosis factor receptor superfamily, member 1b	176.773	-0.577646	0.165727	-3.48552	0.000491181	0.0152986
H2-Aa	14960	histocompatibility 2, class II antigen A, alpha	167.852	-0.698067	0.200508	-3.48149	0.000498627	0.0154002
Gpc1	14733	glypican 1	5469.69	-0.262172	0.0753306	-3.48029	0.000500873	0.0154236
Tmem123	71929	transmembrane protein 123	1995.08	-0.280826	0.0807913	-3.47594	0.000509068	0.0156295
H4c3	319155	H4 clustered histone 3	1108.61	-0.664393	0.191267	-3.47364	0.000513451	0.0157408
Eef1g	67160	eukaryotic translation elongation factor 1 gamma	9524.22	-0.302203	0.0870278	-3.47248	0.000515667	0.0157853
Rtn4r	65079	reticulon 4 receptor	2622.12	-0.32838	0.0946231	-3.4704	0.000519689	0.0158616
Mir5125	100628593	microRNA 5125	116.779	1.03855	0.29924	3.47063	0.000519248	0.0158616
Dvl1	13542	dishevelled segment polarity protein 1	5889.64	0.31032	0.0894724	3.46833	0.000523708	0.0158919
Pfn1	18643	profilin 1	2838.88	-0.38271	0.110524	-3.4627	0.000534783	0.0161557
Perp	64058	PERP, TP53 apoptosis effector	589.336	-0.442145	0.12785	-3.45831	0.000543569	0.016326
P3h3	14789	prolyl 3-hydroxylase 3	1232.45	0.550281	0.159104	3.45861	0.000542962	0.016326
Amigo2	105827	adhesion molecule with Ig like domain 2	1861.16	-0.446123	0.129041	-3.45721	0.00054579	0.0163373
Mir195a	387190	microRNA 195a	32.9648	1.60021	0.462946	3.45657	0.000547099	0.0163373
Penk	18619	preproenkephalin	3469.73	-0.399173	0.1155	-3.45603	0.000548194	0.0163464
D330041H03Rik	654822	RIKEN cDNA D330041H03 gene	379.932	0.486841	0.140995	3.45289	0.000554617	0.0164633
Gdnf	14573	glial cell line derived neurotrophic factor	88.544	-1.16507	0.337527	-3.45178	0.000556902	0.0164695
Vasn	246154	vasorin	478.399	-0.498582	0.144462	-3.4513	0.000557883	0.0164695
Vamp2	22318	vesicle-associated membrane protein 2	33584.5	-0.272264	0.0789151	-3.45009	0.000560395	0.0165038
Nup93	71805	nucleoporin 93	2027.87	0.350458	0.101583	3.44997	0.00056064	0.0165038
Rasl11a	68895	RAS-like, family 11, member A	223.467	-0.767696	0.222649	-3.44801	0.000564738	0.0166009
Naa40	70999	N(alpha)-acetyltransferase 40, NatD catalytic subunit	2159.38	0.47539	0.13803	3.44411	0.000572939	0.0167943
Gatad2a	234366	GATA zinc finger domain containing 2A	4651.88	-0.242918	0.0705674	-3.44236	0.000576663	0.0168358
Bex1	19716	brain expressed X-linked 1	1638.17	-0.530376	0.154169	-3.44023	0.000581223	0.0169089
Prpf40b	54614	pre-mRNA processing factor 40B	2179.42	0.424127	0.123338	3.43874	0.000584424	0.0169163
Cep131	12009	centrosomal protein 131	998.173	0.501839	0.145972	3.43791	0.000586227	0.0169163
Stx3	20908	syntaxin 3	2341.8	0.43281	0.1259	3.43773	0.000586607	0.0169163
Zfp830	66983	zinc finger protein 830	743.178	-0.383381	0.111482	-3.43896	0.000583948	0.0169163
Pip5kl1	227733	phosphatidylinositol-4-phosphate 5-kinase-like 1	117.201	0.793316	0.230776	3.4376	0.000586897	0.0169163
Dhrs3	20148	dehydrogenase/reductase (SDR family) member 3	1380.99	-0.34847	0.101361	-3.43792	0.0005862	0.0169163
Gtf2a2	235459	general transcription factor II A, 2	1822.11	0.438273	0.127515	3.43702	0.000588149	0.0169251
Cd46	17221	CD46 antigen, complement regulatory protein	493.094	0.633914	0.184557	3.43479	0.000593021	0.0170218
Mir709	735271	microRNA 709	28.4966	1.59227	0.463861	3.43264	0.000597739	0.0171335
Ankrd39	109346	ankyrin repeat domain 39	673.097	0.559215	0.162938	3.43207	0.000598987	0.0171456
Lrrn1	16979	leucine rich repeat protein 1, neuronal	10861.3	-0.274956	0.0801352	-3.43115	0.000601039	0.0171569
Tars2	71807	threonyl-tRNA synthetase 2, mitochondrial (putative)	1883.69	0.355686	0.103766	3.42776	0.000608589	0.0172839
Ubtd2	327900	ubiquitin domain containing 2	1244.96	-0.370153	0.108002	-3.42728	0.000609656	0.0172839
1700094D03Rik	73545	RIKEN cDNA 1700094D03 gene	174.448	0.814582	0.237673	3.42732	0.000609579	0.0172839
B4galt1	14595	UDP-Gal:betaGlcNAc beta 1,4- galactosyltransferase, polypeptide 1	698.716	-0.386174	0.11271	-3.42627	0.000611927	0.0173009
Eml5	319670	echinoderm microtubule associated protein like 5	12251.4	0.470002	0.137166	3.42652	0.000611378	0.0173009
Rpl10	110954	ribosomal protein L10	9787.69	-0.288481	0.0842437	-3.42436	0.000616247	0.017354
Hepacam	72927	hepatocyte cell adhesion molecule	6257.55	-0.331098	0.0967074	-3.42371	0.000617735	0.0173703
Pwwp3a	68114	PWWP domain containing 3A, DNA repair factor	2392.49	0.313891	0.0917855	3.41983	0.000626596	0.0175481
Cmtr1	74157	cap methyltransferase 1	1924.54	0.338775	0.099055	3.42006	0.000626063	0.0175481
Ints6l	236790	integrator complex subunit 6 like	4792.48	0.550047	0.160996	3.41652	0.000634265	0.017715
Mir665	751555	microRNA 665	35.6109	1.41447	0.414118	3.41561	0.00063639	0.0177315
Riok1	71340	RIO kinase 1	1515.92	0.480123	0.14065	3.41361	0.00064108	0.0177937
Dffb	13368	DNA fragmentation factor, beta subunit	367.448	0.617103	0.180915	3.41102	0.00064721	0.0177937
Bst2	69550	bone marrow stromal cell antigen 2	120.758	-0.969691	0.284136	-3.41277	0.000643072	0.0177937
Chchd10	103172	coiled-coil-helix-coiled-coil-helix domain containing 10	2983.22	-0.458322	0.134313	-3.41235	0.000644052	0.0177937
Irak2	108960	interleukin-1 receptor-associated kinase 2	1248.73	-0.44374	0.130019	-3.41288	0.000642796	0.0177937
Ccdc134	76457	coiled-coil domain containing 134	824.937	0.509389	0.14934	3.41094	0.000647389	0.0177937
Dusp4	319520	dual specificity phosphatase 4	984.919	-0.524386	0.153796	-3.40962	0.000650533	0.0178318
Ice2	93697	interactor of little elongation complex ELL subunit 2	1362.04	0.353646	0.10373	3.40928	0.000651355	0.0178318
Rpl23a	268449	ribosomal protein L23A	4793.26	-0.494404	0.14506	-3.40827	0.00065375	0.0178738
Gm46442	108168140	predicted gene, 46442	4793.26	-0.494404	0.14506	-3.40827	0.00065375	0.0178738
Bmp1	12153	bone morphogenetic protein 1	6529.81	0.625661	0.183655	3.40672	0.000657482	0.0179285
4930412M03Rik	100504140	RIKEN cDNA 4930412M03 gene	17.2132	1.74028	0.511175	3.40447	0.000662923	0.0180139
Gpt	76282	glutamic pyruvic transaminase, soluble	713.944	0.424829	0.124843	3.40289	0.000666759	0.0180147
Gas8	104346	growth arrest specific 8	699.748	0.524378	0.154067	3.40358	0.000665098	0.0180147
Slc16a11	216867	solute carrier family 16 (monocarboxylic acid transporters), member 11	1832.95	0.60381	0.177452	3.40266	0.000667326	0.0180147
Filip1l	78749	filamin A interacting protein 1-like	131.358	-0.761791	0.223888	-3.40255	0.000667598	0.0180147
Ccl25	20300	chemokine (C-C motif) ligand 25	1077	0.59184	0.174142	3.39862	0.000677276	0.0182088
Septin5	18951	septin 5	1156.15	-0.462115	0.135974	-3.39856	0.000677426	0.0182088
H4c1	326619	H4 clustered histone 1	245.189	-0.592266	0.174492	-3.39423	0.000688228	0.0184752
Dusp6	67603	dual specificity phosphatase 6	1699.08	-0.400203	0.117994	-3.39174	0.000694514	0.0185604
Dqx1	93838	DEAQ RNA-dependent ATPase	70.3279	1.17919	0.347856	3.38987	0.00069927	0.0186508
Ube2cbp	70348	ubiquitin-conjugating enzyme E2C binding protein	806.647	-0.419337	0.123786	-3.38759	0.000705088	0.0187818
Luc7l3	67684	LUC7-like 3 (S. cerevisiae)	10716.1	0.422622	0.124821	3.38582	0.000709648	0.0188548
Spry4	24066	sprouty RTK signaling antagonist 4	2640	-0.563113	0.166379	-3.38451	0.000713056	0.0188969
Gm31508	102633758	predicted gene, 31508	43.3366	1.21188	0.358169	3.38355	0.000715546	0.0189145
Tgfb3	21809	transforming growth factor, beta 3	1815.11	-0.269732	0.0797422	-3.38255	0.000718171	0.0189466
Psap	19156	prosaposin	80292.2	-0.225856	0.06679	-3.38159	0.000720684	0.0189777
Rtl1	353326	retrotransposon Gaglike 1	97.3528	0.979026	0.289619	3.38039	0.000723819	0.0190361
Tamm41	68971	TAM41 mitochondrial translocator assembly and maintenance homolog	638.663	0.332951	0.0985107	3.37984	0.000725272	0.0190501
Necab3	56846	N-terminal EF-hand calcium binding protein 3	1061.25	0.43146	0.127716	3.37828	0.000729408	0.0191345
Ms4a6d	68774	membrane-spanning 4-domains, subfamily A, member 6D	36.7685	-1.46625	0.43412	-3.37753	0.000731408	0.0191627
Cacng4	54377	calcium channel, voltage-dependent, gamma subunit 4	2554.13	-0.35798	0.106024	-3.37639	0.000734438	0.0192115
Slc11a2	18174	solute carrier family 11 (proton-coupled divalent metal ion transporters), member 2	3123.65	0.276025	0.0817576	3.37613	0.000735125	0.0192115
Csf1r	12978	colony stimulating factor 1 receptor	2772.07	-0.399714	0.118537	-3.37207	0.000746043	0.019399
Rpl12	269261	ribosomal protein L12	3945.71	-0.387442	0.114886	-3.3724	0.000745162	0.019399
Taf1d	75316	TATA-box binding protein associated factor, RNA polymerase I, D	1345.36	0.444583	0.131867	3.37144	0.000747754	0.0194191
Pan2	103135	PAN2 poly(A) specific ribonuclease subunit	3405.38	0.470637	0.139748	3.36774	0.000757863	0.0196363
Adipor2	68465	adiponectin receptor 2	7710.14	-0.417152	0.123897	-3.36694	0.00076007	0.019665
Mir544	100124450	microRNA 544	60.1643	1.35238	0.401957	3.36449	0.000766841	0.0197662
Rin2	74030	Ras and Rab interactor 2	2152.38	-0.353228	0.10503	-3.3631	0.000770717	0.0197922
BC039771	408057	cDNA sequence BC039771	2152.38	-0.353228	0.10503	-3.3631	0.000770717	0.0197922
Hsd17b11	114664	hydroxysteroid (17-beta) dehydrogenase 11	2045.46	-0.335114	0.0997417	-3.35982	0.000779937	0.0199795
Safb2	224902	scaffold attachment factor B2	3877.93	0.567132	0.168888	3.35804	0.000784974	0.0200698
Cdk5r2	12570	cyclin-dependent kinase 5, regulatory subunit 2 (p39)	3437.46	-0.406694	0.121119	-3.35781	0.000785617	0.0200698
Mir3070a	100526472	microRNA 3070a	57.0947	1.13331	0.337542	3.35755	0.000786368	0.0200698
Ssbp1	381760	single-stranded DNA binding protein 1	1488.62	0.392643	0.117073	3.35381	0.000797057	0.0202233
Unc93b1	54445	unc-93 homolog B1, TLR signaling regulator	362.716	-0.54361	0.162097	-3.35362	0.000797623	0.0202233
Tcea2	21400	transcription elongation factor A (SII), 2	862.617	0.364137	0.108587	3.35341	0.000798236	0.0202233
Stk38	106504	serine/threonine kinase 38	3488.11	0.389953	0.116316	3.35254	0.000800725	0.0202369
Sdc4	20971	syndecan 4	12395.1	-0.371159	0.110775	-3.35057	0.000806455	0.0202841
Dot1l	208266	DOT1-like, histone H3 methyltransferase (S. cerevisiae)	5552.96	0.551682	0.164644	3.35076	0.000805913	0.0202841
Emp1	13730	epithelial membrane protein 1	241.332	-0.534682	0.159607	-3.34998	0.000808177	0.0203014
Ccn3	18133	cellular communication network factor 3	887.461	-0.562004	0.167827	-3.34872	0.000811864	0.020305
Adamts18	208936	a disintegrin-like and metallopeptidase (reprolysin type) with thrombospondin type 1 motif, 18	2021.63	0.548024	0.163651	3.34873	0.000811823	0.020305
Dynlrb1	67068	dynein light chain roadblock-type 1	1491.07	-0.482092	0.144044	-3.34683	0.000817407	0.0204096
Kremen1	84035	kringle containing transmembrane protein 1	1930.1	-0.271428	0.0811451	-3.34498	0.000822897	0.0204236
Eif3h	68135	eukaryotic translation initiation factor 3, subunit H	5132.59	-0.317891	0.0950313	-3.34512	0.000822474	0.0204236
Eif3f	66085	eukaryotic translation initiation factor 3, subunit F	4944.15	-0.282572	0.0844683	-3.34531	0.000821913	0.0204236
Rbp1	19659	retinol binding protein 1, cellular	401.656	-0.652494	0.194998	-3.34617	0.000819375	0.0204236
Tatdn3	68972	TatD DNase domain containing 3	851.084	0.540577	0.161766	3.34173	0.000832581	0.0205836
Itpk1	217837	inositol 1,3,4-triphosphate 5/6 kinase	5379.08	-0.293324	0.0878636	-3.3384	0.000842615	0.0207762
Gm24041	115488605	predicted gene, 24041	84.5738	0.915357	0.274292	3.33716	0.0008464	0.0208307
Ap4b1	67489	adaptor-related protein complex AP-4, beta 1	134.077	0.678464	0.203412	3.33542	0.000851715	0.020864
Cdon	57810	cell adhesion molecule-related/down-regulated by oncogenes	3795.57	0.465705	0.139599	3.33603	0.000849829	0.020864
Rpl18a	76808	ribosomal protein L18A	7535.54	-0.328408	0.0984567	-3.33556	0.000851283	0.020864
9530059O14Rik	319626	RIKEN cDNA 9530059O14 gene	538.436	0.753493	0.225977	3.33437	0.000854915	0.0209177
Rpl29	19944	ribosomal protein L29	3109.62	-0.443666	0.133108	-3.33314	0.00085873	0.0209862
Gm15328	328906	predicted gene 15328	271.801	0.528107	0.158476	3.33242	0.00086094	0.0210155
Nupr1	56312	nuclear protein transcription regulator 1	119.623	-0.651312	0.195533	-3.33095	0.000865495	0.0211018
Guf1	231279	GUF1 homolog, GTPase	3401.77	0.434571	0.130515	3.32965	0.000869537	0.0211363
Thra	21833	thyroid hormone receptor alpha	18953.2	-0.243933	0.0732576	-3.32979	0.000869112	0.0211363
Rps15	20054	ribosomal protein S15	3488.48	-0.43317	0.130117	-3.32908	0.000871336	0.0211447
Actg1	11465	actin, gamma, cytoplasmic 1	16350.5	-0.266225	0.0800641	-3.32515	0.000883702	0.0213448
Galnt18	233733	polypeptide N-acetylgalactosaminyltransferase 18	1081.81	-0.42149	0.126836	-3.32311	0.000890211	0.0214718
Lmod1	93689	leiomodin 1 (smooth muscle)	49.4913	-1.04078	0.313308	-3.3219	0.000894068	0.0214718
Airn	104103	antisense Igf2r RNA	1126.77	0.496217	0.149341	3.32271	0.000891485	0.0214718
Tsc22d4	78829	TSC22 domain family, member 4	3048.62	-0.369556	0.111312	-3.32001	0.000900128	0.0215656
Snhg20	76972	small nucleolar RNA host gene 20	419.418	0.622661	0.18758	3.31945	0.000901961	0.0215846
Asic2	11418	acid-sensing (proton-gated) ion channel 2	2246.91	-0.316002	0.0952088	-3.31904	0.000903283	0.0215913
Rab37	58222	RAB37, member RAS oncogene family	1477.17	0.43821	0.132094	3.3174	0.000908591	0.0216512
Abca7	27403	ATP-binding cassette, sub-family A (ABC1), member 7	6609.47	0.467556	0.140919	3.31791	0.000906925	0.0216512
C1qa	12259	complement component 1, q subcomponent, alpha polypeptide	629.589	-0.608055	0.183316	-3.31698	0.000909969	0.0216512
Pla2g5	18784	phospholipase A2, group V	156.381	-0.692479	0.208881	-3.31518	0.000915836	0.0217658
Polg	18975	polymerase (DNA directed), gamma	5086.9	0.323945	0.097727	3.3148	0.000917099	0.0217709
Myo9b	17925	myosin IXb	3860.94	0.424298	0.128044	3.31369	0.000920749	0.0218325
Eif1	20918	eukaryotic translation initiation factor 1	24560.8	-0.211376	0.0638318	-3.31145	0.000928134	0.0219574
Pgap6	60455	post-glycosylphosphatidylinositol attachment to proteins 6	1114.52	0.402519	0.121616	3.30975	0.000933798	0.0219614
6030442K20Rik	115487119	RIKEN cDNA 6030442K20 gene	98.4986	0.872141	0.263601	3.30856	0.000937778	0.0219847
Klhl33	546611	kelch-like 33	3369.87	0.398979	0.120648	3.30698	0.000943077	0.0220252
Srgn	19073	serglycin	210.246	-0.659451	0.199447	-3.3064	0.000945036	0.0220303
Rpl8	26961	ribosomal protein L8	6941.83	-0.423074	0.127978	-3.30583	0.000946966	0.0220505
Apeh	235606	acylpeptide hydrolase	2654	0.342518	0.103654	3.30444	0.000951652	0.0221347
Prpf39	328110	pre-mRNA processing factor 39	5514.01	0.454856	0.137743	3.30221	0.000959278	0.0222871
Gpr182	11536	G protein-coupled receptor 182	203.432	-0.572468	0.173832	-3.29323	0.000990442	0.0229854
2010315B03Rik	630836	RIKEN cDNA 2010315B03 gene	1523.61	0.354562	0.107723	3.29144	0.000996773	0.0230966
Acsf2	264895	acyl-CoA synthetase family member 2	1556.6	-0.321311	0.0976891	-3.28912	0.00100502	0.0232106
Ndufa11	69875	NADH:ubiquinone oxidoreductase subunit A11	870.858	-0.56889	0.173125	-3.28601	0.00101617	0.0233185
Oasl2	23962	2'-5' oligoadenylate synthetase-like 2	299	-0.917237	0.27918	-3.28547	0.00101814	0.0233185
Herpud1	64209	homocysteine-inducible, endoplasmic reticulum stress-inducible, ubiquitin-like domain member 1	5046.07	-0.260046	0.0791328	-3.2862	0.0010155	0.0233185
Tns2	209039	tensin 2	1499.99	-0.384329	0.116991	-3.28511	0.00101943	0.0233185
Clic4	29876	chloride intracellular channel 4 (mitochondrial)	15069.8	-0.291114	0.0885625	-3.2871	0.00101225	0.0233185
Romo1	67067	reactive oxygen species modulator 1	263.475	-0.595308	0.181202	-3.28532	0.00101865	0.0233185
Cep295nl	58251	CEP295 N-terminal like	22.9895	1.73372	0.527503	3.28666	0.00101383	0.0233185
Jhy	70989	junctional cadherin complex regulator	69.8452	-1.17672	0.358277	-3.28438	0.00102207	0.0233533
Bcl6	12053	B cell leukemia/lymphoma 6	5870.95	-0.456337	0.13915	-3.27946	0.00104005	0.0236823
Hps1	192236	HPS1, biogenesis of lysosomal organelles complex 3 subunit 1	387.707	0.525076	0.160154	3.27857	0.00104333	0.0237082
Pcp4l1	66425	Purkinje cell protein 4-like 1	2406.53	-0.546148	0.166619	-3.27782	0.0010461	0.0237193
Snrnp48	67797	small nuclear ribonucleoprotein 48 (U11/U12)	2203.89	0.597554	0.182345	3.27706	0.00104895	0.0237579
Adgrf5	224792	adhesion G protein-coupled receptor F5	3646.64	-0.370373	0.113082	-3.27527	0.00105561	0.0238566
Gng3	14704	guanine nucleotide binding protein (G protein), gamma 3	1843.06	-0.508227	0.155207	-3.27452	0.00105843	0.0238941
Slc9a3r1	26941	solute carrier family 9 (sodium/hydrogen exchanger), member 3 regulator 1	3394.42	-0.30036	0.0917477	-3.27376	0.00106127	0.0239062
Gnl1	14670	guanine nucleotide binding protein-like 1	6225.14	-0.225672	0.0689279	-3.27403	0.00106026	0.0239062
Lrwd1	71735	leucine-rich repeats and WD repeat domain containing 1	970.041	0.387499	0.11848	3.27058	0.00107328	0.0241243
Ramp2	54409	receptor (calcitonin) activity modifying protein 2	559.796	-0.706971	0.216208	-3.26987	0.00107598	0.0241588
Rnase4	58809	ribonuclease, RNase A family 4	411.778	-0.573241	0.175422	-3.26778	0.00108396	0.024262
Cct5	12465	chaperonin containing Tcp1, subunit 5 (epsilon)	8246.95	-0.269649	0.0825259	-3.26745	0.00108522	0.024262
4632427E13Rik	666737	RIKEN cDNA 4632427E13 gene	3321.01	0.607322	0.185871	3.26744	0.00108526	0.024262
Exosc8	69639	exosome component 8	1000.24	0.396185	0.121306	3.266	0.00109079	0.0242809
Cd81	12520	CD81 antigen	21880.2	-0.287104	0.0878995	-3.26628	0.00108971	0.0242809
Rxra	20181	retinoid X receptor alpha	2496.03	-0.466306	0.142811	-3.26521	0.00109385	0.0243229
Prxl2a	70564	peroxiredoxin like 2A	7236.56	-0.320316	0.0981213	-3.26449	0.0010966	0.024358
Gltp	56356	glycolipid transfer protein	1479.32	-0.467791	0.143349	-3.2633	0.00110122	0.0244344
Gm23442	115488838	predicted gene, 23442	59.6565	1.2705	0.389421	3.26254	0.0011042	0.0244742
Il17rc	171095	interleukin 17 receptor C	244.102	-0.512213	0.157067	-3.26111	0.00110979	0.0244933
Cntrob	216846	centrobin, centrosomal BRCA2 interacting protein	966.784	0.341379	0.104673	3.2614	0.00110865	0.0244933
Spag8	433700	sperm associated antigen 8	130.454	0.673007	0.20632	3.26195	0.00110649	0.0244933
Rn7sk	19817	RNA, 7SK, nuclear	94812.2	-1.01619	0.311664	-3.26052	0.00111209	0.024518
Slc9a5	277973	solute carrier family 9 (sodium/hydrogen exchanger), member 5	3054.13	0.34355	0.10542	3.25887	0.00111859	0.0246113
Hnrnpf	98758	heterogeneous nuclear ribonucleoprotein F	4341.08	-0.222569	0.0683506	-3.25629	0.00112879	0.0248071
Ccnl1	56706	cyclin L1	4128	0.440438	0.135358	3.25387	0.00113844	0.0249661
Fdps	110196	farnesyl diphosphate synthetase	65.9372	0.96216	0.295859	3.2521	0.00114558	0.0250564
Grina	66168	glutamate receptor, ionotropic, N-methyl D-aspartate-associated protein 1 (glutamate binding)	13846.2	-0.285966	0.0879677	-3.2508	0.00115079	0.0251307
Timp4	110595	tissue inhibitor of metalloproteinase 4	10760.1	-0.237248	0.0729893	-3.25045	0.00115224	0.0251359
Cdr1	631990	cerebellar degeneration related antigen 1	5366.02	-0.50145	0.154374	-3.24828	0.00116106	0.025275
Dgcr8	94223	DGCR8, microprocessor complex subunit	3973.61	0.338245	0.104157	3.24745	0.00116446	0.0253224
Eef2	13629	eukaryotic translation elongation factor 2	83745.8	-0.25082	0.0772478	-3.24696	0.00116645	0.0253392
Tmem29	382245	transmembrane protein 29	878.366	0.306595	0.09444	3.24646	0.00116851	0.0253573
Cab39l	69008	calcium binding protein 39-like	4806.07	-0.258823	0.079747	-3.24555	0.00117222	0.0253846
Szt2	230676	SZT2 subunit of KICSTOR complex	5313.66	0.384462	0.118456	3.24561	0.001172	0.0253846
Phf11c	628705	PHD finger protein 11C	73.46	0.911003	0.280823	3.24405	0.00117843	0.0254659
Ltk	17005	leukocyte tyrosine kinase	268.949	0.438307	0.135125	3.24371	0.00117983	0.0254695
Rpl32	19951	ribosomal protein L32	2955.8	-0.408899	0.126195	-3.24023	0.00119435	0.0257026
Mafb	16658	v-maf musculoaponeurotic fibrosarcoma oncogene family, protein B (avian)	345.532	-0.50933	0.157186	-3.2403	0.00119402	0.0257026
Ahnak	66395	AHNAK nucleoprotein (desmoyokin)	20684.4	-0.44497	0.137396	-3.23859	0.00120124	0.0258242
Usp35	244144	ubiquitin specific peptidase 35	1457.66	0.311208	0.0961724	3.23594	0.00121241	0.0260374
Pmp22	18858	peripheral myelin protein 22	1676.63	-0.429122	0.132678	-3.23432	0.00121932	0.0261315
C4b	12268	complement component 4B (Chido blood group)	2039.27	-0.558816	0.172823	-3.23345	0.00122303	0.0261678
Krit1	79264	KRIT1, ankyrin repeat containing	5205.09	0.354529	0.109673	3.23259	0.00122672	0.0261819
Clcn2	12724	chloride channel, voltage-sensitive 2	2735.68	0.314418	0.0973105	3.23108	0.00123323	0.0262771
Jade1	269424	jade family PHD finger 1	7943.21	-0.236698	0.0732742	-3.2303	0.00123659	0.0262771
Crebzf	233490	CREB/ATF bZIP transcription factor	4760.8	0.381772	0.118174	3.2306	0.0012353	0.0262771
Trnp1	69539	TMF1-regulated nuclear protein 1	2876.93	-0.320246	0.0991448	-3.23009	0.00123752	0.0262771
Mir453	100124484	microRNA 453	105.226	1.06664	0.330523	3.22713	0.00125041	0.0265235
Cyp2j9	74519	cytochrome P450, family 2, subfamily j, polypeptide 9	2963.61	-0.354695	0.109924	-3.22673	0.00125216	0.0265334
Krba1	77827	KRAB-A domain containing 1	6218.59	0.469518	0.14565	3.2236	0.0012659	0.0267426
Tns3	319939	tensin 3	10698.8	-0.387258	0.120156	-3.22295	0.00126877	0.0267759
Ppp4r1l-ps	100043911	protein phosphatase 4, regulatory subunit 1-like, pseudogene	1187.69	0.369251	0.114592	3.2223	0.00127164	0.0268092
Id1	15901	inhibitor of DNA binding 1, HLH protein	406.309	-0.573966	0.178187	-3.22114	0.00127681	0.0268909
Sec61a2	57743	Sec61, alpha subunit 2 (S. cerevisiae)	2966.83	0.299945	0.0932166	3.21772	0.00129212	0.0271437
Gsn	227753	gelsolin	3559.12	-0.348282	0.108244	-3.21756	0.00129284	0.0271437
Fam193b	212483	family with sequence similarity 193, member B	3756.59	0.522909	0.162695	3.21405	0.00130876	0.0273966
Tecr	106529	trans-2,3-enoyl-CoA reductase	10660.2	-0.388144	0.120817	-3.21266	0.00131511	0.0274022
Slc32a1	22348	solute carrier family 32 (GABA vesicular transporter), member 1	8379.42	-0.28705	0.089322	-3.21365	0.00131059	0.0274022
Phf20l1	239510	PHD finger protein 20-like 1	9741.92	0.357686	0.111323	3.21304	0.00131339	0.0274022
Arpp21	74100	cyclic AMP-regulated phosphoprotein, 21	7658.06	0.346956	0.108021	3.21194	0.00131841	0.027407
Igfals	16005	insulin-like growth factor binding protein, acid labile subunit	16.2653	1.90499	0.593099	3.21192	0.00131851	0.027407
Sgk1	20393	serum/glucocorticoid regulated kinase 1	8675	-0.935571	0.291449	-3.21007	0.00132702	0.0275287
Ddx55	67848	DEAD box helicase 55	1452.17	0.456825	0.14237	3.20871	0.00133331	0.0275498
Cdk10	234854	cyclin-dependent kinase 10	1309.3	0.380648	0.11863	3.2087	0.00133335	0.0275498
Slc16a13	69309	solute carrier family 16 (monocarboxylic acid transporters), member 13	756.606	0.469797	0.146397	3.20907	0.00133167	0.0275498
Tinagl1	94242	tubulointerstitial nephritis antigen-like 1	535.94	-0.626423	0.195471	-3.20468	0.00135212	0.0278374
Laptm5	16792	lysosomal-associated protein transmembrane 5	796.247	-0.473035	0.147658	-3.20357	0.00135733	0.0278486
Uggt2	66435	UDP-glucose glycoprotein glucosyltransferase 2	3805.86	0.381729	0.119173	3.20315	0.00135934	0.0278486
C920021L13Rik	100042889	RIKEN cDNA C920021L13 gene	227.224	0.802821	0.250644	3.20303	0.00135991	0.0278486
Zfc3h1	216345	zinc finger, C3H1-type containing	5731	0.337403	0.105406	3.201	0.00136951	0.0279898
Tob1	22057	transducer of ErbB-2.1	5803.21	-0.301062	0.0940961	-3.19952	0.00137658	0.028079
Ttc8	76260	tetratricopeptide repeat domain 8	1356.69	0.274714	0.0858713	3.19914	0.0013784	0.0280885
Abcd4	19300	ATP-binding cassette, sub-family D (ALD), member 4	1004.05	0.422933	0.132388	3.19464	0.00140007	0.028474
Tnfrsf4	22163	tumor necrosis factor receptor superfamily, member 4	50.3501	0.99733	0.312307	3.19343	0.00140593	0.0285652
Hspa14	50497	heat shock protein 14	845.736	0.471937	0.147876	3.19143	0.0014157	0.0287356
Myrip	245049	myosin VIIA and Rab interacting protein	3341.75	-0.265836	0.0833705	-3.18861	0.00142957	0.028932
Appl2	216190	adaptor protein, phosphotyrosine interaction, PH domain and leucine zipper containing 2	18399.5	0.389362	0.12216	3.18732	0.00143599	0.0290337
Tsen34	66078	tRNA splicing endonuclease subunit 34	2733.7	-0.324871	0.101967	-3.18604	0.00144234	0.0291052
Radil	231858	Ras association and DIL domains	1387.3	0.370154	0.116192	3.1857	0.00144403	0.0291109
B2m	12010	beta-2 microglobulin	2102.08	-0.617768	0.193953	-3.18514	0.00144682	0.029139
Ostn	239790	osteocrin	118.678	-1.00933	0.316932	-3.18469	0.00144909	0.0291563
Grin2c	14813	glutamate receptor, ionotropic, NMDA2C (epsilon 3)	17255.5	0.421773	0.132529	3.18249	0.00146013	0.0293123
Mir3075	100526533	microRNA 3075	19.5974	1.79198	0.563141	3.18211	0.00146206	0.0293123
Pdgfd	71785	platelet-derived growth factor, D polypeptide	1450.09	-0.324006	0.101885	-3.18011	0.00147219	0.029478
Maob	109731	monoamine oxidase B	1772.47	-0.378063	0.118916	-3.17925	0.00147657	0.0295087
Myorg	329828	myogenesis regulating glycosidase (putative)	3677.26	-0.285911	0.0899423	-3.17883	0.00147873	0.0295232
Epb41l4b	54357	erythrocyte membrane protein band 4.1 like 4b	8714.07	0.327004	0.102892	3.17812	0.00148234	0.0295669
Ldlrap1	100017	low density lipoprotein receptor adaptor protein 1	2418.6	0.377506	0.118838	3.17664	0.00148992	0.0296326
4933407K13Rik	74396	RIKEN cDNA 4933407K13 gene	355.118	0.533986	0.168136	3.17592	0.00149364	0.0296507
Morn1	76866	MORN repeat containing 1	609.678	0.547976	0.172582	3.17515	0.00149758	0.0296993
Prkch	18755	protein kinase C, eta	333.517	-0.535436	0.168688	-3.17413	0.00150287	0.0297758
Spred3	101809	sprouty-related EVH1 domain containing 3	1479.5	0.349284	0.110068	3.17336	0.00150687	0.0298016
Kif1c	16562	kinesin family member 1C	7363.01	-0.262234	0.0826833	-3.17155	0.00151629	0.0298783
Hdac7	56233	histone deacetylase 7	1049.01	0.455649	0.143709	3.17064	0.00152102	0.0298783
Wfdc1	67866	WAP four-disulfide core domain 1	270.562	-0.633952	0.199863	-3.17193	0.00151429	0.0298783
Tial1	21843	Tia1 cytotoxic granule-associated RNA binding protein-like 1	11023.2	0.279715	0.088218	3.17072	0.0015206	0.0298783
Ctnnal1	54366	catenin (cadherin associated protein), alpha-like 1	2096.12	0.336229	0.106034	3.17096	0.00151937	0.0298783
Mir666	751521	microRNA 666	36.5853	1.57194	0.49553	3.17223	0.00151271	0.0298783
Cfap74	544678	cilia and flagella associated protein 74	1322.93	0.523557	0.16509	3.17133	0.00151741	0.0298783
Ano8	382014	anoctamin 8	3935.86	0.319229	0.100695	3.17026	0.00152304	0.0298897
Ldhb	16832	lactate dehydrogenase B	24677.2	-0.289547	0.0913933	-3.16815	0.00153414	0.0300791
Gm22523	115490034	predicted gene, 22523	41.5016	1.40278	0.442832	3.16774	0.00153629	0.0300926
Tcim	69068	transcriptional and immune response regulator	56.5956	-0.977763	0.308701	-3.16735	0.00153837	0.0301049
Msh4	55993	mutS homolog 4	63.9054	0.947519	0.299262	3.16619	0.0015445	0.0301964
Prr13	66151	proline rich 13	1394.19	-0.352509	0.111376	-3.16504	0.00155063	0.0302592
Itga7	16404	integrin alpha 7	3588.5	0.450205	0.142261	3.16464	0.00155275	0.030272
Lrig3	320398	leucine-rich repeats and immunoglobulin-like domains 3	568.346	-0.413098	0.130621	-3.16257	0.00156385	0.030405
Wbp2	22378	WW domain binding protein 2	12244.7	-0.317091	0.100265	-3.16254	0.00156397	0.030405
Smg9	71997	SMG9 nonsense mediated mRNA decay factor	1391.66	0.340256	0.1076	3.16223	0.00156567	0.0304095
Hemk1	69536	HemK methyltransferase family member 1	733.348	0.488625	0.154578	3.16103	0.00157214	0.0305066
Zdhhc1	70796	zinc finger, DHHC domain containing 1	1891.64	0.368672	0.116743	3.15798	0.00158867	0.030741
Cnn3	71994	calponin 3, acidic	5100.91	-0.310577	0.0983456	-3.15802	0.00158847	0.030741
Fam20a	208659	FAM20A, golgi associated secretory pathway pseudokinase	1120.27	-0.407619	0.129149	-3.15619	0.00159846	0.0308653
Acsm5	272428	acyl-CoA synthetase medium-chain family member 5	243.742	-0.584217	0.185114	-3.15599	0.00159956	0.0308653
Plscr1	22038	phospholipid scramblase 1	292.425	-0.451664	0.143102	-3.15624	0.00159819	0.0308653
Myl12a	67268	myosin, light chain 12A, regulatory, non-sarcomeric	624.238	-0.344217	0.109163	-3.15323	0.00161473	0.0310861
Ctso	229445	cathepsin O	2734.26	-0.298794	0.0947776	-3.15259	0.00161831	0.0311113
Bbof1	72873	basal body orientation factor 1	281.341	0.539365	0.171125	3.15188	0.00162225	0.0311394
Zfp408	381410	zinc finger protein 408	765.103	0.356725	0.113193	3.15147	0.00162449	0.0311434
Angptl4	57875	angiopoietin-like 4	119.701	-0.827875	0.262778	-3.15047	0.00163009	0.0311642
Tubb4a	22153	tubulin, beta 4A class IVA	32772.8	-0.325725	0.103382	-3.15068	0.0016289	0.0311642
Zfp429	72807	zinc finger protein 429	187.221	-0.570247	0.181089	-3.149	0.00163832	0.0312351
Rpl17	319195	ribosomal protein L17	5713.85	-0.34012	0.108035	-3.14824	0.00164257	0.0312856
H4c14	97122	H4 clustered histone 14	4252.13	-0.327619	0.104195	-3.14429	0.00166488	0.0315961
Gm13199	791411	predicted gene 13199	50.4593	1.07943	0.34336	3.14373	0.00166812	0.0316287
Odc1	18263	ornithine decarboxylase, structural 1	4861.28	-0.303457	0.0965461	-3.14313	0.00167154	0.0316355
Vit	74199	vitrin	217.77	-0.791541	0.251822	-3.14326	0.00167077	0.0316355
Tmem240	381582	transmembrane protein 240	3840.02	0.496645	0.158058	3.14216	0.00167705	0.0317109
Snta1	20648	syntrophin, acidic 1	1442.1	-0.288018	0.0917091	-3.14056	0.00168625	0.0317979
Elob	67673	elongin B	1619.11	-0.512394	0.163348	-3.13682	0.00170792	0.0320897
Cd63	12512	CD63 antigen	2433.27	-0.347109	0.110713	-3.1352	0.00171738	0.0322091
Dnajb1	81489	DnaJ heat shock protein family (Hsp40) member B1	3457.38	-0.527661	0.16841	-3.13319	0.0017292	0.0322846
Gfm2	320806	G elongation factor, mitochondrial 2	2417.78	0.247049	0.0788466	3.13328	0.00172863	0.0322846
Avil	11567	advillin	209.53	0.813412	0.259586	3.13349	0.00172738	0.0322846
Fcgr2b	14130	Fc receptor, IgG, low affinity IIb	133.663	-0.646683	0.206346	-3.13398	0.00172453	0.0322846
Slc5a5	114479	solute carrier family 5 (sodium iodide symporter), member 5	271.216	-0.498955	0.159313	-3.13191	0.00173673	0.0323378
Abcc12	244562	ATP-binding cassette, sub-family C (CFTR/MRP), member 12	738.04	0.502929	0.160571	3.13213	0.00173542	0.0323378
Mir374b	751546	microRNA 374b	37.8985	1.21523	0.388007	3.13198	0.00173632	0.0323378
Dpy30	66310	dpy-30, histone methyltransferase complex regulatory subunit	451.829	-0.493853	0.157852	-3.12858	0.00175651	0.0326016
Tmem269	75180	transmembrane protein 269	46.5384	0.98831	0.315935	3.12821	0.00175876	0.0326016
Gm25926	115488083	predicted gene, 25926	38.3018	1.28954	0.412141	3.12888	0.00175477	0.0326016
Net1	56349	neuroepithelial cell transforming gene 1	1485.59	-0.581623	0.18598	-3.12735	0.00176392	0.0326681
Slc35b3	108652	solute carrier family 35, member B3	777.62	0.461918	0.147794	3.12541	0.00177555	0.0327984
Chmp4b	75608	charged multivesicular body protein 4B	8331.09	-0.269207	0.0861428	-3.12513	0.00177729	0.0327984
Mafk	17135	v-maf musculoaponeurotic fibrosarcoma oncogene family, protein K (avian)	465.285	-0.523331	0.167557	-3.1233	0.00178836	0.0329147
Rps12	20042	ribosomal protein S12	3226.7	-0.324416	0.103865	-3.12345	0.00178742	0.0329147
Upf3b	68134	UPF3 regulator of nonsense transcripts homolog B (yeast)	1546.21	0.337865	0.108228	3.12179	0.00179757	0.0330256
Fcgr3	14131	Fc receptor, IgG, low affinity III	269.096	-0.545982	0.174883	-3.12198	0.00179638	0.0330256
Mroh1	223658	maestro heat-like repeat family member 1	9105.15	0.314066	0.100662	3.12001	0.00180842	0.0331464
Cadm4	260299	cell adhesion molecule 4	8183.21	-0.34389	0.110222	-3.11998	0.00180864	0.0331464
Sugp1	70616	SURP and G patch domain containing 1	2972.7	0.318547	0.10219	3.11721	0.00182569	0.033264
Slc6a1	232333	solute carrier family 6 (neurotransmitter transporter, GABA), member 1	48627.4	-0.225989	0.0725005	-3.11707	0.0018266	0.033264
Spag1	26942	sperm associated antigen 1	1568.11	0.426178	0.136692	3.11781	0.00182202	0.033264
Dipk1c	240479	divergent protein kinase domain 1C	852.363	-0.328758	0.105437	-3.11804	0.00182057	0.033264
Mir124a-1hg	268755	Mir124-1 host gene (non-protein coding)	13811.2	0.921897	0.295658	3.11812	0.00182007	0.033264
Vmn2r29	76229	vomeronasal 2, receptor 29	234.039	0.638973	0.204981	3.11723	0.00182557	0.033264
Spag4	245865	sperm associated antigen 4	135.45	0.669397	0.214827	3.11598	0.00183334	0.03332
Pnkp	59047	polynucleotide kinase 3'- phosphatase	1350.21	0.405657	0.130267	3.11404	0.00184547	0.0333571
Mall	228576	mal, T cell differentiation protein-like	55.7773	-0.910404	0.292366	-3.11392	0.0018462	0.0333571
Zcchc7	319885	zinc finger, CCHC domain containing 7	3433.18	0.357002	0.114636	3.11422	0.00184431	0.0333571
Ap1g2	11766	adaptor protein complex AP-1, gamma 2 subunit	455.333	0.73373	0.235605	3.11424	0.00184419	0.0333571
Nkain4	58237	Na+/K+ transporting ATPase interacting 4	873.485	-0.438593	0.140879	-3.11326	0.0018503	0.033398
Chfr	231600	checkpoint with forkhead and ring finger domains	2946.17	0.358707	0.115244	3.11259	0.00185453	0.0334202
Cd53	12508	CD53 antigen	239.302	-0.653478	0.210037	-3.11126	0.00186292	0.0335423
Vegfb	22340	vascular endothelial growth factor B	1486.3	-0.404889	0.130169	-3.1105	0.00186772	0.033562
Mutyh	70603	mutY DNA glycosylase	229.061	0.653475	0.210099	3.11032	0.00186888	0.033562
Tmem51os1	100038693	Tmem51 opposite strand 1	73.5927	0.98467	0.316741	3.10876	0.00187875	0.0336518
Hcfc1r1	353502	host cell factor C1 regulator 1 (XPO1-dependent)	544.819	-0.588376	0.189325	-3.10776	0.0018851	0.0336782
Endod1	71946	endonuclease domain containing 1	13906	-0.406596	0.130824	-3.10796	0.00188384	0.0336782
Tubgcp3	259279	tubulin, gamma complex associated protein 3	3881.45	0.254521	0.0819542	3.10566	0.00189857	0.0338294
Phyh	16922	phytanoyl-CoA hydroxylase	5166.73	-0.319541	0.102898	-3.10542	0.00190009	0.0338294
Cd14	12475	CD14 antigen	62.0296	-0.866196	0.278929	-3.10544	0.00189998	0.0338294
Rpl39	67248	ribosomal protein L39	2258.4	-0.3681	0.11858	-3.10423	0.00190772	0.0339362
A230051N06Rik	320593	RIKEN cDNA A230051N06 gene	89.7795	0.848209	0.273353	3.10298	0.00191584	0.0340513
Drap1	66556	Dr1 associated protein 1 (negative cofactor 2 alpha)	3298.6	-0.38808	0.12511	-3.10192	0.00192272	0.0341444
Neo1	18007	neogenin	14192.8	0.242044	0.0780527	3.10103	0.00192847	0.0342095
Tceal5	331532	transcription elongation factor A (SII)-like 5	1002.09	-0.400898	0.129287	-3.10085	0.00192969	0.0342095
Mir496a	751524	microRNA 496a	68.9232	1.20584	0.389012	3.09976	0.00193675	0.0343053
Ackr3	12778	atypical chemokine receptor 3	327.494	-0.47303	0.152735	-3.09705	0.00195454	0.0345025
Zcchc24	71918	zinc finger, CCHC domain containing 24	11227.5	-0.272347	0.087934	-3.09717	0.00195375	0.0345025
Aarsd1	69684	alanyl-tRNA synthetase domain containing 1	108.338	1.04867	0.338641	3.0967	0.00195688	0.0345145
Mcam	84004	melanoma cell adhesion molecule	2839.95	0.28362	0.0916261	3.0954	0.00196545	0.0346066
Diablo	66593	diablo, IAP-binding mitochondrial protein	594.878	0.673188	0.217502	3.09509	0.00196754	0.034614
Wee1	22390	WEE 1 homolog 1 (S. pombe)	2158.33	-0.293745	0.0949429	-3.09391	0.00197539	0.0346932
Nr1d1	217166	nuclear receptor subfamily 1, group D, member 1	7044.18	-0.437938	0.141695	-3.0907	0.00199682	0.0349218
Pex10	668173	peroxisomal biogenesis factor 10	895.018	0.345892	0.111922	3.09049	0.0019983	0.0349218
Eef1a1	13627	eukaryotic translation elongation factor 1 alpha 1	64991.5	-0.294445	0.0953201	-3.08901	0.00200826	0.0350624
Nrbp2	223649	nuclear receptor binding protein 2	5113.68	0.259105	0.0839104	3.08788	0.00201593	0.0351668
Lrrn2	16980	leucine rich repeat protein 2, neuronal	7089.86	-0.271831	0.0880422	-3.08751	0.00201841	0.0351805
Sdha	66945	succinate dehydrogenase complex, subunit A, flavoprotein (Fp)	27301.2	-0.2361	0.0764842	-3.08691	0.0020225	0.0351925
Man2c1os	76794	mannosidase, alpha, class 2C, member 1, opposite strand	278.141	0.543375	0.176151	3.08471	0.00203751	0.0353646
Vmn2r2	100125586	vomeronasal 2, receptor 2	64.0117	0.847967	0.275013	3.08337	0.00204669	0.0354646
Bex3	12070	brain expressed X-linked 3	1241.51	-0.57971	0.188079	-3.08227	0.00205428	0.0355663
Anxa3	11745	annexin A3	480.238	-0.364499	0.11829	-3.08139	0.00206037	0.0356364
Clcn1	12723	chloride channel, voltage-sensitive 1	750.342	0.631611	0.204989	3.08119	0.00206177	0.0356364
Slc2a5	56485	solute carrier family 2 (facilitated glucose transporter), member 5	74.3445	-0.836402	0.271547	-3.08014	0.00206905	0.0357027
Chid1	68038	chitinase domain containing 1	3120.81	0.28492	0.0925405	3.07887	0.00207789	0.0357639
Foxo4	54601	forkhead box O4	1756.5	-0.295366	0.0959487	-3.07837	0.00208136	0.0357639
Nfxl1	100978	nuclear transcription factor, X-box binding-like 1	2108.59	0.334388	0.108616	3.07862	0.0020796	0.0357639
Cox16	66272	cytochrome c oxidase assembly protein 16	195.089	0.553178	0.179686	3.07858	0.00207989	0.0357639
Fibin	67606	fin bud initiation factor homolog (zebrafish)	368	-0.598885	0.194615	-3.07728	0.002089	0.0358085
Clmp	71566	CXADR-like membrane protein	3699.57	0.417569	0.135711	3.07689	0.00209173	0.0358206
Hdhd5	214932	haloacid dehalogenase like hydrolase domain containing 5	1748.07	0.455477	0.148058	3.07634	0.0020956	0.0358326
Vcam1	22329	vascular cell adhesion molecule 1	2019.92	-0.353208	0.114835	-3.07579	0.00209947	0.0358692
Aass	30956	aminoadipate-semialdehyde synthase	915.916	-0.425895	0.13851	-3.07482	0.00210626	0.035943
Ccdc149	100503884	coiled-coil domain containing 149	2840.2	-0.28913	0.094064	-3.07376	0.00211377	0.0360125
Ube2v1	66589	ubiquitin-conjugating enzyme E2 variant 1	73.6021	1.21314	0.394694	3.07362	0.0021148	0.0360125
Mir431	723866	microRNA 431	30.6151	1.78438	0.580596	3.07336	0.0021166	0.0360135
Gramd1a	52857	GRAM domain containing 1A	3509.88	0.318694	0.103775	3.07101	0.00213335	0.0360616
Pltp	18830	phospholipid transfer protein	6254.44	-0.303796	0.0988777	-3.07244	0.00212315	0.0360616
Zgpat	229007	zinc finger, CCCH-type with G patch domain	2598.25	0.40038	0.130359	3.07136	0.00213085	0.0360616
Tgm2	21817	transglutaminase 2, C polypeptide	1237.35	-0.476153	0.155035	-3.07126	0.00213156	0.0360616
Slc7a5	20539	solute carrier family 7 (cationic amino acid transporter, y+ system), member 5	7045.32	-0.316956	0.10318	-3.07186	0.00212727	0.0360616
Cox6a1	12861	cytochrome c oxidase subunit 6A1	1862.71	-0.545148	0.177537	-3.07061	0.0021362	0.0360804
Shisa5	66940	shisa family member 5	1299.23	-0.32879	0.10719	-3.06734	0.00215972	0.0364183
Abcb1a	18671	ATP-binding cassette, sub-family B (MDR/TAP), member 1A	3463.72	-0.314545	0.102571	-3.06661	0.00216503	0.0364781
Ccdc92	215707	coiled-coil domain containing 92	4996.38	-0.343716	0.112142	-3.06502	0.00217658	0.036643
Ilkap	67444	integrin-linked kinase-associated serine/threonine phosphatase 2C	2515.44	0.327285	0.10684	3.06333	0.00218891	0.0368206
Abhd14b	76491	abhydrolase domain containing 14b	821.952	0.405194	0.132303	3.06261	0.00219413	0.0368785
Gabarap	56486	gamma-aminobutyric acid receptor associated protein	3838.28	-0.323219	0.105582	-3.06132	0.00220365	0.0370085
Rps6	20104	ribosomal protein S6	7234.18	-0.322296	0.105344	-3.05945	0.00221742	0.0371927
Apold1	381823	apolipoprotein L domain containing 1	612.23	-1.52716	0.499179	-3.05935	0.00221821	0.0371927
Pebp1	23980	phosphatidylethanolamine binding protein 1	15731.8	-0.275515	0.0901056	-3.05769	0.00223053	0.0373389
Pgpep1	66522	pyroglutamyl-peptidase I	1141.26	-0.279807	0.0915487	-3.05637	0.00224032	0.0373801
Isoc2a	664994	isochorismatase domain containing 2a	992.802	-0.336046	0.109956	-3.05618	0.00224174	0.0373801
AA465934	613254	expressed sequence AA465934	140.679	0.598275	0.195759	3.05619	0.0022417	0.0373801
Rb1	19645	RB transcriptional corepressor 1	6855.62	0.274447	0.0898316	3.05512	0.00224969	0.0374398
Prelp	116847	proline arginine-rich end leucine-rich repeat	1581.96	-0.531243	0.173896	-3.05495	0.00225101	0.0374398
Rps23	66475	ribosomal protein S23	4059.94	-0.41766	0.136819	-3.05265	0.0022683	0.0376367
Hsd17b4	15488	hydroxysteroid (17-beta) dehydrogenase 4	5002.45	-0.214008	0.0701682	-3.04992	0.00228899	0.0378531
Trim56	384309	tripartite motif-containing 56	1278.29	-0.335583	0.110015	-3.05033	0.00228589	0.0378531
Kcna5	16493	potassium voltage-gated channel, shaker-related subfamily, member 5	88.1971	-0.937552	0.307397	-3.04997	0.00228863	0.0378531
Kcnip1	70357	Kv channel-interacting protein 1	3278.29	-0.244108	0.0800426	-3.04973	0.00229048	0.0378531
Podxl	27205	podocalyxin-like	3106.16	-0.330743	0.108463	-3.04937	0.00229326	0.0378689
Letm2	270035	leucine zipper-EF-hand containing transmembrane protein 2	1118.27	0.315425	0.103502	3.04753	0.00230731	0.0380101
Tprgl	67808	transformation related protein 63 regulated like	8881.38	-0.252099	0.0827302	-3.04725	0.00230947	0.0380154
H4c4	319156	H4 clustered histone 4	2700.16	-0.545243	0.178952	-3.04686	0.00231247	0.0380346
Osgepl1	72085	O-sialoglycoprotein endopeptidase-like 1	1088.58	0.42948	0.141045	3.04499	0.00232691	0.0382115
Fam83h	105732	family with sequence similarity 83, member H	340.548	0.56729	0.186342	3.04435	0.00233183	0.0382379
Copz1	56447	coatomer protein complex, subunit zeta 1	3137.49	-0.235124	0.0772341	-3.0443	0.00233221	0.0382379
Gm22496	102642160	predicted gene, 22496	37.232	1.17288	0.385317	3.04394	0.00233505	0.0382542
1700017B05Rik	74211	RIKEN cDNA 1700017B05 gene	1483.37	0.353185	0.116051	3.04334	0.00233965	0.0382691
Mir99ahg	77994	Mir99a and Mirlet7c-1 host gene (non-protein coding)	975.118	0.429876	0.141248	3.04341	0.00233912	0.0382691
Mir539	723917	microRNA 539	38.6381	1.26929	0.417164	3.04267	0.00234487	0.038294
Ccdc117	104479	coiled-coil domain containing 117	3048.99	-0.413963	0.136066	-3.04237	0.00234727	0.038303
Eda	13607	ectodysplasin-A	308.8	-0.401081	0.131857	-3.04179	0.00235179	0.0383219
Hsf1	15499	heat shock factor 1	2279.37	0.28636	0.0942163	3.03939	0.00237061	0.0385624
Ppp2r1a	51792	protein phosphatase 2, regulatory subunit A, alpha	27922	-0.194098	0.0638877	-3.03811	0.00238065	0.0386381
Wasf2	242687	WASP family, member 2	2904.87	-0.29367	0.0966628	-3.03809	0.00238086	0.0386381
Thoc1	225160	THO complex 1	2564.05	0.336686	0.110839	3.03762	0.00238453	0.0386518
Cfdp1	23837	craniofacial development protein 1	1866.08	-0.476067	0.15687	-3.03478	0.00240709	0.0389144
Prpf38b	66921	PRP38 pre-mRNA processing factor 38 (yeast) domain containing B	5062.99	0.419696	0.13833	3.03401	0.00241329	0.0389304
Rpsa	16785	ribosomal protein SA	9122.24	-0.32978	0.108716	-3.03342	0.00241798	0.0389659
Matk	17179	megakaryocyte-associated tyrosine kinase	1012.72	0.415937	0.13715	3.03271	0.00242364	0.0389784
Nuak2	74137	NUAK family, SNF1-like kinase, 2	213.487	-0.45175	0.14896	-3.0327	0.00242377	0.0389784
Gm4787	214321	predicted gene 4787	146.876	0.825278	0.272133	3.03262	0.0024244	0.0389784
Zcchc4	78796	zinc finger, CCHC domain containing 4	1144.35	0.384808	0.126956	3.03103	0.00243719	0.0390327
Car14	23831	carbonic anhydrase 14	863.4	-0.411536	0.135733	-3.03195	0.00242977	0.0390327
Celf3	78784	CUGBP, Elav-like family member 3	1714.23	0.44723	0.147604	3.02993	0.00244609	0.0391221
Golph3l	229593	golgi phosphoprotein 3-like	1754.12	-0.314256	0.103719	-3.02988	0.00244655	0.0391221
Gorasp2	70231	golgi reassembly stacking protein 2	4165.94	-0.257022	0.0848398	-3.0295	0.0024496	0.0391393
Pmaip1	58801	phorbol-12-myristate-13-acetate-induced protein 1	144.46	-0.817387	0.269906	-3.02841	0.00245842	0.0392212
Fam174c	69770	family with sequence similarity 174, member C	104.851	0.823448	0.27198	3.02761	0.00246496	0.0392953
Ryr1	20190	ryanodine receptor 1, skeletal muscle	6096.09	0.544929	0.18008	3.02605	0.00247775	0.0394385
Ubb	22187	ubiquitin B	19731.6	-0.404426	0.133668	-3.0256	0.00248136	0.0394582
Pdk2	18604	pyruvate dehydrogenase kinase, isoenzyme 2	7837.21	-0.326952	0.108104	-3.02441	0.00249115	0.0395304
Gm26397	115487043	predicted gene, 26397	23.4116	1.45518	0.481371	3.02299	0.0025029	0.039656
Mphosph10	67973	M-phase phosphoprotein 10 (U3 small nucleolar ribonucleoprotein)	839.396	-0.362917	0.120102	-3.02173	0.00251336	0.0397913
Trf	22041	transferrin	42274.5	-0.30799	0.101947	-3.02109	0.00251869	0.0398452
Zfp146	26465	zinc finger protein 146	2334	-0.234633	0.0776966	-3.01986	0.0025289	0.0399764
Man2b2	17160	mannosidase 2, alpha B2	1572.47	-0.340029	0.112728	-3.01637	0.00255818	0.0403161
Arfrp1	76688	ADP-ribosylation factor related protein 1	2040.07	0.324065	0.107434	3.01642	0.00255775	0.0403161
Flt4	14257	FMS-like tyrosine kinase 4	336.285	-0.613577	0.203492	-3.01523	0.00256781	0.0404006
Fbxo27	233040	F-box protein 27	795.735	0.377695	0.125305	3.01419	0.00257663	0.0404837
Tspan17	74257	tetraspanin 17	1239.34	0.32325	0.107279	3.01316	0.00258542	0.0405298
Vps33b	233405	vacuolar protein sorting 33B	1423.86	0.335595	0.111371	3.01331	0.00258419	0.0405298
Rprml	104582	reprimo-like	60.1385	-0.887663	0.294586	-3.01326	0.00258462	0.0405298
Psmd12	66997	proteasome (prosome, macropain) 26S subunit, non-ATPase, 12	3375.3	-0.306821	0.101924	-3.01029	0.00260996	0.0408244
Gm16523	100042584	mitochondrial ribosomal protein L40 pseudogene	200.326	0.830713	0.276144	3.00826	0.00262746	0.0410109
Kdelr1	68137	KDEL (Lys-Asp-Glu-Leu) endoplasmic reticulum protein retention receptor 1	2042.32	-0.270636	0.0900171	-3.0065	0.00264278	0.0411178
Mir338	723844	microRNA 338	35.9488	1.22529	0.407878	3.00406	0.00266403	0.0413243
Dhrs11	192970	dehydrogenase/reductase (SDR family) member 11	458.571	0.474602	0.158011	3.0036	0.00266803	0.0413245
Gm6733	627119	signal recognition particle receptor ('docking protein') pseudogene	81.3007	0.886875	0.295252	3.00379	0.0026664	0.0413245
Catsperg1	320225	cation channel sperm associated auxiliary subunit gamma 1	40.2252	1.36213	0.453615	3.00283	0.00267482	0.0413679
Cep95	320162	centrosomal protein 95	1368	0.421207	0.140437	2.99926	0.00270637	0.0417935
Cadm1	54725	cell adhesion molecule 1	12113.9	-0.254699	0.0849671	-2.99762	0.002721	0.0418944
Ccdc62	208908	coiled-coil domain containing 62	130.148	0.702693	0.23452	2.9963	0.00273274	0.0420128
Cat	12359	catalase	3288.42	-0.254629	0.0850459	-2.99402	0.00275332	0.0422353
Gm24144	115488591	predicted gene, 24144	49.0483	1.04052	0.347645	2.99306	0.00276195	0.0423362
Gm30539	102632477	predicted gene, 30539	225.196	0.682885	0.228216	2.99227	0.00276908	0.0424141
Pglyrp1	21946	peptidoglycan recognition protein 1	304.669	-0.819211	0.273864	-2.99131	0.00277782	0.0425166
Cdan1	68968	congenital dyserythropoietic anemia, type I (human)	2706.06	0.360378	0.120524	2.99009	0.00278893	0.0425439
Kcnk1	16525	potassium channel, subfamily K, member 1	10867.6	-0.267731	0.0895241	-2.9906	0.00278426	0.0425439
Ppp1r11	76497	protein phosphatase 1, regulatory inhibitor subunit 11	2126.59	-0.296181	0.0990707	-2.9896	0.00279346	0.0425439
Mreg	381269	melanoregulin	2522.84	-0.232445	0.0777562	-2.9894	0.00279522	0.0425439
Usp48	170707	ubiquitin specific peptidase 48	8803.1	0.34622	0.115819	2.98932	0.00279602	0.0425439
Tmem86b	68255	transmembrane protein 86B	504.954	0.656037	0.219547	2.98814	0.00280683	0.0426144
Pcbp1	23983	poly(rC) binding protein 1	8052.19	-0.320652	0.107353	-2.98689	0.00281828	0.042757
Nvl	67459	nuclear VCP-like	5004.51	0.288812	0.0967043	2.98655	0.00282142	0.0427733
Ccdc107	622404	coiled-coil domain containing 107	2333.06	-0.483441	0.161891	-2.98621	0.00282455	0.0427895
Angptl2	26360	angiopoietin-like 2	484.82	-0.441434	0.147873	-2.98523	0.00283369	0.0428339
Cd34	12490	CD34 antigen	1107.99	-0.339734	0.113852	-2.984	0.00284511	0.0429752
Ndrg2	29811	N-myc downstream regulated gene 2	57076.1	-0.245325	0.0822557	-2.98247	0.00285929	0.0430831
Ncf1	17969	neutrophil cytosolic factor 1	213.871	-0.495593	0.166176	-2.98234	0.00286057	0.0430831
Prdx1	18477	peroxiredoxin 1	7147.87	-0.28687	0.0961828	-2.98255	0.00285854	0.0430831
Mrpl36	94066	mitochondrial ribosomal protein L36	510.83	-0.36345	0.121897	-2.98163	0.00286723	0.0431521
Ndufb3	66495	NADH:ubiquinone oxidoreductase subunit B3	885.709	-0.436125	0.146327	-2.98048	0.002878	0.0432828
Mlc1	170790	megalencephalic leukoencephalopathy with subcortical cysts 1 homolog (human)	10865.4	-0.208085	0.0698524	-2.97893	0.00289257	0.0434692
Cerkl	228094	ceramide kinase-like	924.064	0.554963	0.186379	2.9776	0.00290514	0.0435329
Ehd3	57440	EH-domain containing 3	6779.94	-0.236411	0.0794051	-2.97728	0.00290817	0.043547
Gm23482	115485923	predicted gene, 23482	17.5444	1.72432	0.579462	2.97572	0.00292298	0.0437081
Rbm47	245945	RNA binding motif protein 47	527.373	-0.750738	0.25233	-2.97522	0.00292777	0.0437456
Syne4	233066	spectrin repeat containing, nuclear envelope family member 4	344.115	0.727633	0.244649	2.97418	0.00293769	0.0438306
Ccdc17	622665	coiled-coil domain containing 17	210.605	0.470292	0.158168	2.97337	0.00294549	0.0439153
Srrm1	51796	serine/arginine repetitive matrix 1	7204.85	0.324789	0.109259	2.97265	0.0029524	0.0439551
Smo	319757	smoothened, frizzled class receptor	1782.51	-0.311428	0.104796	-2.97177	0.00296091	0.0439981
Nsa2	59050	NSA2 ribosome biogenesis homolog	1164.66	-0.321699	0.108285	-2.97086	0.00296969	0.0440089
Lgals1	16852	lectin, galactose binding, soluble 1	154.006	-0.818685	0.275576	-2.97081	0.00297014	0.0440089
Ppia	268373	peptidylprolyl isomerase A	17674.2	-0.354126	0.119294	-2.96851	0.00299247	0.0442655
Tceal8	66684	transcription elongation factor A (SII)-like 8	1261.65	-0.330188	0.111292	-2.96686	0.00300856	0.0444717
Cfp	18636	complement factor properdin	455.999	0.6632	0.223597	2.96605	0.00301651	0.0445574
Ybx2	53422	Y box protein 2	65.0411	1.03189	0.347964	2.9655	0.00302188	0.044605
Rbl1	19650	RB transcriptional corepressor like 1	527.457	0.414937	0.139962	2.96464	0.00303033	0.044698
Tubb2b	73710	tubulin, beta 2B class IIB	4299.94	-0.242678	0.0818822	-2.96374	0.00303923	0.0447973
Psenen	66340	presenilin enhancer gamma secretase subunit	1610.47	-0.255348	0.0861636	-2.96352	0.0030414	0.0447974
Mirg	100040724	miRNA containing gene	3261.9	0.976509	0.32965	2.96226	0.00305385	0.0449489
Pja1	18744	praja ring finger ubiquitin ligase 1	9338.78	-0.256838	0.0867294	-2.96137	0.0030627	0.0450094
Cep70	68121	centrosomal protein 70	1065.94	0.298452	0.100784	2.96131	0.00306334	0.0450094
Ackr4	252837	atypical chemokine receptor 4	188.755	-0.469849	0.158669	-2.96119	0.00306448	0.0450094
Rfx1	19724	regulatory factor X, 1 (influences HLA class II expression)	1485.67	0.460249	0.155478	2.96023	0.00307412	0.0451191
Phf23	78246	PHD finger protein 23	2217.69	-0.264667	0.0894876	-2.95759	0.00310057	0.0453147
Rgs16	19734	regulator of G-protein signaling 16	946.054	-0.382067	0.129159	-2.95812	0.00309522	0.0453147
Hadh	15107	hydroxyacyl-Coenzyme A dehydrogenase	1394.43	-0.284663	0.0962477	-2.95761	0.00310034	0.0453147
Mir23b	387217	microRNA 23b	66.7888	0.79428	0.268542	2.95775	0.00309894	0.0453147
Acsf3	257633	acyl-CoA synthetase family member 3	1706.44	0.284382	0.0962115	2.9558	0.00311859	0.0454963
Pms2	18861	PMS1 homolog2, mismatch repair system component	228.347	0.541875	0.183332	2.9557	0.00311958	0.0454963
Rpgr	19893	retinitis pigmentosa GTPase regulator	1339.64	0.319714	0.108204	2.95472	0.00312952	0.0455771
Mir421	100124494	microRNA 421	57.7272	0.943693	0.319374	2.95482	0.0031285	0.0455771
Mterf1b	208595	mitochondrial transcription termination factor 1b	144.672	0.516531	0.17486	2.95396	0.00313724	0.0455933
Lmo4	16911	LIM domain only 4	1603.24	-0.282588	0.0956823	-2.9534	0.00314295	0.0456124
Stat2	20847	signal transducer and activator of transcription 2	4528.5	0.351342	0.11896	2.95345	0.00314246	0.0456124
Parp2	11546	poly (ADP-ribose) polymerase family, member 2	1008.3	0.331859	0.112413	2.95214	0.00315577	0.0456705
Dusp28	67446	dual specificity phosphatase 28	682.594	-0.342018	0.115841	-2.95248	0.00315229	0.0456705
Ctu2	66965	cytosolic thiouridylase subunit 2	749.014	0.418987	0.141924	2.95218	0.00315534	0.0456705
Klhl2	77113	kelch-like 2, Mayven	4066.25	-0.322665	0.109324	-2.95146	0.00316278	0.04574
Pink1	68943	PTEN induced putative kinase 1	23818.8	-0.282664	0.0958297	-2.94964	0.00318142	0.0459454
Aggf1	66549	angiogenic factor with G patch and FHA domains 1	4312.83	-0.213241	0.072356	-2.9471	0.00320767	0.0461958
Pfkfb2	18640	6-phosphofructo-2-kinase/fructose-2,6-biphosphatase 2	1816.4	0.331786	0.11256	2.94764	0.00320209	0.0461958
Synm	233335	synemin, intermediate filament protein	2964.45	-0.485471	0.164709	-2.94745	0.00320403	0.0461958
Gm25088	115486734	predicted gene, 25088	18.7145	1.49318	0.506641	2.94722	0.00320649	0.0461958
Glul	14645	glutamate-ammonia ligase (glutamine synthetase)	84888.1	-0.368475	0.12504	-2.94687	0.00321011	0.0461988
Rasal1	19415	RAS protein activator like 1 (GAP1 like)	455.619	0.449053	0.152656	2.94159	0.00326533	0.0467733
Mir486	723876	microRNA 486	17.0126	1.56713	0.532671	2.94203	0.00326071	0.0467733
Mapk12	29857	mitogen-activated protein kinase 12	1795.25	0.44685	0.152045	2.93893	0.00329348	0.0470928
Ryr3	20192	ryanodine receptor 3	3058.93	0.452517	0.153981	2.93879	0.00329495	0.0470928
Slfnl1	194219	schlafen like 1	22.1504	1.88284	0.640942	2.93762	0.00330739	0.0472046
Gng5	14707	guanine nucleotide binding protein (G protein), gamma 5	294.737	-0.462038	0.157299	-2.93732	0.00331062	0.0472046
Mvp	78388	major vault protein	1848.61	0.452425	0.154059	2.93669	0.00331733	0.0472497
Fmo2	55990	flavin containing monooxygenase 2	505.394	-1.15097	0.391973	-2.93636	0.00332089	0.0472679
Amy1	11722	amylase 1, salivary	516.767	0.461522	0.157201	2.93587	0.00332612	0.0473099
Abhd18	269423	abhydrolase domain containing 18	1734.6	0.390098	0.132897	2.93534	0.00333179	0.047358
Fam32a	67922	family with sequence similarity 32, member A	4689.88	-0.277123	0.0945045	-2.93238	0.00336374	0.0474001
Arnt	11863	aryl hydrocarbon receptor nuclear translocator	4455.96	0.313491	0.106819	2.9348	0.00333759	0.0474001
Spata25	75642	spermatogenesis associated 25	32.0778	1.16747	0.398101	2.93259	0.00336144	0.0474001
Bora	77744	bora, aurora kinase A activator	238.209	0.449072	0.153129	2.93264	0.00336095	0.0474001
Tm7sf2	73166	transmembrane 7 superfamily member 2	725.535	0.407548	0.138931	2.93347	0.00335201	0.0474001
Lrp5	16973	low density lipoprotein receptor-related protein 5	1294.48	-0.384612	0.131126	-2.93316	0.00335535	0.0474001
Slc2a12	353169	solute carrier family 2 (facilitated glucose transporter), member 12	1069.8	-0.492009	0.167688	-2.93408	0.00334533	0.0474001
Rpl30	19946	ribosomal protein L30	5317.03	-0.309633	0.105543	-2.93372	0.00334925	0.0474001
Pea15a	18611	proliferation and apoptosis adaptor protein 15A	22817.4	-0.246331	0.0840755	-2.92988	0.00339095	0.0476434
Ube2ql1	76980	ubiquitin-conjugating enzyme E2Q family-like 1	4882.48	-0.30212	0.103135	-2.92938	0.0033964	0.0476689
1700003D09Rik	69338	RIKEN cDNA 1700003D09 gene	248.323	-0.549928	0.187734	-2.92929	0.00339736	0.0476689
Aph1c	68318	aph1 homolog C, gamma secretase subunit	874.657	-0.319807	0.109218	-2.92815	0.00340987	0.0477797
Tspoap1	207777	TSPO associated protein 1	12295.1	0.331741	0.113302	2.92793	0.0034123	0.0477814
Rhbdf1	13650	rhomboid 5 homolog 1	816.853	0.414215	0.141561	2.92605	0.00343293	0.047844
Rab3a	19339	RAB3A, member RAS oncogene family	17315.5	-0.298876	0.10214	-2.92614	0.00343196	0.047844
Slc39a12	277468	solute carrier family 39 (zinc transporter), member 12	4693.39	-0.272204	0.093008	-2.92667	0.00342611	0.047844
Krcc1	57896	lysine-rich coiled-coil 1	1043.81	-0.270518	0.0924398	-2.92642	0.00342888	0.047844
Mri1	67873	methylthioribose-1-phosphate isomerase 1	824.142	0.544314	0.18607	2.92531	0.00344108	0.0478474
Jade2	76901	jade family PHD finger 2	7068.8	-0.219528	0.0750464	-2.92523	0.00344199	0.0478474
Cd151	12476	CD151 antigen	1403.68	-0.253312	0.0865806	-2.92573	0.00343647	0.0478474
Gpr137b	83924	G protein-coupled receptor 137B	1479.35	-0.264527	0.0904925	-2.9232	0.00346455	0.0479298
Elmod1	270162	ELMO/CED-12 domain containing 1	10864.9	-0.26618	0.0910493	-2.92347	0.00346153	0.0479298
Mgat3	17309	mannoside acetylglucosaminyltransferase 3	20982.9	-0.214006	0.0731842	-2.92421	0.0034533	0.0479298
Eid3	66341	EP300 interacting inhibitor of differentiation 3	73.7469	1.14702	0.392345	2.9235	0.00346124	0.0479298
Cd82	12521	CD82 antigen	1154.4	-0.398489	0.136348	-2.9226	0.00347123	0.0479586
Dnase1l2	66705	deoxyribonuclease 1-like 2	318.489	0.833707	0.285294	2.92227	0.00347486	0.0479767
Tpra1	24100	transmembrane protein, adipocyte asscociated 1	2075.38	0.337965	0.115674	2.92169	0.00348138	0.0480346
Slc13a3	114644	solute carrier family 13 (sodium-dependent dicarboxylate transporter), member 3	2000.59	-0.233069	0.0798014	-2.92062	0.00349341	0.0481095
Foxq1	15220	forkhead box Q1	294.473	-0.452218	0.154838	-2.92058	0.00349377	0.0481095
Stag3	50878	stromal antigen 3	46.425	0.905763	0.310204	2.9199	0.00350148	0.0481787
Slc16a9	66859	solute carrier family 16 (monocarboxylic acid transporters), member 9	814.406	-0.376189	0.128852	-2.91955	0.00350535	0.0481787
Lrg1	76905	leucine-rich alpha-2-glycoprotein 1	52.3258	-1.34317	0.460304	-2.91802	0.00352266	0.0483148
Nopchap1	28109	NOP protein chaperone 1	16299.6	0.484199	0.165957	2.91762	0.00352709	0.0483311
Serpinb9	20723	serine (or cysteine) peptidase inhibitor, clade B, member 9	804.732	-0.334406	0.114621	-2.9175	0.00352852	0.0483311
Osmr	18414	oncostatin M receptor	526.853	-0.558692	0.191532	-2.91696	0.00353461	0.0483506
Zfp455	218311	zinc finger protein 455	211.263	-0.622645	0.213583	-2.91523	0.00355424	0.0485872
Fam122a	68034	family with sequence similarity 122, member A	289.342	-0.507439	0.174109	-2.91449	0.00356267	0.0486382
Dna2	327762	DNA replication helicase/nuclease 2	206.351	0.458686	0.157472	2.91281	0.00358193	0.0488046
Pef1	67898	penta-EF hand domain containing 1	2107.68	-0.265043	0.091016	-2.91205	0.00359062	0.0488588
Zfp808	630579	zinc finger protein 808	152.866	-0.73255	0.251578	-2.91182	0.00359331	0.0488633
Arpc1b	11867	actin related protein 2/3 complex, subunit 1B	421.71	-0.446756	0.15351	-2.91027	0.00361121	0.0489462
Gtpbp6	107999	GTP binding protein 6 (putative)	977.864	0.33138	0.113864	2.91032	0.00361064	0.0489462
Crebrf	77128	CREB3 regulatory factor	25550.4	-0.234876	0.0806893	-2.91087	0.00360424	0.0489462
Etv4	18612	ets variant 4	540.396	0.357745	0.122971	2.90918	0.00362375	0.0490841
Klf9	16601	Kruppel-like factor 9	26914.2	-0.272788	0.0937823	-2.90874	0.00362891	0.0491218
Tedc2	72016	tubulin epsilon and delta complex 2	609.736	0.313039	0.107676	2.90724	0.00364638	0.0492618
Rpl34-ps1	619547	ribosomal protein L34, pseudogene 1	50.8517	1.75259	0.603222	2.90538	0.00366803	0.049522
Mfsd10	68294	major facilitator superfamily domain containing 10	509.64	0.403286	0.138828	2.90494	0.00367321	0.0495597
Tor1aip1	208263	torsin A interacting protein 1	5696.27	-0.212446	0.0731422	-2.90456	0.00367772	0.0495831
Aldh6a1	104776	aldehyde dehydrogenase family 6, subfamily A1	6199.82	-0.26617	0.0916543	-2.90406	0.00368355	0.0496022
AA413626	100359413	ribosomal protein L17 pseudogene	19.1493	1.50623	0.518737	2.90364	0.00368851	0.0496101
Rcn3	52377	reticulocalbin 3, EF-hand calcium binding domain	182.997	-0.522346	0.179964	-2.9025	0.00370202	0.0497218
Mir329	723842	microRNA 329	36.1104	1.6252	0.560067	2.90179	0.0037104	0.0497463
Map1lc3a	66734	microtubule-associated protein 1 light chain 3 alpha	2030.37	-0.442257	0.152454	-2.90092	0.00372065	0.0498106
Pmm1	29858	phosphomannomutase 1	4142.78	-0.270306	0.0932091	-2.9	0.00373168	0.0499259
Atp5g1	11951	ATP synthase, H+ transporting, mitochondrial F0 complex, subunit C1 (subunit 9)	4523.2	-0.232447	0.0801747	-2.89925	0.00374052	0.0499476
Trpm4	68667	transient receptor potential cation channel, subfamily M, member 4	423.915	0.401336	0.138422	2.89936	0.00373931	0.0499476
Spsb1	74646	splA/ryanodine receptor domain and SOCS box containing 1	1529.41	-0.408285	0.140805	-2.89965	0.00373574	0.0499476
Hars2	70791	histidyl-tRNA synthetase 2	2227.68	0.323752	0.111716	2.89798	0.00375577	0.0500866
Ovgp1	12659	oviductal glycoprotein 1	256.482	0.900132	0.310787	2.8963	0.00377591	0.0501514
Pdzd7	100503041	PDZ domain containing 7	193.023	0.469845	0.162202	2.89666	0.00377158	0.0501514
Mir1193	100316673	microRNA 1193	38.0056	1.19353	0.412098	2.89623	0.00377679	0.0501514
B230110C06Rik	77981	RIKEN cDNA B230110C06 gene	172.484	0.529276	0.18269	2.89712	0.00376603	0.0501514
Nscme3l	75555	NSE3 homolog, SMC5-SMC6 complex component like	134.982	0.943809	0.326047	2.8947	0.00379515	0.0503526
Dad1	13135	defender against cell death 1	1623.55	-0.308756	0.106732	-2.89282	0.00381804	0.0504591
Procr	19124	protein C receptor, endothelial	80.7549	-0.757853	0.261955	-2.89307	0.00381497	0.0504591
Gpt2	108682	glutamic pyruvate transaminase (alanine aminotransferase) 2	4673.59	-0.301658	0.104252	-2.89355	0.00380912	0.0504591
Serpinb6a	20719	serine (or cysteine) peptidase inhibitor, clade B, member 6a	1861.47	-0.292038	0.100951	-2.89286	0.00381746	0.0504591
Hsf5	327992	heat shock transcription factor family member 5	61.6271	0.971614	0.335892	2.89264	0.00382023	0.0504591
Yipf3	28064	Yip1 domain family, member 3	2525.33	-0.222466	0.0768822	-2.89359	0.00380864	0.0504591
A330076H08Rik	320026	RIKEN cDNA A330076H08 gene	2489.4	0.815737	0.28195	2.8932	0.00381342	0.0504591
Fbxo2	230904	F-box protein 2	1799.31	-0.414126	0.143199	-2.89196	0.00382849	0.0505307
H2-T23	15040	histocompatibility 2, T region locus 23	421.727	-0.38835	0.134303	-2.89159	0.00383296	0.0505307
Exosc7	66446	exosome component 7	1290.34	0.330326	0.114286	2.89036	0.00384805	0.0506009
Gm22767	115490051	predicted gene, 22767	42.0542	1.08623	0.375765	2.89072	0.00384364	0.0506009
Zcrb1	67197	zinc finger CCHC-type and RNA binding motif 1	1366.28	0.302532	0.104678	2.89013	0.00385084	0.0506054
Mlh1	17350	mutL homolog 1	851.417	0.352593	0.122021	2.88962	0.00385706	0.0506115
Smpd1	20597	sphingomyelin phosphodiesterase 1, acid lysosomal	7249.92	-0.229357	0.0794253	-2.88771	0.00388056	0.050867
Pnpt1	71701	polyribonucleotide nucleotidyltransferase 1	1785.01	0.245223	0.0849394	2.88704	0.00388883	0.0509432
Fxyd6	59095	FXYD domain-containing ion transport regulator 6	3699.22	-0.775671	0.268713	-2.88662	0.00389408	0.0509478
Cox17	12856	cytochrome c oxidase assembly protein 17, copper chaperone	701.691	0.593832	0.205823	2.88516	0.00391213	0.0511514
Aldh9a1	56752	aldehyde dehydrogenase 9, subfamily A1	3172.53	-0.208377	0.0722375	-2.88461	0.00391894	0.051161
Gm23787	115488058	predicted gene, 23787	43.5523	1.21575	0.421493	2.88439	0.00392177	0.051161
Apbb3	225372	amyloid beta (A4) precursor protein-binding, family B, member 3	2360.19	0.329393	0.114193	2.88452	0.00392005	0.051161
Nr3c2	110784	nuclear receptor subfamily 3, group C, member 2	5009.43	-0.217541	0.0754384	-2.88369	0.00393039	0.0512286
Mir541	723941	microRNA 541	75.759	1.17353	0.407036	2.8831	0.00393778	0.0512805
Zfp326	54367	zinc finger protein 326	1989.06	0.278079	0.0964671	2.88263	0.00394364	0.0512954
Ulk3	71742	unc-51-like kinase 3	708.023	0.386763	0.1342	2.88199	0.00395167	0.0512954
Rreb1	68750	ras responsive element binding protein 1	3278.75	0.40586	0.140825	2.88202	0.00395137	0.0512954
Gm19046	100418164	non-POU-domain-containing, octamer binding protein pseudogene	71.732	1.058	0.36712	2.8819	0.00395284	0.0512954
Zhx1	22770	zinc fingers and homeoboxes 1	9826.67	-0.214906	0.0745801	-2.88155	0.00395719	0.0512986
Atp1b2	11932	ATPase, Na+/K+ transporting, beta 2 polypeptide	53541.1	-0.277528	0.0963336	-2.88091	0.00396534	0.0512986
Gpx4	625249	glutathione peroxidase 4	8189.85	-0.211681	0.0734777	-2.8809	0.00396547	0.0512986
Rtn1	104001	reticulon 1	46042.8	-0.22231	0.0771785	-2.88047	0.00397088	0.0513366
Mir380	723859	microRNA 380	23.642	1.29958	0.451286	2.87973	0.00398021	0.0513611
Por	18984	cytochrome p450 oxidoreductase	3704.14	-0.267546	0.0929416	-2.87865	0.00399386	0.0513631
Nprl3	17168	nitrogen permease regulator-like 3	1400.28	0.317983	0.110513	2.87733	0.0040105	0.0513631
Calcr	12311	calcitonin receptor	40.3674	1.40266	0.487472	2.87742	0.00400945	0.0513631
Cst3	13010	cystatin C	12479.4	-0.433335	0.150612	-2.87717	0.00401259	0.0513631
Tas1r3	83771	taste receptor, type 1, member 3	264.882	0.662124	0.23003	2.87842	0.00399673	0.0513631
Trp53inp2	68728	transformation related protein 53 inducible nuclear protein 2	11042.4	-0.292589	0.101643	-2.87859	0.00399452	0.0513631
Rpl35	66489	ribosomal protein L35	3705.38	-0.277344	0.0963622	-2.87814	0.00400028	0.0513631
Rpl27	19942	ribosomal protein L27	2529.56	-0.388496	0.135021	-2.87729	0.00401104	0.0513631
Ubqln2	54609	ubiquilin 2	12708.9	-0.227189	0.0790571	-2.87373	0.00405659	0.0518622
Zfp553	233887	zinc finger protein 553	1661.73	-0.265003	0.0923227	-2.87039	0.00409961	0.0523155
Mepce	231803	methylphosphate capping enzyme	2935.46	-0.213729	0.0744739	-2.86986	0.00410657	0.052372
Ptgis	19223	prostaglandin I2 (prostacyclin) synthase	109.377	-0.707615	0.246657	-2.86882	0.00412002	0.052479
Stk19	54402	serine/threonine kinase 19	580.676	0.381289	0.132925	2.86845	0.00412484	0.052508
Htra1	56213	HtrA serine peptidase 1	11472.6	-0.331457	0.11556	-2.86825	0.00412744	0.0525089
Gm24653	115486732	predicted gene, 24653	20.6903	1.65352	0.576593	2.86775	0.00413401	0.0525602
Ak3	56248	adenylate kinase 3	7676.26	-0.27985	0.0976336	-2.86633	0.00415265	0.0527326
Ezh2	14056	enhancer of zeste 2 polycomb repressive complex 2 subunit	2160.07	-0.220306	0.0768814	-2.86553	0.0041631	0.0527359
Tlr7	170743	toll-like receptor 7	164.164	-0.749452	0.261515	-2.86581	0.00415946	0.0527359
Mpp3	13384	membrane protein, palmitoylated 3 (MAGUK p55 subfamily member 3)	12054.6	0.294644	0.102821	2.8656	0.00416223	0.0527359
Ahcy	269378	S-adenosylhomocysteine hydrolase	1428.21	-0.265663	0.0927186	-2.86526	0.00416666	0.0527489
Nuf2	66977	NUF2, NDC80 kinetochore complex component	189.502	-0.495496	0.173024	-2.86374	0.00418665	0.0529696
Dusp1	19252	dual specificity phosphatase 1	2826.8	-0.53874	0.188152	-2.86332	0.00419228	0.0530085
Ndrg1	17988	N-myc downstream regulated gene 1	6565.61	-0.361053	0.126125	-2.86266	0.00420096	0.0530516
Tyms	22171	thymidylate synthase	253.885	0.488164	0.170544	2.86239	0.00420457	0.0530516
Mapkapk5	17165	MAP kinase-activated protein kinase 5	102.641	0.653164	0.22818	2.86249	0.00420322	0.0530516
Ogt	108155	O-linked N-acetylglucosamine (GlcNAc) transferase (UDP-N-acetylglucosamine:polypeptide-N-acetylglucosaminyl transferase)	23808.7	0.375022	0.131022	2.86229	0.00420594	0.0530516
Lrrc26	227618	leucine rich repeat containing 26	43.8806	1.20133	0.419824	2.8615	0.00421636	0.0531185
Pdss1	56075	prenyl (solanesyl) diphosphate synthase, subunit 1	865.495	0.395465	0.138232	2.86089	0.00422456	0.053152
Gm16062	100504104	predicted gene 16062	139.169	-0.670972	0.234562	-2.86053	0.00422928	0.053152
Pfdn6	14976	prefoldin subunit 6	966.726	-0.385298	0.13472	-2.85998	0.00423667	0.0531963
Usp28	235323	ubiquitin specific peptidase 28	4024.49	0.355004	0.124143	2.85963	0.00424131	0.0531963
Shfl	319278	shiftless antiviral inhibitor of ribosomal frameshifting	1337.19	0.315017	0.110165	2.8595	0.00424307	0.0531963
Midn	59090	midnolin	2093.31	-0.359547	0.125777	-2.85859	0.00425523	0.053252
Slc25a4	11739	solute carrier family 25 (mitochondrial carrier, adenine nucleotide translocator), member 4	18137.6	-0.339437	0.118767	-2.85801	0.00426306	0.0533178
Als2cl	235633	ALS2 C-terminal like	935.707	0.263266	0.092157	2.85671	0.00428053	0.0534718
Scrt2	545474	scratch family zinc finger 2	768.24	-0.308092	0.10789	-2.8556	0.00429558	0.0536132
Mobp	17433	myelin-associated oligodendrocytic basic protein	25426.9	-0.731494	0.256232	-2.85481	0.00430629	0.0536584
Idua	15932	iduronidase, alpha-L	1130.26	0.319336	0.111865	2.85465	0.00430841	0.0536584
Fubp1	51886	far upstream element (FUSE) binding protein 1	10519.1	0.316832	0.111004	2.85425	0.0043139	0.0536944
Rpl19	19921	ribosomal protein L19	2715.7	-0.461248	0.161653	-2.85332	0.00432655	0.0537268
Pcbp4	59092	poly(rC) binding protein 4	8277.69	0.241314	0.0845794	2.8531	0.00432946	0.0537268
Rundc1	217201	RUN domain containing 1	2589.68	-0.236517	0.082938	-2.85174	0.00434812	0.0537973
Rpl14	67115	ribosomal protein L14	6063.37	-0.367715	0.128986	-2.85082	0.00436067	0.0538561
Niban3	100037278	niban apoptosis regulator 3	91.1042	0.660643	0.231719	2.85106	0.00435743	0.0538561
Pcdhb14	93885	protocadherin beta 14	2440.24	-0.315065	0.110514	-2.85091	0.00435937	0.0538561
Pex16	18633	peroxisomal biogenesis factor 16	1154.22	0.273368	0.0959044	2.85043	0.00436605	0.0538905
Fcgrt	14132	Fc fragment of IgG receptor and transporter	1147.96	-0.276478	0.0970365	-2.84922	0.00438272	0.054064
6330415B21Rik	70753	RIKEN cDNA 6330415B21 gene	129.623	0.661889	0.232371	2.84841	0.0043938	0.0541684
Ppard	19015	peroxisome proliferator activator receptor delta	1309.78	-0.297788	0.104571	-2.8477	0.00440362	0.0542572
1810013A23Rik	69050	RIKEN cDNA 1810013A23 gene	1309.78	-0.297788	0.104571	-2.8477	0.00440362	0.0542572
Mapk3	26417	mitogen-activated protein kinase 3	4395.69	-0.305487	0.107331	-2.84623	0.00442402	0.0544439
Degs1	13244	delta(4)-desaturase, sphingolipid 1	5682.86	-0.271484	0.0953941	-2.84592	0.0044283	0.0544523
Arntl2	272322	aryl hydrocarbon receptor nuclear translocator-like 2	226.714	0.499834	0.175639	2.8458	0.00442996	0.0544523
Speg	11790	SPEG complex locus	9127.68	0.370455	0.130186	2.84558	0.00443301	0.0544574
Tmem184b	223693	transmembrane protein 184b	4594.73	-0.283252	0.0995656	-2.84487	0.00444289	0.0545315
Bysl	53414	bystin-like	963.598	-0.278597	0.0979329	-2.84477	0.0044443	0.0545315
Tlcd3a	116972	TLC domain containing 3A	1157.74	0.253126	0.0889938	2.84431	0.00445076	0.0545784
Stk11ip	71728	serine/threonine kinase 11 interacting protein	1636.68	0.262709	0.0923837	2.84367	0.00445974	0.0546324
Plekhn1	231002	pleckstrin homology domain containing, family N member 1	773.925	0.48112	0.169292	2.84195	0.00448387	0.0548223
Ezr	22350	ezrin	2261.95	-0.416887	0.146835	-2.83915	0.00452342	0.0552081
Atp10a	11982	ATPase, class V, type 10A	1207.37	-0.588649	0.207356	-2.83883	0.00452795	0.0552308
Nde1	67203	nudE neurodevelopment protein 1	1335.02	-0.368522	0.129831	-2.83849	0.00453281	0.0552495
Thbs1	21825	thrombospondin 1	723.972	-0.505111	0.178032	-2.83719	0.00455123	0.0553194
Ticam1	106759	toll-like receptor adaptor molecule 1	362.661	-0.47159	0.166215	-2.83723	0.00455072	0.0553194
Rtl8a	66158	retrotransposon Gag like 8A	1899.78	-0.293345	0.103407	-2.83681	0.00455665	0.0553204
Lrrtm2	107065	leucine rich repeat transmembrane neuronal 2	5480.79	-0.24318	0.0857202	-2.83691	0.00455528	0.0553204
Efemp2	58859	epidermal growth factor-containing fibulin-like extracellular matrix protein 2	1065.88	0.380187	0.134056	2.83602	0.00456798	0.0553283
Ankrd10	102334	ankyrin repeat domain 10	3219.1	0.343997	0.121284	2.8363	0.00456394	0.0553283
Syde1	71709	synapse defective 1, Rho GTPase, homolog 1 (C. elegans)	1101.75	-0.282121	0.0994697	-2.83625	0.0045647	0.0553283
Csnk2b	13001	casein kinase 2, beta polypeptide	2250.96	-0.338226	0.119312	-2.8348	0.0045854	0.0555069
Mtcp1	17763	mature T cell proliferation 1	776.182	0.558863	0.197383	2.83136	0.00463505	0.0559445
Srcin1	56013	SRC kinase signaling inhibitor 1	25269.9	0.254317	0.0898179	2.83147	0.00463346	0.0559445
Pcsk1n	30052	proprotein convertase subtilisin/kexin type 1 inhibitor	8502.9	-0.395613	0.13972	-2.83147	0.00463344	0.0559445
Myh11	17880	myosin, heavy polypeptide 11, smooth muscle	644.13	-0.496969	0.175582	-2.83041	0.00464891	0.0559455
Fdxr	14149	ferredoxin reductase	982.29	0.303203	0.107133	2.83015	0.00465262	0.0559455
Ighmbp2	20589	immunoglobulin mu binding protein 2	932.818	0.296766	0.104834	2.83081	0.00464299	0.0559455
Zfp653	319601	zinc finger protein 653	722.676	0.488667	0.172632	2.83068	0.00464486	0.0559455
Chchd7	66433	coiled-coil-helix-coiled-coil-helix domain containing 7	1431.73	0.367605	0.129893	2.83005	0.00465403	0.0559455
Rtn4rl1	237847	reticulon 4 receptor-like 1	4767.98	-0.240563	0.0849962	-2.83028	0.00465069	0.0559455
Nell2	54003	NEL-like 2	20795.8	-0.173754	0.0614058	-2.82961	0.00466052	0.0559587
Gm15941	100503538	predicted gene 15941	146.023	0.942226	0.332988	2.82961	0.0046605	0.0559587
Rps16	20055	ribosomal protein S16	4619.43	-0.306615	0.108375	-2.82921	0.00466633	0.055996
Agbl5	231093	ATP/GTP binding protein-like 5	762.622	0.286765	0.1014	2.82806	0.00468305	0.056164
Zfp414	328801	zinc finger protein 414	376.349	0.432455	0.152927	2.82786	0.0046861	0.0561681
Mdk	17242	midkine	961.168	-0.375786	0.132911	-2.82734	0.0046936	0.0562187
Tpt1	22070	tumor protein, translationally-controlled 1	14408	-0.343124	0.121396	-2.82649	0.00470614	0.0563106
Anxa1	16952	annexin A1	196.052	-0.674738	0.238861	-2.82481	0.00473085	0.0565736
Mt2	17750	metallothionein 2	3465.64	-1.1121	0.393844	-2.82371	0.00474707	0.0567219
Plac9	211623	placenta specific 9	127.664	-0.717285	0.254032	-2.8236	0.00474872	0.0567219
Dstn	56431	destrin	8373.57	-0.216555	0.076705	-2.82322	0.00475443	0.0567574
Ube2l3	22195	ubiquitin-conjugating enzyme E2L 3	7425.72	-0.280632	0.0994127	-2.8229	0.00475913	0.0567807
Siglech	233274	sialic acid binding Ig-like lectin H	312.121	-0.392566	0.139115	-2.82188	0.00477434	0.0569295
Lrriq1	74978	leucine-rich repeats and IQ motif containing 1	132.547	-0.568205	0.201443	-2.82067	0.00479237	0.0570133
Ppm1d	53892	protein phosphatase 1D magnesium-dependent, delta isoform	5671.4	-0.256348	0.0908767	-2.82083	0.00478997	0.0570133
Apex2	77622	apurinic/apyrimidinic endonuclease 2	726.585	0.404831	0.14351	2.82093	0.0047885	0.0570133
Tagln2	21346	transgelin 2	490.868	-0.397101	0.140778	-2.82077	0.00479092	0.0570133
Rbm6	19654	RNA binding motif protein 6	5411.86	0.242436	0.0859571	2.82043	0.00479594	0.057023
Egr1	13653	early growth response 1	3134.5	-0.365642	0.12967	-2.8198	0.00480539	0.0571026
Nlrc3	268857	NLR family, CARD domain containing 3	131.064	0.787187	0.279289	2.81854	0.00482425	0.057261
Amotl2	56332	angiomotin-like 2	3631.18	-0.23588	0.0837218	-2.81743	0.00484101	0.0573649
Mir654	100124453	microRNA 654	64.9406	1.08617	0.385521	2.81741	0.00484131	0.0573649
Gli2	14633	GLI-Kruppel family member GLI2	595.816	-0.323482	0.114867	-2.81614	0.00486039	0.0574924
Niban2	227737	niban apoptosis regulator 2	2072.63	-0.269437	0.0957078	-2.81521	0.00487455	0.0576023
Epb41	269587	erythrocyte membrane protein band 4.1	34959.6	0.291284	0.103487	2.81468	0.00488258	0.0576234
Ube2r2	67615	ubiquitin-conjugating enzyme E2R 2	3355.44	-0.240037	0.0852799	-2.81469	0.00488237	0.0576234
Gm16044	100417490	pentatricopeptide repeat domain 3 pseudogene	171.851	0.634604	0.225559	2.81347	0.00490098	0.0578064
Ndufb10	68342	NADH:ubiquinone oxidoreductase subunit B10	1726.8	-0.383024	0.136181	-2.81261	0.00491411	0.0578619
Gm44544	115487801	chromosome 11 C17orf113 homolog	28.0358	1.23033	0.437459	2.81244	0.00491675	0.0578619
Vwa7	27762	von Willebrand factor A domain containing 7	1332.71	0.51036	0.181509	2.81176	0.00492714	0.0579183
Ddb2	107986	damage specific DNA binding protein 2	867.681	0.393145	0.139987	2.80844	0.00497826	0.0584198
Cntnap1	53321	contactin associated protein-like 1	25384.5	0.234152	0.0833948	2.80775	0.00498882	0.0585107
Gm22200	115489001	predicted gene, 22200	23.3463	1.38789	0.494578	2.80621	0.00501274	0.0587247
Gm26488	115486705	predicted gene, 26488	29.9746	1.2303	0.438462	2.80594	0.00501695	0.0587408
Rpl15	66480	ribosomal protein L15	5133.26	-0.268781	0.0958107	-2.80533	0.00502644	0.0587855
Adam11	11488	a disintegrin and metallopeptidase domain 11	12160.7	0.316059	0.112658	2.80546	0.00502448	0.0587855
Gm10222	100142658	predicted gene 10222	91.8975	-0.76737	0.273642	-2.80429	0.0050428	0.0589419
Mir7663	102465768	microRNA 7663	47.2093	1.07647	0.38389	2.80411	0.0050455	0.0589419
Rpl10a	19896	ribosomal protein L10A	3978.16	-0.249956	0.0891514	-2.80372	0.00505169	0.058981
Trabd	67976	TraB domain containing	2284.17	0.257506	0.0918609	2.80321	0.00505966	0.0590407
Stk32a	269019	serine/threonine kinase 32A	2793.72	-0.372829	0.133034	-2.8025	0.00507079	0.0591041
Abcg2	26357	ATP binding cassette subfamily G member 2 (Junior blood group)	1401.64	-0.355658	0.126979	-2.80092	0.00509568	0.0592763
Ace	11421	angiotensin I converting enzyme (peptidyl-dipeptidase A) 1	3735.86	-0.544127	0.194395	-2.79908	0.00512479	0.0594659
Cxcl14	57266	chemokine (C-X-C motif) ligand 14	2081.66	-0.394859	0.141099	-2.79846	0.00513474	0.0595055
Arhgap4	171207	Rho GTPase activating protein 4	166.362	0.565357	0.202046	2.79815	0.00513956	0.0595055
Josd2	66124	Josephin domain containing 2	1761.65	0.274149	0.0979816	2.79796	0.0051426	0.0595055
Uqcrh	66576	ubiquinol-cytochrome c reductase hinge protein	4463.37	-0.291832	0.104304	-2.79789	0.00514383	0.0595055
Mex3d	237400	mex3 RNA binding family member D	1557.85	-0.281362	0.100578	-2.79746	0.00515057	0.0595318
Rpa1	68275	replication protein A1	6687.29	-0.175668	0.0628002	-2.79726	0.00515382	0.0595361
3010001F23Rik	75693	RIKEN cDNA 3010001F23 gene	136.716	0.569568	0.203664	2.79661	0.00516416	0.0596223
Tgfb1	21803	transforming growth factor, beta 1	284.762	-0.397633	0.14221	-2.7961	0.00517234	0.0596502
4732471J01Rik	654804	RIKEN cDNA 4732471J01 gene	755.904	0.366057	0.130942	2.79556	0.00518093	0.0597161
Fth1	14319	ferritin heavy polypeptide 1	22930.4	-0.71554	0.255995	-2.79514	0.00518777	0.0597618
Mir487b	723940	microRNA 487b	55.4275	1.14886	0.411197	2.79394	0.00520696	0.0599494
Gcnt2	14538	glucosaminyl (N-acetyl) transferase 2, I-branching enzyme	464.915	-0.450207	0.161166	-2.79344	0.00521503	0.0600091
Chpf	74241	chondroitin polymerizing factor	3386.74	-0.244412	0.0875127	-2.79288	0.00522411	0.0600801
Fau	14109	Finkel-Biskis-Reilly murine sarcoma virus (FBR-MuSV) ubiquitously expressed (fox derived)	4516.54	-0.347229	0.124363	-2.79207	0.00523723	0.0600977
Fcgr1	14129	Fc receptor, IgG, high affinity I	182.565	-0.575565	0.206169	-2.79171	0.00524304	0.0600977
Per1	18626	period circadian clock 1	5273.13	-0.46941	0.168134	-2.79188	0.00524035	0.0600977
Cstb	13014	cystatin B	331.357	-0.653074	0.233979	-2.79116	0.00525193	0.060147
Rrs1	59014	ribosome biogenesis regulator 1	1190.52	-0.282101	0.101072	-2.79109	0.00525314	0.060147
Ctsb	13030	cathepsin B	45736.5	-0.192341	0.0689618	-2.78909	0.00528565	0.0604191
Arhgap17	70497	Rho GTPase activating protein 17	1781.6	0.440583	0.157953	2.78932	0.00528185	0.0604191
Cnpy2	56530	canopy FGF signaling regulator 2	1052.16	-0.355538	0.127529	-2.7879	0.00530511	0.0605923
Hpca	15444	hippocalcin	2439.57	-0.330704	0.118625	-2.7878	0.00530665	0.0605923
Hfe	15216	homeostatic iron regulator	710.705	-0.355718	0.12765	-2.78667	0.00532524	0.0607376
E4f1	13560	E4F transcription factor 1	1372.88	0.363517	0.130446	2.78674	0.00532416	0.0607376
Sncb	104069	synuclein, beta	7781.53	-0.342319	0.122872	-2.78598	0.00533666	0.0608344
Spata7	104871	spermatogenesis associated 7	1786.53	0.295406	0.106077	2.78481	0.00535587	0.0609528
Arv1	68865	ARV1 homolog, fatty acid homeostasis modulator	404.364	0.460564	0.165408	2.78441	0.00536244	0.0609941
Tonsl	72749	tonsoku-like, DNA repair protein	226.2	0.401041	0.144092	2.78324	0.00538197	0.0611617
Zim3	116811	zinc finger, imprinted 3	56.5911	-0.797904	0.286689	-2.78317	0.00538308	0.0611617
St6gal1	20440	beta galactoside alpha 2,6 sialyltransferase 1	1760.37	-0.300423	0.107958	-2.78278	0.00538951	0.0612012
Cnp	12799	2',3'-cyclic nucleotide 3' phosphodiesterase	22345.9	-0.291278	0.10473	-2.78123	0.00541541	0.0613944
H1f2	50708	H1.2 linker histone, cluster member	1869.35	-0.317931	0.114357	-2.78017	0.00543298	0.0615263
Stx5a	56389	syntaxin 5A	3040.08	0.307834	0.11074	2.77978	0.00543964	0.0615444
Odf2l	52184	outer dense fiber of sperm tails 2-like	1207.71	0.308708	0.111057	2.77972	0.00544052	0.0615444
Dnajb4	67035	DnaJ heat shock protein family (Hsp40) member B4	5867.35	-0.218693	0.0787053	-2.77864	0.00545874	0.0616998
Ppih	66101	peptidyl prolyl isomerase H	507.196	0.320498	0.115347	2.77855	0.00546021	0.0616998
Trim11	94091	tripartite motif-containing 11	1090.92	0.361448	0.130129	2.77762	0.00547593	0.06181
Mrpl33	66845	mitochondrial ribosomal protein L33	563.826	0.353004	0.127086	2.77768	0.00547479	0.06181
Ubxn8	108159	UBX domain protein 8	1100.9	-0.25131	0.0905029	-2.77682	0.0054894	0.0619283
Ttc13	234875	tetratricopeptide repeat domain 13	2353.94	0.322097	0.116034	2.77588	0.00550531	0.0620323
Rpl19-ps11	100041511	ribosomal protein L19, pseudogene 11	102.004	-0.944775	0.340349	-2.7759	0.00550489	0.0620323
Git1	216963	GIT ArfGAP 1	8448.98	-0.262175	0.0945222	-2.77369	0.0055425	0.0623577
Fam227a	75729	family with sequence similarity 227, member A	595.073	0.531773	0.191736	2.77346	0.00554637	0.0623593
Gm10037	102637366	predicted gene 10037	111.778	0.614415	0.221544	2.77333	0.00554867	0.0623593
Atp13a1	170759	ATPase type 13A1	3825.88	0.301744	0.108814	2.77302	0.00555382	0.0623834
Mrpl50	28028	mitochondrial ribosomal protein L50	2677.81	-0.223531	0.0806407	-2.77194	0.00557237	0.0625579
Bmerb1	67254	bMERB domain containing 1	5553.25	-0.325761	0.117552	-2.77119	0.00558511	0.0626669
Eif3k	73830	eukaryotic translation initiation factor 3, subunit K	2735.71	-0.339301	0.122455	-2.77082	0.00559148	0.0627044
Rabac1	14470	Rab acceptor 1 (prenylated)	5400.78	-0.278498	0.10053	-2.7703	0.00560042	0.0627708
Sqstm1	18412	sequestosome 1	16031.1	-0.297238	0.107304	-2.77006	0.00560459	0.0627753
Sycp2	320558	synaptonemal complex protein 2	66.997	0.841212	0.303695	2.76993	0.00560689	0.0627753
2810025M15Rik	69953	RIKEN cDNA 2810025M15 gene	412.425	-0.442956	0.159929	-2.7697	0.00561079	0.0627851
Sla	20491	src-like adaptor	1971.22	-0.348547	0.125911	-2.76821	0.00563646	0.0630043
Sdc3	20970	syndecan 3	15742.1	-0.250716	0.0905934	-2.76749	0.005649	0.0630764
Ppp2r2cos	71054	protein phosphatase 2, regulatory subunit B, gamma, opposite strand	29.5325	1.28226	0.463311	2.76759	0.00564718	0.0630764
Cep164	214552	centrosomal protein 164	1865.03	0.382856	0.138458	2.76514	0.00568978	0.0634607
Prpf4b	19134	pre-mRNA processing factor 4B	8071.04	0.234321	0.0847872	2.76364	0.00571613	0.0636888
Slc5a11	233836	solute carrier family 5 (sodium/glucose cotransporter), member 11	68.0935	0.754801	0.273192	2.76289	0.00572913	0.063769
Tmprss7	208171	transmembrane serine protease 7	86.8302	0.790514	0.28612	2.76287	0.00572948	0.063769
Rpl7	19989	ribosomal protein L7	14760.4	-0.275603	0.0997914	-2.76179	0.00574858	0.0639128
Ttll3	101100	tubulin tyrosine ligase-like family, member 3	1931.02	0.314189	0.113821	2.76038	0.00577343	0.064086
Hpcal1	53602	hippocalcin-like 1	14048.9	-0.245232	0.0888794	-2.75915	0.00579515	0.0642927
Gm22192	115489599	predicted gene, 22192	16.7647	1.44377	0.52353	2.75775	0.00582006	0.0645
Gm25632	115489600	predicted gene, 25632	16.7647	1.44377	0.52353	2.75775	0.00582006	0.0645
Ap1s1	11769	adaptor protein complex AP-1, sigma 1	2458.89	-0.304621	0.110484	-2.75715	0.00583073	0.0645836
Gbp2	14469	guanylate binding protein 2	319.64	-0.529536	0.192192	-2.75525	0.0058648	0.0647658
Mrps35	232536	mitochondrial ribosomal protein S35	2233.35	0.21227	0.0770387	2.75537	0.00586256	0.0647658
Ash2l	23808	ASH2 like histone lysine methyltransferase complex subunit	4020.38	0.216152	0.0784741	2.75444	0.00587928	0.0648441
Rpl7a	27176	ribosomal protein L7A	7108.6	-0.331582	0.120379	-2.75449	0.00587841	0.0648441
Tab1	66513	TGF-beta activated kinase 1/MAP3K7 binding protein 1	1960.75	0.308532	0.11205	2.75351	0.00589591	0.0649
Trim39	79263	tripartite motif-containing 39	2935.87	0.426222	0.154795	2.75346	0.00589687	0.0649
Rhob	11852	ras homolog family member B	11059.4	-0.3255	0.118212	-2.75353	0.00589563	0.0649
Atp5a1	11946	ATP synthase, H+ transporting, mitochondrial F1 complex, alpha subunit 1	61348.3	-0.187743	0.0681912	-2.75319	0.00590181	0.06492
Cpt2	12896	carnitine palmitoyltransferase 2	627.634	-0.304576	0.110686	-2.7517	0.00592859	0.0651453
Btd	26363	biotinidase	725.591	-0.310689	0.112939	-2.75094	0.00594253	0.0652537
Ptpn18	19253	protein tyrosine phosphatase, non-receptor type 18	57.0958	0.85311	0.310201	2.75019	0.00595615	0.0653408
Egln1	112405	egl-9 family hypoxia-inducible factor 1	7603.48	-0.191275	0.0695558	-2.74995	0.00596047	0.0653408
Cacna1b	12287	calcium channel, voltage-dependent, N type, alpha 1B subunit	9641.93	0.206684	0.0751714	2.7495	0.00596855	0.0653419
Jpx	70252	Jpx transcript, Xist activator (non-protein coding)	882.382	0.357876	0.130237	2.74789	0.00599808	0.0654578
Ttll4	67534	tubulin tyrosine ligase-like family, member 4	4357.82	0.313179	0.114002	2.74714	0.00601171	0.065572
Tsc22d3	14605	TSC22 domain family, member 3	8717.92	-0.748888	0.272722	-2.74598	0.00603308	0.0657704
Gm11696	100036768	predicted gene 11696	315.858	0.392107	0.142822	2.74543	0.00604321	0.0658116
Gcfc2	330361	GC-rich sequence DNA binding factor 2	778.353	0.373084	0.135955	2.74417	0.00606635	0.066029
Rps26	27370	ribosomal protein S26	2847.69	-0.354437	0.129218	-2.74294	0.00608923	0.0662431
Nnt	18115	nicotinamide nucleotide transhydrogenase	75.7156	0.72443	0.264138	2.74262	0.00609508	0.0662519
Mex3a	72640	mex3 RNA binding family member A	540.286	-0.423132	0.154326	-2.7418	0.00611041	0.0663691
Bcl2l1	12048	BCL2-like 1	9436.03	-0.214062	0.0780789	-2.74161	0.00611396	0.0663729
Trank1	320429	tetratricopeptide repeat and ankyrin repeat containing 1	15930.4	0.360103	0.131371	2.74111	0.00612323	0.066408
Rplp0	11837	ribosomal protein, large, P0	8941.04	-0.22908	0.083578	-2.74092	0.00612682	0.066408
Tmem50a	71817	transmembrane protein 50A	2731.3	-0.284303	0.103743	-2.74045	0.00613559	0.0664684
Zfp35	22694	zinc finger protein 35	2602.77	-0.211535	0.0771982	-2.74016	0.00614093	0.0664914
Gm25129	115489591	predicted gene, 25129	94.8595	0.693343	0.253088	2.73954	0.00615254	0.0665823
Aco2	11429	aconitase 2, mitochondrial	26377.8	-0.234714	0.0856939	-2.73898	0.0061631	0.0666425
Tmem43	74122	transmembrane protein 43	2181.65	-0.221607	0.0809111	-2.7389	0.00616453	0.0666425
Coro6	216961	coronin 6	1387.21	0.443411	0.161915	2.73854	0.00617121	0.06668
Pigt	78928	phosphatidylinositol glycan anchor biosynthesis, class T	3579.8	-0.274226	0.100157	-2.73795	0.00618235	0.0667328
Ndufb11	104130	NADH:ubiquinone oxidoreductase subunit B11	3559.21	-0.2349	0.0857945	-2.73794	0.00618254	0.0667328
Gm25848	115488713	predicted gene, 25848	26.5095	1.64331	0.600424	2.73691	0.00620187	0.0668775
Tctn1	654470	tectonic family member 1	1119.31	0.300026	0.109662	2.73592	0.00622062	0.0669695
4930570G19Rik	329782	RIKEN cDNA 4930570G19 gene	1463.06	0.442922	0.161887	2.73599	0.00621923	0.0669695
Rps9	76846	ribosomal protein S9	3823.19	-0.343642	0.125668	-2.73452	0.00624711	0.0671151
Gstt1	14871	glutathione S-transferase, theta 1	598.963	-0.298127	0.109036	-2.7342	0.00625316	0.0671453
Nat10	98956	N-acetyltransferase 10	2179.6	0.282635	0.103391	2.73364	0.00626376	0.0672051
Rpl18	19899	ribosomal protein L18	3195.19	-0.382545	0.139959	-2.73326	0.00627109	0.0672051
9330188P03Rik	380930	RIKEN cDNA 9330188P03 gene	401.331	0.490331	0.17939	2.73332	0.00626987	0.0672051
Rmnd1	66084	required for meiotic nuclear division 1 homolog	1527.24	0.284415	0.104132	2.73129	0.0063086	0.0674276
Shroom3	27428	shroom family member 3	721.427	-0.425139	0.155633	-2.73168	0.00630122	0.0674276
Cacng3	54376	calcium channel, voltage-dependent, gamma subunit 3	442.88	-0.394741	0.144508	-2.73162	0.00630234	0.0674276
Cdr1os	331424	cerebellar degeneration related antigen 1, opposite strand	287697	-0.416305	0.152421	-2.73129	0.00630873	0.0674276
Acrbp	54137	proacrosin binding protein	203.844	0.795888	0.291337	2.73185	0.00629796	0.0674276
Msh5	17687	mutS homolog 5	128.382	0.76516	0.28021	2.73067	0.00632061	0.0675197
Rrp7a	74778	ribosomal RNA processing 7 homolog A	3342.72	-0.271299	0.0993769	-2.73001	0.00633332	0.0676207
Tshz1	110796	teashirt zinc finger family member 1	3325.75	-0.302754	0.11091	-2.72972	0.00633891	0.0676455
Tmbim6	110213	transmembrane BAX inhibitor motif containing 6	20846	-0.195967	0.0718057	-2.72913	0.00635013	0.0676955
Qprt	67375	quinolinate phosphoribosyltransferase	77.8508	-0.781633	0.286572	-2.72753	0.0063811	0.0678862
4930503L19Rik	269033	RIKEN cDNA 4930503L19 gene	1537.94	0.296571	0.108732	2.72754	0.0063808	0.0678862
Eno3	13808	enolase 3, beta muscle	379.767	0.381421	0.139841	2.72753	0.00638112	0.0678862
Ism1	319909	isthmin 1, angiogenesis inhibitor	235.181	-0.468953	0.17199	-2.72663	0.00639843	0.0680005
Cpt1c	78070	carnitine palmitoyltransferase 1c	3530.02	0.270426	0.0992292	2.72527	0.00642492	0.0682318
Tmem150a	232086	transmembrane protein 150A	195.659	0.634928	0.232986	2.72517	0.00642677	0.0682318
Rad21	19357	RAD21 cohesin complex component	15129.2	-0.189574	0.0695843	-2.72438	0.00644221	0.0682558
Slc25a34	384071	solute carrier family 25, member 34	619.082	-0.435542	0.159857	-2.72456	0.00643865	0.0682558
B3glct	381694	beta-3-glucosyltransferase	1144.74	-0.232993	0.0855412	-2.72375	0.00645453	0.0683514
Mcoln1	94178	mucolipin 1	3461.06	0.265719	0.0975696	2.72338	0.00646186	0.0683865
Timm9	30056	translocase of inner mitochondrial membrane 9	1102.57	0.304423	0.111787	2.72324	0.00646444	0.0683865
Zrsr1	22183	zinc finger (CCCH type), RNA binding motif and serine/arginine rich 1	5674.44	-0.229747	0.0843912	-2.72241	0.00648086	0.0684902
Mir376c	723856	microRNA 376c	54.1406	1.04495	0.383897	2.72195	0.00648973	0.068549
Smdt1	69029	single-pass membrane protein with aspartate rich tail 1	2149.66	-0.255134	0.0937489	-2.72146	0.00649944	0.0685822
Top3b	21976	topoisomerase (DNA) III beta	3231.01	0.317989	0.11686	2.72112	0.00650611	0.0685822
C1qc	12262	complement component 1, q subcomponent, C chain	409.849	-0.664516	0.244198	-2.72122	0.00650421	0.0685822
Dlgap3	242667	DLG associated protein 3	8808.02	-0.213506	0.0784557	-2.72135	0.0065015	0.0685822
0610010K14Rik	104457	RIKEN cDNA 0610010K14 gene	86.0409	0.875049	0.321728	2.71984	0.00653137	0.068754
Sbno2	216161	strawberry notch 2	1900.34	0.309505	0.1138	2.71973	0.00653349	0.068754
Churc1	211151	churchill domain containing 1	289.995	0.4285	0.157539	2.71996	0.00652896	0.068754
Pnpla6	50767	patatin-like phospholipase domain containing 6	4265.59	0.233967	0.0860643	2.71851	0.00655766	0.0689168
Ndufa13	67184	NADH:ubiquinone oxidoreductase subunit A13	1368.61	-0.497594	0.18304	-2.7185	0.0065578	0.0689168
Gm4705	100043876	predicted gene 4705	170.463	0.734083	0.27006	2.71823	0.0065633	0.0689396
Brd8dc	271508	BRD8 domain containing	59.9615	0.907428	0.333884	2.7178	0.00657185	0.068985
1810009A15Rik	66276	RIKEN cDNA 1810009A15 gene	22.4943	1.48372	0.546	2.71743	0.00657915	0.068985
Ciz1	68379	CDKN1A interacting zinc finger protein 1	1374.65	0.372715	0.13721	2.71638	0.00660003	0.0691501
Mrpl18	67681	mitochondrial ribosomal protein L18	1363.14	-0.303017	0.111669	-2.71351	0.0066574	0.0696456
Fpgs	14287	folylpolyglutamyl synthetase	276.625	0.53608	0.197577	2.71327	0.00666227	0.0696614
Tmem229b	268567	transmembrane protein 229B	8402.99	-0.274262	0.101093	-2.71297	0.00666831	0.0696893
Slc22a12	20521	solute carrier family 22 (organic anion/cation transporter), member 12	22.1862	1.30784	0.48221	2.71218	0.00668426	0.0697228
Stoml3	229277	stomatin (Epb7.2)-like 3	48.8279	-1.16087	0.428196	-2.71106	0.00670675	0.0699148
Atp11b	76295	ATPase, class VI, type 11B	8443.14	0.306884	0.113228	2.71032	0.00672177	0.0699659
Rps13-ps1	625298	ribosomal protein S13, pseudogene 1	49.6937	-3.42383	1.26313	-2.71058	0.00671652	0.0699659
Pstk	214580	phosphoseryl-tRNA kinase	1510.81	0.26869	0.0991465	2.71003	0.00672767	0.069992
Bambi	68010	BMP and activin membrane-bound inhibitor	412.979	-0.352697	0.130181	-2.70929	0.00674272	0.0700432
Rab31	106572	RAB31, member RAS oncogene family	7301.33	-0.275873	0.101812	-2.70962	0.00673598	0.0700432
Gm10684	100038468	predicted gene 10684	36.9286	-1.17248	0.432815	-2.70895	0.00674959	0.0700443
Serpine1	18787	serine (or cysteine) peptidase inhibitor, clade E, member 1	32.5116	-1.0185	0.376053	-2.7084	0.00676083	0.0700907
Casc1	320662	cancer susceptibility candidate 1	136.59	0.623649	0.230252	2.70855	0.00675777	0.0700907
Rps27a	78294	ribosomal protein S27A	5280.26	-0.350486	0.129435	-2.70782	0.00677266	0.0701783
Dmac1	66928	distal membrane arm assembly complex 1	740.139	-0.320366	0.118392	-2.70597	0.00681043	0.0704289
Fbxo47	72973	F-box protein 47	79.367	-0.688912	0.254588	-2.70598	0.00681022	0.0704289
Fam189a2	381217	family with sequence similarity 189, member A2	811.629	-0.359686	0.132912	-2.70619	0.00680594	0.0704289
Ifitm2	80876	interferon induced transmembrane protein 2	49.9623	-0.815612	0.301526	-2.70495	0.00683157	0.0705418
Gm14295	100039123	predicted gene 14295	934.262	-0.340067	0.125712	-2.70513	0.00682772	0.0705418
Gm16638	102631889	predicted gene, 16638	1223.56	0.331734	0.122633	2.7051	0.00682832	0.0705418
Atrip	235610	ATR interacting protein	1702.65	0.286744	0.106064	2.70351	0.00686122	0.0707784
Gm53191	111828493	predicted gene, 53191	1702.65	0.286744	0.106064	2.70351	0.00686122	0.0707784
Gm16104	102634174	predicted gene 16104	57.1125	0.83417	0.308552	2.7035	0.00686131	0.0707784
Rasa4	54153	RAS p21 protein activator 4	1506.74	0.352567	0.130447	2.70277	0.00687647	0.0708743
Pianp	319352	PILR alpha associated neural protein	3187.37	-0.305487	0.11303	-2.70272	0.00687745	0.0708743
Exd2	97827	exonuclease 3'-5' domain containing 2	4861.09	0.224613	0.0831446	2.70147	0.00690336	0.0710706
Fam181b	58238	family with sequence similarity 181, member B	1741.04	-0.281046	0.104034	-2.70148	0.00690312	0.0710706
Sh3bgrl3	73723	SH3 domain binding glutamic acid-rich protein-like 3	590.102	-0.460922	0.170681	-2.70049	0.00692377	0.0711394
Epn1	13854	epsin 1	10700.4	-0.194241	0.0719269	-2.70053	0.00692289	0.0711394
4930594C11Rik	77633	G1 to S phase transition pseudogene	51.8679	1.16132	0.430024	2.70059	0.00692171	0.0711394
Dancr	70036	differentiation antagonizing non-protein coding RNA	112.233	0.568318	0.210425	2.70081	0.00691708	0.0711394
Cyfip2	76884	cytoplasmic FMR1 interacting protein 2	71287.5	-0.211624	0.0783832	-2.69987	0.00693666	0.0711419
Lrrc29	234684	leucine rich repeat containing 29	449.111	1.07751	0.399051	2.70018	0.00693018	0.0711419
6820431F20Rik	547150	cadherin 11 pseudogene	1553.63	0.325957	0.120718	2.70014	0.00693098	0.0711419
Npc2	67963	NPC intracellular cholesterol transporter 2	3052.91	-0.27691	0.102581	-2.69942	0.00694599	0.0711913
Clip4	78785	CAP-GLY domain containing linker protein family, member 4	3124.15	-0.289642	0.107349	-2.69812	0.00697323	0.0713293
Kcnk6	52150	potassium inwardly-rectifying channel, subfamily K, member 6	141.053	-0.620947	0.23014	-2.69813	0.00697305	0.0713293
Numbl	18223	numb-like	2814.99	0.278218	0.103102	2.69848	0.00696578	0.0713293
Zfand1	66361	zinc finger, AN1-type domain 1	812.928	0.369255	0.136904	2.69719	0.00699279	0.0713885
Tle5	14797	TLE family member 5, transcriptional modulator	15148.5	-0.246566	0.0914158	-2.69719	0.00699269	0.0713885
Mir344-2	100124439	microRNA 344-2	152.409	0.821221	0.304448	2.69741	0.00698816	0.0713885
Fabp3	14077	fatty acid binding protein 3, muscle and heart	913.523	-0.456147	0.169236	-2.69533	0.00703188	0.0716111
Plch2	269615	phospholipase C, eta 2	12636.1	0.323506	0.119998	2.69593	0.00701925	0.0716111
Gm25450	115486839	predicted gene, 25450	20.8317	1.61012	0.597298	2.69567	0.00702474	0.0716111
Col11a2	12815	collagen, type XI, alpha 2	619.111	0.406846	0.151049	2.69348	0.00707106	0.0718782
Rpl21	19933	ribosomal protein L21	3862.03	-0.423669	0.157297	-2.69344	0.00707198	0.0718782
Las1l	76130	LAS1-like (S. cerevisiae)	2924	0.205453	0.0762781	2.69347	0.00707134	0.0718782
Uaca	72565	uveal autoantigen with coiled-coil domains and ankyrin repeats	560.882	-0.451043	0.167503	-2.69275	0.00708647	0.071955
Mir376a	723855	microRNA 376a	46.222	1.28225	0.476213	2.69259	0.00708995	0.071955
Ckb	12709	creatine kinase, brain	74978.5	-0.233448	0.0867422	-2.69129	0.00711763	0.0720943
Rps21	66481	ribosomal protein S21	2208.59	-0.421716	0.156725	-2.6908	0.00712803	0.0720943
Flvcr1	226844	feline leukemia virus subgroup C cellular receptor 1	1827.29	0.29797	0.11073	2.69095	0.00712495	0.0720943
Gng13	64337	guanine nucleotide binding protein (G protein), gamma 13	2726.03	-0.426084	0.15837	-2.69043	0.00713595	0.0721392
Ifitm1	68713	interferon induced transmembrane protein 1	72.8008	-0.675975	0.251276	-2.69016	0.0071417	0.0721621
Icosl	50723	icos ligand	816.087	-0.280721	0.104387	-2.68925	0.0071613	0.0722263
Zranb2	53861	zinc finger, RAN-binding domain containing 2	13439.5	0.228766	0.085073	2.68905	0.00716548	0.0722263
Cox5b	12859	cytochrome c oxidase subunit 5B	1335.36	-0.535998	0.199322	-2.68911	0.00716428	0.0722263
Pdcd4	18569	programmed cell death 4	4338.42	-0.209319	0.0778554	-2.68857	0.00717597	0.072297
Bsg	12215	basigin	24118.3	-0.218654	0.0813541	-2.68768	0.00719505	0.0724187
Slc24a3	94249	solute carrier family 24 (sodium/potassium/calcium exchanger), member 3	7351.35	-0.219085	0.0815256	-2.68732	0.00720273	0.0724609
Tjap1	74094	tight junction associated protein 1	1007.92	0.341921	0.127279	2.68639	0.00722288	0.0725579
Slc38a6	625098	solute carrier family 38, member 6	723.592	0.426714	0.15889	2.68559	0.00724017	0.072626
Mir98	723947	microRNA 98	16.2868	1.40677	0.524522	2.68201	0.0073181	0.0733367
Rpl26	19941	ribosomal protein L26	8613.05	-0.243939	0.0909726	-2.68146	0.00733022	0.0733872
Pla2g7	27226	phospholipase A2, group VII (platelet-activating factor acetylhydrolase, plasma)	19133.2	-0.210815	0.0786802	-2.6794	0.0073755	0.0736665
Hook1	77963	hook microtubule tethering protein 1	6077.21	0.266201	0.0993517	2.67938	0.00737589	0.0736665
Tecpr1	70381	tectonin beta-propeller repeat containing 1	13767.7	0.258292	0.0963988	2.67941	0.00737528	0.0736665
Pxn	19303	paxillin	4465.21	0.466712	0.174237	2.6786	0.00739302	0.073802
Sclt1	67161	sodium channel and clathrin linker 1	1596.94	0.273963	0.102314	2.67766	0.00741381	0.0739383
Mapkbp1	26390	mitogen-activated protein kinase binding protein 1	5461.79	0.300637	0.112287	2.6774	0.00741964	0.0739609
Dpp7	83768	dipeptidylpeptidase 7	1020.69	0.244001	0.091139	2.67724	0.00742325	0.0739613
Ssr2	66256	signal sequence receptor, beta	1840.26	-0.304303	0.113687	-2.67667	0.00743579	0.0739795
Adgrf2	435529	adhesion G protein-coupled receptor F2	176.456	0.62925	0.235072	2.67683	0.00743215	0.0739795
Fuz	70300	fuzzy planar cell polarity protein	981.916	0.317769	0.118779	2.6753	0.00746621	0.0742109
Ddx28	71986	DEAD box helicase 28	883.804	-0.258986	0.0968042	-2.67536	0.00746486	0.0742109
Lrp10	65107	low-density lipoprotein receptor-related protein 10	2523.67	-0.253935	0.0949595	-2.67414	0.00749215	0.0742907
Tomm7	66169	translocase of outer mitochondrial membrane 7	812.203	-0.358377	0.134018	-2.6741	0.00749312	0.0742907
Aspdh	68352	aspartate dehydrogenase domain containing	127.723	0.607912	0.227339	2.67403	0.00749459	0.0742907
H1f1	80838	H1.1 linker histone, cluster member	272.042	-0.509837	0.190666	-2.67398	0.00749575	0.0742907
9330136K24Rik	319870	RIKEN cDNA 9330136K24 gene	131.901	0.580774	0.217137	2.67469	0.0074798	0.0742907
Rho	212541	rhodopsin	38.8173	0.973683	0.364218	2.67335	0.00750975	0.0743416
Gm22373	115486821	predicted gene, 22373	25.4131	1.66844	0.624119	2.67327	0.00751164	0.0743416
Plk2	20620	polo like kinase 2	2377.3	-0.303361	0.113507	-2.67262	0.00752618	0.0744144
Iqce	74239	IQ motif containing E	1377.69	0.311114	0.116432	2.67206	0.0075387	0.0745026
Gm21811	101056094	predicted gene, 21811	479.101	0.381646	0.142847	2.67171	0.00754662	0.0745311
Czib	74098	CXXC motif containing zinc binding protein	1629.99	0.313258	0.117268	2.6713	0.00755575	0.0745644
Pim3	223775	proviral integration site 3	2529.11	-0.268832	0.100684	-2.67005	0.0075841	0.074773
1110038B12Rik	68763	RIKEN cDNA 1110038B12 gene	211.17	0.583695	0.218607	2.67007	0.00758354	0.074773
Dcaf12	68970	DDB1 and CUL4 associated factor 12	5418.5	-0.203086	0.0760793	-2.66939	0.00759882	0.0748114
Tbc1d9b	76795	TBC1 domain family, member 9B	12336.3	-0.191968	0.0719108	-2.66953	0.00759568	0.0748114
Dusp8	18218	dual specificity phosphatase 8	12018.1	-0.207734	0.0778196	-2.66943	0.0075981	0.0748114
Actr5	109275	ARP5 actin-related protein 5	606.576	0.359627	0.134776	2.66833	0.00762297	0.0749963
Cntln	338349	centlein, centrosomal protein	1724.85	-0.242005	0.0907345	-2.66717	0.00764926	0.075136
Scand1	19018	SCAN domain-containing 1	455.48	-0.524306	0.196629	-2.66647	0.00766524	0.0752152
Rsph1	22092	radial spoke head 1 homolog (Chlamydomonas)	76.1518	-1.09313	0.40999	-2.66623	0.00767072	0.0752275
Itgb1bp2	26549	integrin beta 1 binding protein 2	103.191	0.828775	0.310857	2.6661	0.00767375	0.0752275
Dalrd3	67789	DALR anticodon binding domain containing 3	2252.93	0.22134	0.0830344	2.66565	0.00768407	0.0752825
0610040B10Rik	67672	RIKEN cDNA 0610040B10 gene	146.306	0.568645	0.213333	2.66553	0.00768663	0.0752825
Rhoa	11848	ras homolog family member A	12391.7	-0.197367	0.0740837	-2.66411	0.00771932	0.0752846
Mdh1	17449	malate dehydrogenase 1, NAD (soluble)	31683.4	-0.279361	0.104868	-2.66394	0.00772318	0.0752846
Ptma	19231	prothymosin alpha	7739.67	-0.326566	0.12254	-2.66498	0.00769936	0.0752846
Bmp2	12156	bone morphogenetic protein 2	166.228	-0.69018	0.259053	-2.66424	0.00771626	0.0752846
Gtf2h3	209357	general transcription factor IIH, polypeptide 3	906.687	0.287048	0.107742	2.6642	0.00771707	0.0752846
Myo15	17910	myosin XV	192.171	0.785003	0.294667	2.66404	0.00772086	0.0752846
Ppp2r3a	235542	protein phosphatase 2, regulatory subunit B'', alpha	6616.62	-0.266362	0.0999834	-2.66407	0.00772026	0.0752846
Lxn	17035	latexin	1599.64	-0.352423	0.132289	-2.66404	0.00772085	0.0752846
Mylip	218203	myosin regulatory light chain interacting protein	1113.31	-0.263288	0.0988782	-2.66275	0.00775058	0.0754453
Fam110d	72690	family with sequence similarity 110, member D	106.031	-0.558038	0.209564	-2.66286	0.00774807	0.0754453
Sord	20322	sorbitol dehydrogenase	1470.91	-0.275782	0.103639	-2.66099	0.00779105	0.0757681
H4f16	320332	H4 histone 16	787.192	-0.268633	0.101029	-2.65897	0.00783799	0.0761888
Ap1m1	11767	adaptor-related protein complex AP-1, mu subunit 1	2553.37	0.195405	0.0734961	2.65871	0.00784399	0.0762114
Snapc3	77634	small nuclear RNA activating complex, polypeptide 3	3478.92	0.270608	0.101826	2.65757	0.00787071	0.0763636
Gm960	381196	predicted gene 960	176.872	0.462369	0.174039	2.65669	0.00789113	0.0764541
Gm26876	102633634	predicted gene, 26876	42.4482	0.823536	0.310055	2.6561	0.00790511	0.0765182
Chsy1	269941	chondroitin sulfate synthase 1	2371.58	-0.229734	0.0865083	-2.65563	0.0079161	0.0765888
Phyhip	105653	phytanoyl-CoA hydroxylase interacting protein	29379	-0.245501	0.0925225	-2.65342	0.0079681	0.0768455
Dsc2	13506	desmocollin 2	53.5565	0.937056	0.353127	2.6536	0.00796385	0.0768455
Sugp2	234373	SURP and G patch domain containing 2	8311.26	0.213506	0.0804691	2.65327	0.00797155	0.0768455
Nrsn2	228777	neurensin 2	1833.63	-0.485828	0.183107	-2.65324	0.00797229	0.0768455
Sptbn4	80297	spectrin beta, non-erythrocytic 4	9491.74	0.254303	0.09587	2.65258	0.00798782	0.0769594
Ltbp2	16997	latent transforming growth factor beta binding protein 2	3514.96	0.481363	0.181499	2.65215	0.00799812	0.0770065
Ppfia4	68507	protein tyrosine phosphatase, receptor type, f polypeptide (PTPRF), interacting protein (liprin), alpha 4	15745.5	0.30652	0.115586	2.65189	0.00800438	0.0770065
Anxa5	11747	annexin A5	3957.35	-0.313543	0.118245	-2.65163	0.00801032	0.0770065
Cables1	63955	CDK5 and Abl enzyme substrate 1	2135.5	-0.250296	0.0943839	-2.65189	0.0080042	0.0770065
Sspo	243369	SCO-spondin	155.436	0.680593	0.25671	2.65122	0.00802019	0.0770563
Rcor3	214742	REST corepressor 3	3188.42	0.333716	0.125916	2.65031	0.00804189	0.0771932
Dhrs7	66375	dehydrogenase/reductase (SDR family) member 7	1010.82	-0.292623	0.110425	-2.64997	0.00804979	0.0771976
Tgfb1i1	21804	transforming growth factor beta 1 induced transcript 1	426.08	0.427675	0.161414	2.64955	0.00805989	0.0772586
Pdp1	381511	pyruvate dehydrogenase phosphatase catalytic subunit 1	6907.33	-0.221775	0.083712	-2.64926	0.00806675	0.0772886
Sapcd2	72080	suppressor APC domain containing 2	106.423	0.648464	0.244915	2.64771	0.00810384	0.0776081
Plin3	66905	perilipin 3	1550.19	-0.362999	0.137138	-2.64696	0.00812181	0.0777443
Selenop	20363	selenoprotein P	17027.1	-0.353062	0.133439	-2.64586	0.00814823	0.0779252
Aasdh	231326	aminoadipate-semialdehyde dehydrogenase	899.934	0.317411	0.120064	2.64369	0.00820089	0.0783926
Dgka	13139	diacylglycerol kinase, alpha	997.647	0.26418	0.0999766	2.64242	0.00823171	0.0786509
Fam210b	67017	family with sequence similarity 210, member B	1246.86	-0.272734	0.103249	-2.64151	0.00825369	0.0788009
Rsrp1	27981	arginine/serine rich protein 1	11656.1	0.322278	0.12201	2.64141	0.00825616	0.0788009
Rmdn1	66302	regulator of microtubule dynamics 1	863.543	0.407461	0.154276	2.64112	0.00826322	0.0788067
Ch25h	12642	cholesterol 25-hydroxylase	23.7798	-1.91855	0.726527	-2.64071	0.00827326	0.0788662
1810012K16Rik	69108	RIKEN cDNA 1810012K16 gene	17.0502	1.38905	0.526066	2.64045	0.00827954	0.0788897
Gm26498	115486642	predicted gene, 26498	33.0848	1.32199	0.500729	2.64013	0.00828744	0.0789288
Aox1	11761	aldehyde oxidase 1	831.166	0.439271	0.166436	2.63928	0.00830827	0.0790544
Mir154	387172	microRNA 154	38.3327	1.1794	0.446929	2.6389	0.00831748	0.0791057
Rac1	19353	Rac family small GTPase 1	20756	-0.182153	0.0690494	-2.63802	0.00833924	0.0792722
Pak1	18479	p21 (RAC1) activated kinase 1	27397.4	-0.194339	0.0736723	-2.63788	0.00834263	0.0792722
Dnal4	54152	dynein, axonemal, light chain 4	988.528	-0.297178	0.112673	-2.63752	0.00835149	0.0792852
Atg16l1	77040	autophagy related 16-like 1 (S. cerevisiae)	3526.6	0.25752	0.0976377	2.6375	0.00835186	0.0792852
Epc2	227867	enhancer of polycomb homolog 2	6861.81	-0.204598	0.0775769	-2.63736	0.00835548	0.0792852
Esrrg	26381	estrogen-related receptor gamma	9500.84	-0.240562	0.0912321	-2.63682	0.00836882	0.0793621
Rin3	217835	Ras and Rab interactor 3	201.453	-0.684641	0.259672	-2.63656	0.00837505	0.0793621
Gm7143	634678	ribosomal protein S2 pseudogene	28.2795	1.1385	0.431812	2.63656	0.00837507	0.0793621
Hspd1	15510	heat shock protein 1 (chaperonin)	10380.3	-0.242152	0.091883	-2.63544	0.00840276	0.0795155
Yeats2	208146	YEATS domain containing 2	2905.14	0.285255	0.108238	2.63545	0.00840263	0.0795155
Chgb	12653	chromogranin B	18532	-0.346669	0.131575	-2.63476	0.00841957	0.0796381
Mal	17153	myelin and lymphocyte protein, T cell differentiation protein	9302.77	-0.390318	0.148205	-2.63364	0.00844756	0.079721
Ss18l2	26901	SS18, nBAF chromatin remodeling complex subunit like 2	1534.84	0.213863	0.081196	2.6339	0.00844093	0.079721
Garem1	381126	GRB2 associated regulator of MAPK1 subtype 1	1534.42	-0.260826	0.0990189	-2.6341	0.00843608	0.079721
Eme2	193838	essential meiotic structure-specific endonuclease subunit 2	1152.09	0.33462	0.127049	2.63378	0.00844408	0.079721
Uqcr10	66152	ubiquinol-cytochrome c reductase, complex III subunit X	2159.91	-0.342911	0.130216	-2.63339	0.0084536	0.0797416
Pnkd	56695	paroxysmal nonkinesiogenic dyskinesia	4857.42	-0.347665	0.132104	-2.63175	0.00849455	0.0799459
Wdr54	75659	WD repeat domain 54	530.901	0.312303	0.11869	2.63125	0.00850715	0.0800282
Parm1	231440	prostate androgen-regulated mucin-like protein 1	3317.43	-0.268164	0.101943	-2.63053	0.00852507	0.0801605
Ada	11486	adenosine deaminase	39.6875	-1.1277	0.42885	-2.62959	0.00854867	0.0803459
Chil1	12654	chitinase-like 1	420.984	-0.575354	0.218826	-2.62928	0.00855671	0.0803849
Tarbp1	212728	TAR RNA binding protein 1	1965.48	0.339049	0.128961	2.62909	0.00856145	0.0803931
Pdxk	216134	pyridoxal (pyridoxine, vitamin B6) kinase	15011.8	-0.201817	0.0767961	-2.62796	0.00858976	0.0805859
B230354K17Rik	105246278	RIKEN cDNA B230354K17 gene	2875.05	-0.195353	0.0743422	-2.62776	0.00859496	0.0805982
Nek2	18005	NIMA (never in mitosis gene a)-related expressed kinase 2	822.032	-0.290757	0.110694	-2.62668	0.00862232	0.0808182
Gm15459	727711	heat shock protein 8 pseudogene	7800.82	2.20313	0.838805	2.62651	0.00862656	0.0808214
Fyb	23880	FYN binding protein	86.9557	-0.658544	0.250795	-2.62582	0.00864398	0.080948
Pom121	107939	nuclear pore membrane protein 121	4545.66	-0.294266	0.112089	-2.6253	0.00865721	0.0810352
Mtf1	17764	metal response element binding transcription factor 1	4348.49	-0.256597	0.0977633	-2.62468	0.00867316	0.0811113
Thoc2l	100042165	THO complex subunit 2-like	3803.13	0.317929	0.121129	2.62471	0.00867229	0.0811113
Fos	14281	FBJ osteosarcoma oncogene	1243.22	-1.03781	0.395717	-2.62262	0.00872569	0.0813106
Slc2a1	20525	solute carrier family 2 (facilitated glucose transporter), member 1	7585.35	-0.68139	0.259814	-2.62261	0.00872586	0.0813106
Tmem161b	72745	transmembrane protein 161B	3178.46	0.271187	0.103375	2.62332	0.00870772	0.0813106
Tubgcp6	328580	tubulin, gamma complex associated protein 6	8671.41	0.336223	0.128179	2.62307	0.00871424	0.0813106
Gm23205	115488985	predicted gene, 23205	33.3168	1.12613	0.429358	2.62281	0.00872071	0.0813106
Xndc1	102443350	Xrcc1 N-terminal domain containing 1	417.966	0.468468	0.178594	2.62309	0.00871364	0.0813106
Rn7s2	103949	7S RNA 2	122.482	-0.732396	0.279311	-2.62215	0.00873759	0.0813832
Nenf	66208	neuron derived neurotrophic factor	870.772	-0.373835	0.142608	-2.62142	0.00875645	0.0814491
Ldhal6b	106557	lactate dehydrogenase A-like 6B	44.5518	1.0199	0.389048	2.62152	0.00875386	0.0814491
Anxa4	11746	annexin A4	460.724	-0.37142	0.141716	-2.62089	0.00877018	0.0815402
Ddx39a	68278	DEAD box helicase 39a	919.435	0.27894	0.106507	2.61897	0.00881946	0.0817783
Ewsr1	14030	Ewing sarcoma breakpoint region 1	8967.01	0.229361	0.0875518	2.61972	0.00880025	0.0817783
Suv39h2	64707	suppressor of variegation 3-9 2	443.676	-0.370127	0.141301	-2.61941	0.00880807	0.0817783
Spock1	20745	sparc/osteonectin, cwcv and kazal-like domains proteoglycan 1	26925.1	-0.1834	0.0700227	-2.61915	0.00881481	0.0817783
Csf1	12977	colony stimulating factor 1 (macrophage)	1777.25	-0.252154	0.0962995	-2.61843	0.00883348	0.0817985
Cast	12380	calpastatin	1643.6	-0.271434	0.103662	-2.61847	0.00883261	0.0817985
Lratd1	105005	LRAT domain containing 1	3004.97	-0.276714	0.10573	-2.61718	0.00886597	0.0819188
Slc52a2	52710	solute carrier protein 52, member 2	974.579	0.288339	0.11016	2.61746	0.0088587	0.0819188
Rpl10-ps6	100043010	ribosomal protein L10, pseudogene 6	46.8611	0.925969	0.353749	2.61759	0.00885529	0.0819188
Mir1191b	102465778	microRNA 1191b	30.5792	1.14892	0.438917	2.61762	0.00885457	0.0819188
Pqbp1	54633	polyglutamine binding protein 1	1221.12	-0.370851	0.14173	-2.6166	0.0088811	0.0819679
Gsk3a	606496	glycogen synthase kinase 3 alpha	8174.23	-0.216053	0.0826121	-2.61527	0.0089158	0.0821569
Sh3gl1	20405	SH3-domain GRB2-like 1	2517.92	0.314308	0.120234	2.61413	0.00894555	0.0823777
Crtc2	74343	CREB regulated transcription coactivator 2	1713.8	0.346266	0.132466	2.61399	0.00894912	0.0823777
Gng7	14708	guanine nucleotide binding protein (G protein), gamma 7	1688.13	-0.342596	0.131084	-2.61356	0.00896056	0.0824229
Dynlt1f	100040531	dynein light chain Tctex-type 1F	118.635	0.545631	0.208797	2.61321	0.00896964	0.0824697
Tmem115	56395	transmembrane protein 115	2055.69	-0.271403	0.103932	-2.61135	0.00901858	0.0826996
Slc49a4	224132	solute carrier family 49 member 4	5049.3	-0.198428	0.0759829	-2.61148	0.0090151	0.0826996
Gpd1	14555	glycerol-3-phosphate dehydrogenase 1 (soluble)	10012.7	-0.229039	0.087704	-2.6115	0.00901449	0.0826996
Misp	78906	mitotic spindle positioning	29.2084	1.17907	0.451491	2.61151	0.00901438	0.0826996
Ly86	17084	lymphocyte antigen 86	155.989	-0.502032	0.192301	-2.61065	0.00903698	0.0828317
Dnhd1	77505	dynein heavy chain domain 1	272.506	0.46779	0.179196	2.61049	0.00904127	0.0828344
Slc25a40	319653	solute carrier family 25, member 40	1212.01	0.343757	0.131706	2.61004	0.00905324	0.0828708
Car9	230099	carbonic anhydrase 9	292.93	0.592316	0.227055	2.60869	0.00908903	0.0831616
Ccnf	12449	cyclin F	333.084	0.408032	0.156449	2.60808	0.00910511	0.083272
Tubgcp4	51885	tubulin, gamma complex associated protein 4	3989.31	0.235609	0.0903435	2.60792	0.00910942	0.0832746
Gdpd3	68616	glycerophosphodiester phosphodiesterase domain containing 3	87.7246	0.902974	0.346524	2.6058	0.00916595	0.0837176
Rhoc	11853	ras homolog family member C	515.392	-0.390167	0.149744	-2.60556	0.0091725	0.0837405
Med20	56771	mediator complex subunit 20	1866.69	0.362653	0.139212	2.60504	0.00918628	0.0838001
Tcn2	21452	transcobalamin 2	1339.22	-0.38222	0.146784	-2.60396	0.00921524	0.083934
Caly	68566	calcyon neuron-specific vesicular protein	1533.39	-0.379273	0.145645	-2.60409	0.00921175	0.083934
Arl6ip1	54208	ADP-ribosylation factor-like 6 interacting protein 1	19146.4	-0.197661	0.0759088	-2.60392	0.00921633	0.083934
Maff	17133	v-maf musculoaponeurotic fibrosarcoma oncogene family, protein F (avian)	59.9677	-0.89159	0.342414	-2.60384	0.00921864	0.083934
Pyroxd1	232491	pyridine nucleotide-disulphide oxidoreductase domain 1	1150.54	0.304817	0.117078	2.60353	0.00922701	0.0839423
Pank4	269614	pantothenate kinase 4	2315.89	0.247059	0.094919	2.60284	0.00924559	0.0840007
Zfp438	240186	zinc finger protein 438	897.795	-0.335875	0.129033	-2.60301	0.00924103	0.0840007
Hspe1	15528	heat shock protein 1 (chaperonin 10)	2394.16	-0.319507	0.122776	-2.60235	0.00925876	0.084063
Ndufa5	68202	NADH:ubiquinone oxidoreductase subunit A5	1194.3	-0.455163	0.175045	-2.60026	0.00931521	0.0842638
Serpinb1b	282663	serine (or cysteine) peptidase inhibitor, clade B, member 1b	443.106	-0.316978	0.122016	-2.59784	0.0093813	0.0847507
Gsta4	14860	glutathione S-transferase, alpha 4	1518.28	-0.322166	0.124069	-2.59668	0.009413	0.0849582
Kcnd3os	78635	potassium voltage-gated channel, Shal-related family, member 3, opposite strand	130.22	0.65109	0.250782	2.59624	0.00942498	0.0849601
1700063D05Rik	78500	RIKEN cDNA 1700063D05 gene	82.1129	-1.00859	0.388637	-2.5952	0.00945354	0.0851435
Gpr52	620246	G protein-coupled receptor 52	175.43	0.482656	0.186	2.59493	0.00946101	0.0851738
Pcp2	18545	Purkinje cell protein 2 (L7)	4594.63	-0.39445	0.152022	-2.59469	0.00946769	0.0851968
Adamts16	271127	a disintegrin-like and metallopeptidase (reprolysin type) with thrombospondin type 1 motif, 16	497.575	0.436516	0.168409	2.592	0.00954184	0.0857897
Hectd2	226098	HECT domain E3 ubiquitin protein ligase 2	1989.12	0.283374	0.109343	2.5916	0.00955304	0.0858531
Nkd1	93960	naked cuticle 1	883.773	-0.350678	0.135394	-2.59006	0.00959586	0.0862005
Arhgdia	192662	Rho GDP dissociation inhibitor (GDI) alpha	6990.24	-0.288764	0.111553	-2.58858	0.00963733	0.086498
Eif5a	276770	eukaryotic translation initiation factor 5A	9170.08	-0.268166	0.103637	-2.58756	0.00966593	0.0866422
Cndp2	66054	CNDP dipeptidase 2 (metallopeptidase M20 family)	2782.62	-0.203591	0.0786921	-2.58718	0.00967637	0.0866952
9430015G10Rik	230996	RIKEN cDNA 9430015G10 gene	1006.01	0.350984	0.13567	2.58705	0.00968021	0.0866952
Dynll1	56455	dynein light chain LC8-type 1	3927.3	-0.302147	0.116818	-2.58648	0.00969611	0.0868
Crim1	50766	cysteine rich transmembrane BMP regulator 1 (chordin like)	6204.95	-0.213532	0.0825755	-2.5859	0.00971251	0.0868344
Metap1d	66559	methionyl aminopeptidase type 1D (mitochondrial)	1535.45	0.351373	0.135876	2.58599	0.00970991	0.0868344
Hint1	15254	histidine triad nucleotide binding protein 1	2748.49	-0.353503	0.136732	-2.58538	0.00972712	0.0869163
Fkbp5	14229	FK506 binding protein 5	1631.52	-1.31893	0.510189	-2.58519	0.00973262	0.0869163
Rab6b	270192	RAB6B, member RAS oncogene family	38676.1	-0.185588	0.0717947	-2.58498	0.00973845	0.0869163
Tcp1	21454	t-complex protein 1	11873.3	-0.212294	0.0821237	-2.58505	0.00973644	0.0869163
Slc16a12	240638	solute carrier family 16 (monocarboxylic acid transporters), member 12	516.433	-0.338753	0.131056	-2.58479	0.00974376	0.0869262
Hypk	67693	huntingtin interacting protein K	198.866	0.594936	0.230197	2.58446	0.00975313	0.0869724
Polm	54125	polymerase (DNA directed), mu	362.405	0.393278	0.152188	2.58416	0.00976175	0.0870118
Ddit4l	73284	DNA-damage-inducible transcript 4-like	134.146	-0.740417	0.286616	-2.5833	0.00978597	0.0871527
Gm24657	115486638	predicted gene, 24657	31.2739	1.31402	0.508644	2.58337	0.00978395	0.0871527
Rhoj	80837	ras homolog family member J	456.943	-0.4174	0.161593	-2.58302	0.00979387	0.0871856
Abcb4	18670	ATP-binding cassette, sub-family B (MDR/TAP), member 4	184.908	-0.468715	0.181503	-2.58242	0.00981112	0.0872442
Fcer1g	14127	Fc receptor, IgE, high affinity I, gamma polypeptide	72.0046	-0.645559	0.249967	-2.58257	0.00980667	0.0872442
Serac1	321007	serine active site containing 1	1836.07	0.290664	0.11257	2.58207	0.00982109	0.087278
Lgals9	16859	lectin, galactose binding, soluble 9	175.727	-0.580374	0.224855	-2.5811	0.00984847	0.0873968
Mea1	17256	male enhanced antigen 1	778.287	-0.476768	0.184722	-2.581	0.00985136	0.0873968
Pik3cg	30955	phosphatidylinositol-4,5-bisphosphate 3-kinase catalytic subunit gamma	218.106	-0.423878	0.164239	-2.58086	0.00985555	0.0873968
Mms19	72199	MMS19 cytosolic iron-sulfur assembly component	2590.27	0.304584	0.117991	2.58143	0.00983925	0.0873968
H4c8	69386	H4 clustered histone 8	2654.54	-0.382265	0.148155	-2.58017	0.0098751	0.0874954
Cdr2	12585	cerebellar degeneration-related 2	1754.6	-0.282642	0.109579	-2.57935	0.00989862	0.0876464
Ppfia1	233977	protein tyrosine phosphatase, receptor type, f polypeptide (PTPRF), interacting protein (liprin), alpha 1	7429.85	0.258596	0.100259	2.57928	0.00990061	0.0876464
Gstm5	14866	glutathione S-transferase, mu 5	2836.28	-0.347178	0.134628	-2.57879	0.00991475	0.0877341
Itfg2	101142	integrin alpha FG-GAP repeat containing 2	2985.51	0.240398	0.0932614	2.57768	0.0099465	0.08794
Gm45623	115488204	predicted gene 45623	65.0019	-0.946867	0.367313	-2.57782	0.00994261	0.08794
Slc24a4	238384	solute carrier family 24 (sodium/potassium/calcium exchanger), member 4	536.788	-0.61166	0.237354	-2.577	0.00996618	0.0880388
Lpar1	14745	lysophosphatidic acid receptor 1	3697.85	-0.315473	0.122503	-2.57524	0.0100172	0.0883385
Fkbp2	14227	FK506 binding protein 2	1160.7	-0.39935	0.155058	-2.57549	0.0100098	0.0883385
Gm51400	114841036	predicted gene, 51400	1160.7	-0.39935	0.155058	-2.57549	0.0100098	0.0883385
Nod2	257632	nucleotide-binding oligomerization domain containing 2	51.3568	-0.832941	0.323488	-2.57488	0.0100276	0.0883931
H2-M3	14991	histocompatibility 2, M region locus 3	86.0173	-0.725887	0.282012	-2.57395	0.0100544	0.0885248
Rps14	20044	ribosomal protein S14	5964.38	-0.27227	0.10578	-2.57392	0.0100554	0.0885248
Zfp511	69752	zinc finger protein 511	497.229	0.411514	0.159866	2.57412	0.0100496	0.0885248
Tent5a	212943	terminal nucleotidyltransferase 5A	479.977	-0.477349	0.185542	-2.57273	0.0100901	0.0887929
Tango2	27883	transport and golgi organization 2	3301.82	0.232703	0.0904933	2.57149	0.0101262	0.0889594
Steap3	68428	STEAP family member 3	150.815	-0.616175	0.239614	-2.57154	0.0101248	0.0889594
Sh3bp4	98402	SH3-domain binding protein 4	1171.37	-0.292198	0.113617	-2.57177	0.0101179	0.0889594
Kcnk9	223604	potassium channel, subfamily K, member 9	12652.8	0.234783	0.0912895	2.57185	0.0101156	0.0889594
Creg1	433375	cellular repressor of E1A-stimulated genes 1	3743.39	-0.244174	0.0950204	-2.5697	0.0101786	0.0892621
Ccdc66	320234	coiled-coil domain containing 66	1578.55	0.207571	0.0807803	2.56958	0.0101822	0.0892621
Selenom	114679	selenoprotein M	4999.56	-0.338631	0.131782	-2.56963	0.0101807	0.0892621
H2bc4	68024	H2B clustered histone 4	765.223	-0.408874	0.15916	-2.56896	0.0102006	0.0893853
Nudt9	74167	nudix (nucleoside diphosphate linked moiety X)-type motif 9	1430.19	-0.320945	0.124983	-2.56792	0.0102312	0.0896156
Thumpd2	72167	THUMP domain containing 2	380.785	0.335803	0.130784	2.5676	0.0102404	0.0896176
Tle2	21886	transducin-like enhancer of split 2	2634.45	0.768099	0.299166	2.56747	0.0102444	0.0896176
H4c6	319157	H4 clustered histone 6	705.856	-0.446353	0.173836	-2.56767	0.0102385	0.0896176
Sulf2	72043	sulfatase 2	2101.61	-0.459815	0.179135	-2.56687	0.0102622	0.0896568
Smad7	17131	SMAD family member 7	3547.48	-0.234341	0.0913202	-2.56615	0.0102835	0.0896568
Lca5l	385668	Leber congenital amaurosis 5-like	103.248	0.576129	0.224507	2.56619	0.0102821	0.0896568
Ech1	51798	enoyl coenzyme A hydratase 1, peroxisomal	1448.63	-0.300181	0.116967	-2.56637	0.0102768	0.0896568
Gna12	14673	guanine nucleotide binding protein, alpha 12	6677.83	-0.248507	0.0968569	-2.56571	0.0102965	0.089703
Aldh2	11669	aldehyde dehydrogenase 2, mitochondrial	4243.44	-0.296859	0.115707	-2.56561	0.0102993	0.089703
Sod3	20657	superoxide dismutase 3, extracellular	757.454	-0.400016	0.155919	-2.56553	0.0103017	0.089703
Ubl7	69459	ubiquitin-like 7 (bone marrow stromal cell-derived)	2741.91	-0.20712	0.0807397	-2.56528	0.0103094	0.0897318
Aar2	68295	AAR2 splicing factor homolog	3005.66	-0.184092	0.0717725	-2.56494	0.0103194	0.0897812
Dynlt1a	100310872	dynein light chain Tctex-type 1A	655.928	0.477424	0.18627	2.56308	0.0103748	0.0900742
Dleu2	668253	deleted in lymphocytic leukemia, 2	2258.34	0.460895	0.179813	2.5632	0.0103713	0.0900742
Gtpbp3	70359	GTP binding protein 3	1258.47	0.278751	0.108774	2.56266	0.0103875	0.0901091
Arhgap33	233071	Rho GTPase activating protein 33	980.65	0.247419	0.0965437	2.56277	0.0103842	0.0901091
Plxnb3	140571	plexin B3	2057.89	0.28348	0.110632	2.56237	0.0103961	0.0901459
Saraf	67887	store-operated calcium entry-associated regulatory factor	9768.86	-0.219681	0.0857459	-2.562	0.0104071	0.0902036
Mfge8	17304	milk fat globule EGF and factor V/VIII domain containing	3426.01	-0.250686	0.0978894	-2.56091	0.0104398	0.0904309
Frmpd1	666060	FERM and PDZ domain containing 1	1263.73	-0.421559	0.164717	-2.5593	0.0104884	0.0906513
Acaa1a	113868	acetyl-Coenzyme A acyltransferase 1A	2609.87	0.247721	0.0967939	2.55926	0.0104894	0.0906513
Pms2	18861	PMS1 homolog2, mismatch repair system component	1422.55	0.337	0.13166	2.55961	0.0104789	0.0906513
Hsp90ab1	15516	heat shock protein 90 alpha (cytosolic), class B member 1	66668.3	-0.305827	0.119538	-2.5584	0.0105154	0.0907248
Gna11	14672	guanine nucleotide binding protein, alpha 11	6240.15	-0.203672	0.0795961	-2.55883	0.0105026	0.0907248
Cntn4	269784	contactin 4	3658.42	-0.348713	0.136288	-2.55865	0.0105078	0.0907248
Hexb	15212	hexosaminidase B	4303.38	-0.279297	0.109183	-2.55805	0.010526	0.090764
Bmp8a	12163	bone morphogenetic protein 8a	23.3809	-1.075	0.420256	-2.55796	0.0105287	0.090764
Rtl8c	72865	retrotransposon Gag like 8C	1084.03	-0.45106	0.176354	-2.5577	0.0105366	0.0907946
Tapbp	21356	TAP binding protein	2446.62	-0.223132	0.0872583	-2.55714	0.0105536	0.0908655
Cpt1a	12894	carnitine palmitoyltransferase 1a, liver	3235.76	-0.267503	0.104609	-2.55717	0.0105528	0.0908655
Krt80	74127	keratin 80	51.7551	-0.732226	0.286374	-2.55689	0.0105613	0.0908938
Kif9	16578	kinesin family member 9	218.557	-0.443131	0.173407	-2.55543	0.0106055	0.0911987
Ccdc3	74186	coiled-coil domain containing 3	832.33	-0.360119	0.141031	-2.55347	0.0106656	0.0913217
Cep135	381644	centrosomal protein 135	1098.71	0.23903	0.0935883	2.55406	0.0106476	0.0913217
Kifbp	72320	kinesin family binding protein	9119.35	-0.210248	0.0823412	-2.55338	0.0106683	0.0913217
Ifit3b	667370	interferon-induced protein with tetratricopeptide repeats 3B	742.04	-0.538844	0.211021	-2.55351	0.0106645	0.0913217
Mir8095	102465887	microRNA 8095	64.8838	0.864872	0.33868	2.55365	0.0106599	0.0913217
LOC118567674	118567674	uncharacterized LOC118567674	46.5399	0.907444	0.355278	2.55418	0.0106438	0.0913217
Flywch1	224613	FLYWCH-type zinc finger 1	21742.2	-0.233506	0.0914722	-2.55275	0.0106875	0.0913936
Prrt2	69017	proline-rich transmembrane protein 2	37.3874	1.06767	0.418251	2.55271	0.0106889	0.0913936
Spdef	30051	SAM pointed domain containing ets transcription factor	21.9035	1.23218	0.482881	2.55174	0.0107188	0.0914223
Atp6v1g2	66237	ATPase, H+ transporting, lysosomal V1 subunit G2	7106.17	-0.259474	0.10166	-2.55236	0.0106997	0.0914223
Rps7	20115	ribosomal protein S7	8555.45	-0.242483	0.0950279	-2.5517	0.0107198	0.0914223
Vmn2r29	76229	vomeronasal 2, receptor 29	52.1648	0.909137	0.356283	2.55173	0.0107191	0.0914223
Lin54	231506	lin-54 DREAM MuvB core complex component	1681.01	-0.227184	0.0890183	-2.55211	0.0107073	0.0914223
Babam2	107976	BRISC and BRCA1 A complex member 2	1157.89	-0.235295	0.0922293	-2.5512	0.0107353	0.0914814
Mzf1	109889	myeloid zinc finger 1	243.854	0.566647	0.222297	2.54905	0.0108016	0.0919997
Clint1	216705	clathrin interactor 1	4307.88	-0.20304	0.0796623	-2.54875	0.0108108	0.0920098
Arhgef5	54324	Rho guanine nucleotide exchange factor (GEF) 5	468.976	-0.37097	0.145573	-2.54834	0.0108237	0.0920816
Tbc1d8	54610	TBC1 domain family, member 8	2999.82	0.293768	0.115293	2.54801	0.0108339	0.0920929
Cep44	382010	centrosomal protein 44	985.905	0.343512	0.134858	2.54721	0.0108587	0.0922657
Ccdc181	74895	coiled-coil domain containing 181	914.158	-0.38992	0.153156	-2.5459	0.0108998	0.0925543
Gm25175	115486698	predicted gene, 25175	19.98	1.24523	0.489126	2.54584	0.0109016	0.0925543
Acsbg1	94180	acyl-CoA synthetase bubblegum family member 1	15748.1	-0.189986	0.0746348	-2.54554	0.0109108	0.0925941
Carhsp1	52502	calcium regulated heat stable protein 1	2524.05	-0.384303	0.151046	-2.54428	0.0109505	0.0928928
Cdkn1c	12577	cyclin-dependent kinase inhibitor 1C (P57)	362.61	-0.391103	0.153738	-2.54396	0.0109604	0.0929392
Tnfrsf1a	21937	tumor necrosis factor receptor superfamily, member 1a	642.347	-0.300251	0.11811	-2.54212	0.0110181	0.0932927
St6galnac4	20448	ST6 (alpha-N-acetyl-neuraminyl-2,3-beta-galactosyl-1,3)-N-acetylgalactosaminide alpha-2,6-sialyltransferase 4	6033.87	0.258098	0.101531	2.54206	0.0110201	0.0932927
Gm20498	105940408	predicted gene 20498	142.708	0.483706	0.190335	2.54134	0.011043	0.0934225
Tspan3	56434	tetraspanin 3	19839.4	-0.206536	0.0812722	-2.54129	0.0110445	0.0934225
Hps5	246694	HPS5, biogenesis of lysosomal organelles complex 2 subunit 2	2316.12	0.260665	0.102644	2.5395	0.011101	0.0938242
Trmt13	229780	tRNA methyltransferase 13	749.337	0.324763	0.127923	2.53874	0.0111252	0.0939188
Klhl11	217194	kelch-like 11	10088.2	-0.202199	0.0796458	-2.53872	0.0111258	0.0939188
Hdac10	170787	histone deacetylase 10	752.179	0.400606	0.157793	2.5388	0.0111233	0.0939188
Ankrd23	78321	ankyrin repeat domain 23	42.2839	1.04058	0.409931	2.53843	0.011135	0.0939294
Fra10ac1	70567	FRA10AC1 homolog (human)	928.951	0.331658	0.130678	2.53797	0.0111496	0.093967
Serpinf1	20317	serine (or cysteine) peptidase inhibitor, clade F, member 1	398.885	-0.435498	0.171618	-2.5376	0.0111617	0.093992
Rtl8b	553127	retrotransposon Gag like 8B	2287.39	-0.219496	0.0864941	-2.5377	0.0111585	0.093992
Gm24088	115486736	predicted gene, 24088	24.1963	1.4994	0.591037	2.53689	0.0111842	0.0940291
Sp2	78912	Sp2 transcription factor	1051.01	-0.281873	0.111122	-2.53661	0.0111931	0.0940349
Ccdc126	57895	coiled-coil domain containing 126	543.845	-0.407547	0.160698	-2.5361	0.0112094	0.0941266
Nxph4	104080	neurexophilin 4	875.883	-0.46473	0.183266	-2.53583	0.0112182	0.0941616
Clu	12759	clusterin	21259.7	-0.318617	0.125697	-2.53479	0.0112514	0.094326
Prnp	19122	prion protein	28781	-0.235065	0.0927779	-2.53363	0.0112888	0.0945629
Irgm2	54396	immunity-related GTPase family M member 2	468.426	-0.49354	0.19487	-2.53267	0.0113197	0.0947836
Alg14	66789	asparagine-linked glycosylation 14	940.468	-0.282986	0.11176	-2.53209	0.0113385	0.0948641
B3galt5	93961	UDP-Gal:betaGlcNAc beta 1,3-galactosyltransferase, polypeptide 5	5887.65	-0.3898	0.154006	-2.53106	0.0113718	0.0951045
Rida	15473	reactive intermediate imine deaminase A homolog	2473.35	-0.23907	0.094487	-2.53019	0.0114002	0.0953037
Spcs2	66624	signal peptidase complex subunit 2 homolog (S. cerevisiae)	4237.98	-0.223804	0.0884795	-2.52944	0.0114244	0.095461
Tgfbr3l	100044509	transforming growth factor, beta receptor III-like	143.16	0.853384	0.337416	2.52917	0.0114332	0.0954643
Stac3	237611	SH3 and cysteine rich domain 3	116.01	0.846116	0.334578	2.5289	0.0114419	0.0954985
Arl4c	320982	ADP-ribosylation factor-like 4C	9311.18	-0.23688	0.0936841	-2.5285	0.0114551	0.0955702
Sltm	66660	SAFB-like, transcription modulator	3638.17	0.26115	0.10332	2.52759	0.0114848	0.0957492
Pnpla7	241274	patatin-like phospholipase domain containing 7	1766.7	-0.271683	0.107488	-2.52756	0.0114858	0.0957492
Id4	15904	inhibitor of DNA binding 4	10808.2	-0.259424	0.102651	-2.52724	0.0114964	0.0957988
Harbi1	241547	harbinger transposase derived 1	523.723	0.359016	0.142082	2.52682	0.01151	0.0958731
Gm18917	100417951	adenomatosis polyposis coli down-regulated 1 pseudogene	30.0041	1.00922	0.399763	2.52455	0.0115846	0.0963786
Zfp687	78266	zinc finger protein 687	4850.89	0.250291	0.0991686	2.5239	0.0116062	0.0965197
Psmc5	19184	protease (prosome, macropain) 26S subunit, ATPase 5	6328.26	-0.285282	0.113067	-2.52313	0.0116315	0.096614
Zkscan3	72739	zinc finger with KRAB and SCAN domains 3	4020.08	0.292366	0.115885	2.52289	0.0116396	0.0966421
Serpine2	20720	serine (or cysteine) peptidase inhibitor, clade E, member 2	8855.1	-0.371664	0.147342	-2.52246	0.0116536	0.0966808
Dtymk	21915	deoxythymidylate kinase	1543.47	0.255108	0.101148	2.52213	0.0116647	0.0967342
Zdhhc4	72881	zinc finger, DHHC domain containing 4	983.413	0.275936	0.109461	2.52085	0.011707	0.0969211
Fgf5	14176	fibroblast growth factor 5	165.633	-0.473956	0.188078	-2.51999	0.0117357	0.0969211
AI837181	107242	expressed sequence AI837181	1993.35	-0.274625	0.108956	-2.52051	0.0117185	0.0969211
Wbp1l	226178	WW domain binding protein 1 like	3117.94	-0.187915	0.0745466	-2.52077	0.0117098	0.0969211
Rpp25	102614	ribonuclease P/MRP 25 subunit	193.103	-0.603356	0.239436	-2.5199	0.0117387	0.0969211
Ddost	13200	dolichyl-di-phosphooligosaccharide-protein glycotransferase	4364.4	-0.203296	0.080701	-2.51913	0.0117645	0.0970271
Ddx46	212880	DEAD box helicase 46	7860.07	0.203689	0.0808998	2.5178	0.0118092	0.0973093
Dus1l	68730	dihydrouridine synthase 1-like (S. cerevisiae)	1663.09	0.284014	0.112822	2.51737	0.0118236	0.0973724
Ptgds	19215	prostaglandin D2 synthase (brain)	28796.1	-0.292617	0.116256	-2.51701	0.0118357	0.0974115
9530062K07Rik	78739	RIKEN cDNA 9530062K07 gene	54.9	0.868807	0.345233	2.51658	0.01185	0.0974905
Src	20779	Rous sarcoma oncogene	5431.71	-0.194733	0.0773906	-2.51623	0.0118617	0.0974989
Cdh5	12562	cadherin 5	1020.88	-0.38126	0.151609	-2.51477	0.0119112	0.0974989
Mon1a	72825	MON1 homolog A, secretory traffciking associated	941.541	-0.253667	0.100872	-2.51474	0.0119121	0.0974989
Prkar2a	19087	protein kinase, cAMP dependent regulatory, type II alpha	7193.28	-0.189563	0.0753558	-2.51557	0.0118841	0.0974989
Tmem237	381259	transmembrane protein 237	1105.39	-0.236528	0.0940139	-2.51588	0.0118735	0.0974989
Tom1	21968	target of myb1 trafficking protein	1197.37	-0.232888	0.0925653	-2.51594	0.0118717	0.0974989
Tlcd3b	68952	TLC domain containing 3B	5669.22	-0.226297	0.0899738	-2.51515	0.0118983	0.0974989
Slc22a13b	109280	solute carrier family 22 (organic cation transporter), member 13b	76.2957	0.920841	0.366073	2.51546	0.0118878	0.0974989
Ppp1r13b	21981	protein phosphatase 1, regulatory subunit 13B	5256.31	-0.262248	0.104313	-2.51406	0.0119351	0.0976483
Pomt1	99011	protein-O-mannosyltransferase 1	1212.79	0.255962	0.10182	2.51387	0.0119416	0.0976626
M6pr	17113	mannose-6-phosphate receptor, cation dependent	7403.92	-0.20384	0.0811288	-2.51255	0.0119862	0.097912
Cd70	21948	CD70 antigen	69.8556	0.727868	0.28974	2.51214	0.0120001	0.0979865
Dnajb6	23950	DnaJ heat shock protein family (Hsp40) member B6	7496.91	-0.180124	0.0717079	-2.51192	0.0120077	0.0980101
Tmem9b	56786	TMEM9 domain family, member B	3752.65	-0.249407	0.0993466	-2.51048	0.0120569	0.0982566
S100a11	20195	S100 calcium binding protein A11	93.1024	-0.656404	0.261543	-2.50973	0.0120822	0.0982763
Atp8b2	54667	ATPase, class I, type 8B, member 2	6560.26	0.197856	0.0788315	2.50985	0.0120781	0.0982763
Eif3g	53356	eukaryotic translation initiation factor 3, subunit G	2054.27	-0.294581	0.11736	-2.51005	0.0120713	0.0982763
Gm16580	100417756	poly(A) binding protein, cytoplasmic 1 pseudogene	80.502	0.841193	0.335134	2.51002	0.0120725	0.0982763
9230116L04Rik	321017	RIKEN cDNA 9230116L04 gene	17.3613	1.28212	0.510863	2.50971	0.012083	0.0982763
Fhip2b	239170	FHF complex subunit HOOK interacting protein 2B	2405.3	0.268026	0.106835	2.50879	0.0121147	0.0984956
Styx	56291	serine/threonine/tyrosine interaction protein	1472.74	0.300639	0.119882	2.50778	0.0121491	0.0987367
Pcolce	18542	procollagen C-endopeptidase enhancer protein	653.191	-0.411657	0.164178	-2.50738	0.012163	0.0988091
Oas1b	23961	2'-5' oligoadenylate synthetase 1B	41.3939	1.02295	0.408372	2.50495	0.0122468	0.0992971
Josd1	74158	Josephin domain containing 1	4584.54	-0.187186	0.0747452	-2.50432	0.0122686	0.0994328
Mir136	387154	microRNA 136	19.2123	1.2682	0.506431	2.50419	0.0122732	0.0994328
Hsbp1	68196	heat shock factor binding protein 1	4138.63	-0.325501	0.130008	-2.5037	0.0122903	0.0994939
Snord7	100302731	small nucleolar RNA, C/D box 7	33.0071	0.974098	0.389049	2.50379	0.012287	0.0994939
Smpdl3a	57319	sphingomyelin phosphodiesterase, acid-like 3A	1364.12	-0.262706	0.104935	-2.50351	0.0122968	0.0995073
Cox4i1	12857	cytochrome c oxidase subunit 4I1	12708.9	-0.288893	0.115435	-2.50265	0.0123267	0.099541
5031425E22Rik	269630	RIKEN cDNA 5031425E22 gene	2136.11	0.301556	0.120495	2.50263	0.0123273	0.099541
Fam43a	224093	family with sequence similarity 43, member A	1466.98	-0.260575	0.104139	-2.5022	0.0123426	0.0995671
Prkag2	108099	protein kinase, AMP-activated, gamma 2 non-catalytic subunit	4949.38	0.201272	0.0804592	2.50154	0.0123653	0.0997115
D630044L22Rik	240054	RIKEN cDNA gene D630044L22 gene	320.964	0.383664	0.153417	2.5008	0.0123914	0.099883
Heatr6	217026	HEAT repeat containing 6	2085.8	0.267414	0.107009	2.49898	0.0124551	0.100293
Dclk2	70762	doublecortin-like kinase 2	6648.32	0.225555	0.0902634	2.49886	0.0124594	0.100293
Rnf44	105239	ring finger protein 44	5292.34	-0.200751	0.0803859	-2.49734	0.012513	0.100667
Dpm3	68563	dolichyl-phosphate mannosyltransferase polypeptide 3	397.219	-0.335123	0.134291	-2.49551	0.0125777	0.101148
Tmem100	67888	transmembrane protein 100	367.908	-0.508844	0.203967	-2.49474	0.0126049	0.101211
Cttnbp2nl	80281	CTTNBP2 N-terminal like	2607.39	-0.219359	0.0880417	-2.49153	0.0127193	0.101936
Mbip	217588	MAP3K12 binding inhibitory protein 1	1289.86	0.353404	0.141854	2.49133	0.0127266	0.10195
Bag1	12017	BCL2-associated athanogene 1	2746.64	-0.349446	0.14031	-2.49054	0.012755	0.102138
Plaat3	225845	phospholipase A and acyltransferase 3	3771.09	-0.240995	0.0968137	-2.48927	0.0128006	0.102424
Nfkbie	18037	nuclear factor of kappa light polypeptide gene enhancer in B cells inhibitor, epsilon	738.076	0.305209	0.122619	2.48909	0.0128071	0.102437
Syngr2	20973	synaptogyrin 2	311.151	-0.38177	0.153411	-2.48854	0.0128271	0.102518
Ergic3	66366	ERGIC and golgi 3	3722.45	-0.228909	0.0920173	-2.48767	0.0128582	0.102614
Tns1	21961	tensin 1	5889.42	-0.310553	0.124838	-2.48765	0.012859	0.102614
Rbpms2	71973	RNA binding protein with multiple splicing 2	224.989	-0.394526	0.158617	-2.48729	0.0128722	0.102641
Arrb2	216869	arrestin, beta 2	1372.85	0.274978	0.110571	2.48689	0.0128865	0.102715
Mmp19	58223	matrix metallopeptidase 19	77.8152	-0.598231	0.240624	-2.48616	0.0129129	0.102811
Rnf187	108660	ring finger protein 187	15040.7	-0.225401	0.0907054	-2.48498	0.012956	0.10311
Aplp1	11803	amyloid beta (A4) precursor-like protein 1	31272.5	-0.265817	0.106991	-2.48448	0.012974	0.103175
Adipor1	72674	adiponectin receptor 1	5413.39	-0.180147	0.0725068	-2.48455	0.0129715	0.103175
Gm12852	100417329	ribosomal protein S4, X-linked pseudogene	21.483	1.29459	0.521107	2.48431	0.0129803	0.103186
Tph2	216343	tryptophan hydroxylase 2	109.894	1.0811	0.435346	2.48332	0.0130165	0.103315
Plcg1	18803	phospholipase C, gamma 1	6690.47	0.205685	0.0828257	2.48335	0.0130154	0.103315
Malat1	72289	metastasis associated lung adenocarcinoma transcript 1 (non-coding RNA)	666328	0.70858	0.285295	2.48367	0.0130035	0.103315
Zfp87	170763	zinc finger protein 87	2025.55	-0.216026	0.086982	-2.48357	0.0130072	0.103315
Cpm	70574	carboxypeptidase M	1317.54	-0.434718	0.175106	-2.4826	0.0130427	0.103327
Agtrap	11610	angiotensin II, type I receptor-associated protein	1161.16	-0.305297	0.122953	-2.48305	0.0130264	0.103327
Gbp2b	14468	guanylate binding protein 2b	30.0823	8.40354	3.38468	2.48282	0.0130348	0.103327
Ctdspl	69274	CTD (carboxy-terminal domain, RNA polymerase II, polypeptide A) small phosphatase-like	1471.01	-0.279125	0.112443	-2.48236	0.0130514	0.103327
Ptgdr	19214	prostaglandin D receptor	64.927	0.724487	0.291875	2.48218	0.013058	0.103327
A930012L18Rik	626275	RIKEN cDNA A930012L18 gene	563.46	0.459274	0.185004	2.48251	0.0130459	0.103327
Nalf2	620592	NALCN channel auxiliary factor 2	1361.98	-0.29505	0.118891	-2.48168	0.0130765	0.103434
Rps10	67097	ribosomal protein S10	124.926	0.810924	0.32681	2.48133	0.0130893	0.103496
Far1	67420	fatty acyl CoA reductase 1	8180.34	0.199773	0.0805272	2.48082	0.0131081	0.103602
Bex4	406217	brain expressed X-linked 4	762.54	-0.358561	0.14455	-2.48054	0.0131184	0.103608
Slc25a27	74011	solute carrier family 25, member 27	3012.97	0.256948	0.103602	2.48014	0.0131332	0.103646
Ubl5	66177	ubiquitin-like 5	1222.44	-0.375522	0.151444	-2.4796	0.0131529	0.103682
Bod1	69556	biorientation of chromosomes in cell division 1	2573.75	-0.226782	0.0915017	-2.47844	0.0131958	0.103981
Jcad	240185	junctional cadherin 5 associated	6430.62	-0.352591	0.142344	-2.47704	0.0132478	0.104311
Arl6ip5	65106	ADP-ribosylation factor-like 6 interacting protein 5	6630.7	-0.177167	0.0715388	-2.47652	0.0132671	0.104424
Psmg3	66506	proteasome (prosome, macropain) assembly chaperone 3	155.296	0.674085	0.272276	2.47575	0.0132958	0.104539
Syde2	214804	synapse defective 1, Rho GTPase, homolog 2 (C. elegans)	519.426	-0.452787	0.182901	-2.47558	0.013302	0.104539
Gpr146	80290	G protein-coupled receptor 146	2418.81	-0.21523	0.0869307	-2.47588	0.0132909	0.104539
Acad10	71985	acyl-Coenzyme A dehydrogenase family, member 10	218.385	0.383733	0.155035	2.47513	0.0133187	0.104618
Sh2b2	23921	SH2B adaptor protein 2	300.34	-0.632597	0.25569	-2.47408	0.013358	0.104821
Tm2d3	68634	TM2 domain containing 3	1359.99	-0.24274	0.0981265	-2.47374	0.0133706	0.104823
Gm24220	115486706	predicted gene, 24220	24.0838	1.23939	0.501043	2.47361	0.0133755	0.104823
Mknk1	17346	MAP kinase-interacting serine/threonine kinase 1	1315.91	0.217702	0.0880217	2.47328	0.0133879	0.104856
Slc35e1	270066	solute carrier family 35, member E1	6279.21	-0.165577	0.0669553	-2.47296	0.0134001	0.104878
Msantd4	78100	Myb/SANT-like DNA-binding domain containing 4 with coiled-coils	6552.97	-0.187945	0.0760087	-2.47267	0.0134107	0.104917
Cp	12870	ceruloplasmin	2570.72	-0.300502	0.121553	-2.47219	0.0134286	0.105017
Hus1b	210554	HUS1 checkpoint clamp component B	28.7532	1.16256	0.470522	2.4708	0.0134811	0.105308
Ctla2a	13024	cytotoxic T lymphocyte-associated protein 2 alpha	56.2352	-0.83548	0.338224	-2.4702	0.0135038	0.105445
Ankef1	319196	ankyrin repeat and EF-hand domain containing 1	341.988	-0.481677	0.195018	-2.46991	0.0135147	0.105452
Bcam	57278	basal cell adhesion molecule	1032.75	-0.317541	0.128589	-2.46942	0.0135333	0.105533
Sdhc	66052	succinate dehydrogenase complex, subunit C, integral membrane protein	5041.51	-0.191586	0.0775853	-2.46936	0.0135354	0.105533
Lmbr1l	74775	limb region 1 like	741.667	0.430775	0.174468	2.46908	0.013546	0.105577
Barhl1	54422	BarH like homeobox 1	757.624	-0.349199	0.141468	-2.46839	0.0135721	0.10574
Anp32e	66471	acidic (leucine-rich) nuclear phosphoprotein 32 family, member E	10316.2	-0.170745	0.0691796	-2.46814	0.0135815	0.105774
Grik3	14807	glutamate receptor, ionotropic, kainate 3	8460.93	-0.188849	0.0765388	-2.46737	0.013611	0.105924
Akr1a1	58810	aldo-keto reductase family 1, member A1 (aldehyde reductase)	9433.62	-0.279164	0.113161	-2.46697	0.0136263	0.105956
CYTB	17711	cytochrome b	44018.2	-0.672629	0.27268	-2.46673	0.0136351	0.105956
Gm23136	115487263	predicted gene, 23136	30.766	1.30463	0.528892	2.46672	0.0136356	0.105956
Notch3	18131	notch 3	2062.48	-0.24825	0.100647	-2.46654	0.0136425	0.10597
Ndufs8	225887	NADH:ubiquinone oxidoreductase core subunit S8	1995.48	-0.303374	0.12301	-2.46625	0.0136538	0.106018
Zfp703	353310	zinc finger protein 703	1220.89	-0.357572	0.145	-2.46602	0.0136624	0.106045
Tmod4	50874	tropomodulin 4	23.2947	1.22542	0.497059	2.46535	0.0136879	0.106164
Thrb	21834	thyroid hormone receptor beta	2056.09	-0.286628	0.116298	-2.4646	0.0137166	0.106258
Zfpm1	22761	zinc finger protein, multitype 1	838.004	-0.401171	0.16278	-2.4645	0.0137206	0.106258
Gimap6	231931	GTPase, IMAP family member 6	178.056	-0.524877	0.213216	-2.46172	0.0138274	0.107005
Snu13	20826	SNU13 homolog, small nuclear ribonucleoprotein (U4/U6.U5)	4398.32	-0.21713	0.0882605	-2.4601	0.0138897	0.107327
Npr2	230103	natriuretic peptide receptor 2	3423.4	0.246216	0.100111	2.45943	0.0139159	0.107409
Mras	17532	muscle and microspikes RAS	5115.06	-0.234736	0.0954428	-2.45944	0.0139155	0.107409
Ankrd13a	68420	ankyrin repeat domain 13a	4506.08	-0.190509	0.0774597	-2.45946	0.0139147	0.107409
Dnai1	68922	dynein axonemal intermediate chain 1	112.049	-0.697775	0.283797	-2.45871	0.0139436	0.107543
Gm16973	100503823	predicted gene, 16973	571.96	0.337197	0.137191	2.45787	0.0139763	0.107755
Gpr37l1	171469	G protein-coupled receptor 37-like 1	24432.4	-0.181269	0.0738245	-2.4554	0.0140728	0.108337
Nav2	78286	neuron navigator 2	9332.47	0.360095	0.146678	2.455	0.0140883	0.108417
Rnf148	71300	ring finger protein 148	99.2059	0.655053	0.266847	2.45478	0.0140969	0.108443
Btf3	218490	basic transcription factor 3	3962.91	-0.243122	0.0990621	-2.45424	0.0141182	0.108566
Syt1	20979	synaptotagmin I	41152.3	-0.197545	0.0805171	-2.45345	0.0141491	0.108708
Trim5	667823	tripartite motif-containing 5	45.8109	0.849882	0.346414	2.45337	0.0141524	0.108708
Mt3	17751	metallothionein 3	4390.82	-0.33125	0.135145	-2.45106	0.0142436	0.109242
Rpl41	67945	ribosomal protein L41	2174.87	-0.396486	0.161817	-2.45021	0.0142771	0.109342
Ubxn2a	217379	UBX domain protein 2A	6802.84	-0.21152	0.0863366	-2.44995	0.0142877	0.109375
Pon3	269823	paraoxonase 3	472.273	-0.49584	0.202408	-2.44971	0.0142973	0.109375
Ccdc141	545428	coiled-coil domain containing 141	2330.47	-0.334046	0.136361	-2.44972	0.0142969	0.109375
Gm18981	100418069	nuclear receptor subfamily 5, group A, member 2 pseudogene	108.394	0.734231	0.299761	2.44939	0.0143099	0.109394
Fbn2	14119	fibrillin 2	125.518	0.798972	0.326223	2.44916	0.014319	0.10942
Lss	16987	lanosterol synthase	2789.39	0.256321	0.104664	2.44898	0.014326	0.109433
Pex1	71382	peroxisomal biogenesis factor 1	1915.72	0.205447	0.0839049	2.44857	0.0143425	0.109519
Ell2	192657	elongation factor for RNA polymerase II 2	1549.21	-0.230728	0.0942445	-2.44818	0.014358	0.109584
Brf1	72308	BRF1, RNA polymerase III transcription initiation factor 90 kDa subunit	3002.74	0.265641	0.108519	2.44787	0.0143702	0.109584
Emc9	85308	ER membrane protein complex subunit 9	910.523	0.338464	0.138263	2.44797	0.0143664	0.109584
Gm48552	117934532	predicted gene, 48552	48.9288	1.1091	0.453097	2.44782	0.0143723	0.109584
Rpl13	270106	ribosomal protein L13	5261.18	-0.333545	0.136296	-2.44721	0.0143967	0.109731
Prdx5	54683	peroxiredoxin 5	3919.41	-0.333942	0.136516	-2.44618	0.014438	0.109884
Mex3b	108797	mex3 RNA binding family member B	589.202	-0.309568	0.126544	-2.44632	0.0144323	0.109884
Dclre1c	227525	DNA cross-link repair 1C	649.59	0.343576	0.140511	2.44519	0.0144775	0.109994
Ucma	68527	upper zone of growth plate and cartilage matrix associated	150.698	-0.562556	0.23008	-2.44504	0.0144834	0.109994
Paics	67054	phosphoribosylaminoimidazole carboxylase, phosphoribosylaminoribosylaminoimidazole, succinocarboxamide synthetase	8623.49	-0.200142	0.0818533	-2.44513	0.0144798	0.109994
Glipr2	384009	GLI pathogenesis-related 2	556.84	-0.322672	0.132003	-2.44443	0.0145081	0.110075
Il18bp	16068	interleukin 18 binding protein	841.388	0.855077	0.349816	2.44436	0.014511	0.110075
Crip3	114570	cysteine-rich protein 3	17.3312	1.30277	0.533426	2.44227	0.0145953	0.110407
Rsrc2	208606	arginine/serine-rich coiled-coil 2	4161.14	0.253689	0.10387	2.44237	0.0145911	0.110407
Agt	11606	angiotensinogen (serpin peptidase inhibitor, clade A, member 8)	4822.92	-0.325606	0.133317	-2.44234	0.0145925	0.110407
Lyzl4	69032	lysozyme-like 4	25.6095	1.38188	0.565923	2.44182	0.0146133	0.110407
Dedd2	67379	death effector domain-containing DNA binding protein 2	2426.92	-0.278479	0.11403	-2.44216	0.0145998	0.110407
Samd4b	233033	sterile alpha motif domain containing 4B	3557.66	-0.300845	0.12324	-2.44114	0.0146409	0.110535
Nudc	18221	nudC nuclear distribution protein	2923.75	-0.346774	0.142075	-2.44079	0.0146552	0.110567
Kctd13	233877	potassium channel tetramerisation domain containing 13	1755.86	-0.234903	0.0962463	-2.44064	0.0146612	0.110567
Dixdc1	330938	DIX domain containing 1	14343.7	-0.234013	0.0958813	-2.44065	0.0146609	0.110567
Supt20	56790	SPT20 SAGA complex component	3300.53	0.274655	0.112547	2.44037	0.0146723	0.11061
Adrb2	11555	adrenergic receptor, beta 2	390.433	-0.281353	0.11532	-2.43976	0.0146969	0.110716
Cnot10	78893	CCR4-NOT transcription complex, subunit 10	4353.34	0.263883	0.108246	2.43782	0.014776	0.111191
Lcat	16816	lecithin cholesterol acyltransferase	2424.81	-0.221166	0.0907405	-2.43734	0.0147957	0.111217
Plaur	18793	plasminogen activator, urokinase receptor	23.1249	-1.37546	0.564326	-2.43735	0.0147955	0.111217
Srm	20810	spermidine synthase	1067.17	-0.263637	0.108211	-2.43633	0.0148373	0.111368
Ccdc32	269336	coiled-coil domain containing 32	1411.63	-0.313578	0.128723	-2.43607	0.0148478	0.111407
Pls3	102866	plastin 3 (T-isoform)	10193.6	-0.183908	0.0755104	-2.43553	0.0148701	0.111534
Ralb	64143	v-ral simian leukemia viral oncogene B	1693.56	-0.213614	0.0877261	-2.43501	0.0148913	0.111652
Abhd5	67469	abhydrolase domain containing 5	1545.12	-0.198697	0.0816558	-2.43335	0.01496	0.111969
Tubb4b	227613	tubulin, beta 4B class IVB	9139.58	-0.236547	0.0972104	-2.43335	0.0149598	0.111969
Rasd1	19416	RAS, dexamethasone-induced 1	247.568	-0.516626	0.212312	-2.43333	0.0149606	0.111969
Mir300	723833	microRNA 300	51.4096	0.991562	0.407455	2.43355	0.0149517	0.111969
Hmgb3	15354	high mobility group box 3	338.631	-0.416735	0.171308	-2.43266	0.0149883	0.112096
Cad	69719	carbamoyl-phosphate synthetase 2, aspartate transcarbamylase, and dihydroorotase	2874.89	0.250862	0.103128	2.43253	0.0149939	0.112098
Rbm5	83486	RNA binding motif protein 5	9478.41	0.304413	0.125155	2.4323	0.0150034	0.11211
Klf12	16597	Kruppel-like factor 12	5526.49	-0.232537	0.0956066	-2.43222	0.0150065	0.11211
Scrib	105782	scribbled planar cell polarity	3721.55	0.217009	0.089234	2.43191	0.0150196	0.112168
Asl	109900	argininosuccinate lyase	908.738	-0.312199	0.128457	-2.43039	0.0150827	0.112599
Vezf1	22344	vascular endothelial zinc finger 1	7688.4	-0.161272	0.066373	-2.42978	0.0151081	0.112701
Cep295	319675	centrosomal protein 295	4779.52	0.276792	0.113922	2.42967	0.0151128	0.112701
Cd109	235505	CD109 antigen	241.906	-0.486616	0.200273	-2.42976	0.0151089	0.112701
Cant1	76025	calcium activated nucleotidase 1	3436.11	-0.17298	0.0712213	-2.42877	0.0151501	0.112709
Ptgfrn	19221	prostaglandin F2 receptor negative regulator	1702.78	-0.356896	0.14694	-2.42886	0.0151463	0.112709
Rrh	20132	retinal pigment epithelium derived rhodopsin homolog	88.1049	0.867488	0.357156	2.42888	0.0151456	0.112709
Dkk3	50781	dickkopf WNT signaling pathway inhibitor 3	1995.06	-0.300725	0.123807	-2.42898	0.0151413	0.112709
Tcf7l1	21415	transcription factor 7 like 1 (T cell specific, HMG box)	214.071	-0.460457	0.189563	-2.42905	0.0151385	0.112709
Mapkapk2	17164	MAP kinase-activated protein kinase 2	2859.3	-0.174211	0.0717336	-2.42859	0.0151578	0.112713
Rps4x	20102	ribosomal protein S4, X-linked	11018.1	-0.256045	0.10544	-2.42835	0.0151676	0.112745
Lgmn	19141	legumain	5983.35	-0.26115	0.107581	-2.42746	0.0152049	0.112882
5530601H04Rik	71445	RIKEN cDNA 5530601H04 gene	1199.96	0.250878	0.103358	2.42726	0.0152132	0.112882
Bcl3	12051	B cell leukemia/lymphoma 3	28.1591	-1.1277	0.464676	-2.42686	0.0152301	0.112967
Cend1	57754	cell cycle exit and neuronal differentiation 1	5180.57	-0.277839	0.114529	-2.42594	0.0152689	0.113057
Pfdn1	67199	prefoldin 1	717.692	-0.320587	0.132164	-2.42567	0.0152801	0.113094
Rnf5	54197	ring finger protein 5	1533.54	-0.258908	0.106778	-2.42474	0.0153193	0.113209
Igfbp3	16009	insulin-like growth factor binding protein 3	1059.25	-0.280957	0.1159	-2.42413	0.015345	0.113209
Trim8	93679	tripartite motif-containing 8	6376.62	-0.213257	0.0879513	-2.42472	0.0153202	0.113209
Bnipl	171388	BCL2/adenovirus E1B 19kD interacting protein like	60.1152	0.807316	0.332961	2.42466	0.0153228	0.113209
Trim30a	20128	tripartite motif-containing 30A	254.463	-0.523239	0.215868	-2.42388	0.0153557	0.113209
Ppp6r2	71474	protein phosphatase 6, regulatory subunit 2	15561.9	0.23993	0.0989346	2.42514	0.0153027	0.113209
Minar1	209743	membrane integral NOTCH2 associated receptor 1	3242.12	-0.461945	0.190571	-2.424	0.0153506	0.113209
Npm1	18148	nucleophosmin 1	9082.97	-0.187513	0.0773435	-2.42442	0.0153327	0.113209
H2-DMb1	14999	histocompatibility 2, class II, locus Mb1	53.3927	-0.779877	0.321697	-2.42426	0.0153398	0.113209
Gm3252	100041283	predicted gene 3252	48.297	0.844591	0.348381	2.42433	0.0153366	0.113209
Rps23-ps1	100038875	ribosomal protein S23, pseudogene 1	64.4223	-0.694143	0.286368	-2.42395	0.0153525	0.113209
Gas7	14457	growth arrest specific 7	26321.9	-0.268127	0.110676	-2.42263	0.0154085	0.113408
Rpl37a	19981	ribosomal protein L37a	3736.63	-0.386422	0.159496	-2.42277	0.0154025	0.113408
Zbtb8b	215627	zinc finger and BTB domain containing 8b	199.022	-0.412895	0.170435	-2.4226	0.0154099	0.113408
Cap1	12331	CAP, adenylate cyclase-associated protein 1 (yeast)	8060.04	-0.196168	0.0809883	-2.42217	0.0154281	0.11346
5033417F24Rik	75995	RIKEN cDNA 5033417F24 gene	519.209	0.371882	0.153542	2.42203	0.0154341	0.113465
Folr1	14275	folate receptor 1 (adult)	581.886	-0.598014	0.24692	-2.4219	0.0154398	0.113466
A930024E05Rik	109202	RIKEN cDNA A930024E05 gene	869.511	0.33638	0.138906	2.42164	0.0154508	0.113506
Gm8451	667090	predicted gene 8451	31.7565	-0.961706	0.397212	-2.42114	0.015472	0.113582
Zic3	22773	zinc finger protein of the cerebellum 3	1172.15	-0.228094	0.0942346	-2.42049	0.0154994	0.113743
Akt1	11651	thymoma viral proto-oncogene 1	8748.68	-0.219952	0.0908895	-2.41999	0.0155209	0.113838
Copz2	56358	coatomer protein complex, subunit zeta 2	180.622	-0.489149	0.202222	-2.41887	0.0155688	0.114073
Mast3	546071	microtubule associated serine/threonine kinase 3	3354.46	-0.366245	0.151416	-2.4188	0.0155719	0.114073
Ggcx	56316	gamma-glutamyl carboxylase	1893.58	0.223706	0.0925225	2.41786	0.0156123	0.114328
Adam4	11498	a disintegrin and metallopeptidase domain 4	194.796	0.639572	0.264568	2.41742	0.0156311	0.114426
Fancg	60534	Fanconi anemia, complementation group G	729.335	0.255511	0.105705	2.4172	0.0156403	0.114453
Lamp1	16783	lysosomal-associated membrane protein 1	24472.4	-0.200804	0.083085	-2.41685	0.0156556	0.114524
Gga2	74105	golgi associated, gamma adaptin ear containing, ARF binding protein 2	1931.52	0.222644	0.0921341	2.41652	0.0156697	0.114553
Mir341	723846	microRNA 341	132.28	0.807234	0.334051	2.4165	0.0156706	0.114553
Tom1l2	216810	target of myb1-like 2 (chicken)	24074.8	-0.160251	0.0663276	-2.41606	0.0156896	0.114652
Serpinb8	20725	serine (or cysteine) peptidase inhibitor, clade B, member 8	166.019	0.555852	0.230079	2.41591	0.0156958	0.114656
Klhdc7a	242721	kelch domain containing 7A	1774.52	-0.377059	0.156104	-2.41544	0.0157162	0.114765
Ap5z1	231855	adaptor-related protein complex 5, zeta 1 subunit	913.006	0.250463	0.103702	2.41522	0.0157256	0.114793
Fas	14102	Fas (TNF receptor superfamily member 6)	94.3958	-0.674357	0.279264	-2.41476	0.0157454	0.114874
Mfsd2b	432628	major facilitator superfamily domain containing 2B	98.6717	0.6541	0.270975	2.41387	0.015784	0.114976
Gnai2	14678	guanine nucleotide binding protein (G protein), alpha inhibiting 2	7426.65	-0.223472	0.0925907	-2.41355	0.0157979	0.115037
Coro7	78885	coronin 7	2071	0.247897	0.102731	2.41308	0.0158185	0.115106
H2-D1	14964	histocompatibility 2, D region locus 1	6420.85	-0.218306	0.0904747	-2.4129	0.0158263	0.115123
Itgav	16410	integrin alpha V	13246.8	-0.231123	0.0958048	-2.41244	0.0158462	0.115227
Xpo6	74204	exportin 6	8753.98	0.224974	0.0932706	2.41206	0.0158627	0.115306
Ajuba	16475	ajuba LIM protein	146.888	-0.441894	0.183304	-2.41072	0.0159213	0.11561
Phactr4	100169	phosphatase and actin regulator 4	1439.82	-0.256585	0.106451	-2.41036	0.0159366	0.115671
Rab7	19349	RAB7, member RAS oncogene family	16258.4	-0.188159	0.0780656	-2.41027	0.0159407	0.115671
Crkl	12929	v-crk avian sarcoma virus CT10 oncogene homolog-like	11678.1	-0.188917	0.0784075	-2.40942	0.0159778	0.115899
Plb1	665270	phospholipase B1	19.8648	-1.22559	0.508776	-2.40891	0.0160004	0.116022
Timm8b	30057	translocase of inner mitochondrial membrane 8B	731.348	-0.522195	0.216815	-2.40848	0.016019	0.116056
Phgdh	236539	3-phosphoglycerate dehydrogenase	3224.49	-0.234349	0.0973041	-2.40842	0.0160219	0.116056
Pkn1	320795	protein kinase N1	3646.58	0.242918	0.100859	2.4085	0.0160183	0.116056
Nifk	67949	nucleolar protein interacting with the FHA domain of MKI67	1392.52	-0.240722	0.0999721	-2.40789	0.016045	0.116155
Myef2	17876	myelin basic protein expression factor 2, repressor	9658.76	0.206235	0.0856602	2.4076	0.0160579	0.116155
Plpp5	71910	phospholipid phosphatase 5	569.061	0.335202	0.139225	2.40762	0.0160569	0.116155
Pdk3	236900	pyruvate dehydrogenase kinase, isoenzyme 3	3238.56	-0.234763	0.0975092	-2.4076	0.0160579	0.116155
Szrd1	213491	SUZ RNA binding domain containing 1	3727.69	-0.208595	0.0866528	-2.40725	0.0160734	0.116226
Scamp2	24044	secretory carrier membrane protein 2	1063.47	-0.229817	0.0955307	-2.40569	0.0161421	0.11652
Calu	12321	calumenin	7666.62	-0.169643	0.0705715	-2.40385	0.0162234	0.116985
Gm13608	100417346	BTG3 associated nuclear protein pseudogene	67.86	0.882144	0.367022	2.40352	0.0162382	0.11705
Abcf2	27407	ATP-binding cassette, sub-family F (GCN20), member 2	5491.67	-0.210023	0.0874023	-2.40295	0.0162634	0.117191
Cops7a	26894	COP9 signalosome subunit 7A	4188.61	-0.213501	0.088863	-2.40259	0.0162794	0.117255
Mgat2	217664	mannoside acetylglucosaminyltransferase 2	2289.26	-0.193177	0.080411	-2.40237	0.0162892	0.117255
Osbpl3	71720	oxysterol binding protein-like 3	2139.57	0.305739	0.127279	2.40211	0.0163007	0.117297
Oaz1	18245	ornithine decarboxylase antizyme 1	9789.72	-0.171752	0.0715191	-2.40148	0.0163289	0.11746
Wls	68151	wntless WNT ligand secretion mediator	5362.26	-0.200516	0.0835544	-2.39983	0.0164029	0.117857
Slc16a2	20502	solute carrier family 16 (monocarboxylic acid transporters), member 2	1922.93	-0.331	0.137932	-2.39974	0.0164069	0.117857
Mamstr	74490	MEF2 activating motif and SAP domain containing transcriptional regulator	180.37	0.462295	0.19269	2.39917	0.0164322	0.117957
H2-K2	630499	histocompatibility 2, K region locus 2	281.146	0.465861	0.194166	2.39929	0.016427	0.117957
Recql4	79456	RecQ protein-like 4	246.583	0.444893	0.185461	2.39885	0.0164468	0.117963
Fmn1	14260	formin 1	3246.36	-0.236566	0.0986195	-2.39877	0.0164502	0.117963
Emd	13726	emerin	1129.86	-0.255335	0.106477	-2.39803	0.0164836	0.118121
Vps11	71732	VPS11, CORVET/HOPS core subunit	5327.16	-0.2278	0.0950096	-2.39765	0.0165004	0.118201
9930104L06Rik	194268	RIKEN cDNA 9930104L06 gene	1439.47	0.265112	0.110582	2.39743	0.0165106	0.118233
Tmem63c	217733	transmembrane protein 63c	4851.5	0.297089	0.123935	2.39713	0.0165241	0.118248
Jakmip3	74004	janus kinase and microtubule interacting protein 3	3445.75	0.26267	0.109575	2.39718	0.0165217	0.118248
Glmn	170823	glomulin, FKBP associated protein	1253.84	0.243882	0.101758	2.39667	0.0165446	0.118354
Zkscan2	210162	zinc finger with KRAB and SCAN domains 2	2005.21	0.312928	0.130629	2.39555	0.0165956	0.118555
Ikbke	56489	inhibitor of kappaB kinase epsilon	82.8768	0.696263	0.290618	2.3958	0.0165842	0.118555
Ecscr	68545	endothelial cell surface expressed chemotaxis and apoptosis regulator	46.4891	-0.757795	0.316334	-2.39555	0.0165954	0.118555
Ltbp3	16998	latent transforming growth factor beta binding protein 3	6047.14	0.287001	0.119829	2.39508	0.0166167	0.118623
Acss2	60525	acyl-CoA synthetase short-chain family member 2	4351.78	0.216195	0.0903107	2.3939	0.0166704	0.118829
Ajap1	230959	adherens junction associated protein 1	1470.79	-0.228022	0.0952702	-2.39343	0.0166917	0.118873
Dimt1	66254	DIM1 dimethyladenosine transferase 1-like (S. cerevisiae)	1304.15	0.307675	0.128585	2.39277	0.0167215	0.119044
Nabp2	69917	nucleic acid binding protein 2	1614.88	-0.276185	0.115441	-2.39243	0.0167373	0.119098
Rpl27a	26451	ribosomal protein L27A	5488.41	-0.225731	0.094355	-2.39236	0.0167405	0.119098
Gstm1	14862	glutathione S-transferase, mu 1	6418.4	-0.275573	0.115203	-2.39207	0.0167534	0.119148
Hexdc	238023	hexosaminidase (glycosyl hydrolase family 20, catalytic domain) containing	1016.94	0.310627	0.129895	2.39137	0.0167856	0.119254
Tyro3	22174	TYRO3 protein tyrosine kinase 3	11451.6	0.273482	0.114391	2.39077	0.0168131	0.119384
Fuca1	71665	fucosidase, alpha-L- 1, tissue	1802.21	-0.229518	0.0960526	-2.3895	0.0168711	0.119606
Hsd3b7	101502	hydroxy-delta-5-steroid dehydrogenase, 3 beta- and steroid delta-isomerase 7	33.1578	1.42669	0.597039	2.3896	0.0168666	0.119606
Spty2d1	101685	SPT2 chromatin protein domain containing 1	4317.76	-0.20914	0.0875275	-2.38942	0.0168748	0.119606
Abcc4	239273	ATP-binding cassette, sub-family C (CFTR/MRP), member 4	2028.93	-0.349331	0.146222	-2.38904	0.0168923	0.119648
Dnajc8	68598	DnaJ heat shock protein family (Hsp40) member C8	2728.24	-0.246123	0.103033	-2.38877	0.016905	0.119692
Dkc1	245474	dyskeratosis congenita 1, dyskerin	2718.01	-0.182192	0.0762803	-2.38846	0.0169192	0.119713
Pcdhb9	93880	protocadherin beta 9	1139.74	-0.28769	0.12045	-2.38845	0.0169195	0.119713
Tyrobp	22177	TYRO protein tyrosine kinase binding protein	158.356	-0.548722	0.22983	-2.38751	0.0169629	0.119938
Bag3	29810	BCL2-associated athanogene 3	1395.63	-0.348657	0.146083	-2.38671	0.0170001	0.120037
Parp16	214424	poly (ADP-ribose) polymerase family, member 16	308.261	0.410539	0.17201	2.38671	0.0169997	0.120037
Arhgef39	230098	Rho guanine nucleotide exchange factor (GEF) 39	19.9918	1.32058	0.553262	2.38689	0.0169915	0.120037
Cebpb	12608	CCAAT/enhancer binding protein (C/EBP), beta	201.717	-0.41255	0.172892	-2.38617	0.0170249	0.120172
Serping1	12258	serine (or cysteine) peptidase inhibitor, clade G, member 1	711.818	-0.376148	0.157671	-2.38565	0.0170491	0.120261
Ankrd13d	68423	ankyrin repeat domain 13 family, member D	1780.18	0.219181	0.0918996	2.385	0.0170789	0.120389
Ndufc2	68197	NADH:ubiquinone oxidoreductase subunit C2	2735.6	-0.292034	0.122442	-2.38508	0.0170752	0.120389
Lactb	80907	lactamase, beta	707.482	-0.287891	0.12072	-2.38479	0.017089	0.120419
Acss3	380660	acyl-CoA synthetase short-chain family member 3	635.76	-0.332711	0.139565	-2.38391	0.0171296	0.12051
Fmod	14264	fibromodulin	1284.57	-0.318841	0.133748	-2.38389	0.0171309	0.12051
A330023F24Rik	320977	RIKEN cDNA A330023F24 gene	10634.1	0.698374	0.293052	2.38311	0.0171673	0.120683
Crip2	68337	cysteine rich protein 2	896.642	-0.309713	0.13009	-2.38075	0.0172775	0.121225
Ywhah	22629	tyrosine 3-monooxygenase/tryptophan 5-monooxygenase activation protein, eta polypeptide	48311.2	-0.188017	0.0789755	-2.38071	0.0172795	0.121225
Ankrd35	213121	ankyrin repeat domain 35	264.19	-0.430963	0.181021	-2.38074	0.0172781	0.121225
Rps11	27207	ribosomal protein S11	5563.88	-0.294351	0.123654	-2.38044	0.0172921	0.121273
Atf3	11910	activating transcription factor 3	95.0727	-0.700885	0.294538	-2.3796	0.0173313	0.121425
Ophn1	94190	oligophrenin 1	4625.1	0.204237	0.0858454	2.37913	0.0173536	0.12154
Rbm4	19653	RNA binding motif protein 4	1369.48	0.413607	0.173883	2.37865	0.0173763	0.121657
Slc25a13	50799	solute carrier family 25 (mitochondrial carrier, adenine nucleotide translocator), member 13	482.284	-0.533293	0.224213	-2.37851	0.0173829	0.121663
Tmem11	216821	transmembrane protein 11	1139.74	-0.243757	0.1025	-2.37812	0.0174011	0.121749
Vcpkmt	207965	valosin containing protein lysine (K) methyltransferase	744.366	0.30142	0.126771	2.37766	0.0174228	0.121818
Rplp2	67186	ribosomal protein, large P2	3224.99	-0.302594	0.127278	-2.37743	0.0174337	0.121853
Otub1	107260	OTU domain, ubiquitin aldehyde binding 1	8143.48	-0.21752	0.0915205	-2.37673	0.0174667	0.121879
Acsl3	74205	acyl-CoA synthetase long-chain family member 3	11252.9	-0.276	0.116116	-2.37694	0.0174572	0.121879
Tdg	21665	thymine DNA glycosylase	2460.85	0.331211	0.139347	2.37688	0.0174599	0.121879
Msi1	17690	musashi RNA-binding protein 1	3058.45	-0.214451	0.0902152	-2.3771	0.0174492	0.121879
Zbtb2	381990	zinc finger and BTB domain containing 2	1440.84	-0.240262	0.101087	-2.37679	0.017464	0.121879
Stip1	20867	stress-induced phosphoprotein 1	8069.46	-0.355676	0.149699	-2.37594	0.0175042	0.122099
Dbt	13171	dihydrolipoamide branched chain transacylase E2	1817.73	-0.220297	0.0927347	-2.37556	0.0175222	0.122184
Sparcl1	13602	SPARC-like 1	88401.4	-0.268687	0.113138	-2.37486	0.0175558	0.122377
Porcn	53627	porcupine O-acyltransferase	3618.95	0.32507	0.136895	2.37459	0.0175683	0.122383
Spata21	329972	spermatogenesis associated 21	21.8175	-1.19434	0.5032	-2.37349	0.0176207	0.122647
Slc29a3	71279	solute carrier family 29 (nucleoside transporters), member 3	1594.94	-0.304123	0.128163	-2.37294	0.0176473	0.122767
Gm24608	115489820	predicted gene, 24608	17.0977	1.19912	0.505377	2.37272	0.0176577	0.122798
Cox7c	12867	cytochrome c oxidase subunit 7C	4286.83	-0.294522	0.124136	-2.37258	0.0176644	0.122801
Tdp1	104884	tyrosyl-DNA phosphodiesterase 1	926.775	0.281309	0.118576	2.37239	0.0176736	0.122801
Mrfap1	67568	Morf4 family associated protein 1	13690.9	-0.228726	0.0964137	-2.37234	0.0176759	0.122801
Pfkp	56421	phosphofructokinase, platelet	14835	0.202541	0.0854446	2.37044	0.017767	0.123227
Rad54l	19366	RAD54 like (S. cerevisiae)	317.482	0.470634	0.198537	2.37051	0.0177637	0.123227
Eepd1	67484	endonuclease/exonuclease/phosphatase family domain containing 1	1404.42	-0.220782	0.0931344	-2.37057	0.0177607	0.123227
Jup	16480	junction plakoglobin	10042.3	-0.237945	0.100392	-2.37015	0.0177808	0.123282
Tpmt	22017	thiopurine methyltransferase	774.111	-0.228164	0.0963314	-2.36853	0.017859	0.123783
Ddx25	30959	DEAD box helicase 25	4696.88	-0.218814	0.0924074	-2.36793	0.017888	0.123901
R3hdm1	226412	R3H domain containing 1	7981.94	0.253864	0.10722	2.3677	0.017899	0.123935
Timm44	21856	translocase of inner mitochondrial membrane 44	1938.6	0.251082	0.106052	2.36754	0.017907	0.123936
Laptm4a	17775	lysosomal-associated protein transmembrane 4A	14125.4	-0.191423	0.0808794	-2.36678	0.0179438	0.124039
[truncated: 31,391 more rows]
