# Supplementary material for: Alpha-ketoglutarate mitigates insulin resistance and metabolic inflexibility in a mouse model of Ataxia-Telangiectasia
Source: Nat Commun. 2025 Oct 21;16:9312. doi: 10.1038/s41467-025-64360-8 (PMC12540671; doi:10.1038/s41467-025-64360-8)
Supplement: Supplementary file 8 — Source Data [file 41467_2025_64360_MOESM8_ESM.xlsx]

## Sheet: 1a
Figure 1a
Raw data
	3 month WT	3 month KO	6 month WT	6 month KO
Male	20.45	23.44	31.6	23.21
Male	23.35	24.34	31.2	26.22
Male	21.54	23.45	32.4	28.39
Male	25.33	25.34	32.53	29.01
Male	24.21	21.45	28.43	26.63
Male	27.32	22.32	35.53	26.53
Male	26.17	22.35	32.65	21.55
Male	25.65	21.56	35.21	30.42
Male	23.54	24.64	35.64	28.55
Male	25.32	26.34	31.34	30.23
Female	20.51	21.42	32.63	23.58
Female	24.12	21.8	32.92	26.91
Female	20.77	18.37	32.34	25.6
Female	23.53	20.87	33.73	26.52
Female	21.22	19.5	27.66	26.59
Female	20.74	20.79	27.89	24.37
Female	21.36	20.29	30.63	27.64
Female	23.27	21.98	29.5	23.71
Female	24.33	18.23	29.49	24.15
Female	21.43	21.61	30.48	23.91
Test for normal distribution
D'Agostino & Pearson test
K2	2.21531	0.134358	0.257013	0.404983
P value	0.330332	0.935028	0.879408	0.816694
Passed normality test (alpha=0.05)?	Yes	Yes	Yes	Yes
P value summary	ns	ns	ns	ns
ONE-WAY ANOVA summary
ANOVA summary
F	72.8409
P value	<0.000000000000001
P value summary	****
Significant diff. among means (P < 0.05)?	Yes
R squared	0.741955
Brown-Forsythe test
F (DFn, DFd)	0.208566077246965 (3, 76)
P value	0.890176
P value summary	ns
Are SDs significantly different (P < 0.05)?	No
Bartlett's test
Bartlett's statistic (corrected)	0.558163
P value	0.905939
P value summary	ns
Are SDs significantly different (P < 0.05)?	No
ANOVA table	SS	DF	MS	F (DFn, DFd)	P value
Treatment (between columns)	1119.25	3	373.082	F (3, 76) = 72.8409425745225	P<0.000000000000001
Residual (within columns)	389.262	76	5.12187
Total	1508.51	79
Data summary
Number of treatments (columns)	4
Number of values (total)	80
Multiple comparisons
Number of families	1
Number of comparisons per family	6
Alpha	0.05
Šídák's multiple comparisons test	Mean Diff.	95.00% CI of diff.	Below threshold?	Summary	Adjusted P Value
3 month WT vs. 3 month KO	1.2035	-0.729754845714823 to 3.13675484571482	No	ns	0.456921	A-B
3 month WT vs. 6 month WT	-8.482	-10.4152548457148 to -6.54874515428518	Yes	****	<0.000000000000001	A-C
3 month WT vs. 6 month KO	-2.978	-4.91125484571482 to -1.04474515428518	Yes	***	0.000495393	A-D
3 month KO vs. 6 month WT	-9.6855	-11.6187548457148 to -7.75224515428518	Yes	****	<0.000000000000001	B-C
3 month KO vs. 6 month KO	-4.1815	-6.11475484571482 to -2.24824515428518	Yes	****	7.21612e-07	B-D
6 month WT vs. 6 month KO	5.504	3.57074515428518 to 7.43725484571482	Yes	****	2.57722e-10	C-D
Test details	Mean 1	Mean 2	Mean Diff.	SE of diff.	n1	n2	t	DF
3 month WT vs. 3 month KO	23.208	22.0045	1.2035	0.715672	20	20	1.68164	76
3 month WT vs. 6 month WT	23.208	31.69	-8.482	0.715672	20	20	11.8518	76
3 month WT vs. 6 month KO	23.208	26.186	-2.978	0.715672	20	20	4.16112	76
3 month KO vs. 6 month WT	22.0045	31.69	-9.6855	0.715672	20	20	13.5334	76
3 month KO vs. 6 month KO	22.0045	26.186	-4.1815	0.715672	20	20	5.84276	76
6 month WT vs. 6 month KO	31.69	26.186	5.504	0.715672	20	20	7.69067	76
Compact letter display
6 month WT	A
6 month KO	B
3 month WT	C
3 month KO	C

## Sheet: 1c
Figure 1c (Left)
Raw data
Time (Hour)	3 month WT												3 month KO												6 month WT												6 month KO
	Male	Male	Male	Male	Male	Male	Female	Female	Female	Female	Female	Female	Male	Male	Male	Male	Male	Male	Female	Female	Female	Female	Female	Female	Male	Male	Male	Male	Male	Male	Female	Female	Female	Female	Female	Female	Male	Male	Male	Male	Male	Male	Female	Female	Female	Female	Female	Female
0	4.6435	5.3242	5.4352	6.0344	4.9767	5.0493	4.5574	5.0845	4.0912	5.9933	5.0541	5.4271	5.5435	5.0823	3.6564	6.3454	5.4252	4.0945	5.8152	4.9851	5.3991	4.5227	5.4663	5.7251	5.0665	5.5567	6.0217	5.8653	4.4352	3.6453	4.2124	5.9087	5.3757	4.1343	5.1232	5.6699	4.3204	5.0942	4.0425	4.8656	4.0953	6.5454	5.2391	5.5341	5.1548	4.2019	5.9425	5.0073
20	17.4417	18.2333	19.4523	20.3412	19.3112	18.4553	19.1663	19.9367	19.5116	18.9864	18.7404	19.3809	18.6553	17.4325	19.3432	20.4311	19.3423	17.4523	19.6267	18.0238	18.9968	18.3812	19.6312	19.3149	17.5345	20.2312	17.1231	19.4341	20.3445	17.3452	19.0448	19.4874	18.5536	18.4688	19.5772	19.8887	19.3243	21.3442	22.6452	19.3234	20.4203	22.3241	19.5707	21.6592	20.7117	21.3106	20.1568	22.9316
40	15.3434	15.3242	17.5634	18.3413	17.3431	16.3103	16.4644	16.4674	16.9063	17.8625	17.2601	17.2512	15.4234	13.4243	17.4628	18.5234	17.5291	16.3423	17.2195	16.9681	16.1823	17.7051	17.2031	17.9277	13.6273	14.4234	15.5245	16.3242	15.5012	16.7792	15.4688	15.1815	15.2845	15.8033	15.7001	16.0776	17.4231	20.3432	20.4324	21.3242	22.5423	20.5234	20.9532	19.5013	20.3165	20.4815	20.0946	19.8531
60	13.3432	13.7456	14.2432	14.4534	12.5425	13.4524	13.7272	13.8137	13.8407	12.0055	12.1854	12.1241	13.6453	12.2281	15.3423	16.4545	14.3256	13.4324	13.3117	13.3514	14.8464	14.0001	14.8131	13.6853	12.3434	15.3412	14.3241	13.1231	12.2314	13.7535	13.7186	14.9462	13.0525	13.9161	13.9354	14.8188	16.2334	18.4234	19.2343	19.4234	18.4331	18.2343	17.9304	16.1167	17.1762	19.0168	17.2161	18.1952
80	10.4532	9.9676	9.8664	9.6653	8.0563	9.8674	9.1867	8.0503	8.7018	9.2361	8.1324	8.3975	13.3453	9.6435	12.3412	10.3242	11.3453	12.0923	10.8965	11.2215	10.3558	12.5271	12.6226	12.4707	10.0412	10.3214	11.2343	10.4234	8.6435	7.8663	10.8865	10.0211	10.7686	9.5627	10.4171	10.8929	14.5665	15.9623	18.5432	17.3421	16.3431	16.4342	16.8341	16.1814	16.9481	17.3842	16.1981	16.6588
100	6.0923	7.0034	8.0931	7.6543	6.0942	7.5535	7.3841	7.3096	8.4897	8.3521	8.8692	7.5283	8.5423	6.3242	7.6345	6.3182	7.0711	6.4234	7.4973	6.8762	7.3269	6.5399	6.6379	7.7852	7.3453	7.4523	7.0931	6.6564	7.0943	6.2341	7.2759	6.8595	6.6401	6.0129	6.8282	7.1895	13.7663	13.5452	16.5452	15.5234	14.2342	13.6545	13.1936	14.3204	15.7985	14.2521	15.1069	14.2988
120	5.0952	6.5541	7.0952	7.0634	5.6645	6.0843	5.2559	5.7587	5.4045	5.3264	5.2692	4.8253	4.5245	3.6435	5.0613	4.4532	5.0934	4.9752	4.8978	4.1785	3.5857	4.3775	4.5357	4.4876	4.7563	5.0342	6.2218	6.5754	5.5643	4.0434	4.9557	4.3155	3.9641	4.9475	4.3356	4.5626	11.5234	10.1312	12.5312	10.3123	11.3123	9.3423	10.4513	10.2598	9.8641	9.0627	10.7134	9.4686
Test for normal distribution
Shapiro-Wilk test	3 month WT	3 month KO	6 month WT	6 month KO										Figure 1c (Right)
W	0.908225	0.921274	0.91767	0.91986										Raw data
P value	0.383723	0.479354	0.451509	0.468307											3 month WT	3 month KO	6 month WT	6 month KO
Passed normality test (alpha=0.05)?	Yes	Yes	Yes	Yes										Male	67.55	74.65	65.74	89.24
P value summary	ns	ns	ns	ns										Male	70.21	63.45	73.06	96.79
														Male	75.48	76.49	71.43	105.7
TWO-WAY ANOVA summary														Male	77	77.56	72.18	100.5
Two-way ANOVA	Ordinary													Male	68.67	75	68.84	99.69
Alpha	0.05													Male	71.22	70.22	65.48	99.11
														Female	70.84	73.91	70.98	96.33
Source of Variation	% of total variation	P value	P value summary	Significant?										Female	71	71.04	71.61	95.68
Interaction	3.9891	<0.000000000000001	*	Yes										Female	72.2	72.21	68.97	98.46
Row Factor	82.968	<0.000000000000001	*	Yes										Female	72.1	73.6	68.3	99.08
Column Factor	10.4886	<0.000000000000001	*	Yes										Female	70.35	75.91	71.19	97.1
														Female	69.81	76.29	73.98	99.18
ANOVA table	SS	DF	MS	F (DFn, DFd)	P value
Interaction	415.838	18	23.1021	F (18, 308) = 26.7226606464333	P<0.000000000000001									Test for normal distribution
Row Factor	8648.87	6	1441.48	F (6, 308) = 1667.38686206829	P<0.000000000000001									Anderson-Darling test	3 month WT	3 month KO	6 month WT	6 month KO
Column Factor	1093.37	3	364.456	F (3, 308) = 421.573818706730	P<0.000000000000001									A2*	0.518005	0.603059	0.364423	0.621242
Residual	266.27	308	0.864514											P value	0.149206	0.0897909	0.376621	0.0803222
														Passed normality test (alpha=0.05)?	Yes	Yes	Yes	Yes
Data summary														P value summary	ns	ns	ns	ns
Number of columns (Column Factor)	4
Number of rows (Row Factor)	7													One-Way ANOVA summary
Number of values	336													F	194.635
														P value	<0.000000000000001
														P value summary	*
Within each row, compare columns (simple effects within rows)														Significant diff. among means (P < 0.05)?	Yes
														R squared	0.929926
Number of families	7
Number of comparisons per family	6													Brown-Forsythe test
Alpha	0.05													F (DFn, DFd)	0.281631306723341 (3, 44)
														P value	0.838366
Tukey's multiple comparisons test	Mean Diff.	95.00% CI of diff.	Below threshold?	Summary	Adjusted P Value									P value summary	ns
														Are SDs significantly different (P < 0.05)?	No
Row 1
3 month WT vs. 3 month KO	-0.033425	-1.01393823435335 to 0.947088234353351	No	ns	0.999755									Bartlett's test
3 month WT vs. 6 month WT	0.0512833	-0.929229901020018 to 1.03179656768668	No	ns	0.999118									Bartlett's statistic (corrected)	2.64862
3 month WT vs. 6 month KO	0.135558	-0.844954901020018 to 1.11607156768668	No	ns	0.98437									P value	0.44903
3 month KO vs. 6 month WT	0.0847083	-0.895804901020017 to 1.06522156768668	No	ns	0.996073									P value summary	ns
3 month KO vs. 6 month KO	0.168983	-0.811529901020018 to 1.14949656768668	No	ns	0.970512									Are SDs significantly different (P < 0.05)?	No
6 month WT vs. 6 month KO	0.084275	-0.896238234353351 to 1.06478823435335	No	ns	0.996132
														ANOVA table	SS	DF	MS	F (DFn, DFd)	P value
Row 2														Treatment (between columns)	6357.84	3	2119.28	F (3, 44) = 194.634973228500	P<0.000000000000001
3 month WT vs. 3 month KO	0.202183	-0.778329901020017 to 1.18269656768668	No	ns	0.951071									Residual (within columns)	479.093	44	10.8885
3 month WT vs. 6 month WT	0.161383	-0.819129901020018 to 1.14189656768668	No	ns	0.974147									Total	6836.93	47
3 month WT vs. 6 month KO	-1.89859	-2.87910490102002 to -0.918078432313317	Yes	*	5.68763e-06
3 month KO vs. 6 month WT	-0.0408	-1.02131323435335 to 0.939713234353350	No	ns	0.999555									Data summary
3 month KO vs. 6 month KO	-2.10078	-3.08128823435335 to -1.12026176564665	Yes	*	3.99713e-07									Number of treatments (columns)	4
6 month WT vs. 6 month KO	-2.05998	-3.04048823435335 to -1.07946176564665	Yes	*	6.94735e-07									Number of values (total)	48
Row 3														Multiple comparison
3 month WT vs. 3 month KO	0.0454583	-0.935054901020018 to 1.02597156768668	No	ns	0.999385									Number of families	1
3 month WT vs. 6 month WT	1.43007	0.449561765646650 to 2.41058823435335	Yes	*	0.00112785									Number of comparisons per family	6
3 month WT vs. 6 month KO	-3.44475	-4.42526323435335 to -2.46423676564665	Yes	*	1.148e-12									Alpha	0.05
3 month KO vs. 6 month WT	1.38462	0.404103432313317 to 2.36512990102002	Yes	*	0.00175826
3 month KO vs. 6 month KO	-3.49021	-4.47072156768668 to -2.50969509897998	Yes	*	1.147e-12									Šídák's multiple comparisons test	Mean Diff.	95.00% CI of diff.	Below threshold?	Summary	Adjusted P Value
6 month WT vs. 6 month KO	-4.87483	-5.85533823435335 to -3.89431176564665	Yes	*	1.111e-12									3 month WT vs. 3 month KO	-1.99083	-5.70167582906958 to 1.72000916240290	No	ns	0.613638	A-B
														3 month WT vs. 6 month WT	1.2225	-2.48834249573624 to 4.93334249573623	No	ns	0.936934	A-C
Row 4														3 month WT vs. 6 month KO	-26.7025	-30.4133424957362 to -22.9916575042638	Yes	*	<0.000000000000001	A-D
3 month WT vs. 3 month KO	-0.847708	-1.82822156768669 to 0.132804901020016	No	ns	0.116616									3 month KO vs. 6 month WT	3.21333	-0.497509162402900 to 6.92417582906958	No	ns	0.121918	B-C
3 month WT vs. 6 month WT	-0.502275	-1.48278823435335 to 0.478238234353350	No	ns	0.548827									3 month KO vs. 6 month KO	-24.7117	-28.4225091624029 to -21.0008241709304	Yes	*	<0.000000000000001	B-D
3 month WT vs. 6 month KO	-4.67968	-5.66019656768669 to -3.69917009897998	Yes	*	1.112e-12									6 month WT vs. 6 month KO	-27.925	-31.6358424957362 to -24.2141575042638	Yes	*	<0.000000000000001	C-D
3 month KO vs. 6 month WT	0.345433	-0.635079901020017 to 1.32594656768668	No	ns	0.79952
3 month KO vs. 6 month KO	-3.83197	-4.81248823435335 to -2.85146176564665	Yes	*	1.149e-12									Test details	Mean 1	Mean 2	Mean Diff.	SE of diff.	n1	n2	t	DF
6 month WT vs. 6 month KO	-4.17741	-5.15792156768669 to -3.19689509897998	Yes	*	1.134e-12									3 month WT vs. 3 month KO	71.3692	73.36	-1.99083	1.34713	12	12	1.47784	44
														3 month WT vs. 6 month WT	71.3692	70.1467	1.2225	1.34713	12	12	0.907488	44
Row 5														3 month WT vs. 6 month KO	71.3692	98.0717	-26.7025	1.34713	12	12	19.8218	44
3 month WT vs. 3 month KO	-2.46809	-3.44860490102002 to -1.48757843231331	Yes	*	1.91578e-09									3 month KO vs. 6 month WT	73.36	70.1467	3.21333	1.34713	12	12	2.38533	44
3 month WT vs. 6 month WT	-0.958075	-1.93858823435335 to 0.0224382343533517	No	ns	0.0582295									3 month KO vs. 6 month KO	73.36	98.0717	-24.7117	1.34713	12	12	18.344	44
3 month WT vs. 6 month KO	-7.44792	-8.42842990102002 to -6.46740343231331	Yes	*	1.111e-12									6 month WT vs. 6 month KO	70.1467	98.0717	-27.925	1.34713	12	12	20.7293	44
3 month KO vs. 6 month WT	1.51002	0.529503432313314 to 2.49052990102002	Yes	*	0.000500821
3 month KO vs. 6 month KO	-4.97982	-5.96033823435335 to -3.99931176564665	Yes	*	1.111e-12									Compact letter display
6 month WT vs. 6 month KO	-6.48984	-7.47035490102002 to -5.50932843231332	Yes	*	1.111e-12									6 month KO	A
														3 month KO	B
Row 6														3 month WT	B
3 month WT vs. 3 month KO	0.443267	-0.537246567686685 to 1.42377990102002	No	ns	0.647658									6 month WT	B
3 month WT vs. 6 month WT	0.645108	-0.335404901020018 to 1.62562156768668	No	ns	0.32568
3 month WT vs. 6 month KO	-6.98461	-7.96512156768669 to -6.00409509897998	Yes	*	1.111e-12
3 month KO vs. 6 month WT	0.201842	-0.778671567686684 to 1.18235490102002	No	ns	0.951301
3 month KO vs. 6 month KO	-7.42788	-8.40838823435335 to -6.44736176564665	Yes	*	1.111e-12
6 month WT vs. 6 month KO	-7.62972	-8.61022990102002 to -6.64920343231332	Yes	*	1.111e-12
Row 7
3 month WT vs. 3 month KO	1.30571	0.325195098979982 to 2.28622156768668	Yes	*	0.0036839
3 month WT vs. 6 month WT	0.843067	-0.137446567686685 to 1.82357990102002	No	ns	0.119828
3 month WT vs. 6 month KO	-4.63057	-5.61107990102002 to -3.65005343231332	Yes	*	1.112e-12
3 month KO vs. 6 month WT	-0.462642	-1.44315490102002 to 0.517871567686684	No	ns	0.61537
3 month KO vs. 6 month KO	-5.93628	-6.91678823435335 to -4.95576176564665	Yes	*	1.111e-12
6 month WT vs. 6 month KO	-5.47363	-6.45414656768669 to -4.49312009897998	Yes	*	1.111e-12
Test details	Mean 1	Mean 2	Mean Diff.	SE of diff.	N1	N2	q	DF
Row 1
3 month WT vs. 3 month KO	5.13923	5.17266	-0.033425	0.379586	12	12	0.124531	308
3 month WT vs. 6 month WT	5.13923	5.08795	0.0512833	0.379586	12	12	0.191065	308
3 month WT vs. 6 month KO	5.13923	5.00368	0.135558	0.379586	12	12	0.505046	308
3 month KO vs. 6 month WT	5.17266	5.08795	0.0847083	0.379586	12	12	0.315595	308
3 month KO vs. 6 month KO	5.17266	5.00368	0.168983	0.379586	12	12	0.629577	308
6 month WT vs. 6 month KO	5.08795	5.00368	0.084275	0.379586	12	12	0.313981	308
Row 2
3 month WT vs. 3 month KO	19.0808	18.8786	0.202183	0.379586	12	12	0.753269	308
3 month WT vs. 6 month WT	19.0808	18.9194	0.161383	0.379586	12	12	0.601261	308
3 month WT vs. 6 month KO	19.0808	20.9794	-1.89859	0.379586	12	12	7.07353	308
3 month KO vs. 6 month WT	18.8786	18.9194	-0.0408	0.379586	12	12	0.152007	308
3 month KO vs. 6 month KO	18.8786	20.9794	-2.10078	0.379586	12	12	7.8268	308
6 month WT vs. 6 month KO	18.9194	20.9794	-2.05998	0.379586	12	12	7.67479	308
Row 3
3 month WT vs. 3 month KO	16.871	16.8255	0.0454583	0.379586	12	12	0.169363	308
3 month WT vs. 6 month WT	16.871	15.4409	1.43007	0.379586	12	12	5.32799	308
3 month WT vs. 6 month KO	16.871	20.3157	-3.44475	0.379586	12	12	12.834	308
3 month KO vs. 6 month WT	16.8255	15.4409	1.38462	0.379586	12	12	5.15863	308
3 month KO vs. 6 month KO	16.8255	20.3157	-3.49021	0.379586	12	12	13.0034	308
6 month WT vs. 6 month KO	15.4409	20.3157	-4.87483	0.379586	12	12	18.162	308
Row 4
3 month WT vs. 3 month KO	13.2897	14.1374	-0.847708	0.379586	12	12	3.15828	308
3 month WT vs. 6 month WT	13.2897	13.792	-0.502275	0.379586	12	12	1.87131	308
3 month WT vs. 6 month KO	13.2897	17.9694	-4.67968	0.379586	12	12	17.435	308
3 month KO vs. 6 month WT	14.1374	13.792	0.345433	0.379586	12	12	1.28697	308
3 month KO vs. 6 month KO	14.1374	17.9694	-3.83197	0.379586	12	12	14.2767	308
6 month WT vs. 6 month KO	13.792	17.9694	-4.17741	0.379586	12	12	15.5637	308
Row 5
3 month WT vs. 3 month KO	9.13183	11.5999	-2.46809	0.379586	12	12	9.1953	308
3 month WT vs. 6 month WT	9.13183	10.0899	-0.958075	0.379586	12	12	3.56947	308
3 month WT vs. 6 month KO	9.13183	16.5798	-7.44792	0.379586	12	12	27.7485	308
3 month KO vs. 6 month WT	11.5999	10.0899	1.51002	0.379586	12	12	5.62583	308
3 month KO vs. 6 month KO	11.5999	16.5798	-4.97982	0.379586	12	12	18.5532	308
6 month WT vs. 6 month KO	10.0899	16.5798	-6.48984	0.379586	12	12	24.179	308
Row 6
3 month WT vs. 3 month KO	7.53532	7.09205	0.443267	0.379586	12	12	1.65147	308
3 month WT vs. 6 month WT	7.53532	6.89021	0.645108	0.379586	12	12	2.40346	308
3 month WT vs. 6 month KO	7.53532	14.5199	-6.98461	0.379586	12	12	26.0224	308
3 month KO vs. 6 month WT	7.09205	6.89021	0.201842	0.379586	12	12	0.751996	308
3 month KO vs. 6 month KO	7.09205	14.5199	-7.42788	0.379586	12	12	27.6738	308
6 month WT vs. 6 month KO	6.89021	14.5199	-7.62972	0.379586	12	12	28.4258	308
Row 7
3 month WT vs. 3 month KO	5.7838	4.47809	1.30571	0.379586	12	12	4.86464	308
3 month WT vs. 6 month WT	5.7838	4.94073	0.843067	0.379586	12	12	3.14099	308
3 month WT vs. 6 month KO	5.7838	10.4144	-4.63057	0.379586	12	12	17.252	308
3 month KO vs. 6 month WT	4.47809	4.94073	-0.462642	0.379586	12	12	1.72365	308
3 month KO vs. 6 month KO	4.47809	10.4144	-5.93628	0.379586	12	12	22.1166	308
6 month WT vs. 6 month KO	4.94073	10.4144	-5.47363	0.379586	12	12	20.393	308

## Sheet: 1d
Figure 1d (Left)
Raw data
	3 month WT												3 month KO												6 month WT												6 month KO
	Male	Male	Male	Male	Male	Male	Female	Female	Female	Female	Female	Female	Male	Male	Male	Male	Male	Male	Female	Female	Female	Female	Female	Female	Male	Male	Male	Male	Male	Male	Female	Female	Female	Female	Female	Female	Male	Male	Male	Male	Male	Male	Female	Female	Female	Female	Female	Female
Overnight fast	0.3652	0.2545	0.3132	0.2786	0.3143	0.2343	0.2863	0.3184	0.3214	0.2633	0.3262	0.2949	0.7563	0.3674	0.5441	0.5564	0.4645	0.4865	0.65	0.5718	0.598	0.5502	0.4394	0.5286	0.3352	0.3045	0.2966	0.3721	0.4012	0.3552	0.3398	0.2775	0.2972	0.3228	0.3381	0.3186	0.3645	0.4365	0.3686	0.4264	0.3164	0.4588	0.3285	0.3043	0.2802	0.2846	0.3397	0.2944
2h post IGTT	0.6443	0.5523	0.5786	0.6523	0.6964	0.5586	0.5339	0.6502	0.6833	0.6607	0.5908	0.5611	1.1234	0.7843	0.8987	1.0342	1.2243	0.7543	0.7457	1.0843	0.7822	0.9899	1.0394	1.0591	0.4942	0.5034	0.5342	0.6004	0.5442	0.5864	0.4571	0.6069	0.5855	0.5773	0.4566	0.5636	0.4634	0.4966	0.3284	0.7776	0.3513	0.3748	0.3797	0.3798	0.3611	0.3684	0.3289	0.3183
Test for normal distribution
D'Agostino & Pearson test	3 month WT Fast	3 month KO Fast	6 month WT Fast	6 month KO Fast	3 month WT Fed	3 month KO Fed	6 month WT Fed	6 month KO Fed					Figure 1d (Right)
K2	0.05755	1.489	1.187	1.557	3.986	1.808	1.776	21.59					Raw data
P value	0.9716	0.4749	0.5524	0.4591	0.1363	0.405	0.4115	<0.0001						3 month WT	3 month KO	6 month WT	6 month KO
Passed normality test (alpha=0.05)?	Yes	Yes	Yes	Yes	Yes	Yes	Yes	No					Male	1.86914	4.62111	1.88223	1.90511
P value summary	ns	ns	ns	ns	ns	ns	ns	****					Male	1.49352	2.0626	1.86498	2.69004
													Male	1.82299	2.1529	1.97267	2.80305
TWO-WAY ANOVA summary													Male	1.85302	3.89148	2.35644	2.50987
Two-way ANOVA	Ordinary												Male	1.72406	2.77761	1.96128	3.56754
Alpha	0.05												Male	1.30398	2.1956	1.42716	3.63292
													Female	1.43815	4.16627	1.57768	2.15301
Source of Variation	% of total variation	P value	P value summary	Significant?									Female	1.78439	3.14185	1.80727	2.03725
Interaction	9.06421	6.33939e-09	*	Yes									Female	1.44932	3.5587	1.76096	3.74733
Row Factor	32.7133	<0.000000000000001	*	Yes									Female	1.73934	2.74275	1.47097	1.94668
Column Factor	42.8749	<0.000000000000001	*	Yes									Female	1.81716	2.64741	1.9092	2.44208
													Female	1.76402	3.33562	1.99107	3.78336
ANOVA table	SS	DF	MS	F (DFn, DFd)	P value
Interaction	0.421885	3	0.140628	F (3, 88) = 17.3241296713467	P=0.000000006339391								Test for normal distribution
Row Factor	1.52261	1	1.52261	F (1, 88) = 187.571647290944	P<0.000000000000001								D'Agostino & Pearson test	3 month WT	3 month KO	6 month WT	6 month KO
Column Factor	1.99557	3	0.66519	F (3, 88) = 81.9453233659776	P<0.000000000000001								K2	2.28408	0.879397	0.623952	3.72016
Residual	0.714338	88	0.00811748										P value	0.319168	0.644231	0.731999	0.15566
													Passed normality test (alpha=0.05)?	Yes	Yes	Yes	Yes
Difference between row means													P value summary	ns	ns	ns	ns
Mean of Overnight fast	0.379798
Mean of 2h post IGTT	0.631675												ONE-WAY ANOVA summary
Difference between means	-0.251877												F	17.8308
SE of difference	0.018391												P value	1.0158e-07
95% CI of difference	-0.288425307254310 to -0.215328859412356												P value summary	*
													Significant diff. among means (P < 0.05)?	Yes
Data summary													R squared	0.548682
Number of columns (Column Factor)	4
Number of rows (Row Factor)	2												Brown-Forsythe test
Number of values	96												F (DFn, DFd)	8.51694683528769 (3, 44)
													P value	0.000142648
Compare cell means regardless of rows and columns													P value summary	*
													Are SDs significantly different (P < 0.05)?	Yes
Number of families	1
Number of comparisons per family	28												Bartlett's test
Alpha	0.05												Bartlett's statistic (corrected)	27.529
													P value	4.56025e-06
Šídák's multiple comparisons test	Mean Diff.	95.00% CI of diff.	Below threshold?	Summary	Adjusted P Value								P value summary	*
													Are SDs significantly different (P < 0.05)?	Yes
Overnight fast:3 month WT vs. Overnight fast:3 month KO	-0.245133	-0.363351510052692 to -0.126915156613975	Yes	*	6.24681e-08
Overnight fast:3 month WT vs. Overnight fast:6 month WT	-0.0324583	-0.150676510052692 to 0.0857598433860251	No	ns	0.999998								ANOVA table	SS	DF	MS	F (DFn, DFd)	P value
Overnight fast:3 month WT vs. Overnight fast:6 month KO	-0.0543667	-0.172584843386025 to 0.0638515100526918	No	ns	0.986693								Treatment (between columns)	17.7338	3	5.91126	F (3, 44) = 17.8307526124548	P=0.000000101579899
Overnight fast:3 month WT vs. 2h post IGTT:3 month WT	-0.316733	-0.434951510052692 to -0.198515156613975	Yes	*	7.257e-12								Residual (within columns)	14.5869	44	0.331521
Overnight fast:3 month WT vs. 2h post IGTT:3 month KO	-0.663175	-0.781393176719358 to -0.544956823280642	Yes	*	<0.000000000000001								Total	32.3207	47
Overnight fast:3 month WT vs. 2h post IGTT:6 month WT	-0.245675	-0.363893176719358 to -0.127456823280642	Yes	*	5.84418e-08
Overnight fast:3 month WT vs. 2h post IGTT:6 month KO	-0.113883	-0.232101510052692 to 0.00433484338602511	No	ns	0.0710755								Data summary
Overnight fast:3 month KO vs. Overnight fast:6 month WT	0.212675	0.0944568232806416 to 0.330893176719358	Yes	*	3.093e-06								Number of treatments (columns)	4
Overnight fast:3 month KO vs. Overnight fast:6 month KO	0.190767	0.0725484899473082 to 0.308984843386025	Yes	*	3.7989e-05								Number of values (total)	48
Overnight fast:3 month KO vs. 2h post IGTT:3 month WT	-0.0716	-0.189818176719358 to 0.0466181767193584	No	ns	0.79345
Overnight fast:3 month KO vs. 2h post IGTT:3 month KO	-0.418042	-0.536259843386025 to -0.299823489947308	Yes	*	<0.000000000000001								Multiple comparisons
Overnight fast:3 month KO vs. 2h post IGTT:6 month WT	-0.000541667	-0.118759843386025 to 0.117676510052692	No	ns	>0.999999999999999								Number of families	1
Overnight fast:3 month KO vs. 2h post IGTT:6 month KO	0.13125	0.0130318232806415 to 0.249468176719358	Yes	*	0.0162319								Number of comparisons per family	6
Overnight fast:6 month WT vs. Overnight fast:6 month KO	-0.0219083	-0.140126510052692 to 0.0963098433860251	No	ns	1								Alpha	0.05
Overnight fast:6 month WT vs. 2h post IGTT:3 month WT	-0.284275	-0.402493176719358 to -0.166056823280642	Yes	*	4.63196e-10
Overnight fast:6 month WT vs. 2h post IGTT:3 month KO	-0.630717	-0.748934843386025 to -0.512498489947308	Yes	*	<0.000000000000001								Šídák's multiple comparisons test	Mean Diff.	95.00% CI of diff.	Below threshold?	Summary	Adjusted P Value
Overnight fast:6 month WT vs. 2h post IGTT:6 month WT	-0.213217	-0.331434843386025 to -0.0949984899473082	Yes	*	2.90284e-06								3 month WT vs. 3 month KO	-1.43623	-2.08374162964680 to -0.788728265353204	Yes	*	1.39499e-06	A-B
Overnight fast:6 month WT vs. 2h post IGTT:6 month KO	-0.081425	-0.199643176719358 to 0.0367931767193584	No	ns	0.566781								3 month WT vs. 6 month WT	-0.160236	-0.807742425480129 to 0.487270938813463	No	ns	0.984189	A-C
Overnight fast:6 month KO vs. 2h post IGTT:3 month WT	-0.262367	-0.380584843386025 to -0.144148489947308	Yes	*	7.35819e-09								3 month WT vs. 6 month KO	-1.09659	-1.74410162798013 to -0.449088263686537	Yes	*	0.000173319	A-D
Overnight fast:6 month KO vs. 2h post IGTT:3 month KO	-0.608808	-0.727026510052692 to -0.490590156613975	Yes	*	<0.000000000000001								3 month KO vs. 6 month WT	1.276	0.628492522019870 to 1.92350588631346	Yes	*	1.38998e-05	B-C
Overnight fast:6 month KO vs. 2h post IGTT:6 month WT	-0.191308	-0.309526510052692 to -0.0730901566139749	Yes	*	3.57576e-05								3 month KO vs. 6 month KO	0.33964	-0.307866680480129 to 0.987146683813463	No	ns	0.637436	B-D
Overnight fast:6 month KO vs. 2h post IGTT:6 month KO	-0.0595167	-0.177734843386025 to 0.0587015100526918	No	ns	0.960776								6 month WT vs. 6 month KO	-0.936359	-1.58386588464680 to -0.288852520353204	Yes	*	0.00150811	C-D
2h post IGTT:3 month WT vs. 2h post IGTT:3 month KO	-0.346442	-0.464659843386025 to -0.228223489947308	Yes	*	1.58e-13
2h post IGTT:3 month WT vs. 2h post IGTT:6 month WT	0.0710583	-0.0471598433860251 to 0.189276510052692	No	ns	0.804301								Test details	Mean 1	Mean 2	Mean Diff.	SE of diff.	n1	n2	t	DF
2h post IGTT:3 month WT vs. 2h post IGTT:6 month KO	0.20285	0.0846318232806415 to 0.321068176719358	Yes	*	9.66515e-06								3 month WT vs. 3 month KO	1.67159	3.10783	-1.43623	0.235061	12	12	6.11006	44
2h post IGTT:3 month KO vs. 2h post IGTT:6 month WT	0.4175	0.299281823280642 to 0.535718176719358	Yes	*	<0.000000000000001								3 month WT vs. 6 month WT	1.67159	1.83183	-0.160236	0.235061	12	12	0.681679	44
2h post IGTT:3 month KO vs. 2h post IGTT:6 month KO	0.549292	0.431073489947308 to 0.667509843386025	Yes	*	<0.000000000000001								3 month WT vs. 6 month KO	1.67159	2.76819	-1.09659	0.235061	12	12	4.66516	44
2h post IGTT:6 month WT vs. 2h post IGTT:6 month KO	0.131792	0.0135734899473082 to 0.250009843386025	Yes	*	0.01546								3 month KO vs. 6 month WT	3.10783	1.83183	1.276	0.235061	12	12	5.42839	44
													3 month KO vs. 6 month KO	3.10783	2.76819	0.33964	0.235061	12	12	1.4449	44
													6 month WT vs. 6 month KO	1.83183	2.76819	-0.936359	0.235061	12	12	3.98348	44
Test details	Mean 1	Mean 2	Mean Diff.	SE of diff.	N1	N2	t	DF
													Compact letter display
Overnight fast:3 month WT vs. Overnight fast:3 month KO	0.296808	0.541942	-0.245133	0.036782	12	12	6.6645	88					3 month KO	A
Overnight fast:3 month WT vs. Overnight fast:6 month WT	0.296808	0.329267	-0.0324583	0.036782	12	12	0.882452	88					6 month KO	A
Overnight fast:3 month WT vs. Overnight fast:6 month KO	0.296808	0.351175	-0.0543667	0.036782	12	12	1.47808	88					6 month WT	B
Overnight fast:3 month WT vs. 2h post IGTT:3 month WT	0.296808	0.613542	-0.316733	0.036782	12	12	8.6111	88					3 month WT	B
Overnight fast:3 month WT vs. 2h post IGTT:3 month KO	0.296808	0.959983	-0.663175	0.036782	12	12	18.0299	88
Overnight fast:3 month WT vs. 2h post IGTT:6 month WT	0.296808	0.542483	-0.245675	0.036782	12	12	6.67922	88
Overnight fast:3 month WT vs. 2h post IGTT:6 month KO	0.296808	0.410692	-0.113883	0.036782	12	12	3.09617	88
Overnight fast:3 month KO vs. Overnight fast:6 month WT	0.541942	0.329267	0.212675	0.036782	12	12	5.78204	88
Overnight fast:3 month KO vs. Overnight fast:6 month KO	0.541942	0.351175	0.190767	0.036782	12	12	5.18642	88
Overnight fast:3 month KO vs. 2h post IGTT:3 month WT	0.541942	0.613542	-0.0716	0.036782	12	12	1.94661	88
Overnight fast:3 month KO vs. 2h post IGTT:3 month KO	0.541942	0.959983	-0.418042	0.036782	12	12	11.3654	88
Overnight fast:3 month KO vs. 2h post IGTT:6 month WT	0.541942	0.542483	-0.000541667	0.036782	12	12	0.0147264	88
Overnight fast:3 month KO vs. 2h post IGTT:6 month KO	0.541942	0.410692	0.13125	0.036782	12	12	3.56832	88
Overnight fast:6 month WT vs. Overnight fast:6 month KO	0.329267	0.351175	-0.0219083	0.036782	12	12	0.595627	88
Overnight fast:6 month WT vs. 2h post IGTT:3 month WT	0.329267	0.613542	-0.284275	0.036782	12	12	7.72865	88
Overnight fast:6 month WT vs. 2h post IGTT:3 month KO	0.329267	0.959983	-0.630717	0.036782	12	12	17.1474	88
Overnight fast:6 month WT vs. 2h post IGTT:6 month WT	0.329267	0.542483	-0.213217	0.036782	12	12	5.79677	88
Overnight fast:6 month WT vs. 2h post IGTT:6 month KO	0.329267	0.410692	-0.081425	0.036782	12	12	2.21372	88
Overnight fast:6 month KO vs. 2h post IGTT:3 month WT	0.351175	0.613542	-0.262367	0.036782	12	12	7.13302	88
Overnight fast:6 month KO vs. 2h post IGTT:3 month KO	0.351175	0.959983	-0.608808	0.036782	12	12	16.5518	88
Overnight fast:6 month KO vs. 2h post IGTT:6 month WT	0.351175	0.542483	-0.191308	0.036782	12	12	5.20114	88
Overnight fast:6 month KO vs. 2h post IGTT:6 month KO	0.351175	0.410692	-0.0595167	0.036782	12	12	1.61809	88
2h post IGTT:3 month WT vs. 2h post IGTT:3 month KO	0.613542	0.959983	-0.346442	0.036782	12	12	9.41879	88
2h post IGTT:3 month WT vs. 2h post IGTT:6 month WT	0.613542	0.542483	0.0710583	0.036782	12	12	1.93188	88
2h post IGTT:3 month WT vs. 2h post IGTT:6 month KO	0.613542	0.410692	0.20285	0.036782	12	12	5.51493	88
2h post IGTT:3 month KO vs. 2h post IGTT:6 month WT	0.959983	0.542483	0.4175	0.036782	12	12	11.3507	88
2h post IGTT:3 month KO vs. 2h post IGTT:6 month KO	0.959983	0.410692	0.549292	0.036782	12	12	14.9337	88
2h post IGTT:6 month WT vs. 2h post IGTT:6 month KO	0.542483	0.410692	0.131792	0.036782	12	12	3.58305	88
Compact letter display
2h post IGTT:3 month KO	A
2h post IGTT:3 month WT	B
2h post IGTT:6 month WT	B
Overnight fast:3 month KO	B
2h post IGTT:6 month KO	C
Overnight fast:6 month KO	C
Overnight fast:6 month WT	C
Overnight fast:3 month WT	C

## Sheet: 1e
Figure 1e (Left)
Raw data
RQ
	3 month WT								3 month KO								6 month WT								6 month KO
	Male	Male	Male	Male	Female	Female	Female	Female	Male	Male	Male	Male	Female	Female	Female	Female	Male	Male	Male	Male	Female	Female	Female	Female	Male	Male	Male	Male	Female	Female	Female	Female
D 0:00:00	0.749918	0.680329	0.794824	0.782734	0.722937	0.773049	0.74468	0.781772	0.654509	0.891218	0.667534	0.644908	0.652367	0.66599	0.666341	0.657716	0.784904	0.720513	0.741039	0.741919	0.732217	0.770192	0.775029	0.771186	0.690062	0.716486	0.765271	0.749637	0.748856	0.731262	0.76277	0.757912
0:37:46	0.741675	0.67151	0.77194	0.697974	0.741552	0.661671	0.743449	0.726337	0.796666	0.705159	0.683815	0.687753	0.673389	0.692246	0.674657	0.687835	0.716164	0.756145	0.692646	0.739888	0.746914	0.740296	0.762545	0.775523	0.751012	0.692931	0.78759	0.735384	0.778543	0.760278	0.77027	0.773501
1:13:46	0.701599	0.671557	0.784274	0.787159	0.687323	0.724872	0.681163	0.727367	0.654824	0.853026	0.687135	0.62784	0.733455	0.703594	0.72199	0.740691	0.751585	0.775618	0.76412	0.748746	0.731859	0.75335	0.743464	0.759249	0.743834	0.680205	0.738736	0.722993	0.764851	0.776817	0.730034	0.778039
1:49:46	0.713292	0.666751	0.828722	0.820247	0.691082	0.697064	0.689717	0.654315	0.710231	0.677374	0.659379	0.701225	0.711572	0.721498	0.713605	0.706322	0.852032	0.833979	0.811503	0.840475	0.744719	0.739003	0.76452	0.755069	0.715872	0.618927	0.774593	0.733019	0.766996	0.741476	0.771486	0.741276
2:25:46	0.724934	0.653229	0.732842	0.725397	0.717419	0.698232	0.701391	0.708414	0.670825	0.601871	0.663634	0.667962	0.707722	0.74113	0.716288	0.717247	0.715564	0.749285	0.758473	0.730018	0.736471	0.770794	0.736538	0.775758	0.726449	0.701079	0.771523	0.717096	0.747435	0.759392	0.777839	0.775584
3:01:46	0.703253	0.750482	0.802793	0.796348	0.691041	0.658837	0.737442	0.656787	0.707059	0.707933	0.736896	0.801819	0.743012	0.74657	0.75737	0.759104	0.784759	0.795499	0.800419	0.788594	0.739966	0.738031	0.739202	0.770745	0.780485	0.720424	0.757651	0.740353	0.760042	0.788837	0.753071	0.76658
3:37:46	0.685905	0.725588	0.719698	0.723018	0.665894	0.701603	0.719358	0.701436	0.695589	0.931198	0.733135	0.745646	0.752694	0.790542	0.756324	0.770396	0.716129	0.716265	0.695878	0.726098	0.772075	0.766304	0.748273	0.761222	0.788128	0.691377	0.781072	0.751646	0.786062	0.778732	0.758639	0.740599
4:13:46	0.689032	0.709539	0.681558	0.682102	0.711849	0.731371	0.669792	0.727638	0.781926	0.712691	0.751612	0.724242	0.756103	0.783815	0.772374	0.797524	0.666103	0.681919	0.673163	0.662278	0.766765	0.752229	0.745258	0.765258	0.811198	0.668965	0.780142	0.71598	0.758177	0.775872	0.754819	0.749098
4:49:46	0.673024	0.689054	0.780894	0.783979	0.653505	0.693012	0.730654	0.717358	0.675565	0.766428	0.769653	0.729912	0.765811	0.7541	0.779254	0.79858	0.765106	0.808456	0.789044	0.760443	0.777869	0.757108	0.75042	0.759194	0.835534	0.665914	0.695213	0.721416	0.778659	0.799296	0.770343	0.791015
5:25:46	0.769401	0.657542	0.708069	0.710317	0.723565	0.778441	0.771136	0.775427	0.882255	0.713966	0.707094	0.720555	0.806067	0.818228	0.797217	0.804876	0.737277	0.699579	0.684729	0.715205	0.737687	0.77782	0.732991	0.760147	0.768643	0.639259	0.674308	0.685193	0.804853	0.774966	0.776788	0.804431
6:01:46	0.852234	0.736743	0.866599	0.90406	0.88084	0.807237	0.86823	0.87257	0.69478	0.787518	0.794666	0.797406	0.898013	0.896282	0.914039	0.903451	0.874693	0.89228	0.903381	0.880762	0.855254	0.856818	0.870438	0.89197	0.789545	0.649541	0.707287	0.683296	0.821912	0.790977	0.828969	0.801956
6:37:46	0.86958	0.728619	0.83745	0.829084	0.841421	0.846567	0.869975	0.891613	0.75919	0.818175	0.82416	0.804518	0.878317	0.911758	0.912746	0.880113	0.807716	0.786754	0.806003	0.801676	0.892606	0.895991	0.875033	0.888587	0.837827	0.664981	0.71958	0.695449	0.825224	0.814521	0.821353	0.845828
7:13:46	0.902079	0.780034	0.824162	0.796239	0.922694	0.890327	0.906295	0.869879	0.83149	0.916725	0.861333	0.848231	0.931897	0.919257	0.954759	0.930344	0.804664	0.807976	0.807686	0.820207	0.865319	0.850297	0.879553	0.867858	0.826718	0.68588	0.745894	0.722207	0.808419	0.847903	0.810399	0.838343
7:49:46	0.915394	0.700305	0.817051	0.820502	0.907567	0.834349	0.926574	0.854297	0.857233	0.895391	0.855981	0.89118	0.942053	0.955111	0.924921	0.943529	0.811068	0.824989	0.811265	0.821687	0.893589	0.860975	0.860824	0.867861	0.840763	0.689612	0.771288	0.865716	0.83727	0.847295	0.823506	0.819874
8:25:46	0.89479	0.950502	0.752379	0.831415	0.916355	0.856363	0.851674	0.902633	0.930187	0.945881	0.907572	0.909091	0.968592	0.957242	0.936238	0.95896	0.890774	0.916649	0.870213	0.869239	0.876279	0.881442	0.877866	0.891537	0.763128	0.999504	0.754207	1.02114	0.81321	0.822888	0.834133	0.804555
9:01:46	1.01703	0.983648	0.794655	0.978451	0.942362	0.929915	0.956268	0.996252	1.02688	0.997488	1.09417	0.964829	0.965266	0.956397	0.970335	0.944601	0.97848	0.931201	0.927587	0.937994	0.919715	0.924102	0.917962	0.93457	0.842605	1.00524	0.779947	0.98218	0.854569	0.843713	0.820226	0.869
9:37:46	1.1488	1.09972	0.860685	0.916954	0.971851	0.922174	0.955931	0.98786	1.15163	1.08746	1.22964	1.09293	0.997536	0.969637	0.962414	0.967922	1.04383	0.956583	0.958914	0.963133	0.949754	0.948105	0.923856	0.935707	0.864077	0.934911	0.765702	0.958317	0.850687	0.82516	0.820422	0.821677
10:13:46	1.21842	1.09895	0.855232	1.05353	0.998613	0.931852	0.989747	1.01299	1.28881	1.23146	1.12289	1.22607	1.04601	1.0167	1.02553	1.03074	1.06895	1.05118	1.13692	1.13045	0.97779	0.956461	0.966121	0.94287	0.798446	0.924629	0.803342	0.933515	0.82022	0.854072	0.858597	0.855019
10:49:46	1.21845	1.18114	0.869488	1.05181	1.02519	1.03376	1.03624	0.957821	1.17068	1.39592	1.31303	1.11815	1.05135	1.09532	1.06961	1.06271	1.06418	1.08176	1.10131	1.04541	0.974103	0.976564	0.981012	0.952022	0.907855	0.770152	0.715183	0.924617	0.853466	0.861928	0.857903	0.846846
11:25:46	1.21257	1.19374	0.920225	1.13086	1.00058	0.966154	0.966802	0.954976	1.26636	1.20532	1.21465	1.15478	1.13013	1.14078	1.10195	1.12753	0.979369	1.01065	0.967791	0.91636	1.0107	1.03802	1.00544	1.01912	0.789719	0.862698	0.767641	0.883255	0.823018	0.850794	0.839786	0.83132
12:01:46	1.16072	1.13987	0.949056	0.978709	1.00901	1.02813	1.03111	1.03233	1.29602	1.27019	1.26911	1.17501	1.15441	1.19673	1.17586	1.16508	0.986832	0.920177	0.937865	0.914701	1.01879	1.01146	1.00062	1.03231	0.818693	0.842559	0.763553	0.844117	0.84679	0.823883	0.864801	0.868856
12:37:46	1.11635	1.21849	0.971811	1.1609	1.03109	1.05644	1.04798	1.08013	1.12856	1.1099	1.14838	0.950414	1.20864	1.20378	1.23711	1.249	0.899549	0.966894	0.944014	0.94875	1.02786	1.05707	1.0349	1.02167	0.853137	0.808733	0.807996	0.801338	0.896917	0.895844	0.894549	0.880005
13:13:46	1.17424	1.25598	0.995877	1.10046	1.19398	1.10403	1.10085	1.11046	1.08314	1.02995	1.10109	1.1682	1.23468	1.22535	1.20997	1.22147	0.934559	1.01538	0.970753	0.967365	1.06521	1.05533	1.02837	1.03919	0.833117	0.771878	0.753001	0.837789	0.852292	0.85771	0.8862	0.893595
13:49:46	1.23999	1.34769	1.0504	1.11515	1.22808	1.25696	1.20375	1.25642	1.13118	1.20991	1.21748	1.32315	1.23456	1.21345	1.20386	1.23824	0.971669	0.929169	1.02843	1.03692	1.0524	1.06943	1.08989	1.06897	0.893804	0.791825	0.866654	0.799701	0.891389	0.868197	0.855435	0.891166
L 14:25:46	1.27122	1.331	1.0651	1.31978	1.33676	1.3263	1.32826	1.32711	1.26512	1.15764	1.11395	1.28059	1.16297	1.16822	1.18887	1.15039	1.01814	1.01752	1.04529	1.07767	1.08875	1.08053	1.09264	1.07771	0.851772	0.81377	0.823875	0.844729	0.867478	0.898127	0.865118	0.86906
15:01:46	1.27944	1.38076	1.05142	1.16154	1.29977	1.33371	1.25416	1.25377	1.1374	1.20114	1.07483	1.18362	1.18523	1.17291	1.17749	1.19404	1.10333	1.01228	1.0336	1.00847	1.12302	1.11516	1.12758	1.13461	0.839934	0.845197	0.845912	1.07344	0.887894	0.892682	0.861453	0.891316
15:37:46	1.23365	1.4691	1.04701	1.28105	1.33149	1.3464	1.27101	1.25724	1.22477	1.12214	1.10761	1.20572	1.16904	1.16978	1.15829	1.19122	1.00569	1.08658	1.05049	1.07468	1.11613	1.12003	1.14537	1.11437	0.84078	0.845853	0.811936	0.843191	0.873723	0.893497	0.873889	0.919652
16:13:46	1.25655	1.47037	1.06986	1.20558	1.27634	1.21416	1.24193	1.21313	1.14671	1.1078	1.05602	1.30117	1.14895	1.13404	1.12723	1.10363	1.02484	1.14228	1.10146	1.0445	1.15285	1.18144	1.19709	1.15321	0.801438	0.848048	0.86048	0.846526	0.91744	0.883617	0.901464	0.876119
16:49:46	1.1833	1.43104	1.09583	1.37805	1.20393	1.18837	1.22431	1.15057	1.05085	1.09009	1.2595	1.03804	1.09443	1.07686	1.08871	1.09609	1.10273	1.0764	1.10307	1.03754	1.1782	1.18221	1.18643	1.16232	0.894715	0.824974	0.927078	0.810492	0.910168	0.899568	0.90587	0.886648
17:25:46	1.14171	1.33608	1.05656	1.31826	1.16259	1.14524	1.16904	1.18467	1.01575	1.07835	1.04351	1.02147	1.06447	1.06182	1.05024	1.09379	1.10455	1.08285	1.13377	1.06098	1.13944	1.14406	1.15744	1.13779	0.820983	0.824051	0.791645	0.859674	0.896354	0.910481	0.885178	0.88748
18:01:46	1.09271	1.33826	1.04888	1.32661	1.19626	1.15089	1.12859	1.14934	1.01126	1.41542	1.08267	1.00539	1.04407	1.01402	1.02536	1.03472	1.0799	1.17044	1.02031	1.11926	1.15147	1.12471	1.1329	1.13788	0.847504	0.821701	0.798365	0.860459	0.844289	0.877002	0.857456	0.853491
18:37:46	1.06232	1.42964	1.15239	1.26212	1.11848	1.09399	1.14536	1.08231	0.986397	0.97602	1.18591	1.03424	1.03386	1.01791	1.01478	1.02146	1.02115	1.19973	1.17269	1.06523	1.12874	1.1414	1.13989	1.15098	0.789282	0.879256	0.747313	0.865306	0.8517	0.846358	0.8569	0.882489
19:13:46	0.676987	0.745504	0.706833	0.882633	0.774237	0.788874	0.779465	0.783501	0.646194	0.807269	0.756404	0.695791	0.781874	0.799162	0.796089	0.77081	0.662212	0.665945	0.668073	0.757819	0.857421	0.877902	0.857413	0.883654	0.708662	0.756127	0.662427	0.783028	0.729502	0.712505	0.694305	0.706679
19:49:46	0.626325	0.727318	0.733523	0.836527	0.722447	0.748534	0.721606	0.748797	0.651161	0.690604	0.723185	0.687866	0.702193	0.737159	0.700575	0.746012	0.6434	0.637039	0.560823	0.644772	0.704301	0.69542	0.699856	0.717308	0.72329	0.723479	0.642119	0.725043	0.70595	0.729183	0.681225	0.698625
20:25:46	0.728599	0.67822	0.783748	0.833665	0.691258	0.695466	0.686249	0.699258	0.655041	0.716189	0.673576	0.727325	0.735103	0.705791	0.711679	0.735016	0.684847	0.697266	0.680666	0.691772	0.708882	0.677023	0.685642	0.71347	0.717869	0.748167	0.695665	0.726732	0.697578	0.722583	0.681698	0.682001
21:01:46	0.713832	0.603737	0.656977	0.717716	0.611265	0.649644	0.62857	0.61682	0.698706	0.703873	0.734649	0.777319	0.695189	0.693964	0.692789	0.681243	0.62924	0.602049	0.603756	0.599478	0.627914	0.631095	0.63706	0.701728	0.757899	0.694393	0.679728	0.718558	0.694629	0.690841	0.674748	0.682851
21:37:46	0.558856	0.639637	0.901476	0.710761	0.553662	0.573904	0.558129	0.562278	0.935957	0.743788	0.693736	0.777792	0.682564	0.712798	0.709198	0.700746	0.660616	0.663672	0.653888	0.64382	0.625677	0.62034	0.647337	0.703967	0.69244	0.69227	0.683405	0.719214	0.691137	0.653651	0.688422	0.669478
22:13:46	0.625807	0.69423	0.928324	0.683138	0.53393	0.536637	0.516793	0.520501	0.67988	0.767707	0.770148	0.744422	0.699153	0.663341	0.684235	0.689925	0.684546	0.712743	0.706502	0.692845	0.697924	0.60606	0.608245	0.702901	0.761324	0.664255	0.675657	0.682702	0.653958	0.650797	0.69059	0.694039
22:49:46	0.646785	0.668867	0.782743	0.756611	0.547978	0.500404	0.533794	0.646587	0.736298	0.632699	0.670263	0.804418	0.649729	0.602623	0.64572	0.644203	0.797363	0.757075	0.753263	0.73935	0.695151	0.593335	0.614133	0.699515	0.53714	0.671944	0.546028	0.685312	0.650822	0.651788	0.650838	0.683639
23:25:46	0.905448	0.6715	0.689047	0.676853	0.574711	0.59167	0.578304	0.55771	0.775283	0.833177	0.696194	0.831102	0.604711	0.641125	0.609592	0.638274	0.733657	0.6417	0.661261	0.670888	0.729558	0.629781	0.626316	0.728914	0.803146	0.681974	0.722131	0.691275	0.671262	0.635647	0.662036	0.65756
24:01:46	0.9174	0.630256	0.749565	0.724869	0.633842	0.628995	0.637711	0.634058	0.708269	0.780082	0.684333	0.749627	0.649715	0.639319	0.639393	0.604923	0.763278	0.76806	0.776269	0.762653	0.745211	0.642149	0.632986	0.725191	0.76811	0.646312	0.679389	0.646143	0.663718	0.663907	0.657196	0.631821
D 24:37:46	0.910223	0.591378	0.671991	0.648297	0.607698	0.625583	0.623676	0.613443	0.392096	0.763438	0.65813	0.428051	0.614508	0.607773	0.601432	0.618792	0.665714	0.705611	0.682151	0.678202	0.713557	0.604998	0.614025	0.732712	0.781615	0.634944	0.73695	0.695842	0.667576	0.656704	0.637913	0.675706
25:13:46	0.8866	0.69611	0.817279	0.764653	0.726429	0.724913	0.740177	0.734466	0.51218	0.853146	0.751152	0.558396	0.799315	0.785483	0.78074	0.763043	0.748487	0.768546	0.768084	0.757442	0.706493	0.748224	0.738343	0.746053	0.850696	0.710521	0.792652	0.711749	0.721165	0.711836	0.728044	0.744834
25:49:46	0.858474	0.689966	0.797372	0.792725	0.741712	0.72469	0.730374	0.745236	0.789327	0.836562	0.738612	0.846283	0.794263	0.795395	0.751278	0.799074	0.794945	0.768263	0.753215	0.762117	0.731768	0.702556	0.731437	0.710849	0.885793	0.717594	0.782099	0.708905	0.745696	0.729685	0.747246	0.700621
26:25:46	0.887114	0.688784	0.775369	0.753382	0.730699	0.709399	0.717253	0.73573	0.802175	0.878894	0.762805	0.854528	0.790186	0.784408	0.776633	0.754868	0.791468	0.816101	0.755885	0.781134	0.734756	0.731977	0.729853	0.764755	0.829152	0.719299	0.797438	0.729978	0.730674	0.73625	0.714452	0.706511
27:01:46	0.904115	0.675348	0.76182	0.775792	0.753817	0.760734	0.791042	0.783712	0.818463	0.859178	0.699527	0.879543	0.806263	0.790781	0.812629	0.80741	0.773147	0.807069	0.759845	0.767176	0.743357	0.775009	0.774575	0.735174	0.601526	0.740969	0.780446	0.714635	0.706429	0.740772	0.738667	0.722524
27:37:46	0.8889	0.663765	0.725287	0.715663	0.747599	0.777172	0.776527	0.790961	0.754121	0.797386	0.777452	0.811059	0.822083	0.804128	0.824737	0.808132	0.707604	0.742502	0.780438	0.677187	0.739576	0.749683	0.753131	0.763936	0.807557	0.712125	0.73346	0.742097	0.731756	0.734709	0.717435	0.73935
28:13:46	0.88018	0.672112	0.883665	0.837107	0.840455	0.812016	0.734454	0.833631	0.746834	0.846206	0.776947	0.779938	0.790993	0.789512	0.827141	0.826011	0.899573	0.866449	0.862526	0.858026	0.789664	0.827869	0.822995	0.800534	0.796784	0.749029	0.768424	0.746602	0.742146	0.736881	0.7049	0.70129
28:49:46	0.877352	0.696931	0.775183	0.807475	0.838412	0.804077	0.94431	0.804916	0.745035	0.980695	0.746198	0.811358	0.794761	0.794426	0.781512	0.801225	0.804596	0.813639	0.764902	0.751245	0.821652	0.783877	0.799323	0.818944	0.774982	0.740995	0.722703	0.761764	0.767032	0.771467	0.738351	0.773308
29:25:46	0.872039	0.692544	0.801061	0.782655	0.849078	0.814728	0.900792	0.819077	0.763801	0.801909	0.773358	0.82516	0.82876	0.843614	0.805762	0.829621	0.784282	0.796138	0.787885	0.803979	0.800058	0.793135	0.787729	0.798411	0.784837	0.724322	0.715469	0.731145	0.743744	0.746757	0.778241	0.735889
30:01:46	0.895009	0.69125	0.874847	0.876444	0.865137	0.87727	0.8829	0.892738	0.755004	0.791207	0.803046	0.830168	0.848058	0.846547	0.859691	0.86211	0.840021	0.895016	0.861328	0.885116	0.843992	0.816274	0.811161	0.835261	0.796123	0.778112	0.721933	0.784586	0.754257	0.738313	0.745948	0.772362
30:37:46	0.892875	0.785201	0.853127	0.873322	0.967666	0.955474	0.992955	0.960869	0.851653	0.972527	0.888012	0.884834	0.955212	0.957854	0.963065	0.964608	0.899104	0.874869	0.913743	0.892186	0.923363	0.947965	0.910637	0.923296	0.85873	0.875476	0.866688	0.83236	0.834502	0.84967	0.813976	0.822727
31:13:46	0.985916	0.866008	1.06521	1.11716	0.970342	0.999315	0.951759	0.984757	0.949735	1.02266	0.938875	1.01831	1.01663	0.985015	1.01408	1.00925	1.1095	1.10886	1.08276	1.10445	0.966784	0.958657	0.996923	0.988157	0.767781	0.892539	0.840116	0.826929	0.845228	0.82124	0.825303	0.804021
31:49:46	1.0476	0.921727	0.971516	1.01312	1.03559	1.00154	1.00135	1.02923	1.04122	1.1365	1.0842	1.10459	1.00036	1.03673	1.02985	1.02788	1.07868	1.06243	1.01723	1.05179	1.0385	1.00751	1.00661	1.00241	0.84257	0.930208	0.847114	0.903899	0.802658	0.823725	0.816786	0.827449
32:25:46	1.07859	0.915149	1.10954	1.06783	1.08145	1.06456	1.0908	1.08847	1.04637	1.17095	1.12292	1.08642	1.0652	1.03874	1.03978	1.06273	1.16129	1.14189	1.15378	1.16633	1.09775	1.09131	1.07753	1.06491	0.825441	0.950185	0.847756	0.903747	0.823668	0.838634	0.802404	0.824507
33:01:46	1.16229	1.13232	1.06994	1.12129	1.06836	1.08707	1.05572	1.0962	1.08309	1.06173	1.01687	1.13185	1.05096	1.06467	1.0901	1.07432	1.07709	1.03693	1.16574	1.14344	1.0577	1.07117	1.07943	1.0904	0.794463	0.75342	0.860546	0.760011	0.836043	0.86752	0.830984	0.86737
33:37:46	1.08278	1.04153	1.06841	0.976998	1.10233	1.11891	1.12881	1.1438	0.978512	0.973439	1.0513	1.02209	1.05769	1.09409	1.07445	1.08072	0.998626	0.984966	1.06614	0.965307	1.089	1.08211	1.11176	1.08496	0.731927	0.766975	0.793832	0.770991	0.855166	0.855812	0.858438	0.862935
34:13:46	1.09389	1.02716	0.979562	0.974765	1.14071	1.11889	1.14793	1.11674	1.00346	0.971351	0.789862	1.05914	1.05343	1.06052	1.06389	1.09238	0.945118	1.0256	0.984474	1.01583	1.09513	1.10493	1.13856	1.11559	0.727043	0.753318	0.781802	0.743149	0.842883	0.876474	0.837334	0.872053
34:49:46	0.947448	1.21065	0.933016	0.925562	0.993314	0.997824	0.971558	0.952004	0.949514	0.986343	0.993476	0.959511	1.03606	1.02218	1.03038	1.03194	0.902055	0.934144	0.919494	0.912791	1.06706	1.08461	1.06736	1.08756	0.738441	0.767292	0.787939	0.759749	0.834616	0.87996	0.877823	0.860499
35:25:46	0.930615	1.22559	0.942474	0.971331	0.958435	0.954732	0.965096	0.961838	0.943793	0.985689	0.987615	0.98724	1.0499	1.04072	1.01216	1.0051	0.872359	0.901543	0.954772	0.957136	1.12691	1.10432	1.10326	1.11708	0.779975	0.801921	0.795236	0.778187	0.775079	0.797477	0.753093	0.780054
36:01:46	0.922818	1.27868	0.949249	0.938496	0.966726	0.95909	0.966911	0.991725	0.917096	0.971719	0.950542	0.924987	1.00198	1.00504	1.03169	1.01132	0.863726	0.964318	0.924244	0.968668	1.08167	1.10173	1.10159	1.10336	0.743321	0.802611	0.768413	0.790767	0.763634	0.759778	0.797499	0.766451
36:37:46	0.946321	1.32073	1.00084	0.942683	0.936316	0.914615	0.912456	0.924433	0.888253	0.93069	0.883638	0.949217	1.02289	1.04053	1.03723	1.03839	0.956018	0.961107	0.952428	0.966549	1.06155	1.10362	1.09882	1.09366	0.688776	0.782489	0.760375	0.768208	0.787185	0.79004	0.750586	0.789243
37:13:46	0.929952	1.31321	0.974201	0.933315	0.889569	0.875251	0.888399	0.852099	0.828398	0.824794	0.68501	0.823189	1.0406	1.00389	1.03591	1.00668	1.00373	0.929112	0.872917	0.961269	1.08129	1.06578	1.07426	1.08493	0.68778	0.789264	0.759739	0.785804	0.776835	0.794313	0.786495	0.787391
37:49:46	0.919683	1.32529	1.11239	0.99947	0.830933	0.816299	0.849257	0.810027	0.957023	0.969722	0.916104	1.00509	1.04627	1.01707	1.02969	1.00328	1.00943	1.00535	1.11746	1.08478	1.06815	1.06261	1.07156	1.06153	0.783071	0.822894	0.82682	0.823462	0.795007	0.781806	0.778439	0.759016
L 38:25:46	0.927865	1.31538	1.08062	1.0952	0.86501	0.854458	0.872974	0.89297	0.924814	0.98786	0.922527	0.944688	1.04676	1.04181	1.01045	1.04474	0.960397	0.957502	1.05667	0.99317	1.05414	1.07551	1.06676	1.04754	0.773665	0.844984	0.875012	0.80303	0.845264	0.807902	0.826187	0.842529
39:01:46	0.978666	1.3325	1.15056	1.11536	0.874929	0.899284	0.885524	0.889916	0.999581	0.928848	0.850437	1.03652	1.03421	1.02203	1.00742	1.0235	1.0695	1.02253	1.08951	1.12153	1.10572	1.08708	1.10785	1.10939	0.709074	0.831732	0.822425	0.815031	0.808882	0.828187	0.824277	0.84057
39:37:46	1.05121	1.38017	1.06109	1.06332	0.902254	0.920602	0.942992	0.903613	0.939432	1.00812	0.977011	0.864201	0.992205	0.989821	0.968109	0.97614	1.12024	1.13694	1.14268	1.12689	1.07566	1.07352	1.06419	1.07709	0.809448	0.819503	0.858641	0.813878	0.836501	0.837436	0.826948	0.826517
40:13:46	1.06195	1.40807	0.995371	1.07284	0.98409	0.969957	0.955696	0.97681	1.03418	0.988425	0.766281	0.947255	0.986148	0.961891	0.984528	0.990841	1.04653	1.06605	1.04156	1.02779	1.07558	1.08834	1.09895	1.09341	0.85243	0.77902	0.849623	0.781693	0.827813	0.808314	0.836586	0.845089
40:49:46	1.09878	1.47316	1.02706	1.04675	1.04882	1.00605	1.00958	1.0338	0.968215	0.94302	0.9422	0.917102	0.986883	0.956036	0.952595	0.999061	1.12822	1.05676	1.02155	1.05215	1.088	1.10367	1.0992	1.09549	0.797602	0.793356	0.817403	0.77432	0.840082	0.843037	0.836142	0.841808
41:25:46	1.17215	1.36894	1.00956	0.991225	1.09711	1.0946	1.07749	1.06212	0.963922	1.01141	1.04589	0.924066	0.952271	0.976772	0.985247	0.987385	1.06434	1.0689	0.989997	1.0337	1.06017	1.07806	1.05116	1.04151	0.869327	0.772841	0.872634	0.765849	0.797878	0.768788	0.754715	0.785876
42:01:46	1.2063	1.27149	1.00969	1.14676	1.11898	1.1078	1.14613	1.13646	0.974697	1.03382	1.00761	0.918444	0.996812	0.982545	0.950075	0.971063	1.14403	1.15774	1.16069	1.04618	1.05973	1.06258	1.05245	1.09144	0.831836	0.759139	0.879472	0.750462	0.760982	0.783239	0.754115	0.799301
42:37:46	1.1872	1.16371	1.13447	1.0417	1.11197	1.14478	1.11768	1.12896	1.03312	1.08017	1.00764	0.997613	0.967959	0.961429	0.991667	0.981058	1.08693	1.10269	1.03878	1.15546	1.03123	1.05383	1.02877	1.05642	0.865039	0.753323	0.927412	0.697189	0.764055	0.77489	0.776085	0.797599
43:13:46	1.04425	1.08025	1.06979	1.04868	0.972108	0.952068	0.951679	0.968002	0.930506	0.851911	0.955467	0.857472	0.874144	0.88446	0.892725	0.884884	1.05468	1.13641	1.02809	0.984622	0.934615	0.951777	0.951329	0.939041	0.767738	0.643861	0.817447	0.658415	0.694261	0.658242	0.658213	0.694207
43:49:46	0.979833	1.04874	1.01296	1.02007	0.92394	0.923197	0.924539	0.925066	0.941603	0.975504	0.98018	0.884213	0.886027	0.850311	0.882215	0.877715	1.06723	0.958807	1.00417	1.03902	0.962287	0.9563	0.961787	0.936229	0.870824	0.713377	0.912888	0.690925	0.673122	0.689597	0.67525	0.659138
44:25:46	0.880646	0.817491	0.765995	0.815333	0.855205	0.895769	0.852228	0.858558	0.842766	0.882943	0.775432	0.723325	1.01247	1.03635	1.04236	1.03752	0.799514	0.765524	0.755801	0.70106	0.925413	0.927434	0.882839	0.900864	1.01488	0.868882	0.875196	0.970472	0.746297	0.744212	0.745115	0.741499
45:01:46	0.8179	0.752565	0.780906	0.774413	0.8529	0.848583	0.831822	0.837541	0.86167	0.808986	0.74395	1.01773	0.961244	0.967445	0.953794	0.957849	0.830741	0.741218	0.76008	0.709736	0.807153	0.794328	0.760535	0.885165	0.980338	0.892097	0.802643	0.987323	0.723304	0.748242	0.71026	0.730578
45:37:46	0.769503	0.734267	0.785591	0.83582	0.824765	0.844223	0.82348	0.80366	0.894017	0.937543	0.775979	0.784338	0.943366	0.941675	0.931777	0.931787	0.838618	0.758802	0.710289	0.702717	0.757829	0.758552	0.747446	0.737483	0.965274	0.89562	0.895666	0.993776	0.709745	0.74125	0.740442	0.812488
46:13:46	0.821936	0.797154	0.859724	0.784764	0.794213	0.763489	0.783822	0.796486	0.970971	0.971919	0.843171	0.851441	0.867769	0.892135	0.887786	0.87109	0.806326	0.721216	0.71116	0.695906	0.759639	0.799927	0.758743	0.747139	0.959543	0.93114	0.961649	1.04258	0.835628	0.708976	0.812447	0.844874
46:49:46	0.86257	0.814345	0.834372	0.781685	0.757418	0.760689	0.754043	0.797299	0.987005	1.00016	0.881608	0.86475	0.859841	0.853926	0.876171	0.896398	0.780318	0.770169	0.819886	0.793621	0.726475	0.747901	0.720577	0.755346	0.767439	1.05025	0.974178	1.07237	0.862451	0.76317	0.869027	0.86699
47:25:46	0.821635	0.797704	0.793904	0.782667	0.76415	0.787639	0.793737	0.768627	0.856074	0.826139	0.706849	0.723252	0.848098	0.877786	0.860065	0.855781	0.709068	0.755169	0.734657	0.759603	0.822825	0.700799	0.765544	0.718482	0.747334	0.922054	0.816655	0.911212	0.840705	0.746688	0.86277	0.847029
D 48:01:46	0.790138	0.788898	0.766625	0.797866	0.729673	0.737232	0.734358	0.713747	0.743487	0.740463	0.688386	0.6734	0.833335	0.829963	0.826569	0.824374	0.762916	0.761032	0.710872	0.770233	0.795342	0.668201	0.747145	0.759364	0.758386	0.863802	0.763156	0.862854	0.872002	0.735502	0.878014	0.839175
48:37:46	0.752527	0.753064	0.773632	0.821005	0.729085	0.717382	0.704594	0.721729	0.674626	0.679346	0.631311	0.612607	0.765426	0.755087	0.785292	0.756025	0.874374	0.757953	0.765822	0.794957	0.753144	0.690239	0.758467	0.767861	0.719385	0.778174	0.71625	0.794501	0.872984	0.754566	0.835986	0.879058
49:13:46	0.741455	0.761064	0.832108	0.799549	0.687147	0.682892	0.655634	0.67115	0.763326	0.781454	0.894853	0.670694	0.760462	0.754536	0.751882	0.720957	0.784463	0.809072	0.799224	0.799681	0.719806	0.719088	0.72045	0.734735	0.764384	0.821993	0.775594	0.803267	0.839077	0.7677	0.866461	0.83038
49:49:46	0.701857	0.728321	0.789009	0.795708	0.695146	0.650012	0.673052	0.678633	0.899154	0.731683	0.665928	0.772211	0.730382	0.724342	0.747779	0.709352	0.76091	0.804155	0.761719	0.81197	0.749811	0.744181	0.713009	0.747065	0.738684	0.820464	0.755528	0.841349	0.844761	0.764006	0.841059	0.867414
50:25:46	0.693009	0.753671	0.864652	0.855874	0.701796	0.721827	0.687244	0.682078	0.771753	0.791854	0.676272	0.681785	0.734	0.7223	0.74603	0.701676	0.845759	0.843127	0.896839	0.853335	0.743422	0.74916	0.702472	0.719528	0.757584	0.826424	0.813127	0.810238	0.843801	0.739473	0.836921	0.863534
51:01:46	0.660398	0.70412	0.871216	0.793125	0.654731	0.671752	0.681078	0.652433	0.760832	0.724706	0.687475	0.675733	0.696779	0.695725	0.687211	0.673322	0.820097	0.818255	0.818883	0.821545	0.702024	0.719286	0.728837	0.703683	0.722236	0.819341	0.751596	0.712927	0.84944	0.772988	0.85529	0.873405
51:37:46	0.645765	0.735133	0.761254	0.810093	0.629966	0.614591	0.646305	0.610707	0.730743	0.800039	0.703774	0.709516	0.690663	0.652269	0.67969	0.668025	0.842412	0.847708	0.820048	0.848493	0.779386	0.786777	0.78318	0.786433	0.760434	0.820608	0.789601	0.723812	0.865557	0.735693	0.856223	0.840078
52:13:46	0.656943	0.749583	0.748157	0.810215	0.600505	0.606822	0.606298	0.617211	0.783271	0.773022	0.682046	0.68382	0.657846	0.686913	0.679716	0.676974	0.843956	0.846694	0.865597	0.794236	0.771763	0.756494	0.765454	0.799419	0.774258	0.784522	0.779309	0.668845	0.836536	0.760366	0.865635	0.857969
52:49:46	0.655136	0.721559	0.758832	0.855408	0.69978	0.652277	0.655231	0.684157	0.777125	0.872423	0.678024	0.678611	0.665708	0.696668	0.687941	0.665446	0.857999	0.802221	0.824228	0.864269	0.775013	0.799439	0.782183	0.775314	0.757433	0.776401	0.758971	0.669358	0.867643	0.779907	0.879285	0.856859
53:25:46	0.68491	0.773406	0.721733	0.821285	0.721587	0.721289	0.747846	0.702296	0.762459	0.722355	0.691671	0.671333	0.723607	0.735338	0.742784	0.711234	0.838971	0.851299	0.876281	0.864436	0.755788	0.78865	0.777688	0.794066	0.720877	0.754022	0.658886	0.671003	0.848824	0.735718	0.830661	0.848959
54:01:46	0.72321	0.738884	0.825117	0.80765	0.774523	0.784035	0.774501	0.782896	0.808026	0.782152	0.687279	0.691429	0.748084	0.771019	0.74072	0.7394	0.787712	0.834462	0.787084	0.801521	0.811466	0.8004	0.832526	0.83918	0.828119	0.791739	0.664328	0.676343	0.863897	0.760157	0.85268	0.846632
54:37:46	0.86921	0.762443	0.935351	0.955811	0.861904	0.876758	0.871621	0.850082	0.875371	0.913753	0.88652	0.766238	0.855634	0.876218	0.892156	0.85909	0.934031	0.964938	0.893541	0.972253	0.931109	0.920958	0.90141	0.911958	0.864877	0.752855	0.775321	0.748497	0.855835	0.879902	0.876364	0.851027
55:13:46	0.878123	0.724603	1.00242	0.90234	0.923467	0.914877	0.902809	0.929346	0.948909	0.960084	0.880547	0.831441	0.923002	0.911326	0.91909	0.909588	1.05812	0.956283	0.947504	1.12243	0.911395	0.916972	0.930516	0.913769	0.906956	0.753474	0.797168	0.744578	0.896935	0.89682	0.877421	0.878633
55:49:46	0.901962	0.724471	1.03152	0.958126	0.979162	0.974963	0.953089	0.951445	1.00231	0.947782	0.852826	0.837648	0.943574	0.935516	0.914891	0.911901	1.15367	1.05741	1.0701	1.16487	0.915012	0.922975	0.912491	0.931925	0.863356	0.692385	0.742364	0.701926	0.901346	0.890573	0.912281	0.90504
56:25:46	0.904589	0.663506	1.15295	0.957058	0.963286	1.00064	1.00648	0.998084	1.06005	1.06233	0.919581	0.912908	0.981031	0.971943	0.973884	0.954381	1.26429	1.14649	1.13801	1.27032	1.11087	1.13952	1.1048	1.10157	0.90623	0.716661	0.753868	0.698555	0.876762	0.87449	0.915157	0.881004
57:01:46	1.40648	0.911498	0.951307	0.724119	1.00688	1.03031	1.01776	1.02186	1.19771	1.15751	1.59399	1.2968	1.01007	1.01539	1.01865	1.03485	1.20083	1.13617	1.15266	1.12074	1.09932	1.09198	1.08207	1.10412	0.918158	0.833685	0.802992	0.843694	0.913264	0.877566	0.880383	0.875022
57:37:46	1.32481	0.964737	1.1583	0.919325	1.08939	1.06063	1.07928	1.05426	1.16238	1.20894	1.11117	1.2427	1.08895	1.06289	1.0894	1.05138	1.34486	1.26949	1.24176	1.18013	1.11647	1.08122	1.11967	1.07869	0.87669	0.830526	0.871347	0.841378	0.876859	0.904187	0.871569	0.878248
58:13:46	1.50069	0.93987	1.15601	0.863528	1.10407	1.10989	1.10566	1.12382	1.06814	1.05883	1.07369	1.15307	1.09275	1.08012	1.0575	1.08753	1.24445	1.25297	1.12455	1.2539	1.15703	1.16941	1.16675	1.16543	0.868791	1.00371	0.844348	0.848641	0.900561	0.87934	0.889112	0.918461
58:49:46	1.33626	1.17445	1.18074	0.950829	1.1926	1.19444	1.18792	1.15952	1.1208	1.10181	0.994548	1.22238	1.13229	1.14142	1.11688	1.11748	1.11398	1.1063	1.10643	1.24041	1.14252	1.14653	1.16418	1.16639	0.86485	0.805125	0.912643	0.780467	0.915566	0.87286	0.911871	0.90392
59:25:46	1.37135	1.23612	1.23765	0.913115	1.22756	1.2081	1.24659	1.23096	0.960414	1.02834	1.02199	1.04065	1.16087	1.17267	1.19062	1.15905	1.09442	1.18498	1.22663	1.15265	1.15668	1.12824	1.15593	1.16722	0.85802	0.821116	0.861341	0.820258	0.871064	0.894638	0.877442	0.908112
60:01:46	1.23228	1.07855	1.05467	0.901959	1.2172	1.22405	1.22403	1.21708	0.992779	1.06712	1.02714	1.05401	1.1432	1.10851	1.10497	1.14185	1.11754	1.21224	1.05566	1.12558	1.17013	1.16723	1.15417	1.19816	0.908041	0.814697	0.843362	0.826036	0.897103	0.879823	0.894341	0.874026
60:37:46	1.19277	1.15334	1.158	0.893176	1.16336	1.15066	1.15496	1.18295	1.22792	1.08252	0.9445	1.38066	1.0672	1.08905	1.07467	1.05817	1.16151	1.22378	1.1852	1.09637	1.18921	1.15606	1.18728	1.15509	0.832048	0.821371	0.887214	0.830683	0.912393	0.886409	0.887828	0.91865
61:13:46	1.13302	1.0922	1.17639	0.968827	1.11767	1.12756	1.12018	1.12477	0.898549	0.937747	0.896191	1.14938	1.07513	1.04981	1.07998	1.03376	1.20097	1.14521	1.16029	1.14438	1.17369	1.15619	1.1866	1.1851	0.881677	0.842949	0.85152	0.829522	0.866858	0.878756	0.899197	0.874734
61:49:46	1.1409	1.1251	1.29326	0.906729	1.14237	1.13125	1.11592	1.1062	0.917692	0.861638	1.05875	1.19722	1.07582	1.03822	1.03907	1.0358	1.19718	1.23682	1.17284	1.23222	1.16489	1.16338	1.1546	1.19246	0.868492	0.874989	0.808105	0.861284	0.891446	0.907071	0.90518	0.897564
L 62:25:46	1.08965	1.04228	1.16816	0.882139	1.10956	1.14873	1.13633	1.14291	0.862681	1.21252	0.88178	0.966812	1.02653	1.02215	1.016	1.0216	1.20508	1.22477	1.12561	1.21354	1.19181	1.15983	1.18489	1.18397	0.818372	0.85104	0.812077	0.863788	0.902589	0.902597	0.89846	0.886015
63:01:46	1.10997	1.1674	1.32733	1.03386	1.11463	1.13758	1.11503	1.12609	0.912444	0.916983	1.13909	1.02309	0.992518	0.973199	0.98895	1.00772	1.33947	1.40925	1.34433	1.24986	1.19829	1.18119	1.17298	1.16139	0.968065	0.859319	0.836827	0.870467	0.825039	0.863991	0.820892	0.8553
63:37:46	1.18456	1.30194	1.3629	1.03501	1.1212	1.14568	1.10888	1.14781	0.858372	0.947339	0.890387	0.850595	0.972457	0.984763	0.994984	0.954424	1.25621	1.28222	1.21018	1.23616	1.16172	1.19002	1.17713	1.18187	0.848134	0.886466	0.84029	0.913957	0.823284	0.850512	0.835908	0.865482
64:13:46	1.11449	1.32083	1.41251	1.00094	1.15714	1.04879	1.18316	1.13104	0.875508	0.924726	0.944034	0.907538	0.923233	0.943763	0.931937	0.918208	1.29715	1.40662	1.3934	1.42343	1.2259	1.20106	1.20089	1.21822	0.875066	0.857671	0.857028	0.909927	0.853207	0.86578	0.839724	0.868061
64:49:46	1.14336	1.2666	1.34288	0.976766	1.02565	1.09715	1.18119	1.04936	1.19624	0.8572	0.841306	1.27497	0.931473	0.917312	0.904728	0.946766	1.33277	1.3392	1.4295	1.24877	1.2142	1.207	1.20217	1.19527	0.825135	0.850819	0.797093	0.939568	0.850106	0.831369	0.83942	0.847084
65:25:46	1.12918	1.0875	1.03173	0.898286	1.09101	1.18614	1.07404	1.03024	0.909324	0.880651	0.860309	1.03368	0.938484	0.938813	0.938968	0.943282	1.0901	1.15726	1.05267	1.05931	1.21198	1.18935	1.19392	1.20832	0.792642	0.888598	0.794397	0.950674	0.867912	0.831172	0.827802	0.857013
66:01:46	1.0649	1.21304	1.17113	0.897527	1.08061	1.11405	1.00472	1.04134	0.897468	0.857888	0.850715	0.990203	0.899162	0.887555	0.854797	0.853919	1.07443	1.08065	1.14377	1.18906	1.17208	1.1782	1.18697	1.15545	0.819561	0.941981	0.784138	1.01181	0.842287	0.853453	0.867719	0.834524
66:37:46	1.06908	1.185	1.0981	0.820642	1.07849	1.00931	1.19127	1.08992	0.904547	0.883957	0.9533	1.00999	0.83865	0.851075	0.874819	0.859855	1.05479	1.08379	1.01739	1.06601	1.12977	1.14685	1.11754	1.14636	0.871466	0.937107	0.794245	0.890393	0.855578	0.826707	0.857221	0.832166
67:13:46	1.08064	1.23703	1.1016	0.842512	1.02241	1.13806	1.00555	1.07522	0.864541	0.946937	0.865438	0.949484	0.872153	0.832244	0.879752	0.861498	1.08128	1.02897	1.0876	1.07885	1.12855	1.13487	1.10286	1.14125	0.845127	0.948296	0.85343	0.927785	0.854594	0.834206	0.849907	0.857171
67:49:46	0.685563	0.891088	0.686977	0.488403	0.750235	0.746781	0.681748	0.7374	0.846146	0.908855	0.901711	0.980496	0.740181	0.738495	0.759111	0.747878	0.787126	0.730197	0.75783	0.760765	0.739278	0.716008	0.728995	0.92428	0.817121	0.827889	0.788418	0.774909	0.725183	0.749539	0.730875	0.768572
68:25:46	0.663532	0.760137	0.918477	0.757696	0.787531	0.761746	0.739102	0.792011	0.970321	0.837248	0.907219	1.13755	0.751367	0.749034	0.763587	0.744411	0.889664	0.893202	0.982934	1.04045	0.749827	0.718338	0.722174	0.719131	0.759921	0.753754	0.694608	0.632672	0.735535	0.720036	0.75395	0.746964
69:01:46	0.712132	0.694579	0.809696	0.692466	0.613798	0.748713	0.629515	0.734904	0.807395	0.743758	0.819289	0.952573	0.755239	0.749986	0.730732	0.738174	0.73302	0.747659	0.836779	0.824304	0.678074	0.770303	0.787477	0.764966	0.717314	0.754199	0.624533	0.649659	0.736996	0.742711	0.764542	0.766755
69:37:46	1.09494	0.699968	0.696176	0.648075	0.759532	0.622982	0.698456	0.786044	0.850322	0.81709	0.73013	0.868054	0.734637	0.73274	0.755687	0.779717	0.711965	0.710632	0.711122	0.721794	0.76635	0.76745	0.779278	0.675794	0.733951	0.789925	0.704192	0.702689	0.738339	0.735343	0.727943	0.728062
70:13:46	0.713507	0.67132	0.664694	0.651016	0.732828	0.762787	0.723138	0.639135	0.796329	0.783138	0.632328	0.749992	0.756692	0.757308	0.739164	0.767511	0.72742	0.757889	0.741659	0.773845	0.765534	0.797112	0.760256	0.687055	0.715007	0.804405	0.667201	0.695607	0.732536	0.744232	0.720586	0.743028
70:49:46	0.757369	0.618519	0.61298	0.652728	0.794221	0.648867	0.662235	0.605767	0.794162	0.675034	0.645275	0.686943	0.774932	0.76452	0.761216	0.777628	0.613649	0.703555	0.637792	0.721899	0.727753	0.762677	0.757788	0.725277	0.699724	0.768306	0.657723	0.660888	0.752889	0.744867	0.722149	0.737845
71:25:46	0.819789	0.696942	0.73383	0.699887	0.660995	0.794152	0.731358	0.676452	0.763627	0.795835	0.65566	0.653967	0.766869	0.749202	0.760944	0.746502	0.770669	0.671589	0.737577	0.680212	0.648958	0.754016	0.764043	0.74011	0.70781	0.838811	0.668138	0.736822	0.757345	0.723848	0.729777	0.725359
D 72:01:46	0.858077	0.687681	0.581527	0.666864	0.687313	0.672406	0.642434	0.794412	0.809751	0.737081	0.648025	0.698921	0.771335	0.777408	0.740541	0.741075	0.580516	0.728375	0.609693	0.629462	0.652685	0.7244	0.724069	0.735327	0.698976	0.851425	0.60846	0.739869	0.73824	0.755424	0.741593	0.748139
Food consumption
	3 month WT								3 month KO								6 month WT								6 month KO
D 0:00:00	0.018357	0.010505	0.250615	0.016137	0.038781	0.059291	0.035641	0.028032	0.018926	0.010755	0.014388	0.017648	0.045264	0.042005	0.047123	0.028116	0.010132	0.011651	0.017111	0.017379	0.02917	0.041912	0.048796	0.029219	0.017247	0.223547	0.015693	0.016518	0.035251	0.018429	0.013846	0.038571
0:37:46	0.140258	0.016054	0.012952	0.013923	0.010923	0.042543	0.01276	0.01836	0.016641	0.136367	0.01104	0.152973	0.049248	0.030285	0.016761	0.029061	0.017857	0.142012	0.016203	0.013652	0.010352	0.053884	0.02128	0.028068	0.013017	0.012414	0.015375	0.012501	0.051522	0.014484	0.019424	0.052477
1:13:46	0.016136	0.019968	0.012379	0.018436	0.05508	0.054956	0.044831	0.036209	0.019621	0.013223	0.012889	0.015558	0.055314	0.030677	0.030699	0.011457	0.309228	0.018742	0.015854	0.019134	0.049258	0.044832	0.022301	0.033482	0.019371	0.017355	0.016517	0.019912	0.014854	0.037771	0.040719	0.029615
1:49:46	0.013101	0.017227	0.017607	0.012097	0.053294	0.036778	0.050879	0.038631	0.013648	0.00019	0.013913	0.01611	0.013885	0.043054	0.026447	0.021982	0.019922	0.012371	0.014709	0.01978	0.045002	0.044309	0.010506	0.010461	0.016639	0.016084	0.018677	0.019973	0.021321	0.011019	0.032155	0.045885
2:25:46	0.01919	0.017163	0.012552	0.010546	0.041773	0.025491	0.023379	0.045245	0.016746	0.015823	0.016643	0.013075	0.044778	0.048647	0.050868	0.022184	0.01869	0.029928	0.017217	0.015591	0.033673	0.020305	0.025551	0.016112	0.019644	0.016473	0.013146	0.016901	0.014967	0.051679	0.017323	0.041049
3:01:46	0.017341	0.012026	0.01145	0.017787	0.014224	0.052575	0.056016	0.024089	0.018919	0.014007	0.014849	0.014944	0.014203	0.046928	0.029652	0.056929	0.012391	0.018278	0.014164	0.013476	0.036107	0.020217	0.011091	0.010711	0.019801	0.010213	0.024553	0.015131	0.020422	0.048877	0.018351	0.041132
3:37:46	0.017529	0.011558	0.012174	0.016489	0.012973	0.058529	0.036651	0.029262	0.017454	0.012696	0.015696	0.01541	0.036742	0.026529	0.028002	0.024555	0.011886	0.010413	0.019689	0.010176	0.042439	0.018903	0.014834	0.031596	0.018826	0.018662	0.01283	0.012663	0.022283	0.012009	0.049359	0.049134
4:13:46	0.014605	0.000159	0.014869	0.018129	0.039754	0.014564	0.019994	0.040224	0.022095	0.019633	0.017373	0.000181	0.01712	0.058049	0.042028	0.053972	0.017389	0.012991	0.297261	0.013778	0.047617	0.011692	0.029784	0.05324	0.012485	0.019568	0.01255	0.019283	0.041337	0.019573	0.029364	0.04562
4:49:46	0.017388	0.012953	0.013372	0.013817	0.014166	0.049667	0.01378	0.052607	0.01483	0.012316	0.016181	0.015982	0.039312	0.044025	0.014959	0.018439	0.016767	0.012837	0.010584	0.016178	0.02823	0.025835	0.010116	0.051635	0.019396	0.019318	0.016128	0.011418	0.0548	0.042643	0.043829	0.056864
5:25:46	0.013067	0.012098	0.019577	0.014975	0.024726	0.012349	0.017234	0.010975	0	0.013963	0.010752	0.010822	0.012848	0.035031	0.021596	0.03741	0.01974	0.011325	0.012024	0.012073	0.018126	0.022726	0.053835	0.02829	0.01673	0.013585	0.017435	0.017421	0.01621	0.043462	0.045492	0.059485
6:01:46	0.017615	0.013233	0.016082	0.010432	0.145747	0.21604	0.142101	0.266227	0.017602	0.023758	0.185052	0.015857	0.054644	0.250935	0.263176	0.102076	0.018225	0.000147	0.01971	0.019482	0.10154	0.066457	0.223238	0.139448	0.000189	0.01984	0.015192	0.011434	0.140389	0.1685	0.123264	0.295849
6:37:46	0.016532	0.014558	0.167734	0.172109	0.203609	0.21161	0.164763	0.250786	0.23107	0.019545	0.019384	0.015467	0.142601	0.240564	0.254703	0.068163	0.016925	0	0	0.029891	0.286971	0.212612	0.175654	0.261482	0.239205	0.015785	0.017276	0.010464	0.214367	0.267561	0.124645	0.134547
7:13:46	0.016536	0.104916	0.012177	0.01868	0.222234	0.11807	0.204593	0.174386	0.014426	0.012173	0.158842	0	0.165758	0.106896	0.095387	0.240588	0.117517	0.011807	0.014668	0.214028	0.062429	0.154913	0.133158	0.282088	0.017663	0.176393	0.369659	0.010463	0.283674	0.293923	0.287652	0.113794
7:49:46	0.252574	0.020275	0.018309	0.018734	0.141327	0.102942	0.275716	0.233294	0.016707	0.013545	0.016199	0.019932	0.151106	0.234768	0.153457	0.214469	0.000162	0.177965	0.01242	0.016471	0.183314	0.160868	0.233262	0.178599	0.01173	0.014811	0.018779	0.151558	0.198832	0.199495	0.268313	0.165146
8:25:46	0.133551	0.241195	0.062241	0.074746	0.287478	0.293796	0.176848	0.206931	0.298686	0.137877	0.074905	0.075786	0.200793	0.120774	0.095008	0.194409	0.242231	0	0.103346	0.000103	0.056687	0.126557	0.168824	0.261067	0	0.0607	0.065207	0.116493	0.205364	0.272078	0.165604	0.163206
9:01:46	0	0.150719	0.114556	0.248	0.254008	0.163476	0.127461	0.234488	0.228214	0.10713	0.079795	0.07458	0.092825	0.092675	0.057565	0.094907	0.138352	0.149324	0.092623	0.091681	0.073669	0.166943	0.158827	0.101565	0.206135	0.000171	0.107267	0.15604	0.075217	0.220659	0.112892	0.124372
9:37:46	0.000197	0.1377	0.202658	0.221091	0.274426	0.152835	0.053848	0.092318	0	0.000176	0.072074	0	0.132504	0.298005	0.141933	0.115931	0	0	0.099404	0.20222	0.080967	0.267854	0.246783	0.128485	0.194103	0.079557	0.179458	0.272773	0.146831	0.16958	0.246546	0.276558
10:13:46	0.231713	0.274285	0.273692	0	0.1358	0.171743	0.208797	0.104387	0.289175	0.186787	0.061762	0.242025	0.190551	0.164231	0.073115	0.270776	0.26638	0.292695	0.093411	0.151347	0.288248	0.23481	0.281736	0.29217	0	0.109886	0	0	0.112179	0.14431	0.27609	0.152744
10:49:46	0.061619	0.060834	0.20611	0.296988	0.08149	0.253312	0.072086	0.20767	0.252462	0.16396	0.061622	0.284853	0.073553	0.10488	0.212794	0.278427	0.195406	0.227712	0.171021	0	0.133849	0.09892	0.226735	0.112808	0.297255	0.093286	0.294643	0.261004	0.261605	0.27458	0.288235	0.109629
11:25:46	0.064628	0.071038	0.069613	0.065945	0.17334	0.203456	0.104283	0.290416	0.121856	0.241235	0.156827	0.156727	0.159874	0.167331	0.107802	0.143413	0	0.100183	0.169126	0.177218	0.175509	0.283998	0.095525	0.050232	0	0.103534	0.279391	0.097213	0.189186	0.228783	0.227576	0.153345
12:01:46	0.070987	0.061862	0.072898	0.069275	0.121056	0.163429	0.218068	0.177388	0.252942	0.000188	0.073341	0.068492	0.231559	0.090439	0.074831	0.265765	0.104708	0.000204	0.205263	0.20957	0.262766	0.240829	0.082276	0.105594	0.092259	0.092267	0.205221	0.091777	0.199087	0.059263	0.179435	0.218264
12:37:46	0.073764	0.071617	0.062093	0.075408	0.128435	0.142211	0.175895	0.133614	0.109368	0.062659	0.067629	0.062118	0.086578	0.109793	0.168242	0.225134	0.066017	0.068624	0.222713	0.124316	0.166069	0.085111	0.22045	0.075887	0.10436	0.100179	0.171329	0.100445	0.055862	0.188568	0.254858	0.119941
13:13:46	0.064362	0.06692	0.072282	0.063749	0.183719	0.261136	0.052605	0.07803	0.069705	0.157827	0.073229	0.000131	0.167474	0.127625	0.210129	0.237531	0.061268	0.075869	0.210281	0.078943	0.281432	0.101246	0.188653	0.244769	0.079531	0.101525	0.074499	0.253298	0.290826	0.22452	0.209291	0.088424
13:49:46	0.074787	0.000155	0.212714	0.062608	0.115049	0.134628	0.271042	0.124271	0.071201	0.114435	0.000148	0.066956	0.183257	0.225849	0.086359	0.238265	0.067584	0.000127	0.063582	0.062476	0.193742	0.237278	0.253308	0.069692	0.073052	0.297492	0.073778	0.074871	0.059175	0.167475	0.139129	0.110633
L 14:25:46	0.061119	0.078369	0.064367	0.000182	0.059005	0.202798	0.076219	0.267911	0.111472	0.062986	0.146727	0.071245	0.229519	0.222627	0.140219	0.161192	0.076337	0.063003	0.00018	0.075423	0.092169	0.255492	0.204526	0.245463	0.069742	0.071589	0.069177	0.06994	0.13005	0.201552	0.216551	0.194434
15:01:46	0.000154	0.061609	0.07306	0.063323	0.226524	0.120631	0.287675	0.190458	0.071583	0.298248	0.000132	0.066472	0.239208	0.154137	0.295921	0.200131	0.054259	0.306374	0.066672	0.283533	0.280923	0.095556	0.134081	0.095276	0.072409	0.181245	0.075663	0.188783	0.190488	0.092138	0.09505	0.15174
15:37:46	0.296957	0.160157	0.065322	0.213698	0.290252	0.231571	0.261711	0.104472	0.077128	0.282402	0.115412	0.145634	0.176211	0.204986	0.249803	0.192295	0.266139	0.296695	0.171796	0.243541	0.100459	0.243453	0.196107	0.113736	0.1809	0.216352	0.182842	0.219272	0.22663	0.132747	0.106532	0.07721
16:13:46	0.288349	0.196963	0.064438	0.251197	0.244705	0.278856	0.132253	0.275769	0.214353	0.140158	0.144555	0.179005	0.223792	0.098647	0.214064	0.26572	0.299831	0.223186	0.338097	0.293793	0.112504	0.252695	0.102023	0.123047	0.202077	0.301594	0.220945	0.301827	0.206397	0.243224	0.171062	0.223008
16:49:46	0.14952	0.161847	0.200151	0.118421	0.230952	0.057971	0.235567	0.218585	0.265722	0.240422	0.107497	0.237544	0.163818	0.083166	0.265511	0.060856	0.396041	0.285704	0.355046	0	0.251372	0.262604	0.167072	0.139181	0.306492	0.197362	0.299203	0.229371	0.159871	0.177153	0.277071	0.235495
17:25:46	0.180006	0.213418	0.290313	0.209838	0.265536	0.088581	0.115658	0.174243	0	0.062707	0.203855	0	0.178743	0.237156	0.177	0.089141	0.372775	0.212713	0.255488	0.214313	0.091353	0.125593	0.208257	0.299179	0.204268	0.317392	0.301837	0.303162	0.160383	0.288033	0.237061	0.062988
18:01:46	0.067045	0.066761	0.212715	0.071046	0.073241	0.132487	0.094833	0.066597	0.167293	0.062556	0.069882	0.078853	0.088059	0.202165	0.062758	0.232419	0.104291	0.312713	0.092411	0.076005	0.249511	0.144741	0.051803	0.138742	0.309542	0.463323	0.320382	0.076154	0.245763	0.260725	0.205879	0.295793
18:37:46	0.070507	0.079272	0.012178	0.06947	0.015847	0.028706	0.02772	0.016557	0.072834	0.063031	0.072277	0.063153	0.025123	0.036496	0.023145	0.031469	0.231298	0.064568	0.206109	0.075576	0.039699	0.025408	0.016806	0.03292	0.063864	0.07854	0.061807	0.078575	0.016401	0.030638	0.027376	0.03178
19:13:46	0.010844	0.147916	0.266327	0.017777	0.023019	0.015031	0.018392	0.021042	0.07786	0.073945	0.010392	0.064229	0.017219	0.037317	0.017592	0.025493	0.013517	0.014531	0.310642	0.290542	0.03545	0.018378	0.033087	0.033307	0.292712	0.117411	0.012579	0.302932	0.028834	0.036372	0.027797	0.01851
19:49:46	0.24073	0.014771	0.014119	0.018802	0.025912	0.027915	0.023896	0.027745	0.017398	0.013062	0.066556	0.017827	0.01857	0.031511	0.033582	0.024699	0.293542	0.014429	0.015922	0.01776	0.025791	0.025934	0.017573	0.037373	0.013743	0.014948	0.301826	0.01069	0.033556	0.029509	0.034769	0.035936
20:25:46	0.011527	0.015588	0.019827	0.018971	0.02444	0.018187	0.023806	0.018878	0.015769	0.019525	0.011092	0.010786	0.015117	0.02036	0.022374	0.037009	0.014575	0.300542	0.01116	0.019708	0.03246	0.025201	0.017119	0.031627	0.018608	0.015234	0.011756	0.011231	0.035702	0.039584	0.027168	0.029188
21:01:46	0.01617	0.017921	0.151684	0.012269	0.059172	0.04774	0.032971	0.025663	0.016552	0.077784	0.017583	0.016459	0.02195	0.032637	0.038376	0.017985	0.017206	0.018873	0.013684	0.018929	0.017273	0.024721	0.032964	0.037758	0.012664	0.010033	0.011262	0.017888	0.029942	0.015908	0.033524	0.024215
21:37:46	0.015592	0.010152	0.01964	0.267643	0.055166	0.034088	0.05867	0.047594	0.015224	0.015217	0.015279	0.015079	0.019229	0.019404	0.039022	0.034201	0.017978	0.029893	0.012963	0.017695	0.017381	0.02807	0.020875	0.031755	0.013808	0.019609	0.014109	0.015248	0.015265	0.018824	0.053452	0.01992
22:13:46	0.011632	0.016525	0.012455	0.015215	0.020525	0.020271	0.053926	0.042246	0.011996	0.016653	0.011604	0.018908	0.025336	0.015077	0.034143	0.020785	0	0.019596	0	0.011893	0.037357	0.018275	0.027485	0.020744	0.016281	0.019985	0.016048	0.019042	0.021938	0.029524	0.014256	0.03604
22:49:46	0.014793	0.010421	0.011005	0.018939	0.040121	0.041063	0.011899	0.015924	0.013118	0.010534	0.018683	0.01461	0.023644	0.02222	0.015163	0.024392	0.013121	0.016842	0.016917	0.012193	0.029974	0.015193	0.038679	0.022812	0.010597	0.01796	0.012317	0.016234	0.035453	0.035804	0.033351	0.050834
23:25:46	0.016359	0.017604	0.018457	0.011662	0.021598	0.035225	0.026234	0.041443	0.027217	0.018175	0.018247	0.012967	0.015383	0.022435	0.034938	0.018754	0.018183	0.016442	0.013944	0.012333	0.034604	0.02357	0.038084	0.018815	0.011653	0	0.013737	0.015377	0.036538	0.010529	0.057938	0.020033
24:01:46	0.015232	0.015493	0.016454	0.021852	0.029022	0.051697	0.059737	0.034087	0.016819	0.017634	0.010233	0.010914	0.015768	0.037532	0.039788	0.028184	0.013445	0.010695	0.012006	0.017117	0.035067	0.037797	0.031349	0.016443	0.007564	0.019693	0.012201	0.011378	0.015515	0.01211	0.037372	0.058568
D 24:37:46	0.012005	0.010266	0.272606	0.010624	0.01374	0.014603	0.045239	0.011645	0.018804	0.012554	0.019514	0.019651	0.037146	0.03991	0.0208	0.039585	0.013295	0.014642	0.011594	0.010267	0.036472	0.016422	0.023333	0.030539	0.013069	0.315951	0.017969	0.017314	0.044973	0.041737	0.018775	0.04894
25:13:46	0.199259	0.015537	0.011029	0.011022	0.027719	0.055639	0.051651	0.056765	0.01389	0.21842	0.017306	0.191774	0.030305	0.028288	0.039268	0.020731	0.0195	0.167005	0.017332	0.015709	0.039095	0.032153	0.038359	0.035004	0.012019	0.015835	0.017329	0.018842	0.012146	0.033829	0.054571	0.046135
25:49:46	0.012431	0.013753	0.019177	0.148152	0.04073	0.010077	0.013562	0.05222	0.018972	0.016465	0.017264	0.019555	0.035576	0.036501	0.022377	0.029767	0.383593	0.014434	0.016694	0.019066	0.024992	0.018059	0.024752	0.038135	0.018695	0.013136	0.016487	0.018822	0.044582	0.053122	0.055654	0.051353
26:25:46	0.01909	0.011848	0.013759	0.018326	0.05422	0.045448	0.031586	0.025578	0.018762	0.000164	0.013802	0.010254	0.031326	0.038309	0.033618	0.039375	0.014446	0.01515	0.019133	0.011477	0.020233	0.022899	0.018847	0.019677	0.016826	0.010284	0.01284	0.013738	0.058512	0.030526	0.049691	0.041725
27:01:46	0.014013	0.011869	0.010523	0.016148	0.027647	0.019072	0.022641	0.02616	0.013633	0.016451	0.018395	0.012078	0.020811	0.029499	0.020655	0.024142	0.019647	0.026356	0.018848	0.015065	0.025301	0.030684	0.017305	0.027509	0.019901	0.014074	0.017101	0.015321	0.055358	0.053227	0.022512	0.057161
27:37:46	0.019884	0.015799	0.016343	0.015186	0.024601	0.017401	0.026474	0.020681	0.01875	0.01975	0.018102	0.015369	0.01543	0.01794	0.027811	0.022622	0.010593	0.019578	0.014338	0.023308	0.020504	0.027724	0.017568	0.015185	0.016497	0.014895	0.019918	0.011349	0.030156	0.022386	0.023534	0.03238
28:13:46	0.013911	0.018515	0.010566	0.010519	0.022151	0.0182	0.020009	0.019016	0.018087	0.018235	0.010865	0.011694	0.029017	0.030054	0.028579	0.026516	0.019664	0.016983	0.011768	0.011242	0.02425	0.025788	0.022671	0.019979	0.010567	0.012068	0.013149	0.015398	0.036937	0.027718	0.019688	0.030317
28:49:46	0.017012	0.000105	0.016175	0.018637	0.018361	0.023779	0.023428	0.015531	0.01469	0.012004	0.017067	0.000163	0.029562	0.020124	0.024012	0.026377	0.017533	0.013206	0.378156	0.017368	0.029954	0.023457	0.032774	0.018412	0.017097	0.018653	0.015057	0.018002	0.026084	0.020329	0.036805	0.033876
29:25:46	0.011905	0.011134	0.015253	0.022101	0.027256	0.028966	0.016613	0.022333	0.017035	0.013966	0.012124	0.014925	0.030282	0.022754	0.015912	0.027839	0.010591	0.019987	0.010573	0.011732	0.039387	0.037255	0.034495	0.030703	0.017718	0.190287	0.019556	0.010999	0.020846	0.026737	0.019726	0.034551
30:01:46	0.017115	0.013258	0.010874	0.018718	0.214535	0.069469	0.192818	0.197032	0	0.015665	0.017144	0.019316	0.118361	0.228756	0.209991	0.237354	0.016839	0.015273	0.013066	0.014169	0.212948	0.174335	0.284292	0.145252	0.01307	0.016385	0.01896	0.011212	0.092631	0.08941	0.293639	0.108329
30:37:46	0.015196	0.013931	0.013843	0.019718	0.156621	0.293078	0.062751	0.260594	0.017203	0.017662	0.168024	0.015032	0.20644	0.296119	0.099792	0.107363	0.014806	0.000194	0.016183	0.016417	0.253743	0.110506	0.275963	0.234475	0.00015	0.013907	0.01023	0.01306	0.109429	0.216585	0.293373	0.190795
31:13:46	0.010932	0.018629	0.016026	0.251042	0.266521	0.172311	0.222609	0.071272	0.173187	0.013157	0.015875	0.012189	0.171791	0.152009	0.203259	0.186314	0.011624	0	0.16674	0.01236	0.096923	0.244782	0.273717	0.199141	0.292461	0.017924	0.012204	0.013651	0.134881	0.094613	0.087344	0.294726
31:49:46	0.018072	0.267768	0.162164	0.018217	0.203333	0.299144	0.261076	0.151899	0.011226	0.141758	0.018375	0	0.275707	0.106895	0.157866	0.054945	0.112663	0.019056	0.148644	0.255363	0.219254	0.100915	0.22832	0.23511	0.016626	0.39707	0.374904	0.012284	0.085038	0.212883	0.213007	0.055402
32:25:46	0.279842	0.013955	0.013943	0.019796	0.217647	0.067038	0.141046	0.26273	0.015433	0.119239	0.012369	0.012685	0.089451	0.220096	0.127713	0.286662	0.000134	0.372877	0.016611	0.014265	0.118609	0.248727	0.176269	0.257859	0.017925	0.011517	0.253	0.385232	0.191176	0.126588	0.192743	0.170055
33:01:46	0.184407	0.117597	0.072773	0.068866	0.232643	0.194307	0.150864	0.109837	0.155139	0.284034	0.074113	0.064328	0.132992	0.199216	0.123452	0.276371	0.124219	0.197507	0.1046	0.000121	0.224295	0.271269	0.09375	0.065098	0	0.064184	0.0695	0.370044	0.070473	0.212291	0.134251	0.202202
33:37:46	0	0.297488	0.245634	0.200224	0.135225	0.102188	0.209764	0.122724	0.239448	0.166645	0.070068	0.079996	0.072895	0.077157	0.267843	0.276816	0.246575	0.245946	0.10599	0.106587	0.160459	0.148439	0.137573	0.251241	0.100564	0.000166	0.099128	0.292438	0.079839	0.242987	0.26619	0.258616
34:13:46	0.00025	0.276215	0.191899	0.283954	0.095997	0.108054	0.181624	0.084427	0	0.00013	0.073135	0	0.116287	0.080388	0.238275	0.1708	0.306267	0	0.10256	0.386456	0.111195	0.175801	0.050457	0.219938	0.341001	0.068519	0.219451	0.256215	0.238063	0.147754	0.222068	0.076065
34:49:46	0.186109	0.114334	0.175466	0	0.101667	0.117466	0.129955	0.073201	0.209496	0.285847	0.075895	0.29213	0.071354	0.252106	0.078338	0.118238	0.170624	0.196587	0.106782	0.333551	0.25759	0.055494	0.297352	0.081425	0	0.096928	0	0	0.062258	0.117384	0.213573	0.179224
35:25:46	0.073136	0.069197	0.257712	0.167507	0.051982	0.075858	0.153312	0.249394	0.211543	0.279075	0.073459	0.235159	0.065645	0.071751	0.158175	0.139073	0.000116	0.197547	0.39383	0.278645	0.24594	0.124991	0.225601	0.091132	0.267713	0.10298	0.222485	0.20078	0.187332	0.295491	0.057774	0.295281
36:01:46	0.063397	0.061405	0.07301	0.127241	0.089857	0.089598	0.244335	0.136589	0.164157	0.26097	0.0732	0.284443	0.055188	0.065613	0.213421	0.139076	0	0.105109	0.271713	0.243875	0.156601	0.26937	0.109588	0.184847	0	0.09582	0.159773	0.094297	0.154926	0.109859	0.054967	0.251566
36:37:46	0.073325	0.060247	0.06649	0.061586	0.201139	0.07969	0.067956	0.214932	0.103562	0.000141	0.07807	0.069524	0.194456	0.281946	0.212233	0.060913	0.098683	0.000174	0.396764	0.163507	0.24096	0.282823	0.209778	0.243	0.100446	0.094361	0.235622	0.0939	0.08272	0.201295	0.172114	0.279475
37:13:46	0.07709	0.117242	0.063202	0.071953	0.056724	0.098738	0.200781	0.099594	0.223217	0.071138	0.067945	0.068189	0.081193	0.056529	0.195461	0.128646	0.072595	0.071898	0.171003	0.102212	0.058991	0.244325	0.219467	0.134117	0.100309	0.094667	0.000111	0.108274	0.234744	0.116434	0.171016	0.159586
37:49:46	0.073956	0.17231	0.072372	0.064973	0.133601	0.211596	0.130484	0.087669	0.064008	0.113285	0.177802	0.000185	0.135178	0.153743	0.061913	0.208158	0.060599	0.07756	0.110576	0.064768	0.059052	0.286045	0.0768	0.163721	0.06141	0.096475	0.070217	0.198706	0.17595	0.179315	0.209987	0.13507
L 38:25:46	0.066295	0.000201	0.06056	0.062062	0.073918	0.278618	0.056158	0.215229	0.072884	0.112286	0.000205	0.112285	0.083644	0.290087	0.286904	0.069334	0.29542	0.000191	0.070685	0.064783	0.172065	0.158395	0.274358	0.215475	0.072868	0.060835	0.065895	0.067488	0.204929	0.222142	0.168033	0.177701
39:01:46	0.061539	0.078778	0.073988	0.000192	0.1698	0.291817	0.241233	0.15773	0.102765	0.062374	0.062123	0.079723	0.274299	0.097775	0.296587	0.056353	0.074633	0.072738	0.000122	0.077377	0.266742	0.242542	0.193023	0.177821	0.067471	0.303927	0.065439	0.310542	0.090686	0.298956	0.086912	0.056538
39:37:46	0.000169	0.000175	0.075558	0.06971	0.251413	0.2432	0.161304	0.18704	0.073974	0.109571	0.000183	0.070324	0.140262	0.134277	0.288852	0.1001	0.064912	0.298094	0.310442	0.394326	0.190344	0.231872	0.246134	0.212845	0.262402	0.194283	0.170176	0.173823	0.082529	0.293251	0.244431	0.20433
40:13:46	0.126161	0.137404	0.081138	0.127154	0.171958	0.157102	0.207397	0.22461	0.068722	0.223728	0.26364	0.221104	0.181533	0.059294	0.274505	0.120139	0.175757	0.143777	0.1422	0.281622	0.277957	0.104546	0.281938	0.234327	0.188372	0.201937	0.203937	0.219283	0.190089	0.124156	0.136327	0.116611
40:49:46	0.283074	0.113095	0.074996	0.233119	0.131102	0.159487	0.060958	0.201344	0.122485	0.201989	0.109877	0.212123	0.06911	0.26074	0.278973	0.089911	0.118487	0.395428	0.365291	0.221744	0.154602	0.111762	0.148074	0.235657	0.192837	0.302927	0.202187	0.309283	0.184926	0.114271	0.050829	0.210526
41:25:46	0.226779	0.145632	0.247932	0.113943	0.267165	0.212198	0.168863	0.227499	0.193729	0.263682	0.190907	0.167451	0.123593	0.070124	0.211982	0.133262	0.334029	0.395386	0.126174	0	0.238627	0.130077	0.063684	0.249218	0.293736	0.219378	0.302937	0.213462	0.126547	0.190695	0.140125	0.158227
42:01:46	0.261046	0.2789	0.229558	0.266528	0.184688	0.266232	0.064041	0.084769	0	0.065201	0.178642	0	0.138397	0.289405	0.09696	0.186043	0.200505	0.194769	0.128124	0.209896	0.256761	0.226283	0.063454	0.274961	0.193736	0.308372	0.210239	0.327367	0.195842	0.245893	0.130808	0.063004
42:37:46	0.065563	0.072892	0.227726	0.068253	0.0196	0.029653	0.017676	0.019352	0.109209	0.066848	0.258181	0.224065	0.042943	0.039354	0.044017	0.027072	0.146846	0.074004	0.248547	0.07081	0.034277	0.028229	0.032627	0.039543	0.235355	0.34322	0.328374	0.206823	0.025473	0.038882	0.032292	0.018181
43:13:46	0.200924	0.066446	0.185904	0.063281	0.024691	0.029876	0.023906	0.021443	0.076193	0.06118	0.122177	0.174487	0.047566	0.041071	0.043491	0.030411	0.180679	0.079253	0.119959	0.199588	0.015477	0.03585	0.024131	0.03449	0.239966	0.078175	0.075377	0.23151	0.036729	0.023449	0.017274	0.024705
43:49:46	0.269586	0.117243	0.063989	0.013555	0.021608	0.023322	0.017974	0.047215	0.078003	0.060073	0.067482	0.062274	0.047003	0.047731	0.037761	0.045177	0.010019	0.010191	0.069171	0.140118	0.025077	0.022475	0.015347	0.029401	0.064637	0.015839	0.015751	0.079275	0.031196	0.034802	0.028251	0.023654
44:25:46	0.063321	0.011858	0.014515	0.010582	0.024487	0.045922	0.010313	0.053936	0.019995	0.019109	0.067718	0.014692	0.044708	0.038187	0.027689	0.028867	0.302831	0.018371	0.018753	0.061695	0.015305	0.039579	0.022075	0.038961	0.016184	0.020985	0.320542	0.012995	0.029661	0.03981	0.019275	0.029356
45:01:46	0.0181	0.011741	0.012305	0.013883	0.053982	0.043298	0.051399	0.022493	0.017126	0.192503	0.012052	0.01438	0.016697	0.012192	0.052167	0.030186	0.015557	0.299542	0.018697	0.199848	0.022213	0.026437	0.026241	0.028156	0.014785	0.014157	0.015456	0.017085	0.039636	0.046029	0.04786	0.051534
45:37:46	0.019885	0.013021	0.01181	0.151534	0.057682	0.044861	0.027989	0.058682	0.016024	0.061537	0.014964	0.105294	0.023243	0.025706	0.033245	0.017324	0.01602	0.021029	0.100928	0.018625	0.018067	0.026029	0.020465	0.034912	0.012812	0.015089	0.125572	0.012665	0.038727	0.042927	0.025556	0.019716
46:13:46	0.011409	0.01412	0.018832	0.226672	0.053639	0.043069	0.036951	0.046885	0.195334	0.018486	0.01443	0.01224	0.025907	0.054915	0.059778	0.031409	0.017838	0.015708	0.012951	0.019843	0.035533	0.036646	0.017837	0.026508	0.019274	0.018688	0.013381	0.010809	0.037286	0.012938	0.023915	0.051138
46:49:46	0.018462	0.012506	0.016138	0.01566	0.03194	0.019215	0.035977	0.038005	0.01087	0.016799	0.015852	0.010262	0.050932	0.019814	0.044207	0.035774	0	0.019269	0.01037	0.020061	0.023422	0.034026	0.016942	0.025111	0.01147	0.020235	0.016493	0.016514	0.059165	0.050565	0.017318	0.024758
47:25:46	0.015915	0.010209	0.0152	0.019156	0.049425	0.043	0.058609	0.052129	0.010594	0.018937	0.017148	0.012054	0.030153	0.021501	0.013523	0.058717	0.018285	0.016827	0.011338	0.014016	0.038515	0.015439	0.031552	0.017467	0.011576	0.010782	0.016967	0.013303	0.020505	0.010477	0.051124	0.045462
D 48:01:46	0.010935	0.010845	0.012454	0.014174	0.046869	0.034395	0.051768	0.033815	0.027625	0.015095	0.012806	0.019946	0.056501	0.03356	0.058025	0.019439	0.016319	0.017752	0.01494	0.012702	0.037014	0.018295	0.023526	0.019196	0.013041	0	0.015159	0.019181	0.028189	0.018711	0.041478	0.050607
48:37:46	0.014934	0.01115	0.01841	0.025255	0.045249	0.050948	0.010631	0.053127	0.019337	0.01467	0.011064	0.016201	0.038056	0.012162	0.019148	0.043619	0.016952	0.015058	0.019998	0.018408	0.030835	0.023822	0.037745	0.033966	0.014688	0.014046	0.010144	0.011812	0.053668	0.019033	0.053631	0.052052
49:13:46	0.010322	0.013108	0.237355	0.017721	0.043778	0.045476	0.051934	0.02472	0.012525	0.010078	0.01091	0.016597	0.045482	0.051735	0.053557	0.032549	0.015561	0.011947	0.010169	0.017125	0.03732	0.031055	0.02923	0.023582	0.015918	0.017693	0.011274	0.01337	0.034361	0.037168	0.054637	0.050201
49:49:46	0.015849	0.014295	0.018757	0.019467	0.025599	0.023336	0.021212	0.015324	0.012486	0.226209	0.019883	0.156663	0.02426	0.051948	0.052818	0.032135	0.019846	0.020939	0.012458	0.019236	0.017018	0.016583	0.035062	0.035915	0.010744	0.015194	0.015666	0.018545	0.047736	0.020479	0.053339	0.030176
50:25:46	0.015516	0.013637	0.017426	0.309845	0.026415	0.019392	0.020375	0.025921	0.016169	0.01561	0.016591	0.012403	0.031398	0.03971	0.010117	0.055591	0.020185	0.011879	0.018167	0.012507	0.030824	0.025076	0.035007	0.030595	0.015239	0.010165	0.01993	0.018787	0.045381	0.022268	0.032989	0.016581
51:01:46	0.014669	0.020085	0.017907	0.010372	0.025051	0.029605	0.023923	0.024783	0.012975	0.000106	0.014693	0.013052	0.048906	0.049226	0.04829	0.046837	0.01015	0.015129	0.019119	0.015035	0.016521	0.03184	0.039261	0.01924	0.013307	0.017908	0.013787	0.015293	0.038225	0.033658	0.030753	0.017222
51:37:46	0.013712	0.012937	0.016781	0.01388	0.0256	0.023799	0.027443	0.021552	0.015934	0.017463	0.013574	0.012332	0.040183	0.035025	0.046676	0.037025	0.014194	0.027676	0.016964	0.015498	0.01614	0.015251	0.032767	0.018598	0.012424	0.018791	0.01795	0.010995	0.030011	0.038724	0.016406	0.02303
52:13:46	0.013866	0.014588	0.018772	0.01579	0.015796	0.024018	0.02875	0.017868	0.018078	0.01687	0.01953	0.01405	0.028613	0.025947	0.0434	0.031837	0.015671	0.010493	0.010522	0.010437	0.036259	0.02261	0.039564	0.035528	0.017162	0.020285	0.029042	0.012531	0.029171	0.033292	0.033874	0.034443
52:49:46	0.015222	0.014012	0.013305	0.015664	0.015007	0.019548	0.025114	0.023344	0.019875	0.015988	0.013514	0.010192	0.030003	0.03654	0.027654	0.029836	0.0199312	0.017576	0.016511	0.011704	0.030031	0.039864	0.036216	0.033362	0.013423	0.011406	0.017818	0.016862	0.02994	0.030586	0.029418	0.021604
53:25:46	0.018018	0.000184	0.01747	0.01341	0.022651	0.025369	0.015172	0.028695	0.022789	0.01714	0.010684	0.000123	0.040812	0.048115	0.030534	0.037698	0.015351	0.018372	0.35678	0.016349	0.026288	0.025803	0.029135	0.020469	0.01632	0.014973	0.015562	0.014548	0.032467	0.021148	0.018506	0.015304
54:01:46	0.015519	0.016107	0.019939	0.014618	0.12148	0.065343	0.138603	0.261207	0.014872	0.019662	0.014897	0.101203	0.21331	0.272984	0.206543	0.197583	0.012279	0.010612	0.015603	0.010943	0.06233	0.243799	0.072262	0.254433	0.012587	0.019748	0.011786	0.014494	0.238205	0.252499	0.196967	0.29457
54:37:46	0.017074	0.017717	0.013917	0.012133	0.174508	0.257116	0.091484	0.245603	0	0.015381	0.010728	0.016501	0.271554	0.104455	0.290174	0.188084	0.015626	0.01303	0.011353	0.017822	0.245811	0.262893	0.20947	0.067373	0.016427	0.012802	0.013765	0.017768	0.07466	0.234544	0.10832	0.192643
55:13:46	0.018255	0.019986	0.012575	0.012183	0.088684	0.097868	0.151491	0.167509	0.012657	0.023349	0.205696	0.013019	0.141149	0.157007	0.08339	0.080631	0.014637	0.000193	0.018099	0.015176	0.285629	0.242274	0.168641	0.08317	0.00014	0.018186	0.012659	0.010166	0.177654	0.074963	0.090437	0.274311
55:49:46	0.010255	0.018765	0.011118	0.205356	0.227715	0.072508	0.258162	0.18071	0.172873	0.016437	0.014746	0.019861	0.058849	0.053594	0.235252	0.161193	0.014744	0	0.102484	0.024198	0.11497	0.222077	0.275388	0.199923	0.373301	0.016293	0.015114	0.015403	0.133468	0.103364	0.121944	0.141741
56:25:46	0.019734	0.019785	0.322191	0.01652	0.090695	0.133447	0.09063	0.217265	0.138505	0.015421	0.013494	0	0.085652	0.270729	0.05412	0.260041	0.230778	0.019479	0.010547	0.021785	0.159562	0.22438	0.152154	0.252428	0.011984	0.281781	0.271282	0.014196	0.124288	0.05206	0.283409	0.103209
57:01:46	0.133886	0.011276	0.018883	0.013942	0.188717	0.072231	0.200465	0.247419	0.019367	0.232345	0.010457	0.01773	0.106113	0.290171	0.068196	0.050573	0.000125	0.351872	0.01726	0.011036	0.18376	0.265598	0.157697	0.255367	0.018347	0.01226	0.260147	0.180106	0.1756	0.201129	0.283804	0.131036
57:37:46	0.20754	0.298816	0.063533	0.060833	0.210349	0.201001	0.185542	0.189339	0.118254	0.11386	0.20278	0.067735	0.076824	0.239945	0.282579	0.212202	0.155063	0.300259	0.104889	0.000114	0.292133	0.248558	0.286876	0.132045	0	0.063545	0.07783	0.337339	0.26359	0.172666	0.190083	0.163063
58:13:46	0	0.179962	0.224359	0.132284	0.26873	0.085806	0.267607	0.228984	0.183589	0.240862	0.068065	0.064531	0.160489	0.074076	0.108173	0.13639	0.223987	0.103689	0.095225	0.090426	0.186434	0.068646	0.193206	0.114507	0.24435	0.000199	0.103654	0.259174	0.232106	0.201105	0.162874	0.22224
58:49:46	0.000115	0.290028	0.197003	0.281459	0.144844	0.221473	0.260121	0.274463	0	0.476637	0.071571	0	0.110486	0.227547	0.146834	0.175023	0.239605	0	0.105999	0.109075	0.090404	0.287079	0.206819	0.068501	0.399007	0.075586	0.136181	0.14966	0.081535	0.122939	0.107219	0.238855
59:25:46	0.129901	0.122354	0.221724	0	0.153255	0.191282	0.227622	0.060087	0.202944	0.104905	0.063805	0.119247	0.293872	0.110826	0.299337	0.152458	0.169127	0.323052	0.095421	0.137772	0.234745	0.284651	0.240155	0.051287	0	0.108351	0	0	0.202845	0.11377	0.09314	0.155637
60:01:46	0.078824	0.077354	0.147016	0.195113	0.295863	0.294878	0.209645	0.297611	0.100211	0.243586	0.069366	0.183766	0.139924	0.127126	0.08394	0.21681	0.000158	0.169587	0.219084	0.358673	0.234709	0.091335	0.090702	0.057222	0.134496	0.109492	0.2389	0.140788	0.285732	0.06904	0.128449	0.161057
60:37:46	0.065647	0.077885	0.07056	0.074364	0.126091	0.054755	0.233724	0.086669	0.156821	0.144085	0.069526	0.19278	0.227112	0.070692	0.127324	0.098004	0	0.391192	0.217611	0.219216	0.183632	0.186335	0.180512	0.055181	0	0.095873	0.17004	0.096545	0.15138	0.066824	0.216923	0.179011
61:13:46	0.000196	0.064994	0.068161	0.075598	0.296936	0.251821	0.199737	0.212137	0.086637	0.000152	0.075253	0.050383	0.089683	0.245704	0.210184	0.233842	0.09742	0.000118	0.257321	0.119124	0.226981	0.249223	0.200049	0.087288	0.098737	0.291912	0.34393	0.106	0.133599	0.274368	0.07414	0.05348
61:49:46	0.077875	0.069977	0.064135	0.065872	0.095991	0.284221	0.058787	0.231241	0.208428	0.066828	0.067268	0.058764	0.09306	0.06099	0.171877	0.148704	0.061652	0.258492	0.336017	0.105837	0.086191	0.106698	0.266467	0.136648	0.093896	0.090331	0.000195	0.097145	0.188678	0.238467	0.262603	0.14086
L 62:25:46	0.062206	0.074489	0.649596	0.07214	0.237012	0.124813	0.104721	0.174594	0.071734	0.000178	0.078273	0.0002	0.057408	0.259272	0.285657	0.12609	0.064259	0.069487	0.23446	0.066679	0.060359	0.2831	0.079983	0.072066	0.250971	0.097553	0.075179	0.000221	0.139106	0.072186	0.122795	0.199353
63:01:46	0.078054	9.9e-05	0.074947	0.070203	0.093869	0.142747	0.27403	0.236542	0.063843	0.000219	0.000186	0.075409	0.279136	0.071814	0.227248	0.090898	0.249971	0.000198	0.076965	0.071469	0.295637	0.276278	0.257037	0.06516	0.075248	0.100146	0.077789	0.072251	0.171546	0.209823	0.169815	0.10096
63:37:46	0.052022	0.267632	0.068141	0.000135	0.120782	0.284794	0.062762	0.122543	0	0.070059	0.173157	0.077952	0.264126	0.117241	0.124738	0.244241	0.060928	0.076902	0.000167	0.066516	0.236194	0.297704	0.089475	0.259962	0.000187	0.066582	0.247971	0.070653	0.194208	0.279226	0.216104	0.061986
64:13:46	0.000138	0.000168	0.070279	0.07193	0.252935	0.220523	0.245227	0.18601	0.076637	0.254564	0.000153	0.070302	0.197764	0.148205	0.219028	0.089249	0.062227	0.21701	0.073675	0.111489	0.160645	0.275385	0.223882	0.164914	0.069315	0.19012	0.069925	0.183892	0.110496	0.249117	0.224619	0.110006
64:49:46	0.199458	0.260614	0.062754	0.163554	0.13617	0.133107	0.104426	0.096476	0.078011	0.137476	0.185977	0.228631	0.072536	0.19106	0.116035	0.297193	0.299985	0.376564	0.232122	0.337028	0.082653	0.180639	0.136627	0.08905	0.173911	0.210384	0.181029	0.219383	0.160632	0.130875	0.073916	0.063242
65:25:46	0.175328	0.284154	0.07381	0.278594	0.261263	0.24156	0.281519	0.227121	0.286586	0.231815	0.18035	0.069174	0.289333	0.121644	0.115118	0.196634	0.232371	0.373395	0.198377	0.253928	0.080367	0.168131	0.209562	0.08343	0.202832	0.239132	0.249391	0.302947	0.107409	0.144077	0.130221	0.249083
66:01:46	0.248922	0.262614	0.232123	0.224455	0.156927	0.176353	0.058649	0.253323	0.228478	0.000277	0.29501	0.293382	0.155796	0.220142	0.170186	0.192901	0.209217	0.19614	0.163873	0	0.234349	0.140718	0.162861	0.284929	0.309327	0.193204	0.308492	0.219473	0.190352	0.250922	0.168586	0.250091
66:37:46	0.120027	0.226187	0.2676	0.279495	0.028982	0.028311	0.023229	0.021513	0	0.067501	0.132874	0	0.025501	0.029944	0.043723	0.032197	0.371424	0.368807	0.170342	0.289815	0.029173	0.023068	0.027918	0.036248	0.203274	0.310392	0.194718	0.301983	0.01027	0.037834	0.023599	0.014163
67:13:46	0.065455	0.061688	0.136832	0.061994	0.024786	0.029046	0.026993	0.026644	0.205187	0.071577	0.19378	0.185861	0.031668	0.030477	0.045663	0.028549	0.128478	0.062722	0.127805	0.06776	0.030685	0.028748	0.023697	0.010675	0.143967	0.387579	0.309866	0.259372	0.037358	0.012493	0.057754	0.015951
67:49:46	0.214554	0.070117	0.228296	0.07211	0.018368	0.020073	0.025236	0.027248	0.063919	0.070524	0.193641	0.203529	0.049004	0.037677	0.032392	0.032019	0.112771	0.060185	0.109034	0.240871	0.016549	0.022041	0.038674	0.035449	0.113702	0.06029	0.066906	0.125348	0.051596	0.035817	0.032033	0.054437
68:25:46	0.122736	0.210377	0.06106	0.013165	0.023603	0.019163	0.022274	0.027917	0.019895	0.07146	0.071022	0.068932	0.037717	0.028167	0.030864	0.037225	0.019373	0.019729	0.065701	0.142317	0.048223	0.037125	0.03463	0.014778	0.073889	0.019267	0.017062	0.068269	0.040296	0.027192	0.033252	0.053476
69:01:46	0.073914	0.019996	0.141435	0.01816	0.023664	0.018191	0.020764	0.020958	0.016063	0.019965	0.062977	0.016206	0.028948	0.04044	0.029658	0.036741	0.212179	0.010375	0.017813	0.064353	0.028987	0.036106	0.058438	0.055322	0.017962	0.018583	0.020219	0.01665	0.057732	0.017268	0.033895	0.045187
69:37:46	0.015887	0.015179	0.014738	0.010096	0.020192	0.01628	0.020828	0.026161	0.010208	0.013044	0.100824	0.012658	0.035704	0.039285	0.037589	0.045272	0.019028	0.020787	0.017658	0.010368	0.01565	0.043782	0.013484	0.036093	0.009213	0.015142	0.016667	0.010447	0.012709	0.026073	0.046493	0.058577
70:13:46	0.014697	0.011829	0.014038	0.01905	0.025783	0.019705	0.028832	0.026004	0.018281	0.074958	0.010265	0.017428	0.025957	0.028164	0.048891	0.043249	0.012668	0.012605	0.107618	0.019517	0.036709	0.027073	0.016723	0.030013	0.013516	0.013556	0.01758	0.01756	0.058763	0.015337	0.025242	0.027117
70:49:46	0.011615	0.012731	0.019763	0.209746	0.016147	0.027927	0.025268	0.022206	0.00986	0.017469	0.019868	0.012167	0.047803	0.049964	0.027173	0.038671	0.010287	0.027933	0.007092	0.015828	0.048231	0.01342	0.050004	0.010878	0.019993	0.014569	0.017508	0.016413	0.037115	0.034128	0.016269	0.023367
71:25:46	0.01459	0.019532	0.015971	0.0194	0.027646	0.021108	0.029424	0.024166	0.017541	0.012147	0.011235	0.017369	0.045685	0.044727	0.03355	0.043993	0	0.013549	0.019771	0.013277	0.026031	0.056993	0.022974	0.025602	0.090509	0.015884	0.027864	0.010465	0.018156	0.022145	0.048685	0.059877
D 72:01:46	0.01096	0.012985	0.01127	0.012894	0.023736	0.029871	0.02484	0.021454	0.01753	0.019776	0.010801	0.014176	0.036638	0.030501	0.030419	0.031618	0.015596	0.012652	0.013528	0.019565	0.035801	0.051207	0.055192	0.038578	0.017418	0.013657	0.010367	0.017542	0.027208	0.030447	0.045628	0.032855
Activities
	3 month WT								3 month KO								6 month WT								6 month KO
D 0:00:00	15	25	4	2	30	9	30	27	66	4	7	17	7	27	22	21	19	6	2	6	30	17	29	6	13	21	5	6	12	20	30	10
0:37:46	2	4	20	15	13	8	13	17	4	18	16	16	3	30	14	17	18	18	11	89	15	26	10	10	19	22	13	23	4	6	11	23
1:13:46	12	25	15	14	6	20	28	20	8	26	20	22	16	24	14	10	18	11	19	20	21	27	25	23	11	4	17	32	24	10	26	15
1:49:46	26	9	3	24	6	20	11	3	6	2	24	10	19	15	3	16	7	55	13	11	21	17	23	2	9	2	23	11	3	6	13	26
2:25:46	2	12	2	5	20	24	10	29	25	8	70	67	9	25	30	24	16	16	10	88	4	31	26	29	16	9	23	18	16	23	15	11
3:01:46	5	39	3	6	6	22	4	5	19	26	17	24	30	14	15	29	4	23	14	26	27	14	21	21	21	26	7	12	28	15	3	14
3:37:46	24	20	24	18	22	10	26	19	22	17	25	25	30	12	4	4	23	22	10	23	17	9	21	26	5	23	20	19	6	27	21	4
4:13:46	16	5	4	18	14	21	25	30	22	19	25	65	16	26	28	2	48	11	21	12	17	31	13	19	22	39	33	4	15	8	23	3
4:49:46	11	14	26	26	12	4	30	16	21	26	22	13	7	20	14	31	3	69	57	16	12	16	4	30	6	6	19	15	20	3	6	14
5:25:46	2	62	61	46	20	9	31	24	23	54	23	16	14	23	29	30	13	22	21	25	18	10	30	17	23	50	21	3	14	11	23	16
6:01:46	14	26	5	65	7	34	7	6	14	6	2	4	7	109	228	6	11	17	8	20	59	92	160	183	12	20	20	11	214	51	144	189
6:37:46	21	11	2	30	172	8	167	100	5	14	23	46	137	144	7	99	17	10	48	21	9	126	253	50	2	18	9	26	26	73	172	124
7:13:46	3	24	6	7	21	124	107	214	15	54	2	80	234	219	70	166	23	13	14	4	251	134	134	176	23	6	19	5	238	156	223	33
7:49:46	23	20	25	26	44	32	177	76	11	4	12	9	86	45	158	154	22	6	19	25	80	161	40	103	20	4	13	10	42	49	174	51
8:25:46	45	246	187	63	93	188	57	180	44	92	40	151	148	42	23	237	53	28	41	47	128	72	45	6	76	164	64	119	16	206	185	107
9:01:46	199	218	128	187	186	39	15	121	102	94	91	161	38	114	152	115	93	60	197	93	157	37	68	214	162	201	237	92	69	216	188	14
9:37:46	177	143	124	216	178	121	136	130	142	42	185	211	202	238	6	207	133	202	207	210	128	243	118	197	104	80	101	92	19	251	177	129
10:13:46	90	176	86	176	69	36	245	210	184	97	132	144	217	215	119	150	179	140	46	249	42	13	49	177	154	176	239	140	166	158	221	28
10:49:46	147	131	194	211	165	152	108	21	111	100	209	76	143	166	29	6	165	96	100	246	177	79	219	15	183	202	135	143	192	12	169	206
11:25:46	188	126	225	166	101	185	184	148	66	209	112	167	27	81	120	36	121	184	87	180	189	168	218	206	128	194	241	160	124	158	217	236
12:01:46	161	204	79	179	44	7	156	225	221	36	188	115	252	18	221	52	207	212	170	87	82	89	125	46	155	109	85	41	32	212	54	51
12:37:46	206	92	238	198	222	229	249	209	101	169	235	118	30	102	112	219	84	105	111	160	105	30	162	72	110	140	195	133	65	31	88	94
13:13:46	82	175	109	137	180	42	131	51	196	156	210	39	252	5	19	191	141	87	133	209	173	21	166	23	233	243	103	100	203	26	29	144
13:49:46	248	129	152	149	185	218	123	135	140	43	211	230	20	159	69	136	209	79	216	194	213	30	162	153	114	190	39	209	196	13	246	157
L 14:25:46	112	224	226	182	64	216	7	20	101	92	110	214	247	127	160	119	202	133	225	114	15	226	163	221	100	133	82	42	16	97	165	152
15:01:46	100	109	168	95	145	234	65	212	230	230	85	76	76	253	191	146	216	94	108	216	101	27	103	150	239	227	162	106	40	204	180	144
15:37:46	202	184	239	236	45	12	28	33	141	113	132	187	145	50	201	167	207	151	105	172	223	110	75	9	126	103	210	215	100	79	118	188
16:13:46	226	117	80	188	172	168	139	24	191	206	227	145	42	34	29	66	214	214	145	46	241	49	243	254	190	111	244	222	10	243	41	120
16:49:46	131	110	211	147	12	137	55	102	36	207	43	91	200	47	110	56	156	100	197	190	7	236	9	167	147	211	119	114	21	23	5	180
17:25:46	227	116	143	175	199	28	116	64	158	81	249	162	222	35	16	50	138	85	84	213	155	71	27	25	240	135	140	197	4	194	17	28
18:01:46	127	199	83	157	119	8	6	146	83	89	115	93	241	57	37	161	84	85	155	229	246	191	43	189	176	124	87	211	157	47	15	190
18:37:46	193	50	169	81	10	11	4	11	126	132	31	125	6	27	29	10	55	175	159	79	20	12	10	31	83	192	161	169	239	30	6	196
19:13:46	25	73	100	84	7	29	6	29	16	12	84	24	16	8	4	2	74	85	125	156	21	15	17	10	23	11	21	26	10	9	27	12
19:49:46	3	83	24	75	12	25	3	20	15	70	8	17	17	18	7	30	25	6	22	69	23	9	21	27	3	12	5	23	25	7	15	24
20:25:46	11	19	15	13	16	25	6	11	19	17	15	9	3	15	27	25	6	20	9	5	9	31	18	9	12	76	75	3	2	20	21	8
21:01:46	26	5	2	11	12	16	7	5	24	11	8	23	13	20	5	31	23	8	13	68	21	6	19	15	4	22	20	21	27	26	9	14
21:37:46	7	68	100	9	2	15	12	29	16	24	12	17	26	20	14	7	20	22	10	18	16	13	30	3	3	15	83	17	29	28	8	4
22:13:46	22	18	9	20	25	14	17	17	8	82	16	11	14	9	9	23	6	7	19	18	22	3	15	15	26	83	12	10	20	14	28	26
22:49:46	17	9	7	4	20	4	6	10	20	6	4	18	17	28	28	4	8	5	15	84	6	2	31	5	20	54	10	19	9	12	13	17
23:25:46	14	75	26	18	23	28	18	26	3	14	3	23	21	30	15	31	4	4	13	14	23	12	9	8	17	13	25	8	18	15	20	24
24:01:46	26	22	7	20	15	10	20	5	4	6	5	5	17	31	20	14	7	14	17	22	6	12	15	20	6	7	55	18	27	12	17	11
D 24:37:46	8	121	13	17	4	2	20	17	12	13	86	22	25	7	13	25	21	68	12	4	23	17	26	22	17	14	8	13	14	15	14	8
25:13:46	11	19	14	16	3	13	23	14	15	20	13	3	19	13	7	25	20	4	12	10	24	20	20	15	14	13	15	6	14	15	9	16
25:49:46	16	60	22	15	9	28	2	21	2	12	7	11	7	30	7	16	10	9	6	23	26	12	21	18	13	16	17	8	27	19	9	6
26:25:46	9	76	25	10	26	20	11	31	15	17	22	15	7	30	22	13	6	17	99	7	21	5	27	5	9	12	34	9	25	30	9	12
27:01:46	18	5	74	7	2	13	10	19	21	14	25	10	16	14	3	3	14	10	26	93	3	13	2	27	14	25	22	8	17	5	29	25
27:37:46	9	17	43	26	4	31	17	6	13	14	13	10	26	28	26	17	2	19	24	8	28	31	28	14	12	23	4	19	11	12	14	4
28:13:46	5	15	11	26	17	18	16	20	30	69	2	5	24	9	5	27	22	13	25	25	3	8	31	21	25	9	15	4	13	4	19	29
28:49:46	11	26	15	59	7	16	30	5	4	15	20	39	25	26	2	26	14	4	11	37	22	5	4	13	7	23	12	53	28	22	24	16
29:25:46	2	8	5	12	13	6	2	10	13	15	15	4	13	5	11	11	19	91	18	23	28	19	8	6	26	23	23	15	8	25	31	24
30:01:46	22	10	15	22	21	28	17	14	81	4	25	12	10	31	22	16	8	7	11	16	83	115	209	151	17	25	9	9	138	224	62	237
30:37:46	18	17	16	11	241	89	46	21	23	4	6	15	99	76	163	72	35	15	11	15	202	11	6	30	22	4	5	19	104	24	8	27
31:13:46	14	18	14	3	158	6	6	243	6	82	11	68	215	5	9	52	14	22	23	67	224	254	192	126	18	2	76	8	157	160	73	177
31:49:46	22	20	10	7	191	201	129	100	23	9	24	116	234	200	234	7	12	15	21	21	197	138	60	76	14	23	89	17	6	88	131	23
32:25:46	18	19	9	10	230	8	8	62	20	22	25	80	37	8	5	45	22	5	11	89	203	8	8	246	25	10	19	15	77	7	6	43
33:01:46	86	24	110	179	202	19	206	72	60	75	108	156	10	12	6	127	68	178	94	79	222	121	79	93	21	71	23	77	247	247	192	144
33:37:46	148	221	172	189	236	5	6	71	244	146	233	154	5	9	9	237	196	204	169	140	66	67	30	37	181	241	122	113	41	162	59	12
34:13:46	238	245	133	134	30	122	228	111	42	154	130	134	67	212	142	54	220	99	248	192	80	6	9	13	167	137	125	125	191	10	8	5
34:49:46	130	163	236	228	18	6	6	154	81	80	99	193	246	8	5	14	194	76	153	118	115	54	47	226	179	138	166	151	252	83	102	69
35:25:46	105	156	75	107	55	95	31	159	174	109	43	106	251	121	42	229	137	94	136	211	103	139	146	101	189	31	165	178	208	20	124	50
36:01:46	96	210	197	243	104	8	6	18	174	202	134	83	124	18	8	12	146	108	215	238	153	7	9	103	176	241	144	53	26	6	6	132
36:37:46	87	121	129	100	88	117	124	152	33	249	205	183	48	72	16	132	83	90	191	131	116	29	83	249	149	167	135	126	118	148	66	82
37:13:46	241	191	128	138	27	6	6	101	177	191	66	162	187	193	66	7	86	153	156	75	168	76	52	244	185	41	39	190	12	10	187	241
37:49:46	113	184	145	92	200	236	51	12	98	193	97	127	145	5	9	42	76	90	55	231	22	12	5	24	188	118	214	159	57	14	9	18
L 38:25:46	230	85	173	136	231	7	6	12	148	197	128	162	28	64	52	82	157	146	194	234	46	252	190	130	109	58	181	99	223	62	224	104
39:01:46	162	228	106	192	148	170	78	145	139	225	110	171	10	5	7	130	137	207	175	89	118	237	193	244	129	121	61	227	134	221	99	248
39:37:46	221	237	161	113	9	8	6	157	98	122	44	213	25	30	201	86	130	99	248	130	65	5	6	213	180	149	82	203	156	9	7	152
40:13:46	208	193	89	241	208	129	109	23	112	84	113	237	131	7	8	156	168	155	84	209	130	92	132	45	153	175	116	246	203	160	150	248
40:49:46	204	91	183	169	134	8	7	133	227	226	103	191	195	130	224	54	94	155	243	138	123	205	43	44	222	134	238	185	23	33	54	243
41:25:46	177	164	195	101	10	58	149	129	123	229	106	105	108	7	6	251	110	118	190	126	128	4	6	11	151	101	199	249	146	10	7	10
42:01:46	128	161	203	162	20	7	5	120	216	199	209	153	27	78	43	60	174	77	228	241	128	46	45	127	245	106	122	186	230	5	33	206
42:37:46	129	202	84	183	23	9	30	31	158	99	143	86	13	3	11	5	109	81	160	196	17	28	26	7	87	153	210	131	25	12	162	30
43:13:46	152	164	222	228	26	29	9	9	162	217	109	95	24	4	10	5	127	244	216	237	10	3	16	24	191	107	83	88	82	2	17	16
43:49:46	166	219	231	195	3	25	7	10	121	192	81	131	9	8	26	28	236	160	167	239	25	3	23	7	172	131	225	170	16	3	16	7
44:25:46	9	14	120	213	9	16	15	8	2	89	157	11	8	28	3	26	25	26	25	2	27	24	26	20	15	15	103	111	8	4	22	25
45:01:46	2	4	5	6	3	8	17	5	3	56	5	3	28	14	7	23	18	9	19	8	18	18	12	2	2	17	3	17	24	20	4	8
45:37:46	72	23	11	10	6	31	30	10	7	10	25	20	18	9	2	26	22	10	7	11	26	7	21	25	22	24	7	17	4	12	4	4
46:13:46	12	21	65	9	18	14	3	21	16	9	8	18	11	3	13	30	15	15	18	8	31	3	22	6	3	12	22	21	17	20	16	30
46:49:46	23	18	42	26	29	19	12	22	25	17	13	26	14	29	5	24	9	18	12	10	11	24	26	15	18	77	14	23	18	12	31	4
47:25:46	19	16	23	7	13	3	8	23	19	59	23	10	26	13	24	27	9	81	17	12	9	19	16	17	21	8	74	17	29	9	9	20
D 48:01:46	14	17	5	6	13	25	30	14	16	13	23	21	24	16	31	31	12	20	6	56	6	3	19	14	20	6	8	7	11	30	7	22
48:37:46	18	20	11	11	13	3	2	27	18	7	12	12	20	13	6	7	25	18	6	16	25	23	20	21	2	4	7	21	2	19	21	16
49:13:46	92	3	24	25	14	18	29	29	4	5	13	4	9	24	28	25	6	11	21	6	3	27	28	26	12	3	25	25	8	22	5	18
49:49:46	2	24	23	15	27	21	8	26	4	22	13	14	28	19	27	30	53	4	7	22	9	13	14	10	20	13	22	3	24	30	3	18
50:25:46	13	15	3	20	20	3	19	11	15	7	23	16	14	16	27	17	21	8	5	17	5	29	12	13	24	22	4	6	17	26	29	7
51:01:46	20	22	5	3	3	30	27	9	13	33	20	25	10	4	21	31	21	18	20	10	25	25	31	21	14	9	15	82	17	14	10	16
51:37:46	13	22	22	25	6	22	13	2	13	5	19	15	16	10	14	11	11	3	86	2	9	24	4	25	17	4	9	13	20	15	5	21
52:13:46	16	17	11	6	26	22	20	4	26	8	9	11	11	10	14	27	24	2	23	20	9	30	29	10	61	7	6	12	11	10	10	30
52:49:46	88	14	19	9	5	29	3	13	14	4	24	11	18	24	2	26	5	6	9	2	3	10	14	15	5	13	2	17	30	7	25	10
53:25:46	18	19	24	8	63	7	6	143	22	5	9	24	93	5	8	64	7	24	11	23	18	9	7	75	2	11	11	16	40	9	5	62
54:01:46	21	12	87	12	151	249	188	52	89	39	3	6	225	254	251	197	8	7	12	15	66	164	251	230	5	8	21	3	13	52	109	30
54:37:46	12	19	13	20	183	7	5	217	17	2	13	9	220	5	8	174	86	21	83	5	241	6	8	59	17	36	26	26	18	9	9	192
55:13:46	20	6	11	74	124	79	175	195	16	8	14	20	17	216	41	204	25	21	9	20	196	130	81	195	18	5	12	22	150	166	249	202
55:49:46	22	57	11	11	3	6	6	6	15	4	13	19	26	8	5	225	9	15	16	18	6	9	8	251	18	23	25	24	2	9	9	254
56:25:46	56	2	20	21	132	175	124	2	3	16	6	10	28	43	189	12	6	6	4	25	243	181	128	2	21	6	8	9	235	212	212	7
57:01:46	240	68	25	35	254	9	9	139	64	188	39	58	247	9	9	216	71	50	16	72	123	6	8	192	187	42	237	20	142	9	7	213
57:37:46	167	101	240	165	189	190	2	22	184	78	94	144	231	47	5	235	112	244	216	240	184	143	8	124	174	215	162	182	195	127	5	124
58:13:46	239	129	241	105	15	8	8	215	108	101	136	239	13	9	8	68	179	134	86	112	5	8	7	96	86	176	87	143	26	9	9	15
58:49:46	207	196	200	211	13	130	148	71	211	111	133	82	3	150	112	111	101	87	191	94	24	62	157	23	195	154	231	242	30	160	30	44
59:25:46	206	175	209	182	242	7	8	208	103	220	124	100	233	9	6	245	215	126	160	178	98	7	9	165	165	103	221	211	15	6	6	71
60:01:46	208	163	186	221	114	19	125	253	154	207	184	113	121	137	168	244	220	104	235	120	187	209	250	223	152	141	145	193	118	233	249	99
60:37:46	36	141	200	168	23	8	9	112	112	103	191	102	23	9	7	58	136	164	62	150	16	5	8	116	133	91	78	132	19	9	6	175
61:13:46	64	91	171	83	5	26	33	169	204	240	244	210	241	223	214	109	181	46	102	236	57	131	35	21	193	118	182	115	39	47	106	185
61:49:46	112	172	42	136	247	5	5	114	219	106	206	149	87	5	9	129	203	92	25	96	137	5	6	48	163	101	113	125	144	5	9	138
L 62:25:46	29	138	204	180	57	11	108	34	123	129	207	188	189	125	60	61	143	31	153	144	84	162	197	19	197	168	85	229	62	164	238	96
63:01:46	39	214	83	23	28	8	9	171	96	112	87	192	29	9	7	168	145	45	34	28	4	5	5	203	228	84	100	248	17	5	8	132
63:37:46	181	81	190	136	105	78	83	120	85	235	103	213	105	245	204	25	111	103	209	103	139	8	81	104	88	121	116	140	192	37	121	228
64:13:46	121	172	226	188	57	9	5	108	131	102	149	213	123	9	6	234	236	167	148	80	207	7	9	185	130	52	112	144	49	6	8	239
64:49:46	226	183	80	128	239	78	204	252	234	113	195	131	154	188	164	49	142	87	234	140	139	212	246	217	108	163	236	225	215	186	179	156
65:25:46	237	104	83	163	2	9	9	15	199	213	200	109	19	5	6	80	197	94	113	156	20	5	9	231	122	215	202	82	12	8	6	91
66:01:46	97	140	116	164	39	125	220	93	249	152	181	149	96	197	5	202	120	60	219	196	82	84	63	159	194	250	72	155	206	120	250	188
66:37:46	189	132	222	79	2	6	15	22	116	92	168	168	13	28	3	7	46	82	187	161	10	3	26	22	163	190	182	146	23	14	7	13
67:13:46	150	126	146	144	13	28	16	22	105	240	235	178	8	17	5	31	226	126	102	143	20	6	8	23	48	133	80	143	27	14	3	29
67:49:46	111	170	98	243	2	16	22	3	173	215	88	203	16	16	28	30	42	161	85	174	11	23	29	9	46	245	159	111	25	25	21	20
68:25:46	15	3	19	26	2	8	13	27	16	57	65	13	20	31	12	30	21	8	2	20	12	13	9	13	5	4	13	13	14	31	27	24
69:01:46	16	63	19	8	14	26	11	9	16	20	19	74	7	2	10	24	26	10	26	21	28	21	30	28	16	3	7	5	16	28	2	6
69:37:46	16	6	18	16	24	27	24	3	10	8	19	22	31	29	27	12	5	6	62	19	25	19	19	10	19	64	7	63	10	26	13	17
70:13:46	5	18	22	69	21	20	8	16	64	9	20	12	5	5	21	7	3	52	15	22	6	25	31	9	8	23	13	5	28	7	30	20
70:49:46	13	21	47	25	22	11	18	18	19	24	54	25	14	14	5	28	15	48	17	11	7	18	2	13	6	50	8	19	19	4	15	4
71:25:46	11	21	15	5	3	27	19	13	15	21	13	6	12	15	16	4	73	26	26	71	24	25	12	27	5	15	63	26	5	11	7	24
D 72:01:46	26	14	22	21	19	8	16	9	17	18	16	25	18	13	15	31	14	21	9	10	4	10	29	7	3	22	23	22	7	7	4	10
Figure 1e (Right)
Raw data
RQ: 3 month WT					RQ: 3 month KO					RQ: 6 month WT					RQ: 6 month KO					Food consumption-Light										Food consumption-Dark										Activities-Light
	Light	Dark				Light	Dark				Light	Dark				Light	Dark				3 month WT	3 month KO	6 month WT	6 month KO							3 month WT	3 month KO	6 month WT	6 month KO							3 month WT	3 month KO	6 month WT	6 month KO
Male	0.799558	1.08717			Male	0.777245	1.00794			Male	0.788914	1.05589			Male	0.77268	0.828972			Male	0.043563	0.027048	0.055569	0.035068						Male	0.092238	0.117492	0.126175	0.126203						Male	659.333	600.333	583.667	502
Male	0.751911	1.12598			Male	0.801535	1.02862			Male	0.787499	1.06044			Male	0.767144	0.821569			Male	0.028196	0.036793	0.040665	0.04282						Male	0.112537	0.121352	0.14293	0.132633						Male	804	774.667	710.667	743.333
Male	0.796884	1.03859			Male	0.748651	0.998163			Male	0.779891	1.0522			Male	0.748947	0.812143			Male	0.050675	0.031609	0.052543	0.038784						Male	0.122322	0.09193	0.140113	0.148179						Male	807	688	726.333	734.333
Male	0.780868	1.0069			Male	0.769919	1.02822			Male	0.782727	1.05911			Male	0.761354	0.829512			Male	0.044776	0.035255	0.043216	0.037821						Male	0.1056	0.092096	0.127136	0.146585						Male	779.333	648.333	876	647.333
Female	0.740368	1.04889			Female	0.770058	1.02938			Female	0.773216	1.06456			Female	0.765777	0.848464			Female	0.033404	0.033557	0.032771	0.034795						Female	0.17164	0.149825	0.175523	0.161856						Female	272.667	333.667	320	427.333
Female	0.741379	1.04282			Female	0.770411	1.02552			Female	0.767379	1.0636			Female	0.739709	0.849677			Female	0.032071	0.03709	0.030601	0.029979						Female	0.172327	0.162341	0.193988	0.183977						Female	327.333	335.333	309.333	297.333
Female	0.740978	1.04497			Female	0.772429	1.02476			Female	0.767333	1.06555			Female	0.76123	0.846217			Female	0.031917	0.036114	0.032692	0.038291						Female	0.163352	0.173686	0.179207	0.17329						Female	296	282.667	371.667	341
Female	0.744348	1.04208			Female	0.770374	1.02555			Female	0.785915	1.06536			Female	0.767288	0.852053			Female	0.033041	0.035945	0.030308	0.038703						Female	0.179548	0.164697	0.163402	0.166774						Female	351.667	397	327	381
Test for normal distribution					Test for normal distribution					Test for normal distribution					Test for normal distribution					Test for normal distribution										Test for normal distribution										Test for normal distribution
D'Agostino & Pearson test	Light	Dark			D'Agostino & Pearson test	Light	Dark			D'Agostino & Pearson test	Light	Dark			D'Agostino & Pearson test	Light	Dark			Anderson-Darling test	3 month WT	3 month KO	6 month WT	6 month KO						D'Agostino & Pearson test	3 month WT	3 month KO	6 month WT	6 month KO						Kolmogorov-Smirnov test	3 month WT	3 month KO	6 month WT	6 month KO
K2	2.72989	3.59428			K2	4.27139	5.14454			K2	2.04086	1.25035			K2	2.85774	1.49331			A2*	0.577072	0.604346	0.493825	0.356919						K2	4.03025	2.29932	1.60655	0.535924						KS distance	0.274454	0.218677	0.257008	0.177544
P value	0.255395	0.165772			P value	0.118162	0.0763621			P value	0.360439	0.535168			P value	0.239579	0.473948			P value	0.0891358	0.0748246	0.150071	0.356837						P value	0.133304	0.316745	0.44786	0.764937						P value	0.0771332	>0.1	>0.1	>0.1
Passed normality test (alpha=0.05)?	Yes	Yes			Passed normality test (alpha=0.05)?	Yes	Yes			Passed normality test (alpha=0.05)?	Yes	Yes			Passed normality test (alpha=0.05)?	Yes	Yes			Passed normality test (alpha=0.05)?	Yes	Yes	Yes	Yes						Passed normality test (alpha=0.05)?	Yes	Yes	Yes	Yes						Passed normality test (alpha=0.05)?	Yes	Yes	Yes	Yes
P value summary	ns	ns			P value summary	ns	ns			P value summary	ns	ns			P value summary	ns	ns			P value summary	ns	ns	ns	ns						P value summary	ns	ns	ns	ns						P value summary	ns	ns	ns	ns
Unpaired t-test					Unpaired t-test					Unpaired t-test					Unpaired t-test					ONE-WAY ANOVA Summary										ONE-WAY ANOVA Summary										ONE-WAY ANOVA Summary
Column B	Dark				Column B	Dark				Column B	Dark				Column B	Dark				F	0.890911									F	1.13073									F	0.0376498
vs.	vs.				vs.	vs.				vs.	vs.				vs.	vs.				P value	0.45796									P value	0.353568									P value	0.990016
Column A	Light				Column A	Light				Column A	Light				Column A	Light				P value summary	ns									P value summary	ns									P value summary	ns
																				Significant diff. among means (P < 0.05)?	No									Significant diff. among means (P < 0.05)?	No									Significant diff. among means (P < 0.05)?	No
Unpaired t test					Unpaired t test					Unpaired t test					Unpaired t test					R squared	0.0871371									R squared	0.108059									R squared	0.0040177
P value	2.8393e-11				P value	2e-15				P value	<0.000000000000001				P value	1.56665e-08
P value summary	****				P value summary	****				P value summary	****				P value summary	****				Brown-Forsythe test										Brown-Forsythe test										Brown-Forsythe test
Significantly different (P < 0.05)?	Yes				Significantly different (P < 0.05)?	Yes				Significantly different (P < 0.05)?	Yes				Significantly different (P < 0.05)?	Yes				F (DFn, DFd)	2.77468716772003 (3, 28)									F (DFn, DFd)	3.29601918591757 (3, 28)									F (DFn, DFd)	1.40940148656971 (3, 28)
One- or two-tailed P value?	Two-tailed				One- or two-tailed P value?	Two-tailed				One- or two-tailed P value?	Two-tailed				One- or two-tailed P value?	Two-tailed				P value	0.0598327									P value	0.0348999									P value	0.260783
t, df	t=18.6144889348457, df=14				t, df	t=38.0809977188165, df=14				t, df	t=79.4622928795975, df=14				t, df	t=11.5257856072551, df=14				P value summary	ns									P value summary	*									P value summary	ns
																				Are SDs significantly different (P < 0.05)?	No									Are SDs significantly different (P < 0.05)?	Yes									Are SDs significantly different (P < 0.05)?	No
How big is the difference?					How big is the difference?					How big is the difference?					How big is the difference?
Mean of column A	0.762037				Mean of column A	0.772578				Mean of column A	0.779109				Mean of column A	0.760516				Bartlett's test										Bartlett's test										Bartlett's test
Mean of column B	1.05468				Mean of column B	1.02102				Mean of column B	1.06084				Mean of column B	0.836076				Bartlett's statistic (corrected)	10.3134									Bartlett's statistic (corrected)	2.42318									Bartlett's statistic (corrected)	0.875235
Difference between means (B - A) ± SEM	0.292639621250000 ± 0.0157210666526648				Difference between means (B - A) ± SEM	0.248439553750000 ± 0.00652397701300883				Difference between means (B - A) ± SEM	0.281728783750000 ± 0.00354543990036733				Difference between means (B - A) ± SEM	0.0755597950000000 ± 0.00655571755147327				P value	0.0160813									P value	0.489334									P value	0.8314
95% confidence interval	0.258921286773496 to 0.326357955726504				95% confidence interval	0.234447014700217 to 0.262432092799783				95% confidence interval	0.274124571448880 to 0.289332996051120				95% confidence interval	0.0614991792658510 to 0.0896204107341489				P value summary	*									P value summary	ns									P value summary	ns
R squared (eta squared)	0.961165				R squared (eta squared)	0.990438				R squared (eta squared)	0.997788				R squared (eta squared)	0.904661				Are SDs significantly different (P < 0.05)?	Yes									Are SDs significantly different (P < 0.05)?	No									Are SDs significantly different (P < 0.05)?	No
F test to compare variances					F test to compare variances					F test to compare variances					F test to compare variances					ANOVA table	SS	DF	MS	F (DFn, DFd)	P value					ANOVA table	SS	DF	MS	F (DFn, DFd)	P value					ANOVA table	SS	DF	MS	F (DFn, DFd)	P value
F, DFn, Dfd	1.92489622613850, 7, 7				F, DFn, Dfd	1.56915629463265, 7, 7				F, DFn, Dfd	3.23060306051193, 7, 7				F, DFn, Dfd	1.88780062944841, 7, 7				Treatment (between columns)	0.000126565	3	4.21883e-05	F (3, 28) = 0.890910545600998	P=0.457959724442647					Treatment (between columns)	0.00285743	3	0.000952477	F (3, 28) = 1.13073459590650	P=0.353568015789862					Treatment (between columns)	5054.29	3	1684.76	F (3, 28) = 0.0376498406019477	P=0.990016166652813
P value	0.407104				P value	0.566746				P value	0.144652				P value	0.42096				Residual (within columns)	0.00132591	28	4.73541e-05							Residual (within columns)	0.0235859	28	0.000842353							Residual (within columns)	1.25295e+06	28	44748.2
P value summary	ns				P value summary	ns				P value summary	ns				P value summary	ns				Total	0.00145248	31								Total	0.0264433	31								Total	1.258e+06	31
Significantly different (P < 0.05)?	No				Significantly different (P < 0.05)?	No				Significantly different (P < 0.05)?	No				Significantly different (P < 0.05)?	No
																				Data summary										Data summary										Data summary
Data analyzed					Data analyzed					Data analyzed					Data analyzed					Number of treatments (columns)	4									Number of treatments (columns)	4									Number of treatments (columns)	4
Sample size, column A	8				Sample size, column A	8				Sample size, column A	8				Sample size, column A	8				Number of values (total)	32									Number of values (total)	32									Number of values (total)	32
Sample size, column B	8				Sample size, column B	8				Sample size, column B	8				Sample size, column B	8
																				Multiple comparisons										Multiple comparisons										Multiple comparisons
																														Number of families	1									Number of families	1
																				Number of families	1									Number of comparisons per family	6									Number of comparisons per family	6
																				Number of comparisons per family	6									Alpha	0.05									Alpha	0.05
																				Alpha	0.05
																														Šídák's multiple comparisons test	Mean Diff.	95.00% CI of diff.	Below threshold?	Summary	Adjusted P Value					Šídák's multiple comparisons test	Mean Diff.	95.00% CI of diff.	Below threshold?	Summary	Adjusted P Value
																				Šídák's multiple comparisons test	Mean Diff.	95.00% CI of diff.	Below threshold?	Summary	Adjusted P Value					3 month WT vs. 3 month KO	0.00576812	-0.0353020168193502 to 0.0468382668193501	No	ns	0.999179	A-B				3 month WT vs. 3 month KO	29.6667	-269.674910552721 to 329.008243802721	No	ns	0.99989	A-B
																				3 month WT vs. 3 month KO	0.003029	-0.00670873539349031 to 0.0127667353934903	No	ns	0.946507	A-B				3 month WT vs. 6 month WT	-0.0161137	-0.0571838918193502 to 0.0249563918193501	No	ns	0.856301	A-C				3 month WT vs. 6 month WT	9.08333	-290.258243927721 to 308.424910427721	No	ns	1	A-C
																				3 month WT vs. 6 month WT	-0.00259025	-0.0123279853934903 to 0.00714748539349030	No	ns	0.974604	A-C				3 month WT vs. 6 month KO	-0.0149916	-0.0560617668193502 to 0.0260785168193501	No	ns	0.892466	A-D				3 month WT vs. 6 month KO	27.9583	-271.383243677721 to 327.299910677721	No	ns	0.999922	A-D
																				3 month WT vs. 6 month KO	0.00017275	-0.00956498539349030 to 0.00991048539349030	No	ns	1	A-D				3 month KO vs. 6 month WT	-0.0218819	-0.0629520168193501 to 0.0191882668193502	No	ns	0.603233	B-C				3 month KO vs. 6 month WT	-20.5833	-319.924910552721 to 278.758243802721	No	ns	0.999987	B-C
																				3 month KO vs. 6 month WT	-0.00561925	-0.0153569853934903 to 0.00411848539349030	No	ns	0.515061	B-C				3 month KO vs. 6 month KO	-0.0207598	-0.0618298918193501 to 0.0203103918193502	No	ns	0.657696	B-D				3 month KO vs. 6 month KO	-1.70833	-301.049910302721 to 297.633244052721	No	ns	1	B-D
																				3 month KO vs. 6 month KO	-0.00285625	-0.0125939853934903 to 0.00688148539349031	No	ns	0.959293	B-D				6 month WT vs. 6 month KO	0.00112213	-0.0399480168193502 to 0.0421922668193502	No	ns	1	C-D				6 month WT vs. 6 month KO	18.875	-280.466576927721 to 318.216577427721	No	ns	0.999992	C-D
																				6 month WT vs. 6 month KO	0.002763	-0.00697473539349030 to 0.0125007353934903	No	ns	0.965239	C-D
																														Test details	Mean 1	Mean 2	Mean Diff.	SE of diff.	n1	n2	t	DF		Test details	Mean 1	Mean 2	Mean Diff.	SE of diff.	n1	n2	t	DF
																				Test details	Mean 1	Mean 2	Mean Diff.	SE of diff.	n1	n2	t	DF		3 month WT vs. 3 month KO	0.139946	0.134177	0.00576812	0.0145117	8	8	0.397482	28		3 month WT vs. 3 month KO	537.167	507.5	29.6667	105.769	8	8	0.280486	28
																				3 month WT vs. 3 month KO	0.0372054	0.0341764	0.003029	0.00344072	8	8	0.88034	28		3 month WT vs. 6 month WT	0.139946	0.156059	-0.0161137	0.0145117	8	8	1.1104	28		3 month WT vs. 6 month WT	537.167	528.083	9.08333	105.769	8	8	0.0858791	28
																				3 month WT vs. 6 month WT	0.0372054	0.0397956	-0.00259025	0.00344072	8	8	0.752823	28		3 month WT vs. 6 month KO	0.139946	0.154937	-0.0149916	0.0145117	8	8	1.03307	28		3 month WT vs. 6 month KO	537.167	509.208	27.9583	105.769	8	8	0.264334	28
																				3 month WT vs. 6 month KO	0.0372054	0.0370326	0.00017275	0.00344072	8	8	0.0502076	28		3 month KO vs. 6 month WT	0.134177	0.156059	-0.0218819	0.0145117	8	8	1.50788	28		3 month KO vs. 6 month WT	507.5	528.083	-20.5833	105.769	8	8	0.194607	28
																				3 month KO vs. 6 month WT	0.0341764	0.0397956	-0.00561925	0.00344072	8	8	1.63316	28		3 month KO vs. 6 month KO	0.134177	0.154937	-0.0207598	0.0145117	8	8	1.43056	28		3 month KO vs. 6 month KO	507.5	509.208	-1.70833	105.769	8	8	0.0161516	28
																				3 month KO vs. 6 month KO	0.0341764	0.0370326	-0.00285625	0.00344072	8	8	0.830133	28		6 month WT vs. 6 month KO	0.156059	0.154937	0.00112213	0.0145117	8	8	0.0773258	28		6 month WT vs. 6 month KO	528.083	509.208	18.875	105.769	8	8	0.178455	28
																				6 month WT vs. 6 month KO	0.0397956	0.0370326	0.002763	0.00344072	8	8	0.803031	28
																														Compact letter display										Compact letter display
																				Compact letter display										6 month WT	A									3 month WT	A
																				6 month WT	A									6 month KO	A									6 month WT	A
																				3 month WT	A									3 month WT	A									6 month KO	A
																				6 month KO	A									3 month KO	A									3 month KO	A
																				3 month KO	A
[truncated: 9 more columns]

## Sheet: 1f
Figure 1f	Raw Data
BAT										RETROPERITONEAL										INGUINAL											EPIDIDYMAL
	3 month WT	3 month KO	6 month WT	6 month KO							3 month WT	3 month KO	6 month WT	6 month KO							3 month WT	3 month KO	6 month WT	6 month KO								3 month WT	3 month KO	6 month WT	6 month KO
Male	0.232103	0.234214	0.303243	0.263434						Male	0.452131	0.343525	0.454122	0.304234						Male	1.03123	0.755643	1.20341	0.756436							Male	1.45327	1.04343	2.20034	1.64523
Male	0.312001	0.194234	0.294343	0.221231						Male	0.471254	0.363242	0.593847	0.277876						Male	0.945341	0.806345	1.04534	0.765755							Male	1.75654	1.13436	1.87656	1.57564
Male	0.193554	0.153242	0.26012	0.215234						Male	0.504234	0.375234	0.487535	0.283162						Male	1.23214	0.676745	1.12323	0.805452							Male	1.80523	1.32524	1.99079	1.53525
Male	0.221325	0.193423	0.253123	0.231241						Male	0.495242	0.374234	0.586563	0.313243						Male	1.24342	0.886746	0.932534	0.776454							Male	2.09532	1.23425	2.09343	1.86645
Male	0.245321	0.234244	0.223343	0.244232						Male	0.513234	0.334235	0.433453	0.286553						Male	0.965352	0.807563	1.12324	0.770564							Male	1.95523	1.63453	2.24334	1.53243
Male	0.302432	0.245423	0.313123	0.265422						Male	0.484523	0.375442	0.523423	0.303032						Male	1.00343	0.765453	1.00231	0.700452							Male	1.87563	1.75524	1.97857	1.64352
Male	0.194324	0.236564	0.282432	0.233423						Male	0.424345	0.385452	0.495634	0.345421						Male	1.11214	0.789675	1.26436	0.723141							Male	2.09123	1.55465	2.04532	1.24315
Male	0.222343	0.253228	0.274234	0.26342						Male	0.478345	0.365245	0.411123	0.323125						Male	1.09564	0.775636	1.35324	0.687969							Male	1.76345	1.86634	1.87866	1.30324
Female	0.215536	0.224646	0.246782	0.209956						Female	0.492213	0.361017	0.489791	0.316092						Female	0.96642	0.791203	1.15259	0.761304							Female	1.99244	1.41956	2.01555	1.59799
Female	0.226939	0.231806	0.296758	0.237551						Female	0.409178	0.286982	0.484906	0.263178						Female	0.930776	0.7738	1.1158	0.635288							Female	1.80469	1.39934	2.13452	1.48088
Female	0.238034	0.209879	0.201109	0.238135						Female	0.453335	0.35177	0.510272	0.258144						Female	0.908116	0.732706	1.14422	0.69084							Female	1.92047	1.32375	2.11467	1.40004
Female	0.260313	0.224633	0.244887	0.24844						Female	0.460917	0.309703	0.597597	0.288461						Female	0.960168	0.7269	1.21257	0.759582							Female	1.83952	1.38137	1.96968	1.39205
Female	0.291192	0.240141	0.205352	0.214159						Female	0.434238	0.357825	0.613141	0.342374						Female	0.911206	0.752553	1.22493	0.720118							Female	1.94496	1.48715	2.11172	1.47774
Female	0.289625	0.239565	0.205528	0.206251						Female	0.445179	0.361869	0.561705	0.314436						Female	0.935176	0.748783	1.20542	0.621613							Female	1.85409	1.49904	1.94104	1.5248
Female	0.255458	0.207793	0.246992	0.241067						Female	0.499026	0.285191	0.60047	0.310768						Female	0.916698	0.710741	1.18883	0.711869							Female	1.94541	1.39075	1.96956	1.44243
Female	0.204778	0.248079	0.285597	0.222177						Female	0.49247	0.327967	0.460072	0.303368						Female	0.980079	0.748166	1.20044	0.634729							Female	1.88946	1.36623	2.1759	1.54433
Test for normal distribution										Test for normal distribution										Test for normal distribution											Test for normal distribution
Kolmogorov-Smirnov test										D'Agostino & Pearson test										D'Agostino & Pearson test											Anderson-Darling test
KS distance	0.130993	0.208597	0.118772	0.120446						K2	1.28426	3.2836	2.72718	0.0149354						K2	5.9075	4.45484	1.10193	1.19891							A2*	0.488406	0.27474	0.248605	0.265809
P value	>0.1	0.0610668	>0.1	>0.1						P value	0.526172	0.193632	0.25574	0.99256						P value	0.0521437	0.107806	0.576393	0.54911							P value	0.191021	0.612359	0.703229	0.642526
Passed normality test (alpha=0.05)?	Yes	Yes	Yes	Yes						Passed normality test (alpha=0.05)?	Yes	Yes	Yes	Yes						Passed normality test (alpha=0.05)?	Yes	Yes	Yes	Yes							Passed normality test (alpha=0.05)?	Yes	Yes	Yes	Yes
P value summary	ns	ns	ns	ns						P value summary	ns	ns	ns	ns						P value summary	ns	ns	ns	ns							P value summary	ns	ns	ns	ns
ONE WAY ANOVA Summary										ONE WAY ANOVA Summary										ONE WAY ANOVA Summary											ONE WAY ANOVA Summary
ANOVA summary										ANOVA summary										ANOVA summary											ANOVA summary
F	3.85112									F	97.6063									F	100.737										F	54.4379
P value	0.013764									P value	<0.000000000000001									P value	<0.000000000000001										P value	<0.000000000000001
P value summary	*									P value summary	****									P value summary	****										P value summary	****
Significant diff. among means (P < 0.05)?	Yes									Significant diff. among means (P < 0.05)?	Yes									Significant diff. among means (P < 0.05)?	Yes										Significant diff. among means (P < 0.05)?	Yes
R squared	0.161465									R squared	0.829941									R squared	0.834351										R squared	0.73132
Brown-Forsythe test										Brown-Forsythe test										Brown-Forsythe test											Brown-Forsythe test
F (DFn, DFd)	2.63252148274213 (3, 60)									F (DFn, DFd)	6.78489867491365 (3, 60)									F (DFn, DFd)	2.01573040135067 (3, 60)										F (DFn, DFd)	0.902154841651517 (3, 60)
P value	0.0580719									P value	0.000514963									P value	0.121293										P value	0.445517
P value summary	ns									P value summary	***									P value summary	ns										P value summary	ns
Are SDs significantly different (P < 0.05)?	No									Are SDs significantly different (P < 0.05)?	Yes									Are SDs significantly different (P < 0.05)?	No										Are SDs significantly different (P < 0.05)?	No
Bartlett's test										Bartlett's test										Bartlett's test											Bartlett's test
Bartlett's statistic (corrected)	7.84529									Bartlett's statistic (corrected)	18.2562									Bartlett's statistic (corrected)	13.7057										Bartlett's statistic (corrected)	6.01997
P value	0.0493196									P value	0.00038945									P value	0.00333433										P value	0.110643
P value summary	*									P value summary	***									P value summary	**										P value summary	ns
Are SDs significantly different (P < 0.05)?	Yes									Are SDs significantly different (P < 0.05)?	Yes									Are SDs significantly different (P < 0.05)?	Yes										Are SDs significantly different (P < 0.05)?	No
ANOVA table	SS	DF	MS	F (DFn, DFd)	P value					ANOVA table	SS	DF	MS	F (DFn, DFd)	P value					ANOVA table	SS	DF	MS	F (DFn, DFd)	P value						ANOVA table	SS	DF	MS	F (DFn, DFd)	P value
Treatment (between columns)	0.0109025	3	0.00363418	F (3, 60) = 3.85111582290063	P=0.013763985533458					Treatment (between columns)	0.495464	3	0.165155	F (3, 60) = 97.6063139776594	P<0.000000000000001					Treatment (between columns)	2.03876	3	0.679587	F (3, 60) = 100.737127772202	P<0.000000000000001						Treatment (between columns)	4.14294	3	1.38098	F (3, 60) = 54.4379369802535	P<0.000000000000001
Residual (within columns)	0.0566201	60	0.000943668							Residual (within columns)	0.101523	60	0.00169205							Residual (within columns)	0.404768	60	0.00674614								Residual (within columns)	1.52208	60	0.0253679
Total	0.0675226	63								Total	0.596987	63								Total	2.44353	63									Total	5.66501	63
Data summary										Data summary										Data summary											Data summary
Number of treatments (columns)	4									Number of treatments (columns)	4									Number of treatments (columns)	4										Number of treatments (columns)	4
Number of values (total)	64									Number of values (total)	64									Number of values (total)	64										Number of values (total)	64
Number of families	1									Number of families	1									Number of families	1										Number of families	1
Number of comparisons per family	6									Number of comparisons per family	6									Number of comparisons per family	6										Number of comparisons per family	6
Alpha	0.05									Alpha	0.05									Alpha	0.05										Alpha	0.05
Tukey's multiple comparisons test	Mean Diff.	95.00% CI of diff.	Below threshold?	Summary	Adjusted P Value					Tukey's multiple comparisons test	Mean Diff.	95.00% CI of diff.	Below threshold?	Summary	Adjusted P Value					Tukey's multiple comparisons test	Mean Diff.	95.00% CI of diff.	Below threshold?	Summary	Adjusted P Value						Šídák's multiple comparisons test	Mean Diff.	95.00% CI of diff.	Below threshold?	Summary	Adjusted P Value
3 month WT vs. 3 month KO	0.0222052	-0.00649486133191837 to 0.0509053000819184	No	ns	0.183466	A-B				3 month WT vs. 3 month KO	0.122332	0.0839011647646015 to 0.160762833985398	Yes	****	7.8343e-11	A-B				3 month WT vs. 3 month KO	0.243043	0.166306287623523 to 0.319778993626477	Yes	****	8.8796e-11	A-B					3 month WT vs. 3 month KO	0.448232	0.295028638832628 to 0.601436049917372	Yes	****	3.44232e-10	A-B
3 month WT vs. 6 month WT	-0.0130924	-0.0417924475819184 to 0.0156077138319184	No	ns	0.62583	A-C				3 month WT vs. 6 month WT	-0.0492449	-0.0876757096103984 to -0.0108140403896015	Yes	**	0.00670933	A-C				3 month WT vs. 6 month WT	-0.147996	-0.224732616751477 to -0.0712599107485226	Yes	****	2.17084e-05	A-C					3 month WT vs. 6 month WT	-0.172044	-0.325247261167372 to -0.0188398500826279	Yes	*	0.0199512	A-C
3 month WT vs. 6 month KO	0.0107497	-0.0179503619569184 to 0.0394497994569184	No	ns	0.755793	A-D				3 month WT vs. 6 month KO	0.167456	0.129025364139602 to 0.205887033360398	Yes	****	1.9917e-11	A-D				3 month WT vs. 6 month KO	0.288486	0.211749649498523 to 0.365222355501477	Yes	****	2.01e-11	A-D					3 month WT vs. 6 month KO	0.360016	0.206812025707628 to 0.513219436792372	Yes	****	1.60981e-07	A-D
3 month KO vs. 6 month WT	-0.0352976	-0.0639976669569184 to -0.00659750554308164	Yes	**	0.00996525	B-C				3 month KO vs. 6 month WT	-0.171577	-0.210007708985398 to -0.133146039764602	Yes	****	1.9913e-11	B-C				3 month KO vs. 6 month WT	-0.391039	-0.467775257376477 to -0.314302551373523	Yes	****	1.9904e-11	B-C					3 month KO vs. 6 month WT	-0.620276	-0.773479605542372 to -0.467072194457628	Yes	****	3e-15	B-C
3 month KO vs. 6 month KO	-0.0114555	-0.0401555813319184 to 0.0172445800819184	No	ns	0.718046	B-D				3 month KO vs. 6 month KO	0.0451242	0.00669336476460156 to 0.0835550339853985	Yes	*	0.0150852	B-D				3 month KO vs. 6 month KO	0.0454434	-0.0312929911264773 to 0.122179714876477	No	ns	0.406182	B-D					3 month KO vs. 6 month KO	-0.0882166	-0.241420318667372 to 0.0649870924173723	No	ns	0.543369	B-D
6 month WT vs. 6 month KO	0.0238421	-0.00485799508191836 to 0.0525421663319184	No	ns	0.136279	C-D				6 month WT vs. 6 month KO	0.216701	0.178270239139602 to 0.255131908360398	Yes	****	1.9903e-11	C-D				6 month WT vs. 6 month KO	0.436482	0.359745913248523 to 0.513218619251477	Yes	****	1.9903e-11	C-D					6 month WT vs. 6 month KO	0.532059	0.378855581332628 to 0.685262992417373	Yes	****	1.05e-12	C-D
Test details	Mean 1	Mean 2	Mean Diff.	SE of diff.	n1	n2	q	DF		Test details	Mean 1	Mean 2	Mean Diff.	SE of diff.	n1	n2	q	DF		Test details	Mean 1	Mean 2	Mean Diff.	SE of diff.	n1	n2	q	DF			Test details	Mean 1	Mean 2	Mean Diff.	SE of diff.	n1	n2	t	DF
3 month WT vs. 3 month KO	0.245461	0.223255	0.0222052	0.0108609	16	16	2.89138	60		3 month WT vs. 3 month KO	0.469765	0.347433	0.122332	0.0145432	16	16	11.8958	60		3 month WT vs. 3 month KO	1.00858	0.765541	0.243043	0.0290391	16	16	11.8363	60			3 month WT vs. 3 month KO	1.87418	1.42595	0.448232	0.0563116	16	16	7.95986	60
3 month WT vs. 6 month WT	0.245461	0.258553	-0.0130924	0.0108609	16	16	1.70478	60		3 month WT vs. 6 month WT	0.469765	0.51901	-0.0492449	0.0145432	16	16	4.78867	60		3 month WT vs. 6 month WT	1.00858	1.15658	-0.147996	0.0290391	16	16	7.20747	60			3 month WT vs. 6 month WT	1.87418	2.04623	-0.172044	0.0563116	16	16	3.05521	60
3 month WT vs. 6 month KO	0.245461	0.234711	0.0107497	0.0108609	16	16	1.39974	60		3 month WT vs. 6 month KO	0.469765	0.302309	0.167456	0.0145432	16	16	16.2838	60		3 month WT vs. 6 month KO	1.00858	0.720098	0.288486	0.0290391	16	16	14.0494	60			3 month WT vs. 6 month KO	1.87418	1.51417	0.360016	0.0563116	16	16	6.39328	60
3 month KO vs. 6 month WT	0.223255	0.258553	-0.0352976	0.0108609	16	16	4.59616	60		3 month KO vs. 6 month WT	0.347433	0.51901	-0.171577	0.0145432	16	16	16.6845	60		3 month KO vs. 6 month WT	0.765541	1.15658	-0.391039	0.0290391	16	16	19.0437	60			3 month KO vs. 6 month WT	1.42595	2.04623	-0.620276	0.0563116	16	16	11.0151	60
3 month KO vs. 6 month KO	0.223255	0.234711	-0.0114555	0.0108609	16	16	1.49164	60		3 month KO vs. 6 month KO	0.347433	0.302309	0.0451242	0.0145432	16	16	4.38797	60		3 month KO vs. 6 month KO	0.765541	0.720098	0.0454434	0.0290391	16	16	2.21311	60			3 month KO vs. 6 month KO	1.42595	1.51417	-0.0882166	0.0563116	16	16	1.56658	60
6 month WT vs. 6 month KO	0.258553	0.234711	0.0238421	0.0108609	16	16	3.10452	60		6 month WT vs. 6 month KO	0.51901	0.302309	0.216701	0.0145432	16	16	21.0724	60		6 month WT vs. 6 month KO	1.15658	0.720098	0.436482	0.0290391	16	16	21.2569	60			6 month WT vs. 6 month KO	2.04623	1.51417	0.532059	0.0563116	16	16	9.44849	60
Compact letter display										Compact letter display										Compact letter display											Compact letter display
6 month WT	A									6 month WT	A									6 month WT	A										6 month WT	A
3 month WT	A B									3 month WT	B									3 month WT	B										3 month WT	B
6 month KO	A B									3 month KO	C									3 month KO	C										6 month KO	C
3 month KO	B									6 month KO	D									6 month KO	C										3 month KO	C

## Sheet: 1g
Figure 1g (Left)
Raw data
	EDL																SOL
	Male	Male	Male	Male	Male	Male	Male	Male	Female	Female	Female	Female	Female	Female	Female	Female	Male	Male	Male	Male	Male	Male	Male	Male	Female	Female	Female	Female	Female	Female	Female	Female
6 month WT	9.68333	9.07618	8.51009	8.43068	8.13487	8.61367	9.34297	8.13932	8.17751	8.22339	8.43023	8.27687	8.0134	8.19212	7.64988	8.03548	3.88697	5.2546	5.76318	5.88041	4.22267	5.25841	4.70704	4.04172	3.71742	3.84407	4.11214	4.22123	3.56896	3.67603	3.92073	4.07918
6 month KO	4.84838	6.14311	5.18319	5.84822	5.76714	5.76761	4.03841	6.95247	4.72967	4.94168	4.10287	4.64997	4.22681	4.88672	4.9958	4.38124	5.75214	4.45956	5.62605	5.78745	5.72552	4.22856	5.33814	5.25043	4.4827	4.45337	3.76124	3.80153	4.43902	3.92505	3.83644	4.46207
EDL						SOL
Test for normal distribution						Test for normal distribution
D'Agostino & Pearson test	6 month WT	6 month KO				D'Agostino & Pearson test	6 month WT	6 month KO
K2	5.55183	2.11342				K2	3.22836	4.64718
P value	0.0622925	0.347597				P value	0.199054	0.0979216
Passed normality test (alpha=0.05)?	Yes	Yes				Passed normality test (alpha=0.05)?	Yes	Yes
P value summary	ns	ns				P value summary	ns	ns
Unpaired t test						Unpaired t test
P value	1.5e-14					P value	0.231395
P value summary	****					P value summary	ns
Significantly different (P < 0.05)?	Yes					Significantly different (P < 0.05)?	No
One- or two-tailed P value?	Two-tailed					One- or two-tailed P value?	Two-tailed
t, df	t=13.8266540867159, df=30					t, df	t=1.22153793920317, df=30
How big is the difference?						How big is the difference?
Mean of column A	8.43312					Mean of column A	4.38399
Mean of column B	5.09146					Mean of column B	4.70808
Difference between means (B - A) ± SEM	-3.34166767937500 ± 0.241683031803446					Difference between means (B - A) ± SEM	0.324086318125000 ± 0.265310071610552
95% confidence interval	-3.83525027838255 to -2.84808508036745					95% confidence interval	-0.217749133504539 to 0.865921769754540
R squared (eta squared)	0.864362					R squared (eta squared)	0.0473818
F test to compare variances						F test to compare variances
F, DFn, Dfd	2.37166809468967, 15, 15					F, DFn, Dfd	1.00209957153981, 15, 15
P value	0.105102					P value	0.996813
P value summary	ns					P value summary	ns
Significantly different (P < 0.05)?	No					Significantly different (P < 0.05)?	No
Data analyzed						Data analyzed
Sample size, column A	16					Sample size, column A	16
Sample size, column B	16					Sample size, column B	16
Figure 1g (Right)
Raw data
	TA																GST																QUAD
	Male	Male	Male	Male	Male	Male	Male	Male	Female	Female	Female	Female	Female	Female	Female	Female	Male	Male	Male	Male	Male	Male	Male	Male	Female	Female	Female	Female	Female	Female	Female	Female	Male	Male	Male	Male	Male	Male	Male	Male	Female	Female	Female	Female	Female	Female	Female	Female
WT 6 month	142.971	157.441	149.394	146.806	153.66	150.067	142.448	141.7	147.718	147.274	146.73	145.969	146.685	143.789	141.543	142.051	156.883	148.611	156.65	150.191	167.155	142.901	152.36	149.053	153.086	149.094	148.696	156.945	147.429	153.072	149.984	155.188	194.576	174.257	199.537	179.182	188.526	194.504	195.563	177.534	185.644	187.602	182.038	182.448	180.206	188.499	189.066	187.388
KO 6 month	86.4559	77.9269	74.4937	85.411	86.7534	88.9639	70.4349	86.2784	83.0205	83.3584	75.2194	82.1614	76.4931	75.6834	83.1043	82.9646	68.8829	85.7217	81.1985	86.5044	79.6053	89.7453	85.2577	85.5315	82.6577	85.9504	81.3649	84.8456	81.6695	82.6	82.1358	84.5303	82.4389	81.1066	74.8756	86.1825	72.9049	86.5549	83.4431	77.4959	80.3266	76.4718	78.9437	84.8342	76.6155	75.3428	77.7833	79.9383
TA							GST					QUAD
Test for normal distribution							Test for normal distribution					Test for normal distribution
D'Agostino & Pearson test							D'Agostino & Pearson test					D'Agostino & Pearson test
K2	4.22887	1.47148					K2	7.01915	18.6653			K2	0.336531	1.06804
P value	0.120701	0.479152					P value	0.0299096	8.84853e-05			P value	0.845129	0.586243
Passed normality test (alpha=0.05)?	Yes	Yes					Passed normality test (alpha=0.05)?	No	No			Passed normality test (alpha=0.05)?	Yes	Yes
P value summary	ns	ns					P value summary	*	*			P value summary	ns	ns
Unpaired t test							Mann Whitney test					Unpaired t test
P value	<0.000000000000001						P value	3.32734e-09				P value	<0.000000000000001
P value summary	****						Exact or approximate P value?	Exact				P value summary	****
Significantly different (P < 0.05)?	Yes						P value summary	****				Significantly different (P < 0.05)?	Yes
One- or two-tailed P value?	Two-tailed						Significantly different (P < 0.05)?	Yes				One- or two-tailed P value?	Two-tailed
t, df	t=37.3924997985490, df=30						One- or two-tailed P value?	Two-tailed				t, df	t=52.0107316338627, df=30
							Sum of ranks in column A,B	392 , 136
How big is the difference?							Mann-Whitney U	0				How big is the difference?
Mean of column A	146.64											Mean of column A	186.661
Mean of column B	81.1702						Difference between medians					Mean of column B	79.7037
Difference between means (B - A) ± SEM	-65.4700596437500 ± 1.75088747734086						Median of column A	151.275772000000, n=16				Difference between means (B - A) ± SEM	-106.956887000000 ± 2.05643880868547
95% confidence interval	-69.0458489128060 to -61.8942703746940						Median of column B	83.5939997500000, n=16				95% confidence interval	-111.156695337047 to -102.757078662953
R squared (eta squared)	0.978995						Difference: Actual	-67.6818				R squared (eta squared)	0.989032
							Difference: Hodges-Lehmann	-67.839
F test to compare variances												F test to compare variances
F, DFn, Dfd	1.46953619012801, 15, 15											F, DFn, Dfd	2.95250291040657, 15, 15
P value	0.464823											P value	0.0438576
P value summary	ns											P value summary	*
Significantly different (P < 0.05)?	No											Significantly different (P < 0.05)?	Yes
Data analyzed												Data analyzed
Sample size, column A	16											Sample size, column A	16
Sample size, column B	16											Sample size, column B	16

## Sheet: 1h
Figure 1h (Lipid droplet density)								Figure 1h (Lipid driplet area)
Raw data				Test for normal distribution				Raw data				Test for normal distribution
	WT 6 month	KO 6 month		D'Agostino & Pearson test					WT 6 month	KO 6 month		D'Agostino & Pearson test
Male	3.55195	8.39234		K2	10.1768	14.4402		Male	1.52126	1.65872		K2	14.9982	9.81254
Male	4.06269	19.6634		P value	0.00616778	0.000731719		Male	1.14568	1.81113		P value	0.000553589	0.00740005
Male	3.87696	6.22128		Passed normality test (alpha=0.05)?	No	No		Male	1.78107	1.33719		Passed normality test (alpha=0.05)?	No	No
Male	2.49565	7.27801		P value summary	*	*		Male	1.48375	1.66351		P value summary	*	*
Male	3.935	25.6297						Male	1.69458	1.8709
Male	1.3581	7.83518		Mann-Whitney test				Male	0.997766	1.97119		Mann-Whitney test
Male	1.46257	13.8131		Column B	KO 6 month			Male	0.870813	2.05957		Column B	KO 6 month
Male	0.90388	5.88509		vs.	vs.			Male	1.0164	1.11949		vs.	vs.
Male	2.29832	7.80035		Column A	WT 6 month			Male	1.01175	1.6683		Column A	WT 6 month
Male	1.8108	14.6024						Male	1.33071	1.58079
Male	1.17238	8.61289		Mann Whitney test				Male	0.89661	1.05502		Mann Whitney test
Male	1.75276	9.36739		P value	<0.000000000000001			Male	1.1161	0.815492		P value	8.07948e-09
Male	1.33489	13.4185		Exact or approximate P value?	Exact			Male	0.711674	1.05851		Exact or approximate P value?	Exact
Male	0.89379	8.85665		P value summary	****			Male	0.74928	1.23943		P value summary	****
Male	0.6124	23.6332		Significantly different (P < 0.05)?	Yes			Male	0.84608	1.21949		Significantly different (P < 0.05)?	Yes
Male	0.56878	22.043		One- or two-tailed P value?	Two-tailed			Male	0.955174	1.27331		One- or two-tailed P value?	Two-tailed
Male	0.16251	14.7069		Sum of ranks in column A,B	3632 , 9248			Male	0.9922	1.27461		Sum of ranks in column A,B	4799 , 8081
Male	0.2902	17.3767		Mann-Whitney U	392			Male	1.08029	1.19703		Mann-Whitney U	1559
Male	0.27859	21.6135						Male	0.5929	1.25341
Male	0.06965	27.7423		Difference between medians				Male	1.21808	1.22254		Difference between medians
Male	6.2101	16.1579		Median of column A	3.90925348000000, n=80			Male	0.835626	1.61946		Median of column A	0.965836245000000, n=80
Male	13.1283	20.4411		Median of column B	15.0029050000000, n=80			Male	0.849565	1.52678		Median of column B	1.45666195500000, n=80
Male	9.19327	22.0197		Difference: Actual	11.0937			Male	0.743037	1.34179		Difference: Actual	0.490826
Male	8.7754	27.0226		Difference: Hodges-Lehmann	11.4335			Male	0.81767	1.07835		Difference: Hodges-Lehmann	0.404111
Male	8.31109	17.841						Male	0.795551	1.64047
Male	2.16284	15.7516						Male	0.835239	1.74235
Male	1.6599	19.5357						Male	0.763897	2.00584
Male	3.1689	15.9721						Male	0.768737	1.97288
Male	2.17064	22.3448						Male	0.820719	2.01228
Male	1.38132	11.9907						Male	0.558439	1.45471
Male	4.78236	16.1811						Male	0.903289	0.83277
Male	7.33605	6.23332						Male	0.868344	1.15124
Male	1.9617	7.02264						Male	0.75867	1.0271
Male	0.7545	13.3604						Male	0.663467	1.49498
Male	0.76611	12.3157						Male	0.550744	1.40999
Male	1.98492	13.9756						Male	0.60229	0.922068
Male	0.98666	15.2989						Male	0.55176	1.2568
Male	0.63843	13.6158						Male	0.960982	1.17447
Male	0.6036	13.8247						Male	0.50728	1.16934
Male	0.26698	14.0801						Male	0.561876	1.16741
Female	1.12025	22.4036						Female	1.28266	1.99484
Female	10.2233	5.67569						Female	0.676498	1.05774
Female	10.704	6.97664						Female	1.18689	1.4542
Female	6.54501	13.9853						Female	1.80636	1.0022
Female	8.95004	16.3879						Female	1.4247	2.1665
Female	3.41839	21.1028						Female	1.53954	2.11969
Female	5.22723	9.55825						Female	0.564058	1.48333
Female	1.89853	16.2041						Female	1.62224	0.906616
Female	3.48283	13.7819						Female	1.89869	1.45276
Female	2.7233	26.7201						Female	0.936417	2.142
Female	6.19181	10.2937						Female	1.74097	2.08841
Female	6.26595	6.48456						Female	1.91468	1.41748
Female	8.75092	12.5959						Female	1.75066	1.65732
Female	5.83182	14.2949						Female	1.74477	1.44936
Female	8.4316	15.412						Female	0.849443	1.72321
Female	7.87189	11.3032						Female	1.68493	1.67962
Female	6.7048	24.7266						Female	0.864388	1.46285
Female	6.92384	21.9894						Female	1.82819	1.27052
Female	7.66472	6.84208						Female	1.00587	0.976677
Female	8.9074	9.93316						Female	1.15922	1.45861
Female	4.02695	29.8076						Female	0.926795	1.2044
Female	8.45076	5.83367						Female	0.794483	1.72562
Female	4.94354	27.3313						Female	0.97069	1.78056
Female	4.37336	20.5534						Female	0.694703	1.93836
Female	5.78919	29.177						Female	0.926031	2.02486
Female	10.0353	29.4321						Female	1.09628	1.92749
Female	8.18718	8.56575						Female	0.644627	1.917
Female	2.45949	22.5018						Female	1.61163	0.93506
Female	10.8505	22.8105						Female	1.79414	1.21566
Female	4.42963	10.644						Female	1.76484	1.6946
Female	5.30523	23.3419						Female	0.51661	1.5073
Female	3.88351	25.9224						Female	1.77804	1.71492
Female	8.76429	26.2399						Female	1.37023	1.80857
Female	8.32981	29.5571						Female	1.66952	1.8127
Female	6.93809	12.9909						Female	1.51995	1.30071
Female	4.13997	23.9253						Female	0.765354	1.31187
Female	2.56358	20.0642						Female	1.95775	1.17275
Female	3.75097	23.8716						Female	1.26162	2.24109
Female	8.13108	12.5317						Female	0.761936	1.56089
Female	9.50046	5.78655						Female	1.16442	0.929692

## Sheet: 1j-l
Figure 1j
Raw data
	WT+STZ-Glargine						WT+STZ+Glargine						KO+STZ-Glargine						KO+STZ+Glargine
	Male	Male	Male	Male	Male	Male	Male	Male	Male	Male	Male	Male	Male	Male	Male	Male	Male	Male	Male	Male	Male	Male	Male	Male
D 0:00:00	0.708084	0.722337	0.752548	0.698381	0.704859	0.682533	0.742399	0.723706	0.772496	0.705457	0.791328	0.786441	0.692106	0.764456	0.727427	0.674339	0.647119	0.713927	0.641963	0.695627	0.641446	0.711609	0.710694	0.648887
0:37:46	0.72162	0.685545	0.61985	0.714316	0.737434	0.735252	0.723564	0.747288	0.706442	0.916543	0.74149	0.705672	0.676008	0.743811	0.727979	0.739747	0.661217	0.676778	0.783594	0.739359	0.751124	0.630698	0.705036	0.693363
1:13:46	0.679295	0.658378	0.773956	0.625547	0.667955	0.658713	0.783002	0.827282	0.873985	0.756512	0.7868	0.752038	0.675707	0.749975	0.716572	0.674581	0.679336	0.832961	0.68608	0.623691	0.790434	0.669407	0.642066	0.765816
1:49:46	0.743764	0.67524	0.714455	0.781542	0.77417	0.643718	0.713663	0.763676	0.784586	0.871711	0.796191	0.787211	0.637144	0.64626	0.785046	0.792144	0.764248	0.731754	0.679816	0.608461	0.702388	0.709974	0.710221	0.762664
2:25:46	0.741889	0.641276	0.799593	0.615917	0.755949	0.625953	0.745967	0.739535	0.757937	0.701453	0.778701	0.746224	0.745753	0.612694	0.742741	0.828854	0.745341	0.615128	0.702925	0.780977	0.631654	0.656907	0.768345	0.769449
3:01:46	0.634128	0.623536	0.759518	0.728192	0.748343	0.747543	0.737661	0.738963	0.755578	0.736206	0.714641	0.781119	0.713466	0.703685	0.791242	0.60836	0.663313	0.673404	0.780712	0.606974	0.625677	0.787633	0.757871	0.63504
3:37:46	0.729771	0.774624	0.705119	0.708905	0.712771	0.795547	0.711453	0.785961	0.761567	0.794155	0.885671	0.772556	0.631196	0.663418	0.658256	0.778114	0.640202	0.682748	0.752783	0.750153	0.745039	0.673503	0.793733	0.678922
4:13:46	0.746193	0.647693	0.773135	0.68886	0.761145	0.722769	0.710725	0.791112	0.734999	0.746946	0.752869	0.779315	0.659331	0.888384	0.726726	0.704574	0.736162	0.694338	0.731682	0.691942	0.762588	0.667253	0.732793	0.862677
4:49:46	0.671298	0.767209	0.758365	0.634658	0.711263	0.786869	0.805279	0.795924	0.729277	0.738826	0.715007	0.728398	0.685757	0.648685	0.624082	0.7257	0.792461	0.670698	0.720803	0.76919	0.652147	0.754525	0.701212	0.60367
5:25:46	0.742168	0.728546	0.633394	0.663186	0.628671	0.671895	0.799045	0.707264	0.759952	0.738403	0.73389	0.789145	0.789552	0.735661	0.775394	0.713373	0.620796	0.657128	0.773289	0.644188	0.738065	0.792687	0.740331	0.77032
6:01:46	0.768054	0.784163	0.771931	0.744996	0.617186	0.603387	0.811527	0.811142	0.823518	0.877013	0.825393	0.729101	0.660376	0.745114	0.750005	0.632536	0.653603	0.614252	0.7011	0.652275	0.740578	0.640444	0.69141	0.780119
6:37:46	0.765157	0.786026	0.731462	0.644923	0.671606	0.709698	0.792033	0.875638	0.764787	0.91544	0.789955	0.794675	0.612753	0.797112	0.600171	0.675	0.691664	0.751296	0.78236	0.603227	0.86306	0.651547	0.704212	0.860403
7:13:46	0.761807	0.798889	0.806724	0.848778	0.805602	0.863602	0.751062	0.747723	0.713518	0.844807	0.714124	0.879078	0.75982	0.787114	0.755621	0.747317	0.887595	0.733207	0.802575	0.732103	0.736679	0.824188	0.715362	0.728862
7:49:46	0.820487	0.894394	0.731224	0.720784	0.76029	0.726131	0.984074	0.922385	0.90347	1.00953	1.08902	1.09835	0.845596	0.840106	0.765077	0.726424	0.754781	0.825605	0.881403	0.873387	0.845611	0.784364	0.890455	0.82987
8:25:46	0.832302	0.769239	0.842701	0.774989	0.887984	0.792392	1.03397	1.29557	0.974028	0.843785	0.97269	0.942794	0.718725	0.827324	0.733402	0.801528	0.818154	0.801111	0.891756	0.766917	0.832684	0.717618	0.784874	0.789463
9:01:46	0.740268	0.863269	0.886819	0.887824	0.793548	0.881324	0.903984	1.0943	0.840473	1.06975	1.01358	1.0668	0.828084	0.852243	0.854456	0.854242	0.88711	0.780061	0.85436	0.890114	0.752119	0.805354	0.755778	0.846655
9:37:46	0.753521	0.883017	0.771528	0.806369	0.814511	0.732573	0.831803	0.997589	1.06949	0.959982	1.07047	1.09826	0.75427	0.774567	0.744095	0.809661	0.724483	0.8735	0.886696	0.890248	0.714567	0.759145	0.747453	0.775874
10:13:46	0.844417	0.781744	0.742004	0.731832	0.897599	0.890943	1.01436	1.01444	0.852113	0.957723	1.01575	0.931252	0.713757	0.793264	0.786146	0.846466	0.739	0.80001	0.761015	0.780393	0.868534	0.72629	0.87784	0.823487
10:49:46	0.798087	0.788671	0.769088	0.776413	0.876625	0.784247	0.949006	0.880965	0.849625	0.923548	0.998294	0.959679	0.773332	0.84605	0.79015	0.814866	0.855734	0.717231	0.870432	0.881168	0.730063	0.864192	0.850094	0.778527
11:25:46	0.760313	0.715264	0.837905	0.82382	0.871218	0.757391	0.939282	1.05703	0.981895	0.953485	0.987386	0.993822	0.703868	0.877779	0.805047	0.802363	0.778895	0.832575	0.822273	0.759339	0.842186	0.753398	0.710317	0.788053
12:01:46	0.842541	0.888586	0.843146	0.836245	0.724515	0.845385	0.959707	0.988693	0.988772	1.03661	0.930048	0.877156	0.889672	0.785246	0.858019	0.894607	0.890348	0.837846	0.784669	0.771338	0.787565	0.888091	0.866221	0.791483
12:37:46	0.727881	0.833457	0.869065	0.875708	0.812561	0.73358	1.04207	0.954721	1.05238	0.83744	0.951564	0.855354	0.791083	0.818005	0.715996	0.874425	0.800532	0.788236	0.854744	0.782802	0.775129	0.815333	0.833893	0.850999
13:13:46	0.801621	0.704396	0.778053	0.84622	0.700407	0.726983	0.818757	1.04335	0.905214	0.999427	1.08087	0.874704	0.809901	0.829604	0.81521	0.818424	0.895071	0.756089	0.894797	0.826745	0.764096	0.766595	0.814371	0.712041
13:49:46	0.866906	0.704945	0.726332	0.802181	0.842869	0.865964	0.930228	1.00301	1.03456	1.02973	1.06474	1.07475	0.716909	0.747124	0.785819	0.747924	0.720067	0.751552	0.86607	0.744393	0.81322	0.703537	0.744794	0.720927
L 14:25:46	0.848614	0.791902	0.849428	0.839536	0.837356	0.848214	0.970488	0.975397	0.915828	1.04369	1.01949	1.03646	0.706141	0.737577	0.829208	0.734562	0.882446	0.889825	0.739667	0.84904	0.720243	0.722463	0.84713	0.715698
15:01:46	0.816241	0.739403	0.822762	0.828383	0.882892	0.781977	1.06256	0.873727	1.04345	0.866117	1.01264	1.05319	0.865392	0.818537	0.783804	0.813382	0.811855	0.876732	0.79925	0.78109	0.88956	0.879152	0.776765	0.828669
15:37:46	0.85633	0.730521	0.843641	0.886747	0.715543	0.755146	0.81691	1.00595	0.939644	0.900865	0.908998	0.919747	0.765214	0.769515	0.874635	0.788144	0.769837	0.777023	0.771493	0.81613	0.783629	0.873853	0.88085	0.720559
16:13:46	0.898545	0.712551	0.812659	0.802991	0.795083	0.774274	0.909329	0.853267	0.923192	0.828252	0.812345	0.983163	0.833012	0.881846	0.730797	0.745641	0.878174	0.867105	0.807474	0.873187	0.712627	0.862583	0.852844	0.83669
16:49:46	0.879519	0.761466	0.784744	0.835421	0.815739	0.798222	0.890075	0.93471	0.886	0.890627	0.91896	1.02725	0.846782	0.868377	0.87763	0.826486	0.705751	0.7627	0.719798	0.824625	0.80363	0.862256	0.894294	0.850265
17:25:46	0.773858	0.706292	0.790502	0.80267	0.889172	0.81054	0.845159	0.875105	1.06905	0.983406	0.850737	0.857879	0.845424	0.801092	0.881557	0.961452	0.74411	0.734615	0.767852	0.810264	0.740731	0.754698	0.763488	0.880678
18:01:46	0.661991	0.683675	0.642374	0.64315	0.675532	0.780803	0.795101	0.790314	0.858372	0.870901	0.714095	0.77656	0.606491	0.776194	0.705574	0.727337	0.777562	0.700306	0.760154	0.622359	0.688619	0.626414	0.798943	0.692888
18:37:46	0.76419	0.767969	0.741198	0.725328	0.626922	0.693252	0.91795	0.871159	0.725288	0.75449	0.852795	0.722276	0.633835	0.641074	0.732415	0.654734	0.626322	0.661315	0.625273	0.687338	0.723974	0.669989	0.771187	0.748047
19:13:46	0.728456	0.627685	0.644378	0.700051	0.711164	0.679644	0.842271	0.947344	0.825401	0.756447	0.749472	0.715168	0.664533	0.604739	0.716455	0.710538	0.706085	0.66836	0.74426	0.792538	0.630043	0.625314	0.624804	0.755222
19:49:46	0.683759	0.624166	0.609685	0.831649	0.684942	0.917327	0.73578	0.766417	0.778685	0.74642	0.753489	0.841311	0.678829	0.789306	0.713211	0.645177	0.647422	0.746548	0.723803	0.646729	0.731588	0.744537	0.65263	0.686326
20:25:46	0.688563	0.965324	0.668065	0.686794	0.61955	0.650338	0.710809	0.714235	0.940717	0.921453	0.75863	0.942265	0.700241	0.608584	0.721785	0.701992	0.785323	0.654154	0.689914	0.6951	0.792836	0.636909	0.744822	0.769953
21:01:46	0.735312	0.834792	0.748609	0.793811	0.626073	0.824332	0.71955	0.861402	0.737389	0.746717	0.734712	0.726046	0.69548	0.733376	0.617627	0.650659	0.619783	0.790291	0.608998	0.627175	0.783957	0.643858	0.718491	0.681995
21:37:46	0.616619	0.773545	0.710949	0.961965	0.629334	0.76592	0.709881	0.743443	0.797654	0.705899	0.769711	0.810781	0.838608	0.750961	0.631228	0.759061	0.795297	0.69531	0.759655	0.667573	0.799862	0.651712	0.61467	0.734299
22:13:46	0.735549	0.644817	0.807813	0.931778	0.70136	0.695755	0.727735	0.785726	0.750415	0.702007	0.792213	0.750786	0.674043	0.680065	0.723064	0.666556	0.684221	0.749243	0.602474	0.717357	0.748852	0.745534	0.783293	0.602258
22:49:46	0.763835	0.604901	0.6806	0.636243	0.63879	0.640024	0.765791	0.71247	0.718565	0.72014	0.711036	0.789264	0.694535	0.678612	0.726563	0.687924	0.651327	0.623037	0.776655	0.755339	0.757598	0.716283	0.760465	0.715464
23:25:46	0.736451	0.607821	0.646887	0.693593	0.730889	0.619157	0.71886	0.79451	0.752953	0.774883	0.757024	0.771713	0.609876	0.699997	0.693945	0.771075	0.719432	0.838879	0.776833	0.685483	0.61773	0.636473	0.796051	0.63656
24:01:46	0.876897	0.746318	0.677069	0.757408	0.609145	0.632435	0.732365	0.762836	0.741354	0.79082	0.729419	0.767528	0.713178	0.642808	0.698545	0.78125	0.62223	0.631486	0.723191	0.610765	0.711359	0.696538	0.691813	0.761206
Figure 1k
Raw data
	WT+STZ-Glargine												WT+STZ+Glargine												KO+STZ-Glargine												KO+STZ+Glargine
	Male	Male	Male	Male	Male	Male	Male	Male	Male	Male	Male	Male	Male	Male	Male	Male	Male	Male	Male	Male	Male	Male	Male	Male	Male	Male	Male	Male	Male	Male	Male	Male	Male	Male	Male	Male	Male	Male	Male	Male	Male	Male	Male	Male	Male	Male	Male	Male
0	3.9691	3.4015	3.2256	3.3991	3.7942	4.0842	3.5682	3.3494	3.7793	3.2477	3.5062	3.8231	3.7134	4.0982	3.1233	3.1085	3.4395	3.4675	3.4284	3.6408	3.959	3.222	3.7695	3.5727	3.7275	3.1262	3.5865	3.1801	3.9824	3.0373	3.4505	4.7996	4.999	4.3643	3.7719	4.5201	4.0618	3.2385	3.4908	4.0659	3.2265	4.4514	5.0665	5.7105	5.6285	4.5894	4.428	5.6676
20	16.1282	16.1901	18.5208	18.6611	17.4208	18.6116	17.1819	17.9628	17.9923	17.2487	16.1131	17.0318	16.6682	14.0839	14.8101	16.9555	14.2622	14.1345	15.958	15.5043	15.873	15.0489	14.7058	14.4165	19.2865	18.6092	20.5501	19.8843	18.5854	18.4612	21.2345	19.1058	21.9811	21.6888	21.9506	19.5695	16.4911	18.227	16.3322	18.1395	16.6213	16.5351	15.9301	17.7195	17.5992	15.5662	16.0974	16.5949
40	20.7943	18.2925	18.1556	20.0825	18.8384	19.8519	20.4791	19.0429	19.1421	20.6491	19.7174	20.7278	16.0294	17.1299	16.0626	16.563	17.7608	17.2	16.9881	16.9083	17.4941	16.2707	16.4728	17.8114	19.9539	19.5411	17.606	18.8176	18.546	19.4578	20.2448	20.0147	19.9849	19.0531	21.817	19.6339	18.8914	19.9237	19.1005	18.5512	22.9319	18.6385	19.099	20.2358	19.803	18.9104	22.2015	21.7925
60	19.642	20.2664	19.931	20.1276	21.35	20.1903	19.5589	19.0289	20.4374	20.9109	20.524	20.9998	15.5407	15.7429	15.3639	14.1362	14.8482	15.5853	16.3829	16.7904	16.8604	15.0172	15.4241	15.0206	16.4602	16.4329	18.3028	17.7882	17.4279	18.4541	17.0191	18.1076	18.7013	18.655	18.1836	17.2426	19.4123	17.0163	18.3622	19.0723	19.687	18.8959	19.3475	18.5013	18.8024	19.3722	17.4636	19.9092
80	18.4887	17.968	19.4116	18.9397	19.9022	19.9196	20.0329	19.6149	19.2856	19.2183	20.2803	19.4158	13.8606	14.5271	13.6774	13.6391	14.9492	13.7113	13.6749	13.4234	14.5868	14.4075	13.5265	13.5176	16.3839	15.9935	17.242	15.666	17.9684	15.5147	16.4155	18.5793	16.4878	17.5979	18.5268	16.4019	18.86	18.1007	18.8977	18.6193	16.8864	17.8059	18.5624	18.2762	18.6161	17.6496	18.6453	18.8401
100	18.8227	17.889	16.8449	18.4733	17.1775	17.3252	17.901	17.3207	17.9561	16.8156	16.7651	16.0701	10.3853	11.6905	11.7096	10.9986	11.9217	11.4283	9.622	11.1016	11.0814	10.6376	9.7626	11.4153	17.2237	16.06	15.6202	16.4424	16.1832	16.1033	17.5385	17.6509	17.1697	15.6909	15.5321	15.7352	15.2914	17.3548	15.7607	17.5773	16.2847	15.2677	14.3335	14.7011	15.1284	15.8471	14.0415	15.0421
120	16.7683	14.7425	15.8848	14.2243	14.7417	15.5063	14.1023	14.1311	15.7575	15.7461	14.323	14.4636	8.6066	8.6104	7.8527	8.6147	8.9756	7.391	9.3194	8.0746	7.3428	7.2359	9.6958	9.685	15.6302	14.5853	14.675	15.7995	14.3692	14.2589	16.0866	15.4233	15.3033	16.2742	14.9298	14.0715	15.7448	17.0946	16.6528	17.5987	17.67	16.9662	16.6813	15.7982	16.5606	16.0416	15.9716	16.8523
Test for normal distribution
Shapiro-Wilk test	WT+STZ-Glargine	WT+STZ+Glargine	KO+STZ-Glargine	KO+STZ+Glargine
W	0.720342	0.902026	0.749934	0.72856
P value	0.0061554	0.343428	0.0126676	0.00753592
Passed normality test (alpha=0.05)?	No	Yes	No	No
P value summary	*	ns	*	*
Two-way ANOVA	Ordinary
Alpha	0.05
Source of Variation	% of total variation	P value	P value summary	Significant?
Interaction	4.65228	<0.000000000000001	*	Yes
Row Factor	83.1555	<0.000000000000001	*	Yes
Column Factor	9.74736	<0.000000000000001	*	Yes
ANOVA table	SS	DF	MS	F (DFn, DFd)	P value
Interaction	432.844	18	24.0469	F (18, 308) = 32.5607184096552	P<0.000000000000001
Row Factor	7736.72	6	1289.45	F (6, 308) = 1745.98648929037	P<0.000000000000001
Column Factor	906.887	3	302.296	F (3, 308) = 409.323792786434	P<0.000000000000001
Residual	227.465	308	0.738524
Data summary
Number of columns (Column Factor)	4
Number of rows (Row Factor)	7
Number of values	336
Within each row, compare columns (simple effects within rows)
Number of families	7
Number of comparisons per family	3
Alpha	0.05
Dunnett's multiple comparisons test	Mean Diff.	95.00% CI of diff.	Below threshold?	Summary	Adjusted P Value
0
WT+STZ+Glargine vs. WT+STZ-Glargine	-0.05025	-0.878504365099628 to 0.778004365099628	No	ns	0.997917
WT+STZ+Glargine vs. KO+STZ-Glargine	-0.3335	-1.16175436509963 to 0.494754365099628	No	ns	0.659621
WT+STZ+Glargine vs. KO+STZ+Glargine	-0.923667	-1.75192103176630 to -0.0954123015670391	Yes	*	0.0243021
20
WT+STZ+Glargine vs. WT+STZ-Glargine	-2.22017	-3.04842103176630 to -1.39191230156704	Yes	*	2.62037e-09
WT+STZ+Glargine vs. KO+STZ-Glargine	-4.87383	-5.70208769843296 to -4.04557896823371	Yes	*	<0.000000000000001
WT+STZ+Glargine vs. KO+STZ+Glargine	-1.61925	-2.44750436509963 to -0.790995634900373	Yes	*	1.71682e-05
40
WT+STZ+Glargine vs. WT+STZ-Glargine	-2.75692	-3.58517103176630 to -1.92866230156704	Yes	*	1.79e-13
WT+STZ+Glargine vs. KO+STZ-Glargine	-2.66508	-3.49333769843296 to -1.83682896823371	Yes	*	1.085e-12
WT+STZ+Glargine vs. KO+STZ+Glargine	-3.11583	-3.94408769843296 to -2.28757896823371	Yes	*	<0.000000000000001
60
WT+STZ+Glargine vs. WT+STZ-Glargine	-4.68792	-5.51617103176630 to -3.85966230156704	Yes	*	<0.000000000000001
WT+STZ+Glargine vs. KO+STZ-Glargine	-2.172	-3.00025436509963 to -1.34374563490037	Yes	*	5.72037e-09
WT+STZ+Glargine vs. KO+STZ+Glargine	-3.26075	-4.08900436509963 to -2.43249563490037	Yes	*	<0.000000000000001
80
WT+STZ+Glargine vs. WT+STZ-Glargine	-5.41475	-6.24300436509963 to -4.58649563490037	Yes	*	<0.000000000000001
WT+STZ+Glargine vs. KO+STZ-Glargine	-2.93975	-3.76800436509963 to -2.11149563490037	Yes	*	<0.000000000000001
WT+STZ+Glargine vs. KO+STZ+Glargine	-4.35475	-5.18300436509963 to -3.52649563490037	Yes	*	<0.000000000000001
100
WT+STZ+Glargine vs. WT+STZ-Glargine	-6.46717	-7.29542103176630 to -5.63891230156704	Yes	*	<0.000000000000001
WT+STZ+Glargine vs. KO+STZ-Glargine	-5.43283	-6.26108769843296 to -4.60457896823370	Yes	*	<0.000000000000001
WT+STZ+Glargine vs. KO+STZ+Glargine	-4.57292	-5.40117103176629 to -3.74466230156704	Yes	*	<0.000000000000001
120
WT+STZ+Glargine vs. WT+STZ-Glargine	-6.58217	-7.41042103176629 to -5.75391230156704	Yes	*	<0.000000000000001
WT+STZ+Glargine vs. KO+STZ-Glargine	-6.66675	-7.49500436509963 to -5.83849563490037	Yes	*	<0.000000000000001
WT+STZ+Glargine vs. KO+STZ+Glargine	-8.18567	-9.01392103176630 to -7.35741230156704	Yes	*	<0.000000000000001
Test details	Mean 1	Mean 2	Mean Diff.	SE of diff.	N1	N2	q	DF
0
WT+STZ+Glargine vs. WT+STZ-Glargine	3.54533	3.59558	-0.05025	0.350838	12	12	0.143228	308
WT+STZ+Glargine vs. KO+STZ-Glargine	3.54533	3.87883	-0.3335	0.350838	12	12	0.950581	308
WT+STZ+Glargine vs. KO+STZ+Glargine	3.54533	4.469	-0.923667	0.350838	12	12	2.63274	308
20
WT+STZ+Glargine vs. WT+STZ-Glargine	15.2018	17.422	-2.22017	0.350838	12	12	6.32818	308
WT+STZ+Glargine vs. KO+STZ-Glargine	15.2018	20.0757	-4.87383	0.350838	12	12	13.892	308
WT+STZ+Glargine vs. KO+STZ+Glargine	15.2018	16.8211	-1.61925	0.350838	12	12	4.61538	308
40
WT+STZ+Glargine vs. WT+STZ-Glargine	16.8909	19.6478	-2.75692	0.350838	12	12	7.85809	308
WT+STZ+Glargine vs. KO+STZ-Glargine	16.8909	19.556	-2.66508	0.350838	12	12	7.59633	308
WT+STZ+Glargine vs. KO+STZ+Glargine	16.8909	20.0068	-3.11583	0.350838	12	12	8.88111	308
60
WT+STZ+Glargine vs. WT+STZ-Glargine	15.5593	20.2473	-4.68792	0.350838	12	12	13.3621	308
WT+STZ+Glargine vs. KO+STZ-Glargine	15.5593	17.7313	-2.172	0.350838	12	12	6.19089	308
WT+STZ+Glargine vs. KO+STZ+Glargine	15.5593	18.8201	-3.26075	0.350838	12	12	9.29417	308
80
WT+STZ+Glargine vs. WT+STZ-Glargine	13.9585	19.3732	-5.41475	0.350838	12	12	15.4338	308
WT+STZ+Glargine vs. KO+STZ-Glargine	13.9585	16.8983	-2.93975	0.350838	12	12	8.37922	308
WT+STZ+Glargine vs. KO+STZ+Glargine	13.9585	18.3133	-4.35475	0.350838	12	12	12.4124	308
100
WT+STZ+Glargine vs. WT+STZ-Glargine	10.9797	17.4468	-6.46717	0.350838	12	12	18.4335	308
WT+STZ+Glargine vs. KO+STZ-Glargine	10.9797	16.4125	-5.43283	0.350838	12	12	15.4853	308
WT+STZ+Glargine vs. KO+STZ+Glargine	10.9797	15.5526	-4.57292	0.350838	12	12	13.0343	308
120
WT+STZ+Glargine vs. WT+STZ-Glargine	8.4505	15.0327	-6.58217	0.350838	12	12	18.7613	308
WT+STZ+Glargine vs. KO+STZ-Glargine	8.4505	15.1173	-6.66675	0.350838	12	12	19.0024	308
WT+STZ+Glargine vs. KO+STZ+Glargine	8.4505	16.6362	-8.18567	0.350838	12	12	23.3318	308
Figure 1l
Raw data
	WT+STZ-Glargine												WT+STZ+Glargine												KO+STZ-Glargine												KO+STZ+Glargine
	Male	Male	Male	Male	Male	Male	Male	Male	Male	Male	Male	Male	Male	Male	Male	Male	Male	Male	Male	Male	Male	Male	Male	Male	Male	Male	Male	Male	Male	Male	Male	Male	Male	Male	Male	Male	Male	Male	Male	Male	Male	Male	Male	Male	Male	Male	Male	Male
Pre	0.539676	0.505942	0.473688	0.694196	0.406686	0.61315	0.439637	0.568078	0.431419	0.559539	0.557597	0.51982	0.417512	0.590178	0.560245	0.637028	0.692581	0.500195	0.638969	0.552087	0.654128	0.64426	0.607303	0.641127	0.669915	0.429953	0.574765	0.499426	0.625415	0.490272	0.686677	0.758708	0.667753	0.600695	0.684929	0.693919	0.621999	0.556998	0.563613	0.47166	0.520646	0.582887	0.601249	0.599412	0.53328	0.551339	0.535787	0.640508
Post	1.85903	1.40369	1.77029	1.3284	1.52367	1.94998	1.84918	1.77766	1.83331	1.88445	1.84039	1.81122	0.484551	0.538402	0.816048	0.426888	0.455833	0.721265	0.581365	0.660645	0.516425	0.541389	0.57641	0.526029	1.96004	1.82578	1.21588	1.1018	1.48352	1.1603	1.51538	1.81591	1.74593	1.86184	1.84139	1.53518	1.1063	1.70353	1.52441	1.1812	1.32663	1.59462	1.68705	1.76142	1.70811	1.55809	1.62895	1.61798
Test for normal distribution
Pre
D'Agostino & Pearson test	WT + STZ - Glargine	WT + STZ + Glargine	KO + STZ - Glargine	KO + STZ + Glargine
K2	0.695008	4.82409	1.08527	0.223699
P value	0.706449	0.0896317	0.581216	0.894179
Passed normality test (alpha=0.05)?	Yes	Yes	Yes	Yes
P value summary	ns	ns	ns	ns
Post
D'Agostino & Pearson test	WT + STZ - Glargine	WT + STZ + Glargine	KO + STZ - Glargine	KO + STZ + Glargine
K2	4.05507	3.34716	2.0927	3.28283
P value	0.13166	0.187574	0.351217	0.193706
Passed normality test (alpha=0.05)?	Yes	Yes	Yes	Yes
P value summary	ns	ns	ns	ns
TWO-WAY ANOVA summary
Two-way ANOVA	Ordinary
Alpha	0.05
Source of Variation	% of total variation	P value	P value summary	Significant?
Interaction	19.9203	<0.000000000000001	****	Yes
Row Factor	53.8681	<0.000000000000001	****	Yes
Column Factor	17.5868	<0.000000000000001	****	Yes
ANOVA table	SS	DF	MS	F (DFn, DFd)	P value
Interaction	5.42582	3	1.80861	F (3, 88) = 67.7493000699296	P<0.000000000000001
Row Factor	14.6724	1	14.6724	F (1, 88) = 549.618910039224	P<0.000000000000001
Column Factor	4.79022	3	1.59674	F (3, 88) = 59.8129158394591	P<0.000000000000001
Residual	2.34921	88	0.0266956
Difference between row means
Mean of Pre	0.575169
Mean of Post	1.35706
Difference between means	-0.781888
SE of difference	0.0333514
95% CI of difference	-0.848167344764017 to -0.715609576485983
Data summary
Number of columns (Column Factor)	4
Number of rows (Row Factor)	2
Number of values	96
Compare each cell mean with the other cell mean in that column
Number of families	1
Number of comparisons per family	4
Alpha	0.05
Šídák's multiple comparisons test	Mean Diff.	95.00% CI of diff.	Below threshold?	Summary	Adjusted P Value
Pre - Post
WT+STZ-Glargine	-1.21015	-1.37977252945419 to -1.04053536387914	Yes	****	<0.000000000000001
WT+STZ+Glargine	0.0240613	-0.145557283620856 to 0.193679881954189	No	ns	0.99378
KO+STZ-Glargine	-0.973377	-1.14299601112086 to -0.803758845545811	Yes	****	<0.000000000000001
KO+STZ+Glargine	-0.968084	-1.13770234945419 to -0.798465183879144	Yes	****	<0.000000000000001
Test details	Mean 1	Mean 2	Mean Diff.	SE of diff.	N1	N2	t	DF
Pre - Post
WT+STZ-Glargine	0.525786	1.73594	-1.21015	0.0667028	12	12	18.1425	88
WT+STZ+Glargine	0.594582	0.570521	0.0240613	0.0667028	12	12	0.360724	88
KO+STZ-Glargine	0.615202	1.58858	-0.973377	0.0667028	12	12	14.5928	88
KO+STZ+Glargine	0.565107	1.53319	-0.968084	0.0667028	12	12	14.5134	88

## Sheet: 2a
Figure 2a (Plasma insulin)
Raw data
Time (Min)	3 month WT												3 month KO												6 month WT												6 month KO
	Male	Male	Male	Male	Male	Male	Female	Female	Female	Female	Female	Female	Male	Male	Male	Male	Male	Male	Female	Female	Female	Female	Female	Female	Male	Male	Male	Male	Male	Male	Female	Female	Female	Female	Female	Female	Male	Male	Male	Male	Male	Male	Female	Female	Female	Female	Female	Female
0	0.3653	0.2546	0.3073	0.2782	0.3144	0.2315	0.2864	0.3173	0.3214	0.2633	0.3262	0.2949	0.7563	0.3674	0.5343	0.5564	0.4645	0.4865	0.6512	0.5718	0.5981	0.5502	0.4394	0.5286	0.3352	0.3045	0.2966	0.3644	0.4012	0.3552	0.3398	0.2775	0.2972	0.3228	0.3381	0.3186	0.3645	0.4365	0.3686	0.4264	0.3164	0.4588	0.3399	0.3043	0.2802	0.2846	0.3397	0.2944
20	0.6874	0.6211	0.6367	0.7532	0.7015	0.5324	0.6733	0.5936	0.6153	0.5012	0.7963	0.6272	0.6828	0.6182	0.4852	0.6643	0.6921	0.5832	0.7432	0.7008	0.5967	0.7067	0.4892	0.5248	0.6632	0.6644	0.7672	0.6821	0.7677	0.4907	0.6383	0.7981	0.5945	0.6404	0.7321	0.5677	0.5535	0.4442	0.3312	0.4096	0.5264	0.3268	0.4204	0.4405	0.4331	0.5189	0.3693	0.3235
40	1.3612	1.0352	1.2635	1.2923	1.0414	1.3938	1.3236	1.0982	1.1009	1.3563	1.3188	1.3721	1.5795	1.8333	1.6067	1.5127	1.5378	1.7128	1.6857	1.6328	1.6229	1.5995	1.6643	1.8463	1.5382	1.4706	1.5494	1.3494	1.2121	1.3145	1.5132	1.3201	1.4841	1.5791	1.2518	1.3483	0.7915	1.0302	0.7964	0.8747	0.9564	0.9394	0.9353	0.9468	1.0714	0.7889	0.9672	0.8604
60	1.9863	1.9295	1.5673	1.5836	2.0342	1.8539	2.0822	1.6232	1.9319	1.5409	1.8144	1.8643	2.1621	2.4829	2.2148	2.2501	2.4693	2.1418	2.3578	2.2548	2.4618	2.5839	2.2304	2.2443	1.6758	2.0592	1.8275	1.7571	1.6827	1.8999	2.0298	1.5807	1.6115	1.8436	2.0263	1.6293	1.15245	0.9771	1.0074	1.0679	0.9515	1.0775	1.2351	0.9037	1.0038	1.1934	1.0669	0.9008
80	1.4049	1.7431	1.5359	1.5815	1.7046	1.5427	1.8156	1.7916	1.7998	1.5915	1.8364	1.4315	2.1934	2.3031	1.9948	2.2011	2.3853	2.0977	2.1852	2.0882	2.1853	2.3328	2.0807	2.0266	1.6005	1.6279	1.7544	1.6924	1.7947	1.7762	1.6852	1.6943	1.4923	1.5107	1.7752	1.7026	0.7971	0.8013	0.7069	0.8906	0.8511	0.9397	0.9378	0.9059	0.8705	0.9071	0.8434	0.6977
100	0.8004	0.9083	0.8533	0.8276	0.8032	0.8305	0.7754	0.8685	0.9373	0.9407	0.8112	0.8349	1.4951	1.4327	1.4746	1.5765	1.4551	1.5418	1.4605	1.5449	1.5602	1.4715	1.5695	1.4377	1.0719	0.9361	0.9931	1.0936	0.9717	1.0229	1.0711	0.8931	0.9905	1.0677	0.9811	0.9019	0.5584	0.6102	0.8105	0.8731	0.8371	0.7629	0.7174	0.8314	0.7311	0.7005	0.7463	0.7336
120	0.6444	0.5353	0.5787	0.6522	0.6965	0.5437	0.5341	0.6502	0.6833	0.6607	0.5908	0.5611	1.1234	0.7843	0.8987	1.0342	1.2243	0.7543	0.7457	1.0843	0.7822	0.9899	1.0394	1.0591	0.4942	0.5034	0.5342	0.6004	0.5442	0.5864	0.4571	0.6069	0.5855	0.5773	0.4566	0.5636	0.4634	0.4966	0.3284	0.7776	0.3513	0.3748	0.3797	0.3798	0.3611	0.3684	0.3289	0.3183
Test for normal distribution
Shapiro-Wilk test	3 month WT	3 month KO	6 month WT	6 month KO
W	0.933983	0.92006	0.927215	0.892428
P value	0.585258	0.46986	0.527473	0.287568
Passed normality test (alpha=0.05)?	Yes	Yes	Yes	Yes
P value summary	ns	ns	ns	ns
TWO-WAY ANOVA Summary
Two-way ANOVA	Ordinary
Alpha	0.05
Source of Variation	% of total variation	P value	P value summary	Significant?
Interaction	8.12624	<0.000000000000001	*	Yes
Row Factor	69.7918	<0.000000000000001	*	Yes
Column Factor	19.0062	<0.000000000000001	*	Yes
ANOVA table	SS	DF	MS	F (DFn, DFd)	P value
Interaction	9.35023	18	0.519457	F (18, 308) = 45.2088578825839	P<0.000000000000001
Row Factor	80.304	6	13.384	F (6, 308) = 1164.82305898553	P<0.000000000000001
Column Factor	21.869	3	7.28967	F (3, 308) = 634.426773059870	P<0.000000000000001
Residual	3.53897	308	0.0114902
Data summary
Number of columns (Column Factor)	4
Number of rows (Row Factor)	7
Number of values	336
Within each row, compare columns (simple effects within rows)
Number of families	7
Number of comparisons per family	6
Alpha	0.05
Tukey's multiple comparisons test	Mean Diff.	95.00% CI of diff.	Below threshold?	Summary	Adjusted P Value
Row 1
3 month WT vs. 3 month KO	-0.245325	-0.358364585850892 to -0.132285414149108	Yes	*	2.75253e-07
3 month WT vs. 6 month WT	-0.032525	-0.145564585850892 to 0.0805145858508923	No	ns	0.879491
3 month WT vs. 6 month KO	-0.0544583	-0.167497919184226 to 0.0585812525175590	No	ns	0.599048
3 month KO vs. 6 month WT	0.2128	0.0997604141491077 to 0.325839585850892	Yes	*	1.09758e-05
3 month KO vs. 6 month KO	0.190867	0.0778270808157744 to 0.303906252517559	Yes	*	0.000103491
6 month WT vs. 6 month KO	-0.0219333	-0.134972919184226 to 0.0911062525175590	No	ns	0.958739
Row 2
3 month WT vs. 3 month KO	0.021	-0.0920395858508923 to 0.134039585850892	No	ns	0.963503
3 month WT vs. 6 month WT	-0.0222667	-0.135306252517559 to 0.0907729191842258	No	ns	0.956952
3 month WT vs. 6 month KO	0.22015	0.107110414149108 to 0.333189585850892	Yes	*	4.9494e-06
3 month KO vs. 6 month WT	-0.0432667	-0.156306252517559 to 0.0697729191842257	No	ns	0.755996
3 month KO vs. 6 month KO	0.19915	0.0861104141491077 to 0.312189585850892	Yes	*	4.54185e-05
6 month WT vs. 6 month KO	0.242417	0.129377080815774 to 0.355456252517559	Yes	*	3.89134e-07
Row 3
3 month WT vs. 3 month KO	-0.406417	-0.519456252517559 to -0.293377080815774	Yes	*	1.149e-12
3 month WT vs. 6 month WT	-0.164458	-0.277497919184226 to -0.0514187474824411	Yes	*	0.00116821
3 month WT vs. 6 month KO	0.333225	0.220185414149108 to 0.446264585850892	Yes	*	3.105e-12
3 month KO vs. 6 month WT	0.241958	0.128918747482441 to 0.354997919184226	Yes	*	4.10837e-07
3 month KO vs. 6 month KO	0.739642	0.626602080815774 to 0.852681252517559	Yes	*	1.111e-12
6 month WT vs. 6 month KO	0.497683	0.384643747482441 to 0.610722919184226	Yes	*	1.123e-12
Row 4
3 month WT vs. 3 month KO	-0.503525	-0.616564585850892 to -0.390485414149108	Yes	*	1.12e-12
3 month WT vs. 6 month WT	0.0156917	-0.0973479191842257 to 0.128731252517559	No	ns	0.984185
3 month WT vs. 6 month KO	0.772846	0.659806247482441 to 0.885885419184226	Yes	*	1.111e-12
3 month KO vs. 6 month WT	0.519217	0.406177080815774 to 0.632256252517559	Yes	*	1.114e-12
3 month KO vs. 6 month KO	1.27637	1.16333124748244 to 1.38941041918423	Yes	*	1.111e-12
6 month WT vs. 6 month KO	0.757154	0.644114580815774 to 0.870193752517559	Yes	*	1.111e-12
Row 5
3 month WT vs. 3 month KO	-0.524592	-0.637631252517559 to -0.411552080815774	Yes	*	1.113e-12
3 month WT vs. 6 month WT	-0.027275	-0.140314585850892 to 0.0857645858508924	No	ns	0.924568
3 month WT vs. 6 month KO	0.8025	0.689460414149108 to 0.915539585850892	Yes	*	1.111e-12
3 month KO vs. 6 month WT	0.497317	0.384277080815774 to 0.610356252517559	Yes	*	1.123e-12
3 month KO vs. 6 month KO	1.32709	1.21405208081577 to 1.44013125251756	Yes	*	1.111e-12
6 month WT vs. 6 month KO	0.829775	0.716735414149108 to 0.942814585850892	Yes	*	1.111e-12
Row 6
3 month WT vs. 3 month KO	-0.6524	-0.765439585850892 to -0.539360414149108	Yes	*	1.111e-12
3 month WT vs. 6 month WT	-0.150283	-0.263322919184226 to -0.0372437474824410	Yes	*	0.00375646
3 month WT vs. 6 month KO	0.106567	-0.00647291918422561 to 0.219606252517559	No	ns	0.0726945
3 month KO vs. 6 month WT	0.502117	0.389077080815774 to 0.615156252517559	Yes	*	1.12e-12
3 month KO vs. 6 month KO	0.758967	0.645927080815774 to 0.872006252517559	Yes	*	1.111e-12
6 month WT vs. 6 month KO	0.25685	0.143810414149108 to 0.369889585850892	Yes	*	6.76744e-08
Row 7
3 month WT vs. 3 month KO	-0.349067	-0.462106252517559 to -0.236027080815774	Yes	*	1.333e-12
3 month WT vs. 6 month WT	0.0684333	-0.0446062525175590 to 0.181472919184226	No	ns	0.400934
3 month WT vs. 6 month KO	0.200225	0.0871854141491077 to 0.313264585850892	Yes	*	4.07271e-05
3 month KO vs. 6 month WT	0.4175	0.304460414149108 to 0.530539585850892	Yes	*	1.15e-12
3 month KO vs. 6 month KO	0.549292	0.436252080815774 to 0.662331252517559	Yes	*	1.111e-12
6 month WT vs. 6 month KO	0.131792	0.0187520808157743 to 0.244831252517559	Yes	*	0.0148618
Test details	Mean 1	Mean 2	Mean Diff.	SE of diff.	N1	N2	q	DF
Row 1
3 month WT vs. 3 month KO	0.296733	0.542058	-0.245325	0.043761	12	12	7.9281	308
3 month WT vs. 6 month WT	0.296733	0.329258	-0.032525	0.043761	12	12	1.0511	308
3 month WT vs. 6 month KO	0.296733	0.351192	-0.0544583	0.043761	12	12	1.75992	308
3 month KO vs. 6 month WT	0.542058	0.329258	0.2128	0.043761	12	12	6.877	308
3 month KO vs. 6 month KO	0.542058	0.351192	0.190867	0.043761	12	12	6.16819	308
6 month WT vs. 6 month KO	0.329258	0.351192	-0.0219333	0.043761	12	12	0.708814	308
Row 2
3 month WT vs. 3 month KO	0.644933	0.623933	0.021	0.043761	12	12	0.678652	308
3 month WT vs. 6 month WT	0.644933	0.6672	-0.0222667	0.043761	12	12	0.719586	308
3 month WT vs. 6 month KO	0.644933	0.424783	0.22015	0.043761	12	12	7.11453	308
3 month KO vs. 6 month WT	0.623933	0.6672	-0.0432667	0.043761	12	12	1.39824	308
3 month KO vs. 6 month KO	0.623933	0.424783	0.19915	0.043761	12	12	6.43588	308
6 month WT vs. 6 month KO	0.6672	0.424783	0.242417	0.043761	12	12	7.83412	308
Row 3
3 month WT vs. 3 month KO	1.24644	1.65286	-0.406417	0.043761	12	12	13.1341	308
3 month WT vs. 6 month WT	1.24644	1.4109	-0.164458	0.043761	12	12	5.31476	308
3 month WT vs. 6 month KO	1.24644	0.913217	0.333225	0.043761	12	12	10.7687	308
3 month KO vs. 6 month WT	1.65286	1.4109	0.241958	0.043761	12	12	7.8193	308
3 month KO vs. 6 month KO	1.65286	0.913217	0.739642	0.043761	12	12	23.9028	308
6 month WT vs. 6 month KO	1.4109	0.913217	0.497683	0.043761	12	12	16.0835	308
Row 4
3 month WT vs. 3 month KO	1.81764	2.32117	-0.503525	0.043761	12	12	16.2723	308
3 month WT vs. 6 month WT	1.81764	1.80195	0.0156917	0.043761	12	12	0.507104	308
3 month WT vs. 6 month KO	1.81764	1.0448	0.772846	0.043761	12	12	24.9759	308
3 month KO vs. 6 month WT	2.32117	1.80195	0.519217	0.043761	12	12	16.7794	308
3 month KO vs. 6 month KO	2.32117	1.0448	1.27637	0.043761	12	12	41.2481	308
6 month WT vs. 6 month KO	1.80195	1.0448	0.757154	0.043761	12	12	24.4688	308
Row 5
3 month WT vs. 3 month KO	1.64826	2.17285	-0.524592	0.043761	12	12	16.9531	308
3 month WT vs. 6 month WT	1.64826	1.67553	-0.027275	0.043761	12	12	0.881439	308
3 month WT vs. 6 month KO	1.64826	0.845758	0.8025	0.043761	12	12	25.9342	308
3 month KO vs. 6 month WT	2.17285	1.67553	0.497317	0.043761	12	12	16.0717	308
3 month KO vs. 6 month KO	2.17285	0.845758	1.32709	0.043761	12	12	42.8873	308
6 month WT vs. 6 month KO	1.67553	0.845758	0.829775	0.043761	12	12	26.8156	308
Row 6
3 month WT vs. 3 month KO	0.849275	1.50168	-0.6524	0.043761	12	12	21.0834	308
3 month WT vs. 6 month WT	0.849275	0.999558	-0.150283	0.043761	12	12	4.85667	308
3 month WT vs. 6 month KO	0.849275	0.742708	0.106567	0.043761	12	12	3.44389	308
3 month KO vs. 6 month WT	1.50168	0.999558	0.502117	0.043761	12	12	16.2268	308
3 month KO vs. 6 month KO	1.50168	0.742708	0.758967	0.043761	12	12	24.5273	308
6 month WT vs. 6 month KO	0.999558	0.742708	0.25685	0.043761	12	12	8.30055	308
Row 7
3 month WT vs. 3 month KO	0.610917	0.959983	-0.349067	0.043761	12	12	11.2807	308
3 month WT vs. 6 month WT	0.610917	0.542483	0.0684333	0.043761	12	12	2.21154	308
3 month WT vs. 6 month KO	0.610917	0.410692	0.200225	0.043761	12	12	6.47062	308
3 month KO vs. 6 month WT	0.959983	0.542483	0.4175	0.043761	12	12	13.4922	308
3 month KO vs. 6 month KO	0.959983	0.410692	0.549292	0.043761	12	12	17.7513	308
6 month WT vs. 6 month KO	0.542483	0.410692	0.131792	0.043761	12	12	4.25908	308
Figure 2a (CSF Insulin)
Raw data
	3 month WT												3 month KO												6 month WT												6 month KO
	Male	Male	Male	Male	Male	Male	Female	Female	Female	Female	Female	Female	Male	Male	Male	Male	Male	Male	Female	Female	Female	Female	Female	Female	Male	Male	Male	Male	Male	Male	Female	Female	Female	Female	Female	Female	Male	Male	Male	Male	Male	Male	Female	Female	Female	Female	Female	Female
Overnight fast	0.143224	0.152314	0.164523	0.185654	0.112312	0.123914	0.149556	0.107073	0.132319	0.132055	0.137354	0.102964	0.263127	0.244234	0.256128	0.274545	0.300342	0.283242	0.236063	0.24035	0.233372	0.264297	0.247235	0.260187	0.143545	0.164423	0.174218	0.175545	0.134252	0.201231	0.132159	0.157953	0.151054	0.143386	0.159246	0.148326	0.194324	0.249742	0.186635	0.277565	0.275543	0.286456	0.24787	0.244576	0.266044	0.260917	0.272784	0.243879
2h post IGTT	0.231262	0.254114	0.245448	0.266421	0.276643	0.230432	0.215469	0.204593	0.201359	0.224579	0.248771	0.232678	0.303234	0.284523	0.293413	0.298342	0.264352	0.313224	0.239481	0.245382	0.259282	0.234896	0.238128	0.253644	0.266253	0.278645	0.234246	0.267453	0.302323	0.298534	0.233729	0.269998	0.265151	0.22009	0.239044	0.220888	0.286635	0.323423	0.221352	0.265532	0.153412	0.205442	0.253112	0.25936	0.254246	0.237889	0.237525	0.273889
ALL
Test for normal distribution
D'Agostino & Pearson test	Pre-3 month WT	Pre-3 month KO	Pre-6 month WT	Pre-6 month KO	Post-3 month WT	Post-3 month KO	Post-6 month WT	Post-6 month KO
K2	0.610856	1.40882	2.92834	4.19263	0.261634	3.44425	1.15132	2.5676
P value	0.736808	0.4944	0.23127	0.122908	0.877378	0.178686	0.562333	0.276983
Passed normality test (alpha=0.05)?	Yes	Yes	Yes	Yes	Yes	Yes	Yes	Yes
P value summary	ns	ns	ns	ns	ns	ns	ns	ns
Two-way ANOVA	Ordinary
Alpha	0.05
Source of Variation	% of total variation	P value	P value summary	Significant?
Interaction	19.8341	2.4765e-11	****	Yes
Row Factor	22.8339	3.3e-14	****	Yes
Column Factor	32.7797	<0.000000000000001	****	Yes
ANOVA table	SS	DF	MS	F (DFn, DFd)	P value
Interaction	0.0560891	3	0.0186964	F (3, 88) = 23.6964059428644	P=0.000000000024765
Row Factor	0.0645724	1	0.0645724	F (1, 88) = 81.8412338164148	P=0.000000000000033
Column Factor	0.0926982	3	0.0308994	F (3, 88) = 39.1629237640795	P<0.000000000000001
Residual	0.0694317	88	0.000788996
Difference between row means
Mean of Overnight fast	0.200792
Mean of 2h post IGTT	0.252663
Difference between means	-0.0518702
SE of difference	0.00573366
95% CI of difference	-0.0632646520080867 to -0.0404757646585801
Data summary
Number of columns (Column Factor)	4
Number of rows (Row Factor)	2
Number of values	96
Compare cell means regardless of rows and columns
Number of families	1
Number of comparisons per family	28
Alpha	0.05
Tukey's multiple comparisons test	Mean Diff.	95.00% CI of diff.	Below threshold?	Summary	Adjusted P Value
Overnight fast:3 month WT vs. Overnight fast:3 month KO	-0.121658	-0.157265242073506 to -0.0860514245931611	Yes	****	3.56203e-10
Overnight fast:3 month WT vs. Overnight fast:6 month WT	-0.0201767	-0.0557835754068389 to 0.0154302420735055	No	ns	0.648586
Overnight fast:3 month WT vs. Overnight fast:6 month KO	-0.113591	-0.149197742073506 to -0.0779839245931611	Yes	****	3.56233e-10
Overnight fast:3 month WT vs. 2h post IGTT:3 month WT	-0.0990442	-0.134651075406839 to -0.0634372579264944	Yes	****	3.62627e-10
Overnight fast:3 month WT vs. 2h post IGTT:3 month KO	-0.132054	-0.167661075406839 to -0.0964472579264944	Yes	****	3.56172e-10
Overnight fast:3 month WT vs. 2h post IGTT:6 month WT	-0.121093	-0.156700242073506 to -0.0854864245931611	Yes	****	3.56204e-10
Overnight fast:3 month WT vs. 2h post IGTT:6 month KO	-0.110715	-0.146321908740172 to -0.0751080912598278	Yes	****	3.56275e-10
Overnight fast:3 month KO vs. Overnight fast:6 month WT	0.101482	0.0658747579264944 to 0.137088575406839	Yes	****	3.58563e-10
Overnight fast:3 month KO vs. Overnight fast:6 month KO	0.0080675	-0.0275394087401722 to 0.0436744087401722	No	ns	0.996695
Overnight fast:3 month KO vs. 2h post IGTT:3 month WT	0.0226142	-0.0129927420735055 to 0.0582210754068389	No	ns	0.506373
Overnight fast:3 month KO vs. 2h post IGTT:3 month KO	-0.0103958	-0.0460027420735055 to 0.0252110754068389	No	ns	0.984704
Overnight fast:3 month KO vs. 2h post IGTT:6 month WT	0.000565	-0.0350419087401722 to 0.0361719087401722	No	ns	1
Overnight fast:3 month KO vs. 2h post IGTT:6 month KO	0.0109433	-0.0246635754068389 to 0.0465502420735056	No	ns	0.979465
Overnight fast:6 month WT vs. Overnight fast:6 month KO	-0.0934142	-0.129021075406839 to -0.0578072579264944	Yes	****	4.21283e-10
Overnight fast:6 month WT vs. 2h post IGTT:3 month WT	-0.0788675	-0.114474408740172 to -0.0432605912598278	Yes	****	2.38815e-08
Overnight fast:6 month WT vs. 2h post IGTT:3 month KO	-0.111878	-0.147484408740172 to -0.0762705912598278	Yes	****	3.56254e-10
Overnight fast:6 month WT vs. 2h post IGTT:6 month WT	-0.100917	-0.136523575406839 to -0.0653097579264945	Yes	****	3.59182e-10
Overnight fast:6 month WT vs. 2h post IGTT:6 month KO	-0.0905383	-0.126145242073506 to -0.0549314245931611	Yes	****	5.6762e-10
Overnight fast:6 month KO vs. 2h post IGTT:3 month WT	0.0145467	-0.0210602420735055 to 0.0501535754068389	No	ns	0.907909
Overnight fast:6 month KO vs. 2h post IGTT:3 month KO	-0.0184633	-0.0540702420735056 to 0.0171435754068389	No	ns	0.743032
Overnight fast:6 month KO vs. 2h post IGTT:6 month WT	-0.0075025	-0.0431094087401722 to 0.0281044087401722	No	ns	0.997909
Overnight fast:6 month KO vs. 2h post IGTT:6 month KO	0.00287583	-0.0327310754068389 to 0.0384827420735055	No	ns	0.999997
2h post IGTT:3 month WT vs. 2h post IGTT:3 month KO	-0.03301	-0.0686169087401722 to 0.00259690874017221	No	ns	0.0895403
2h post IGTT:3 month WT vs. 2h post IGTT:6 month WT	-0.0220492	-0.0576560754068389 to 0.0135577420735055	No	ns	0.539334
2h post IGTT:3 month WT vs. 2h post IGTT:6 month KO	-0.0116708	-0.0472777420735056 to 0.0239360754068389	No	ns	0.97056
2h post IGTT:3 month KO vs. 2h post IGTT:6 month WT	0.0109608	-0.0246460754068389 to 0.0465677420735055	No	ns	0.979278
2h post IGTT:3 month KO vs. 2h post IGTT:6 month KO	0.0213392	-0.0142677420735056 to 0.0569460754068389	No	ns	0.580981
2h post IGTT:6 month WT vs. 2h post IGTT:6 month KO	0.0103783	-0.0252285754068389 to 0.0459852420735056	No	ns	0.984852
Test details	Mean 1	Mean 2	Mean Diff.	SE of diff.	N1	N2	q	DF
Overnight fast:3 month WT vs. Overnight fast:3 month KO	0.136936	0.258594	-0.121658	0.0114673	12	12	15.0036	88
Overnight fast:3 month WT vs. Overnight fast:6 month WT	0.136936	0.157112	-0.0201767	0.0114673	12	12	2.4883	88
Overnight fast:3 month WT vs. Overnight fast:6 month KO	0.136936	0.250527	-0.113591	0.0114673	12	12	14.0087	88
Overnight fast:3 month WT vs. 2h post IGTT:3 month WT	0.136936	0.23598	-0.0990442	0.0114673	12	12	12.2147	88
Overnight fast:3 month WT vs. 2h post IGTT:3 month KO	0.136936	0.26899	-0.132054	0.0114673	12	12	16.2857	88
Overnight fast:3 month WT vs. 2h post IGTT:6 month WT	0.136936	0.258029	-0.121093	0.0114673	12	12	14.9339	88
Overnight fast:3 month WT vs. 2h post IGTT:6 month KO	0.136936	0.247651	-0.110715	0.0114673	12	12	13.654	88
Overnight fast:3 month KO vs. Overnight fast:6 month WT	0.258594	0.157112	0.101482	0.0114673	12	12	12.5153	88
Overnight fast:3 month KO vs. Overnight fast:6 month KO	0.258594	0.250527	0.0080675	0.0114673	12	12	0.994929	88
Overnight fast:3 month KO vs. 2h post IGTT:3 month WT	0.258594	0.23598	0.0226142	0.0114673	12	12	2.7889	88
Overnight fast:3 month KO vs. 2h post IGTT:3 month KO	0.258594	0.26899	-0.0103958	0.0114673	12	12	1.28207	88
Overnight fast:3 month KO vs. 2h post IGTT:6 month WT	0.258594	0.258029	0.000565	0.0114673	12	12	0.0696789	88
Overnight fast:3 month KO vs. 2h post IGTT:6 month KO	0.258594	0.247651	0.0109433	0.0114673	12	12	1.34959	88
Overnight fast:6 month WT vs. Overnight fast:6 month KO	0.157112	0.250527	-0.0934142	0.0114673	12	12	11.5204	88
Overnight fast:6 month WT vs. 2h post IGTT:3 month WT	0.157112	0.23598	-0.0788675	0.0114673	12	12	9.72638	88
Overnight fast:6 month WT vs. 2h post IGTT:3 month KO	0.157112	0.26899	-0.111878	0.0114673	12	12	13.7974	88
Overnight fast:6 month WT vs. 2h post IGTT:6 month WT	0.157112	0.258029	-0.100917	0.0114673	12	12	12.4456	88
Overnight fast:6 month WT vs. 2h post IGTT:6 month KO	0.157112	0.247651	-0.0905383	0.0114673	12	12	11.1657	88
Overnight fast:6 month KO vs. 2h post IGTT:3 month WT	0.250527	0.23598	0.0145467	0.0114673	12	12	1.79398	88
Overnight fast:6 month KO vs. 2h post IGTT:3 month KO	0.250527	0.26899	-0.0184633	0.0114673	12	12	2.277	88
Overnight fast:6 month KO vs. 2h post IGTT:6 month WT	0.250527	0.258029	-0.0075025	0.0114673	12	12	0.92525	88
Overnight fast:6 month KO vs. 2h post IGTT:6 month KO	0.250527	0.247651	0.00287583	0.0114673	12	12	0.354664	88
2h post IGTT:3 month WT vs. 2h post IGTT:3 month KO	0.23598	0.26899	-0.03301	0.0114673	12	12	4.07098	88
2h post IGTT:3 month WT vs. 2h post IGTT:6 month WT	0.23598	0.258029	-0.0220492	0.0114673	12	12	2.71923	88
2h post IGTT:3 month WT vs. 2h post IGTT:6 month KO	0.23598	0.247651	-0.0116708	0.0114673	12	12	1.43931	88
2h post IGTT:3 month KO vs. 2h post IGTT:6 month WT	0.26899	0.258029	0.0109608	0.0114673	12	12	1.35175	88
2h post IGTT:3 month KO vs. 2h post IGTT:6 month KO	0.26899	0.247651	0.0213392	0.0114673	12	12	2.63166	88
2h post IGTT:6 month WT vs. 2h post IGTT:6 month KO	0.258029	0.247651	0.0103783	0.0114673	12	12	1.27991	88
Compact letter display
2h post IGTT:3 month KO	A
Overnight fast:3 month KO	A
2h post IGTT:6 month WT	A
Overnight fast:6 month KO	A
2h post IGTT:6 month KO	A
2h post IGTT:3 month WT	A
Overnight fast:6 month WT	B
Overnight fast:3 month WT	B

## Sheet: 2b
Figure 2b
Raw data
pINSRB/INSRB					pIRS1/IRS1					IRS1/Actin					INSRB/Actin
	- Glargine	+ Glargine				- Glargine	+ Glargine				- Glargine	+ Glargine				- Glargine	+ Glargine
Male	1	2.38059			Male	1	3.46398			Male	1	1.01491			Male	1	1.27419
Male	0.492716	1.86066			Male	1.22299	5.20698			Male	0.994609	1.13905			Male	1.23707	1.45042
Male	0.72659	3.0802			Male	1.66218	4.50217			Male	0.984385	1.17305			Male	1.19139	1.28464
Male	0.745654	3.26346			Male	0.899204	6.161			Male	1.00073	1.24149			Male	1.32328	1.26445
Male	0.437985	1.56246			Male	1.08105	4.29353			Male	0.926882	1.04047			Male	1.33465	1.46901
Female	0.945084	3.51761			Female	1.77815	5.91684			Female	0.982045	0.991309			Female	1.44587	0.951676
Female	0.961036	1.22349			Female	1.15104	3.49577			Female	1.29526	1.3013			Female	1.19012	1.25551
Female	0.915073	2.08391			Female	1.82548	3.10573			Female	1.0026	1.32436			Female	1.27476	1.35208
Female	0.833026	2.02676			Female	1.84985	3.96097			Female	1.25686	1.30872			Female	1.2146	1.42701
Female	0.832221	1.83056			Female	1.7774	3.77032			Female	1.34389	1.38964			Female	1.25633	1.39692
Test for normal distribution					Test for normal distribution					Test for normal distribution					Test for normal distribution
D'Agostino & Pearson test	- Glargine	+ Glargine			Kolmogorov-Smirnov test	- Glargine	+ Glargine			D'Agostino & Pearson test	- Glargine	+ Glargine			Kolmogorov-Smirnov test	- Glargine	+ Glargine
K2	1.96499	1.06803			KS distance	0.23105	0.156976			K2	2.66829	2.08542			A2*	0.342239	0.604389
P value	0.374377	0.586246			P value	>0.1	>0.1			P value	0.263384	0.352498			P value	0.413038	0.0833262
Passed normality test (alpha=0.05)?	Yes	Yes			Passed normality test (alpha=0.05)?	Yes	Yes			Passed normality test (alpha=0.05)?	Yes	Yes			Passed normality test (alpha=0.05)?	Yes	Yes
P value summary	ns	ns			P value summary	ns	ns			P value summary	ns	ns			P value summary	ns	ns
Column B	+ Glargin				Column B	+ Glargin				Column B	+ Glargin				Column B	+ Glargin
vs.	vs.				vs.	vs.				vs.	vs.				vs.	vs.
Column A	- Glargin				Column A	- Glargin				Column A	- Glargin				Column A	- Glargin
Unpaired t test					Unpaired t test					Unpaired t test					Unpaired t test
P value	1.14613e-05				P value	1.3557e-07				P value	0.10437				P value	0.289279
P value summary	****				P value summary	****				P value summary	ns				P value summary	ns
Significantly different (P < 0.05)?	Yes				Significantly different (P < 0.05)?	Yes				Significantly different (P < 0.05)?	No				Significantly different (P < 0.05)?	No
One- or two-tailed P value?	Two-tailed				One- or two-tailed P value?	Two-tailed				One- or two-tailed P value?	Two-tailed				One- or two-tailed P value?	Two-tailed
t, df	t=5.99178149763489, df=18				t, df	t=8.33670849007949, df=18				t, df	t=1.71041033105110, df=18				t, df	t=1.09189464436138, df=18
How big is the difference?					How big is the difference?					How big is the difference?					How big is the difference?
Mean of column A	0.788938				Mean of column A	1.42473				Mean of column A	1.07873				Mean of column A	1.24692
Mean of column B	2.28297				Mean of column B	4.38773				Mean of column B	1.19243				Mean of column B	1.31259
Difference between means (B - A) ± SEM	1.49403167400000 ± 0.249346821907597				Difference between means (B - A) ± SEM	2.96299484400000 ± 0.355415431345105				Difference between means (B - A) ± SEM	0.113705840000000 ± 0.0664786910694842				Difference between means (B - A) ± SEM	0.0656736890000000 ± 0.0601465437523150
95% confidence interval	0.970173440190273 to 2.01788990780973				95% confidence interval	2.21629473084529 to 3.70969495715471				95% confidence interval	-0.0259607072742544 to 0.253372387274254				95% confidence interval	-0.0606895104135604 to 0.192036888413561
R squared (eta squared)	0.666057				R squared (eta squared)	0.794287				R squared (eta squared)	0.139806				R squared (eta squared)	0.0621206
F test to compare variances					F test to compare variances					F test to compare variances					F test to compare variances
F, DFn, Dfd	15.7059100167753, 9, 9				F, DFn, Dfd	7.50150110073905, 9, 9				F, DFn, Dfd	1.18109809596540, 9, 9				F, DFn, Dfd	1.66290566543780, 9, 9
P value	0.000349123				P value	0.00611294				P value	0.808234				P value	0.460413
P value summary	***				P value summary	**				P value summary	ns				P value summary	ns
Significantly different (P < 0.05)?	Yes				Significantly different (P < 0.05)?	Yes				Significantly different (P < 0.05)?	No				Significantly different (P < 0.05)?	No
Data analyzed					Data analyzed					Data analyzed					Data analyzed
Sample size, column A	10				Sample size, column A	10				Sample size, column A	10				Sample size, column A	10
Sample size, column B	10				Sample size, column B	10				Sample size, column B	10				Sample size, column B	10

[truncated: 85 more sheets: 2c, 2d, 2e-f, 2g, 2h, 2i, 2j-l, 2o, 2p-q, 2s-t, 3a, 3b, 3c, 3d, 3e, 3f-k, 4a, 4b, 4e, 4f …]
